# Supplementary material for: Biomimetic Synthesis of Chejuenolides A–C by a Cryptic Lactone-Based Macrocyclization: Stereochemical Implications in Biosynthesis
Source: ACS Cent Sci. 2023 Jan 4;9(1):84–92. doi: 10.1021/acscentsci.2c01096 (PMC9881209; doi:10.1021/acscentsci.2c01096)
Supplement: Supplementary file 2 — oc2c01096_si_002.cif [file oc2c01096_si_002.cif]

data_mj20390_0m
_audit_creation_date               2020-07-20
_audit_creation_method
;
Olex2 1.2
(compiled 2018.05.29 svn.r3508 for OlexSys, GUI svn.r5506)
;
_shelx_SHELXL_version_number       '2016/6'
_audit_contact_author_address      ?
_audit_contact_author_email        ?
_audit_contact_author_name         ''
_audit_contact_author_phone        ?
_publ_contact_author_id_orcid      ?
_publ_section_references
;
Dolomanov, O.V., Bourhis, L.J., Gildea, R.J, Howard, J.A.K. & Puschmann, H.
 (2009), J. Appl. Cryst. 42, 339-341.

Sheldrick, G.M. (2015). Acta Cryst. A71, 3-8.

Sheldrick, G.M. (2015). Acta Cryst. C71, 3-8.
;
_chemical_name_common              ?
_chemical_name_systematic          ?
_chemical_formula_moiety           'C46 H65 N O6 Si2'
_chemical_formula_sum              'C46 H65 N O6 Si2'
_chemical_formula_weight           784.17
_chemical_absolute_configuration   rmad
_chemical_melting_point            ?
loop_
  _atom_type_symbol
  _atom_type_description
  _atom_type_scat_dispersion_real
  _atom_type_scat_dispersion_imag
  _atom_type_scat_source
 'C' 'C' 0.0148 0.0070 'International Tables Vol C Tables 4.2.6.8 and 6.1.1.4'
 'H' 'H' 0.0000 0.0000 'International Tables Vol C Tables 4.2.6.8 and 6.1.1.4'
 'N' 'N' 0.0253 0.0136 'International Tables Vol C Tables 4.2.6.8 and 6.1.1.4'
 'O' 'O' 0.0412 0.0250 'International Tables Vol C Tables 4.2.6.8 and 6.1.1.4'
 'Si' 'Si' 0.2148 0.2488 'International Tables Vol C Tables 4.2.6.8 and 6.1.1.4'

_shelx_space_group_comment
;
The symmetry employed for this shelxl refinement is uniquely defined
by the following loop, which should always be used as a source of
symmetry information in preference to the above space-group names.
They are only intended as comments.
;
_space_group_crystal_system        'monoclinic'
_space_group_IT_number             4
_space_group_name_H-M_alt          'P 1 21 1'
_space_group_name_Hall             'P 2yb'
loop_
  _space_group_symop_operation_xyz
 'x, y, z'
 '-x, y+1/2, -z'

_cell_length_a                     16.4420(14)
_cell_length_b                     10.9818(8)
_cell_length_c                     18.9303(18)
_cell_angle_alpha                  90
_cell_angle_beta                   99.492(4)
_cell_angle_gamma                  90
_cell_volume                       3371.3(5)
_cell_formula_units_Z              2
_cell_measurement_reflns_used      8633
_cell_measurement_temperature      193(2)
_cell_measurement_theta_max        48.41
_cell_measurement_theta_min        2.87
_shelx_estimated_absorpt_T_max     0.973
_shelx_estimated_absorpt_T_min     0.955
_exptl_absorpt_coefficient_mu      0.464
_exptl_absorpt_correction_T_max    0.7508
_exptl_absorpt_correction_T_min    0.4730
_exptl_absorpt_correction_type     multi-scan
_exptl_absorpt_process_details
;
SADABS-2016/2 (Bruker,2016/2) was used for absorption correction.
wR2(int) was 0.1566 before and 0.1001 after correction.
The Ratio of minimum to maximum transmission is 0.6300.
The \l/2 correction factor is Not present.
;
_exptl_absorpt_special_details     ?
_exptl_crystal_colour              'colourless'
_exptl_crystal_density_diffrn      0.772
_exptl_crystal_density_meas        ?
_exptl_crystal_density_method      ?
_exptl_crystal_description         'block'
_exptl_crystal_F_000               848
_exptl_crystal_size_max            0.1
_exptl_crystal_size_mid            0.08
_exptl_crystal_size_min            0.06
_exptl_transmission_factor_max     ?
_exptl_transmission_factor_min     ?
_diffrn_reflns_av_R_equivalents    0.1049
_diffrn_reflns_av_unetI/netI       0.1095
_diffrn_reflns_Laue_measured_fraction_full  0.987
_diffrn_reflns_Laue_measured_fraction_max  0.979
_diffrn_reflns_limit_h_max         19
_diffrn_reflns_limit_h_min         -20
_diffrn_reflns_limit_k_max         13
_diffrn_reflns_limit_k_min         -6
_diffrn_reflns_limit_l_max         23
_diffrn_reflns_limit_l_min         -23
_diffrn_reflns_number              30598
_diffrn_reflns_point_group_measured_fraction_full  0.749
_diffrn_reflns_point_group_measured_fraction_max  0.734
_diffrn_reflns_theta_full          53.594
_diffrn_reflns_theta_max           55.169
_diffrn_reflns_theta_min           3.387
_diffrn_ambient_temperature        193.01
_diffrn_detector_area_resol_mean   ?
_diffrn_measured_fraction_theta_full  0.987
_diffrn_measured_fraction_theta_max  0.979
_diffrn_measurement_device_type    'Bruker D8 Venture'
_diffrn_measurement_method         '\f and \w scans'
_diffrn_radiation_type             GaK\a
_diffrn_radiation_wavelength       1.34139
_diffrn_source                     ?
_diffrn_standards_number           0
_reflns_Friedel_coverage           0.420
_reflns_Friedel_fraction_full      0.482
_reflns_Friedel_fraction_max       0.460
_reflns_number_gt                  4862
_reflns_number_total               9494
_reflns_special_details
;
 Reflections were merged by SHELXL according to the crystal
 class for the calculation of statistics and refinement.
 
 Structure factors included contributions from the .fab file.
 
 _reflns_Friedel_fraction is defined as the number of unique
 Friedel pairs measured divided by the number that would be
 possible theoretically, ignoring centric projections and
 systematic absences.
;
_reflns_threshold_expression       'I > 2\s(I)'
_computing_cell_refinement         'SAINT v8.37A (Bruker, 2015)'
_computing_data_collection         ?
_computing_data_reduction          'SAINT v8.37A (Bruker, 2015)'
_computing_molecular_graphics      'Olex2 (Dolomanov et al., 2009)'
_computing_publication_material    'Olex2 (Dolomanov et al., 2009)'
_computing_structure_refinement    'ShelXL (Sheldrick, 2015)'
_computing_structure_solution      'ShelXT (Sheldrick, 2015)'
_refine_diff_density_max           0.257
_refine_diff_density_min           -0.295
_refine_diff_density_rms           0.043
_refine_ls_abs_structure_details
;
 Flack x determined using 1177 quotients [(I+)-(I-)]/[(I+)+(I-)]
 (Parsons, Flack and Wagner, Acta Cryst. B69 (2013) 249-259).
;
_refine_ls_abs_structure_Flack     0.10(5)
_refine_ls_extinction_coef         .
_refine_ls_extinction_method       none
_refine_ls_goodness_of_fit_ref     0.936
_refine_ls_hydrogen_treatment      constr
_refine_ls_matrix_type             full
_refine_ls_number_parameters       497
_refine_ls_number_reflns           9494
_refine_ls_number_restraints       48
_refine_ls_R_factor_all            0.1204
_refine_ls_R_factor_gt             0.0763
_refine_ls_restrained_S_all        0.978
_refine_ls_shift/su_max            0.004
_refine_ls_shift/su_mean           0.000
_refine_ls_structure_factor_coef   Fsqd
_refine_ls_weighting_details      
 'w=1/[\s^2^(Fo^2^)+(0.1418P)^2^] where P=(Fo^2^+2Fc^2^)/3'
_refine_ls_weighting_scheme        calc
_refine_ls_wR_factor_gt            0.2103
_refine_ls_wR_factor_ref           0.2474
_refine_special_details            ?
_olex2_refinement_description
;
1. Fixed Uiso
 At 1.2 times of:
  All C(H) groups, All C(H,H) groups, All N(H) groups
 At 1.5 times of:
  All C(H,H,H) groups
2. Restrained distances
 C38-C39
 1.53 with sigma of 0.02
3. Rigid bond restraints
 C35, C40, Si2, C23, O5, C14, C1, C18, C7, C8, C9, C10, C31, C32
 with sigma for 1-2 distances of 0.005 and sigma for 1-3 distances of 0.005
4. Uiso/Uaniso restraints and constraints
Si2 \\sim C22 \\sim C23 \\sim C24 \\sim C25 \\sim C26 \\sim C27: within 2A with
sigma of 0.01 and sigma for terminal atoms of 0.02
5.a Ternary CH refined with riding coordinates:
 C1(H1A), C4(H4), C5(H5), C8(H8), C14(H14)
5.b Secondary CH2 refined with riding coordinates:
 C7(H7A,H7B), C13(H13A,H13B)
5.c Aromatic/amide H refined with riding coordinates:
 N1(H1), C9(H9), C10(H10), C12(H12), C15(H15), C16(H16), C18(H18), C30(H30),
 C31(H31), C32(H32), C33(H33), C34(H34), C39(H39), C38(H38), C37(H37), C36(H36),
  C35(H35)
5.d Fitted hexagon refined as free rotating group:
 C40(C39,C38,C37,C36,C35)
5.e Idealised Me refined as rotating group:
 C19(H19A,H19B,H19C), C20(H20A,H20B,H20C), C21(H21A,H21B,H21C), C22(H22A,H22B,
 H22C), C23(H23A,H23B,H23C), C25(H25A,H25B,H25C), C26(H26A,H26B,H26C), C27(H27A,
 H27B,H27C), C28(H28A,H28B,H28C), C42(H42A,H42B,H42C), C43(H43A,H43B,H43C),
 C44(H44A,H44B,H44C), C46(H46A,H46B,H46C)
;
_atom_sites_solution_hydrogens     geom
_atom_sites_solution_primary       dual
_atom_sites_solution_secondary     ?
loop_
  _atom_site_label
  _atom_site_type_symbol
  _atom_site_fract_x
  _atom_site_fract_y
  _atom_site_fract_z
  _atom_site_U_iso_or_equiv
  _atom_site_adp_type
  _atom_site_occupancy
  _atom_site_site_symmetry_order
  _atom_site_calc_flag
  _atom_site_refinement_flags_posn
  _atom_site_refinement_flags_adp
  _atom_site_refinement_flags_occupancy
  _atom_site_disorder_assembly
  _atom_site_disorder_group
 Si1 Si 0.59264(14) 0.4992(2) 0.87217(13) 0.1098(7) Uani 1 1 d . . . . .
 Si2 Si -0.01899(14) 0.1647(3) 0.59602(19) 0.1491(11) Uani 1 1 d . U . . .
 O1 O 0.4126(3) 0.2623(4) 0.3989(3) 0.0942(13) Uani 1 1 d . . . . .
 O2 O 0.3666(3) -0.0861(4) 0.5350(3) 0.1006(14) Uani 1 1 d . . . . .
 O3 O 0.2789(2) 0.0662(4) 0.5188(3) 0.0933(14) Uani 1 1 d . . . . .
 O4 O 0.0541(2) 0.2162(4) 0.5572(3) 0.1123(16) Uani 1 1 d . . . . .
 O5 O 0.5486(3) 0.3640(5) 0.8636(3) 0.1171(16) Uani 1 1 d . U . . .
 O6 O 0.6183(2) -0.0543(4) 0.4611(3) 0.0970(13) Uani 1 1 d . . . . .
 N1 N 0.5520(3) 0.1263(4) 0.4612(3) 0.0804(13) Uani 1 1 d . . . . .
 H1 H 0.548884 0.201598 0.445042 0.096 Uiso 1 1 calc R . . . .
 C1 C 0.4910(4) 0.0858(6) 0.5039(4) 0.0851(17) Uani 1 1 d . U . . .
 H1A H 0.509671 0.005105 0.525090 0.102 Uiso 1 1 calc R . . . .
 C2 C 0.4032(3) 0.0668(5) 0.4572(4) 0.0761(17) Uani 1 1 d . . . . .
 C3 C 0.3705(3) 0.1870(6) 0.4231(4) 0.0844(17) Uani 1 1 d . . . . .
 C4 C 0.2757(4) 0.2033(6) 0.4178(3) 0.0852(17) Uani 1 1 d . . . . .
 H4 H 0.245803 0.137866 0.387192 0.102 Uiso 1 1 calc R . . . .
 C5 C 0.2609(3) 0.1903(5) 0.4949(4) 0.0812(16) Uani 1 1 d . . . . .
 H5 H 0.293630 0.250874 0.527356 0.097 Uiso 1 1 calc R . . . .
 C6 C 0.3487(4) 0.0102(6) 0.5053(4) 0.0865(18) Uani 1 1 d . . . . .
 C7 C 0.1664(4) 0.2004(8) 0.4971(4) 0.116(2) Uani 1 1 d . U . . .
 H7A H 0.147394 0.282294 0.479784 0.139 Uiso 1 1 calc R . . . .
 H7B H 0.137024 0.140086 0.463262 0.139 Uiso 1 1 calc R . . . .
 C8 C 0.1420(3) 0.1806(7) 0.5688(4) 0.107(2) Uani 1 1 d . U . . .
 H8 H 0.147289 0.092355 0.581659 0.128 Uiso 1 1 calc R . . . .
 C9 C 0.1880(5) 0.2568(9) 0.6297(5) 0.123(2) Uani 1 1 d . U . . .
 H9 H 0.177757 0.341917 0.630311 0.148 Uiso 1 1 calc R . . . .
 C10 C 0.2437(4) 0.2071(7) 0.6835(4) 0.0976(19) Uani 1 1 d . U . . .
 H10 H 0.252143 0.121523 0.683239 0.117 Uiso 1 1 calc R . . . .
 C11 C 0.2894(5) 0.2760(8) 0.7397(5) 0.112(3) Uani 1 1 d . . . . .
 C12 C 0.3530(5) 0.2159(8) 0.7831(4) 0.108(2) Uani 1 1 d . . . . .
 H12 H 0.353762 0.130168 0.776398 0.130 Uiso 1 1 calc R . . . .
 C13 C 0.4214(5) 0.2643(9) 0.8391(5) 0.126(3) Uani 1 1 d . . . . .
 H13A H 0.398450 0.322819 0.870463 0.151 Uiso 1 1 calc R . . . .
 H13B H 0.447081 0.196446 0.869253 0.151 Uiso 1 1 calc R . . . .
 C14 C 0.4848(5) 0.3261(7) 0.8038(4) 0.105(2) Uani 1 1 d . U . . .
 H14 H 0.460491 0.398935 0.776427 0.126 Uiso 1 1 calc R . . . .
 C15 C 0.5208(5) 0.2382(7) 0.7540(5) 0.104(2) Uani 1 1 d . . . . .
 H15 H 0.559976 0.178437 0.773345 0.124 Uiso 1 1 calc R . . . .
 C16 C 0.4965(4) 0.2463(5) 0.6833(4) 0.0871(19) Uani 1 1 d . . . . .
 H16 H 0.463933 0.314262 0.664949 0.105 Uiso 1 1 calc R . . . .
 C17 C 0.5178(4) 0.1556(5) 0.6326(4) 0.0826(17) Uani 1 1 d . . . . .
 C18 C 0.4833(3) 0.1699(5) 0.5643(4) 0.0719(14) Uani 1 1 d . U . . .
 H18 H 0.450584 0.240732 0.552982 0.086 Uiso 1 1 calc R . . . .
 C19 C 0.5782(5) 0.0546(8) 0.6607(5) 0.123(3) Uani 1 1 d . . . . .
 H19A H 0.547572 -0.018956 0.669295 0.184 Uiso 1 1 calc GR . . . .
 H19B H 0.612192 0.080859 0.705557 0.184 Uiso 1 1 calc GR . . . .
 H19C H 0.613834 0.036963 0.625192 0.184 Uiso 1 1 calc GR . . . .
 C20 C 0.4040(4) -0.0221(6) 0.3916(4) 0.097(2) Uani 1 1 d . . . . .
 H20A H 0.347907 -0.030272 0.364859 0.145 Uiso 1 1 calc GR . . . .
 H20B H 0.424382 -0.102150 0.409218 0.145 Uiso 1 1 calc GR . . . .
 H20C H 0.440152 0.011148 0.360055 0.145 Uiso 1 1 calc GR . . . .
 C21 C 0.2519(4) 0.3302(7) 0.3851(4) 0.0926(19) Uani 1 1 d . . . . .
 H21A H 0.291002 0.391265 0.408219 0.139 Uiso 1 1 calc GR . . . .
 H21B H 0.196134 0.351260 0.392808 0.139 Uiso 1 1 calc GR . . . .
 H21C H 0.253627 0.328503 0.333613 0.139 Uiso 1 1 calc GR . . . .
 C22 C -0.0416(12) 0.007(2) 0.5672(11) 0.283(8) Uani 1 1 d . U . . .
 H22A H -0.086850 -0.024062 0.589801 0.424 Uiso 1 1 calc GR . . . .
 H22B H 0.007592 -0.043045 0.581425 0.424 Uiso 1 1 calc GR . . . .
 H22C H -0.057580 0.004890 0.515026 0.424 Uiso 1 1 calc GR . . . .
 C23 C 0.0080(12) 0.183(3) 0.6938(9) 0.318(8) Uani 1 1 d . U . . .
 H23A H -0.034592 0.145387 0.717069 0.476 Uiso 1 1 calc GR . . . .
 H23B H 0.011529 0.270384 0.705578 0.476 Uiso 1 1 calc GR . . . .
 H23C H 0.061251 0.144556 0.710666 0.476 Uiso 1 1 calc GR . . . .
 C24 C -0.1119(4) 0.2478(11) 0.5612(6) 0.143(3) Uani 1 1 d . U . . .
 C25 C -0.1258(7) 0.2570(16) 0.4809(8) 0.217(6) Uani 1 1 d . U . . .
 H25A H -0.182335 0.284407 0.463770 0.325 Uiso 1 1 calc GR . . . .
 H25B H -0.117315 0.177008 0.460340 0.325 Uiso 1 1 calc GR . . . .
 H25C H -0.086830 0.315581 0.466232 0.325 Uiso 1 1 calc GR . . . .
 C26 C -0.0987(10) 0.3837(12) 0.5911(9) 0.223(6) Uani 1 1 d . U . . .
 H26A H -0.074536 0.381346 0.641997 0.334 Uiso 1 1 calc GR . . . .
 H26B H -0.151966 0.425735 0.585259 0.334 Uiso 1 1 calc GR . . . .
 H26C H -0.061517 0.427322 0.564420 0.334 Uiso 1 1 calc GR . . . .
 C27 C -0.1897(4) 0.1984(13) 0.5888(6) 0.165(4) Uani 1 1 d . U . . .
 H27A H -0.209018 0.124258 0.562430 0.248 Uiso 1 1 calc GR . . . .
 H27B H -0.233305 0.260090 0.581414 0.248 Uiso 1 1 calc GR . . . .
 H27C H -0.175680 0.179660 0.639993 0.248 Uiso 1 1 calc GR . . . .
 C28 C 0.2752(6) 0.4078(7) 0.7502(6) 0.134(3) Uani 1 1 d . . . . .
 H28A H 0.281808 0.452382 0.706608 0.201 Uiso 1 1 calc GR . . . .
 H28B H 0.315307 0.438029 0.790488 0.201 Uiso 1 1 calc GR . . . .
 H28C H 0.219263 0.420153 0.760310 0.201 Uiso 1 1 calc GR . . . .
 C29 C 0.5189(4) 0.6248(9) 0.8314(5) 0.115(3) Uani 1 1 d . . . . .
 C30 C 0.4484(6) 0.6456(10) 0.8653(5) 0.140(3) Uani 1 1 d . . . . .
 H30 H 0.439319 0.600548 0.906085 0.168 Uiso 1 1 calc R . . . .
 C31 C 0.3938(6) 0.7361(11) 0.8349(7) 0.151(3) Uani 1 1 d . U . . .
 H31 H 0.348017 0.754928 0.857614 0.181 Uiso 1 1 calc R . . . .
 C32 C 0.4032(6) 0.8035(9) 0.7700(6) 0.137(3) Uani 1 1 d . U . . .
 H32 H 0.365277 0.864143 0.749585 0.165 Uiso 1 1 calc R . . . .
 C33 C 0.4713(6) 0.7715(10) 0.7411(5) 0.131(3) Uani 1 1 d . . . . .
 H33 H 0.479419 0.814226 0.699214 0.157 Uiso 1 1 calc R . . . .
 C34 C 0.5283(5) 0.6860(10) 0.7656(6) 0.127(3) Uani 1 1 d . . . . .
 H34 H 0.572444 0.667188 0.740755 0.152 Uiso 1 1 calc R . . . .
 C40 C 0.6872(3) 0.5023(6) 0.8254(3) 0.121(3) Uani 1 1 d . U . . .
 C39 C 0.7139(4) 0.3948(5) 0.7980(4) 0.144(4) Uani 1 1 d DG . . . .
 H39 H 0.685604 0.320709 0.802931 0.173 Uiso 1 1 calc R . . . .
 C38 C 0.7821(4) 0.3958(8) 0.7632(3) 0.162(4) Uani 1 1 d DG . . . .
 H38 H 0.800327 0.322355 0.744398 0.194 Uiso 1 1 calc R . . . .
 C37 C 0.8235(3) 0.5042(9) 0.7559(3) 0.134(3) Uani 1 1 d G . . . .
 H37 H 0.870058 0.504915 0.732136 0.160 Uiso 1 1 calc R . . . .
 C36 C 0.7968(4) 0.6117(7) 0.7834(4) 0.195(5) Uani 1 1 d G . . . .
 H36 H 0.825065 0.685832 0.778406 0.233 Uiso 1 1 calc R . . . .
 C35 C 0.7286(4) 0.6107(6) 0.8182(4) 0.156(4) Uani 1 1 d G U . . .
 H35 H 0.710341 0.684189 0.836940 0.187 Uiso 1 1 calc R . . . .
 C41 C 0.6304(6) 0.5158(10) 0.9711(5) 0.130(3) Uani 1 1 d . . . . .
 C42 C 0.7079(7) 0.4129(11) 0.9928(6) 0.165(4) Uani 1 1 d . . . . .
 H42A H 0.693788 0.337403 0.965949 0.248 Uiso 1 1 calc GR . . . .
 H42B H 0.715370 0.395857 1.044240 0.248 Uiso 1 1 calc GR . . . .
 H42C H 0.759084 0.446287 0.980585 0.248 Uiso 1 1 calc GR . . . .
 C43 C 0.6578(7) 0.6526(9) 0.9894(5) 0.149(3) Uani 1 1 d . . . . .
 H43A H 0.710789 0.668137 0.973794 0.224 Uiso 1 1 calc GR . . . .
 H43B H 0.663424 0.665675 1.041160 0.224 Uiso 1 1 calc GR . . . .
 H43C H 0.616037 0.708203 0.964444 0.224 Uiso 1 1 calc GR . . . .
 C44 C 0.5524(7) 0.4848(17) 1.0126(5) 0.204(7) Uani 1 1 d . . . . .
 H44A H 0.501037 0.513670 0.983667 0.306 Uiso 1 1 calc GR . . . .
 H44B H 0.560571 0.525769 1.059250 0.306 Uiso 1 1 calc GR . . . .
 H44C H 0.549089 0.396677 1.019636 0.306 Uiso 1 1 calc GR . . . .
 C45 C 0.6112(3) 0.0564(6) 0.4456(4) 0.0807(16) Uani 1 1 d . . . . .
 C46 C 0.6711(4) 0.1153(7) 0.4045(4) 0.095(2) Uani 1 1 d . . . . .
 H46A H 0.640892 0.163749 0.365236 0.142 Uiso 1 1 calc GR . . . .
 H46B H 0.703198 0.052257 0.384862 0.142 Uiso 1 1 calc GR . . . .
 H46C H 0.708421 0.168370 0.436496 0.142 Uiso 1 1 calc GR . . . .

loop_
  _atom_site_aniso_label
  _atom_site_aniso_U_11
  _atom_site_aniso_U_22
  _atom_site_aniso_U_33
  _atom_site_aniso_U_23
  _atom_site_aniso_U_13
  _atom_site_aniso_U_12
 Si1 0.1135(15) 0.0987(16) 0.1279(16) -0.0225(13) 0.0509(13) -0.0043(12)
 Si2 0.0939(14) 0.128(2) 0.246(3) 0.040(2) 0.0892(17) 0.0170(14)
 O1 0.089(3) 0.055(3) 0.147(4) 0.020(2) 0.046(3) 0.001(2)
 O2 0.100(3) 0.055(3) 0.157(4) 0.000(3) 0.049(3) 0.001(2)
 O3 0.072(2) 0.061(3) 0.158(4) 0.013(3) 0.053(2) 0.0041(19)
 O4 0.064(2) 0.079(3) 0.207(5) 0.011(3) 0.060(3) 0.003(2)
 O5 0.134(4) 0.094(4) 0.128(4) -0.005(3) 0.035(3) 0.006(3)
 O6 0.090(3) 0.053(3) 0.158(4) -0.001(3) 0.050(3) 0.007(2)
 N1 0.075(3) 0.050(3) 0.125(4) 0.002(3) 0.043(3) 0.011(2)
 C1 0.083(4) 0.069(4) 0.111(4) -0.006(3) 0.037(3) -0.011(3)
 C2 0.076(3) 0.035(3) 0.127(5) -0.002(3) 0.045(3) 0.000(2)
 C3 0.064(3) 0.069(4) 0.122(5) -0.003(4) 0.022(3) 0.013(3)
 C4 0.080(4) 0.074(4) 0.109(5) 0.008(4) 0.037(3) 0.008(3)
 C5 0.082(3) 0.047(3) 0.122(5) 0.015(3) 0.038(3) 0.005(3)
 C6 0.094(4) 0.039(3) 0.134(5) 0.002(3) 0.039(4) -0.003(3)
 C7 0.065(3) 0.133(7) 0.160(5) 0.011(5) 0.051(4) 0.030(4)
 C8 0.058(3) 0.093(5) 0.177(5) 0.024(4) 0.042(3) 0.006(3)
 C9 0.106(5) 0.113(7) 0.166(6) 0.003(4) 0.068(4) -0.010(4)
 C10 0.084(4) 0.079(5) 0.143(5) 0.010(4) 0.060(3) 0.004(4)
 C11 0.102(5) 0.082(5) 0.167(8) 0.000(6) 0.070(6) -0.013(5)
 C12 0.107(5) 0.093(6) 0.136(6) 0.011(5) 0.055(5) -0.012(5)
 C13 0.129(6) 0.126(7) 0.131(6) -0.009(5) 0.045(5) -0.054(6)
 C14 0.114(5) 0.082(5) 0.126(5) -0.024(4) 0.044(4) -0.014(4)
 C15 0.112(5) 0.063(4) 0.147(7) 0.009(4) 0.054(5) 0.002(4)
 C16 0.119(5) 0.037(3) 0.117(5) 0.005(3) 0.055(4) 0.013(3)
 C17 0.089(4) 0.046(3) 0.119(5) 0.015(3) 0.033(4) 0.005(3)
 C18 0.074(3) 0.049(3) 0.098(4) -0.013(3) 0.029(3) -0.007(3)
 C19 0.113(6) 0.102(6) 0.158(7) 0.004(5) 0.038(5) 0.017(5)
 C20 0.103(5) 0.081(5) 0.114(5) -0.002(4) 0.043(4) 0.017(4)
 C21 0.091(4) 0.090(5) 0.097(4) 0.025(4) 0.014(3) 0.016(4)
 C22 0.281(15) 0.253(17) 0.349(17) -0.027(14) 0.154(13) -0.012(14)
 C23 0.239(14) 0.45(2) 0.271(7) 0.024(17) 0.059(12) -0.017(16)
 C24 0.072(4) 0.167(7) 0.200(7) 0.048(6) 0.051(4) 0.004(4)
 C25 0.123(7) 0.295(15) 0.234(12) 0.081(12) 0.036(8) -0.047(9)
 C26 0.265(13) 0.107(9) 0.300(15) -0.006(9) 0.059(12) 0.038(9)
 C27 0.072(4) 0.223(11) 0.213(8) -0.003(9) 0.058(5) 0.000(6)
 C28 0.145(7) 0.070(5) 0.198(9) 0.014(5) 0.064(6) 0.010(5)
 C29 0.094(5) 0.122(7) 0.132(6) -0.029(6) 0.026(5) 0.002(5)
 C30 0.154(7) 0.127(8) 0.157(7) -0.012(6) 0.078(6) 0.039(7)
 C31 0.132(7) 0.122(8) 0.206(10) -0.023(6) 0.047(7) 0.020(7)
 C32 0.136(7) 0.097(7) 0.187(9) -0.037(6) 0.048(7) -0.001(5)
 C33 0.143(8) 0.122(8) 0.136(7) 0.014(6) 0.047(6) -0.003(7)
 C34 0.104(6) 0.121(7) 0.155(8) -0.011(6) 0.022(5) 0.000(6)
 C40 0.105(5) 0.143(7) 0.117(5) 0.013(6) 0.022(4) -0.006(5)
 C39 0.110(6) 0.183(10) 0.150(7) -0.043(6) 0.049(5) 0.068(6)
 C38 0.149(9) 0.139(10) 0.193(10) -0.022(8) 0.017(8) 0.038(8)
 C37 0.122(6) 0.193(11) 0.089(5) 0.010(6) 0.026(4) 0.008(8)
 C36 0.143(9) 0.196(14) 0.260(15) 0.000(12) 0.077(9) 0.018(9)
 C35 0.097(5) 0.153(8) 0.232(11) 0.002(8) 0.070(6) -0.016(5)
 C41 0.135(7) 0.129(8) 0.126(6) -0.035(6) 0.026(5) -0.003(6)
 C42 0.199(10) 0.131(9) 0.171(9) 0.025(7) 0.046(8) -0.003(8)
 C43 0.201(9) 0.108(7) 0.142(7) -0.042(6) 0.039(6) -0.031(7)
 C44 0.176(9) 0.36(2) 0.086(5) 0.001(9) 0.062(6) 0.044(12)
 C45 0.069(3) 0.069(4) 0.107(5) -0.013(3) 0.023(3) 0.006(3)
 C46 0.074(4) 0.100(5) 0.120(5) 0.011(4) 0.043(3) 0.012(3)

_geom_special_details
;
 All esds (except the esd in the dihedral angle between two l.s. planes)
 are estimated using the full covariance matrix.  The cell esds are taken
 into account individually in the estimation of esds in distances, angles
 and torsion angles; correlations between esds in cell parameters are only
 used when they are defined by crystal symmetry.  An approximate (isotropic)
 treatment of cell esds is used for estimating esds involving l.s. planes.
;
loop_
  _geom_bond_atom_site_label_1
  _geom_bond_atom_site_label_2
  _geom_bond_distance
  _geom_bond_site_symmetry_2
  _geom_bond_publ_flag
 Si1 O5 1.648(6) . ?
 Si1 C29 1.913(10) . ?
 Si1 C40 1.911(5) . ?
 Si1 C41 1.882(9) . ?
 Si2 O4 1.612(4) . ?
 Si2 C22 1.83(2) . ?
 Si2 C23 1.842(18) . ?
 Si2 C24 1.808(9) . ?
 O1 C3 1.216(7) . ?
 O2 C6 1.210(7) . ?
 O3 C5 1.451(7) . ?
 O3 C6 1.364(7) . ?
 O4 C8 1.477(7) . ?
 O5 C14 1.469(9) . ?
 O6 C45 1.252(8) . ?
 N1 H1 0.8800 . ?
 N1 C1 1.457(7) . ?
 N1 C45 1.311(7) . ?
 C1 H1A 1.0000 . ?
 C1 C2 1.578(9) . ?
 C1 C18 1.492(9) . ?
 C2 C3 1.527(9) . ?
 C2 C6 1.512(8) . ?
 C2 C20 1.581(9) . ?
 C3 C4 1.555(8) . ?
 C4 H4 1.0000 . ?
 C4 C5 1.525(8) . ?
 C4 C21 1.549(9) . ?
 C5 H5 1.0000 . ?
 C5 C7 1.566(8) . ?
 C7 H7A 0.9900 . ?
 C7 H7B 0.9900 . ?
 C7 C8 1.493(10) . ?
 C8 H8 1.0000 . ?
 C8 C9 1.521(12) . ?
 C9 H9 0.9500 . ?
 C9 C10 1.366(11) . ?
 C10 H10 0.9500 . ?
 C10 C11 1.417(11) . ?
 C11 C12 1.386(11) . ?
 C11 C28 1.485(11) . ?
 C12 H12 0.9500 . ?
 C12 C13 1.510(11) . ?
 C13 H13A 0.9900 . ?
 C13 H13B 0.9900 . ?
 C13 C14 1.492(10) . ?
 C14 H14 1.0000 . ?
 C14 C15 1.534(10) . ?
 C15 H15 0.9500 . ?
 C15 C16 1.336(10) . ?
 C16 H16 0.9500 . ?
 C16 C17 1.465(9) . ?
 C17 C18 1.332(8) . ?
 C17 C19 1.525(10) . ?
 C18 H18 0.9500 . ?
 C19 H19A 0.9800 . ?
 C19 H19B 0.9800 . ?
 C19 H19C 0.9800 . ?
 C20 H20A 0.9800 . ?
 C20 H20B 0.9800 . ?
 C20 H20C 0.9800 . ?
 C21 H21A 0.9800 . ?
 C21 H21B 0.9800 . ?
 C21 H21C 0.9800 . ?
 C22 H22A 0.9800 . ?
 C22 H22B 0.9800 . ?
 C22 H22C 0.9800 . ?
 C23 H23A 0.9800 . ?
 C23 H23B 0.9800 . ?
 C23 H23C 0.9800 . ?
 C24 C25 1.502(14) . ?
 C24 C26 1.599(17) . ?
 C24 C27 1.557(11) . ?
 C25 H25A 0.9800 . ?
 C25 H25B 0.9800 . ?
 C25 H25C 0.9800 . ?
 C26 H26A 0.9800 . ?
 C26 H26B 0.9800 . ?
 C26 H26C 0.9800 . ?
 C27 H27A 0.9800 . ?
 C27 H27B 0.9800 . ?
 C27 H27C 0.9800 . ?
 C28 H28A 0.9800 . ?
 C28 H28B 0.9800 . ?
 C28 H28C 0.9800 . ?
 C29 C30 1.432(11) . ?
 C29 C34 1.447(13) . ?
 C30 H30 0.9500 . ?
 C30 C31 1.398(14) . ?
 C31 H31 0.9500 . ?
 C31 C32 1.464(15) . ?
 C32 H32 0.9500 . ?
 C32 C33 1.370(12) . ?
 C33 H33 0.9500 . ?
 C33 C34 1.353(12) . ?
 C34 H34 0.9500 . ?
 C40 C39 1.3900 . ?
 C40 C35 1.3900 . ?
 C39 H39 0.9500 . ?
 C39 C38 1.3900 . ?
 C38 H38 0.9500 . ?
 C38 C37 1.3900 . ?
 C37 H37 0.9500 . ?
 C37 C36 1.3900 . ?
 C36 H36 0.9500 . ?
 C36 C35 1.3900 . ?
 C35 H35 0.9500 . ?
 C41 C42 1.701(14) . ?
 C41 C43 1.590(14) . ?
 C41 C44 1.647(14) . ?
 C42 H42A 0.9800 . ?
 C42 H42B 0.9800 . ?
 C42 H42C 0.9800 . ?
 C43 H43A 0.9800 . ?
 C43 H43B 0.9800 . ?
 C43 H43C 0.9800 . ?
 C44 H44A 0.9800 . ?
 C44 H44B 0.9800 . ?
 C44 H44C 0.9800 . ?
 C45 C46 1.500(9) . ?
 C46 H46A 0.9800 . ?
 C46 H46B 0.9800 . ?
 C46 H46C 0.9800 . ?

loop_
  _geom_angle_atom_site_label_1
  _geom_angle_atom_site_label_2
  _geom_angle_atom_site_label_3
  _geom_angle
  _geom_angle_site_symmetry_1
  _geom_angle_site_symmetry_3
  _geom_angle_publ_flag
 O5 Si1 C29 111.7(3) . . ?
 O5 Si1 C40 110.4(3) . . ?
 O5 Si1 C41 104.7(4) . . ?
 C40 Si1 C29 108.1(4) . . ?
 C41 Si1 C29 114.5(4) . . ?
 C41 Si1 C40 107.4(4) . . ?
 O4 Si2 C22 109.0(6) . . ?
 O4 Si2 C23 110.2(7) . . ?
 O4 Si2 C24 107.8(4) . . ?
 C22 Si2 C23 114.1(12) . . ?
 C24 Si2 C22 104.5(8) . . ?
 C24 Si2 C23 111.1(9) . . ?
 C6 O3 C5 120.0(4) . . ?
 C8 O4 Si2 128.6(5) . . ?
 C14 O5 Si1 125.3(5) . . ?
 C1 N1 H1 118.3 . . ?
 C45 N1 H1 118.3 . . ?
 C45 N1 C1 123.4(6) . . ?
 N1 C1 H1A 107.4 . . ?
 N1 C1 C2 112.3(5) . . ?
 N1 C1 C18 112.9(5) . . ?
 C2 C1 H1A 107.4 . . ?
 C18 C1 H1A 107.4 . . ?
 C18 C1 C2 109.0(5) . . ?
 C1 C2 C20 113.3(5) . . ?
 C3 C2 C1 110.3(5) . . ?
 C3 C2 C20 104.5(5) . . ?
 C6 C2 C1 107.1(5) . . ?
 C6 C2 C3 114.1(5) . . ?
 C6 C2 C20 107.6(5) . . ?
 O1 C3 C2 124.4(5) . . ?
 O1 C3 C4 121.6(6) . . ?
 C2 C3 C4 113.9(5) . . ?
 C3 C4 H4 110.3 . . ?
 C5 C4 C3 104.1(5) . . ?
 C5 C4 H4 110.3 . . ?
 C5 C4 C21 113.4(5) . . ?
 C21 C4 C3 108.3(5) . . ?
 C21 C4 H4 110.3 . . ?
 O3 C5 C4 109.3(5) . . ?
 O3 C5 H5 111.8 . . ?
 O3 C5 C7 102.1(5) . . ?
 C4 C5 H5 111.8 . . ?
 C4 C5 C7 109.5(5) . . ?
 C7 C5 H5 111.8 . . ?
 O2 C6 O3 117.1(6) . . ?
 O2 C6 C2 121.1(6) . . ?
 O3 C6 C2 121.8(6) . . ?
 C5 C7 H7A 108.4 . . ?
 C5 C7 H7B 108.4 . . ?
 H7A C7 H7B 107.5 . . ?
 C8 C7 C5 115.5(6) . . ?
 C8 C7 H7A 108.4 . . ?
 C8 C7 H7B 108.4 . . ?
 O4 C8 C7 103.2(6) . . ?
 O4 C8 H8 109.7 . . ?
 O4 C8 C9 108.7(6) . . ?
 C7 C8 H8 109.7 . . ?
 C7 C8 C9 115.7(6) . . ?
 C9 C8 H8 109.7 . . ?
 C8 C9 H9 118.9 . . ?
 C10 C9 C8 122.3(9) . . ?
 C10 C9 H9 118.9 . . ?
 C9 C10 H10 118.2 . . ?
 C9 C10 C11 123.6(8) . . ?
 C11 C10 H10 118.2 . . ?
 C10 C11 C28 123.1(9) . . ?
 C12 C11 C10 116.4(8) . . ?
 C12 C11 C28 120.4(9) . . ?
 C11 C12 H12 114.7 . . ?
 C11 C12 C13 130.5(9) . . ?
 C13 C12 H12 114.7 . . ?
 C12 C13 H13A 109.7 . . ?
 C12 C13 H13B 109.7 . . ?
 H13A C13 H13B 108.2 . . ?
 C14 C13 C12 109.9(7) . . ?
 C14 C13 H13A 109.7 . . ?
 C14 C13 H13B 109.7 . . ?
 O5 C14 C13 104.3(6) . . ?
 O5 C14 H14 110.3 . . ?
 O5 C14 C15 110.7(6) . . ?
 C13 C14 H14 110.3 . . ?
 C13 C14 C15 111.0(7) . . ?
 C15 C14 H14 110.3 . . ?
 C14 C15 H15 120.3 . . ?
 C16 C15 C14 119.5(7) . . ?
 C16 C15 H15 120.3 . . ?
 C15 C16 H16 118.4 . . ?
 C15 C16 C17 123.2(6) . . ?
 C17 C16 H16 118.4 . . ?
 C16 C17 C19 118.6(7) . . ?
 C18 C17 C16 116.5(6) . . ?
 C18 C17 C19 124.9(6) . . ?
 C1 C18 H18 116.8 . . ?
 C17 C18 C1 126.5(6) . . ?
 C17 C18 H18 116.8 . . ?
 C17 C19 H19A 109.5 . . ?
 C17 C19 H19B 109.5 . . ?
 C17 C19 H19C 109.5 . . ?
 H19A C19 H19B 109.5 . . ?
 H19A C19 H19C 109.5 . . ?
 H19B C19 H19C 109.5 . . ?
 C2 C20 H20A 109.5 . . ?
 C2 C20 H20B 109.5 . . ?
 C2 C20 H20C 109.5 . . ?
 H20A C20 H20B 109.5 . . ?
 H20A C20 H20C 109.5 . . ?
 H20B C20 H20C 109.5 . . ?
 C4 C21 H21A 109.5 . . ?
 C4 C21 H21B 109.5 . . ?
 C4 C21 H21C 109.5 . . ?
 H21A C21 H21B 109.5 . . ?
 H21A C21 H21C 109.5 . . ?
 H21B C21 H21C 109.5 . . ?
 Si2 C22 H22A 109.5 . . ?
 Si2 C22 H22B 109.5 . . ?
 Si2 C22 H22C 109.5 . . ?
 H22A C22 H22B 109.5 . . ?
 H22A C22 H22C 109.5 . . ?
 H22B C22 H22C 109.5 . . ?
 Si2 C23 H23A 109.5 . . ?
 Si2 C23 H23B 109.5 . . ?
 Si2 C23 H23C 109.5 . . ?
 H23A C23 H23B 109.5 . . ?
 H23A C23 H23C 109.5 . . ?
 H23B C23 H23C 109.5 . . ?
 C25 C24 Si2 112.5(8) . . ?
 C25 C24 C26 106.5(11) . . ?
 C25 C24 C27 111.5(9) . . ?
 C26 C24 Si2 106.5(8) . . ?
 C27 C24 Si2 113.1(8) . . ?
 C27 C24 C26 106.1(10) . . ?
 C24 C25 H25A 109.5 . . ?
 C24 C25 H25B 109.5 . . ?
 C24 C25 H25C 109.5 . . ?
 H25A C25 H25B 109.5 . . ?
 H25A C25 H25C 109.5 . . ?
 H25B C25 H25C 109.5 . . ?
 C24 C26 H26A 109.5 . . ?
 C24 C26 H26B 109.5 . . ?
 C24 C26 H26C 109.5 . . ?
 H26A C26 H26B 109.5 . . ?
 H26A C26 H26C 109.5 . . ?
 H26B C26 H26C 109.5 . . ?
 C24 C27 H27A 109.5 . . ?
 C24 C27 H27B 109.5 . . ?
 C24 C27 H27C 109.5 . . ?
 H27A C27 H27B 109.5 . . ?
 H27A C27 H27C 109.5 . . ?
 H27B C27 H27C 109.5 . . ?
 C11 C28 H28A 109.5 . . ?
 C11 C28 H28B 109.5 . . ?
 C11 C28 H28C 109.5 . . ?
 H28A C28 H28B 109.5 . . ?
 H28A C28 H28C 109.5 . . ?
 H28B C28 H28C 109.5 . . ?
 C30 C29 Si1 116.1(8) . . ?
 C30 C29 C34 121.4(8) . . ?
 C34 C29 Si1 122.1(6) . . ?
 C29 C30 H30 121.9 . . ?
 C31 C30 C29 116.2(10) . . ?
 C31 C30 H30 121.9 . . ?
 C30 C31 H31 118.1 . . ?
 C30 C31 C32 123.7(10) . . ?
 C32 C31 H31 118.1 . . ?
 C31 C32 H32 122.9 . . ?
 C33 C32 C31 114.3(10) . . ?
 C33 C32 H32 122.9 . . ?
 C32 C33 H33 116.3 . . ?
 C34 C33 C32 127.4(10) . . ?
 C34 C33 H33 116.3 . . ?
 C29 C34 H34 121.6 . . ?
 C33 C34 C29 116.8(9) . . ?
 C33 C34 H34 121.6 . . ?
 C39 C40 Si1 119.3(3) . . ?
 C39 C40 C35 120.0 . . ?
 C35 C40 Si1 120.7(3) . . ?
 C40 C39 H39 120.0 . . ?
 C40 C39 C38 120.0 . . ?
 C38 C39 H39 120.0 . . ?
 C39 C38 H38 120.0 . . ?
 C39 C38 C37 120.0 . . ?
 C37 C38 H38 120.0 . . ?
 C38 C37 H37 120.0 . . ?
 C38 C37 C36 120.0 . . ?
 C36 C37 H37 120.0 . . ?
 C37 C36 H36 120.0 . . ?
 C35 C36 C37 120.0 . . ?
 C35 C36 H36 120.0 . . ?
 C40 C35 H35 120.0 . . ?
 C36 C35 C40 120.0 . . ?
 C36 C35 H35 120.0 . . ?
 C42 C41 Si1 106.7(6) . . ?
 C43 C41 Si1 110.1(7) . . ?
 C43 C41 C42 113.6(8) . . ?
 C43 C41 C44 107.8(9) . . ?
 C44 C41 Si1 107.5(6) . . ?
 C44 C41 C42 111.0(9) . . ?
 C41 C42 H42A 109.5 . . ?
 C41 C42 H42B 109.5 . . ?
 C41 C42 H42C 109.5 . . ?
 H42A C42 H42B 109.5 . . ?
 H42A C42 H42C 109.5 . . ?
 H42B C42 H42C 109.5 . . ?
 C41 C43 H43A 109.5 . . ?
 C41 C43 H43B 109.5 . . ?
 C41 C43 H43C 109.5 . . ?
 H43A C43 H43B 109.5 . . ?
 H43A C43 H43C 109.5 . . ?
 H43B C43 H43C 109.5 . . ?
 C41 C44 H44A 109.5 . . ?
 C41 C44 H44B 109.5 . . ?
 C41 C44 H44C 109.5 . . ?
 H44A C44 H44B 109.5 . . ?
 H44A C44 H44C 109.5 . . ?
 H44B C44 H44C 109.5 . . ?
 O6 C45 N1 124.1(6) . . ?
 O6 C45 C46 119.7(5) . . ?
 N1 C45 C46 116.1(6) . . ?
 C45 C46 H46A 109.5 . . ?
 C45 C46 H46B 109.5 . . ?
 C45 C46 H46C 109.5 . . ?
 H46A C46 H46B 109.5 . . ?
 H46A C46 H46C 109.5 . . ?
 H46B C46 H46C 109.5 . . ?

_smtbx_masks_special_details       ?
loop_
  _smtbx_masks_void_nr
  _smtbx_masks_void_average_x
  _smtbx_masks_void_average_y
  _smtbx_masks_void_average_z
  _smtbx_masks_void_volume
  _smtbx_masks_void_count_electrons
  _smtbx_masks_void_content
 1 0.000 -0.764 0.000 1362.2 296.1 ?

_shelx_res_file
;
TITL mj20390_0m_a.res in P2(1)
    mj20390_0m.res
    created by SHELXL-2016/6 at 14:37:24 on 20-Jul-2020
REM Old TITL mj20390_0m in P2(1)
REM SHELXT solution in P2(1)
REM R1 0.313, Rweak 0.164, Alpha 0.027, Orientation as input
REM Flack x = 0.299 ( 0.026 ) from Parsons' quotients
REM Formula found by SHELXT: C35 N8 O10 Si2
CELL 1.34139 16.442 10.9818 18.9303 90 99.492 90
ZERR 2 0.0014 0.0008 0.0018 0 0.004 0
LATT -1
SYMM -X,0.5+Y,-Z
SFAC C H N O Si
DISP C 0.0148 0.007 57.7477
DISP H -0 0 0.6481
DISP N 0.0253 0.0136 110.5121
DISP O 0.0412 0.025 193.9543
DISP Si 0.2148 0.2488 1925.3355
UNIT 92 130 2 12 4
DFIX 1.53 C38 C39
DELU 0.005 0.005 C35 C40 Si2 C23 O5 C14 C1 C18 C7 C8 C9 C10 C31 C32
SIMU 0.01 0.02 2 Si2 C22 C23 C24 C25 C26 C27

L.S. 8
PLAN  20
SIZE 0.06 0.08 0.1
TEMP -80.14
BOND $H
list 4
ABIN
fmap 2
acta
REM <olex2.extras>
REM <HklSrc "%.\\mj20390_0m.hkl">
REM </olex2.extras>

WGHT    0.141800
FVAR       0.70060
SI1   5    0.592641    0.499161    0.872166    11.00000    0.11349    0.09869 =
         0.12788   -0.02251    0.05092   -0.00427
SI2   5   -0.018995    0.164746    0.596023    11.00000    0.09392    0.12837 =
         0.24569    0.03965    0.08922    0.01695
O1    4    0.412587    0.262346    0.398911    11.00000    0.08913    0.05543 =
         0.14689    0.02026    0.04589    0.00118
O2    4    0.366607   -0.086083    0.534972    11.00000    0.09959    0.05495 =
         0.15676    0.00044    0.04878    0.00093
O3    4    0.278894    0.066243    0.518798    11.00000    0.07187    0.06102 =
         0.15845    0.01257    0.05265    0.00411
O4    4    0.054133    0.216205    0.557153    11.00000    0.06360    0.07879 =
         0.20720    0.01084    0.05960    0.00321
O5    4    0.548553    0.363992    0.863550    11.00000    0.13379    0.09437 =
         0.12766   -0.00495    0.03462    0.00554
O6    4    0.618307   -0.054343    0.461094    11.00000    0.08996    0.05281 =
         0.15830   -0.00067    0.05050    0.00704
N1    3    0.551967    0.126319    0.461197    11.00000    0.07492    0.04984 =
         0.12541    0.00152    0.04287    0.01083
AFIX  43
H1    2    0.548884    0.201598    0.445042    11.00000   -1.20000
AFIX   0
C1    1    0.491004    0.085790    0.503872    11.00000    0.08286    0.06886 =
         0.11053   -0.00603    0.03683   -0.01144
AFIX  13
H1A   2    0.509671    0.005105    0.525090    11.00000   -1.20000
AFIX   0
C2    1    0.403170    0.066788    0.457182    11.00000    0.07612    0.03467 =
         0.12701   -0.00194    0.04453   -0.00050
C3    1    0.370513    0.187015    0.423147    11.00000    0.06364    0.06948 =
         0.12235   -0.00287    0.02228    0.01315
C4    1    0.275722    0.203269    0.417822    11.00000    0.07984    0.07412 =
         0.10868    0.00801    0.03660    0.00773
AFIX  13
H4    2    0.245803    0.137866    0.387192    11.00000   -1.20000
AFIX   0
C5    1    0.260944    0.190313    0.494886    11.00000    0.08199    0.04664 =
         0.12209    0.01493    0.03772    0.00476
AFIX  13
H5    2    0.293630    0.250874    0.527356    11.00000   -1.20000
AFIX   0
C6    1    0.348738    0.010176    0.505323    11.00000    0.09378    0.03861 =
         0.13379    0.00221    0.03872   -0.00323
C7    1    0.166384    0.200397    0.497102    11.00000    0.06536    0.13309 =
         0.15997    0.01126    0.05129    0.03025
AFIX  23
H7A   2    0.147394    0.282294    0.479784    11.00000   -1.20000
H7B   2    0.137024    0.140086    0.463262    11.00000   -1.20000
AFIX   0
C8    1    0.141993    0.180649    0.568803    11.00000    0.05797    0.09316 =
         0.17660    0.02443    0.04243    0.00560
AFIX  13
H8    2    0.147289    0.092355    0.581659    11.00000   -1.20000
AFIX   0
C9    1    0.188037    0.256828    0.629697    11.00000    0.10598    0.11320 =
         0.16568    0.00333    0.06843   -0.00976
AFIX  43
H9    2    0.177757    0.341917    0.630311    11.00000   -1.20000
AFIX   0
C10   1    0.243656    0.207078    0.683520    11.00000    0.08441    0.07911 =
         0.14338    0.01016    0.06021    0.00425
AFIX  43
H10   2    0.252143    0.121523    0.683239    11.00000   -1.20000
AFIX   0
C11   1    0.289394    0.276005    0.739750    11.00000    0.10152    0.08168 =
         0.16740   -0.00040    0.06959   -0.01291
C12   1    0.353027    0.215876    0.783068    11.00000    0.10726    0.09333 =
         0.13640    0.01085    0.05541   -0.01201
AFIX  43
H12   2    0.353762    0.130168    0.776398    11.00000   -1.20000
AFIX   0
C13   1    0.421379    0.264338    0.839132    11.00000    0.12912    0.12578 =
         0.13062   -0.00871    0.04548   -0.05413
AFIX  23
H13A  2    0.398450    0.322819    0.870463    11.00000   -1.20000
H13B  2    0.447081    0.196446    0.869253    11.00000   -1.20000
AFIX   0
C14   1    0.484833    0.326121    0.803817    11.00000    0.11437    0.08243 =
         0.12648   -0.02399    0.04404   -0.01419
AFIX  13
H14   2    0.460491    0.398935    0.776427    11.00000   -1.20000
AFIX   0
C15   1    0.520771    0.238211    0.754017    11.00000    0.11172    0.06284 =
         0.14750    0.00922    0.05378    0.00231
AFIX  43
H15   2    0.559976    0.178437    0.773345    11.00000   -1.20000
AFIX   0
C16   1    0.496524    0.246349    0.683283    11.00000    0.11950    0.03670 =
         0.11713    0.00515    0.05477    0.01261
AFIX  43
H16   2    0.463933    0.314262    0.664949    11.00000   -1.20000
AFIX   0
C17   1    0.517776    0.155560    0.632595    11.00000    0.08899    0.04567 =
         0.11862    0.01459    0.03335    0.00479
C18   1    0.483311    0.169903    0.564312    11.00000    0.07360    0.04865 =
         0.09843   -0.01302    0.02911   -0.00717
AFIX  43
H18   2    0.450584    0.240732    0.552982    11.00000   -1.20000
AFIX   0
C19   1    0.578248    0.054582    0.660669    11.00000    0.11336    0.10235 =
         0.15756    0.00385    0.03778    0.01746
AFIX 137
H19A  2    0.547572   -0.018956    0.669295    11.00000   -1.50000
H19B  2    0.612192    0.080859    0.705557    11.00000   -1.50000
H19C  2    0.613834    0.036963    0.625192    11.00000   -1.50000
AFIX   0
C20   1    0.403980   -0.022065    0.391597    11.00000    0.10345    0.08120 =
         0.11392   -0.00185    0.04315    0.01718
AFIX 137
H20A  2    0.347907   -0.030272    0.364859    11.00000   -1.50000
H20B  2    0.424382   -0.102150    0.409218    11.00000   -1.50000
H20C  2    0.440152    0.011148    0.360055    11.00000   -1.50000
AFIX   0
C21   1    0.251936    0.330241    0.385110    11.00000    0.09102    0.08954 =
         0.09679    0.02510    0.01424    0.01616
AFIX 137
H21A  2    0.291002    0.391265    0.408219    11.00000   -1.50000
H21B  2    0.196134    0.351260    0.392808    11.00000   -1.50000
H21C  2    0.253627    0.328503    0.333613    11.00000   -1.50000
AFIX   0
C22   1   -0.041585    0.007327    0.567219    11.00000    0.28097    0.25306 =
         0.34902   -0.02684    0.15420   -0.01210
AFIX 137
H22A  2   -0.086850   -0.024062    0.589801    11.00000   -1.50000
H22B  2    0.007592   -0.043045    0.581425    11.00000   -1.50000
H22C  2   -0.057580    0.004890    0.515026    11.00000   -1.50000
AFIX   0
C23   1    0.007950    0.183457    0.693767    11.00000    0.23896    0.44804 =
         0.27125    0.02382    0.05906   -0.01718
AFIX 137
H23A  2   -0.034592    0.145387    0.717069    11.00000   -1.50000
H23B  2    0.011529    0.270384    0.705578    11.00000   -1.50000
H23C  2    0.061251    0.144556    0.710666    11.00000   -1.50000
AFIX   0
C24   1   -0.111896    0.247760    0.561153    11.00000    0.07227    0.16726 =
         0.20020    0.04788    0.05145    0.00424
C25   1   -0.125802    0.256991    0.480902    11.00000    0.12321    0.29550 =
         0.23418    0.08083    0.03583   -0.04657
AFIX 137
H25A  2   -0.182335    0.284407    0.463770    11.00000   -1.50000
H25B  2   -0.117315    0.177008    0.460340    11.00000   -1.50000
H25C  2   -0.086830    0.315581    0.466232    11.00000   -1.50000
AFIX   0
C26   1   -0.098702    0.383695    0.591106    11.00000    0.26455    0.10739 =
         0.30021   -0.00618    0.05900    0.03812
AFIX 137
H26A  2   -0.074536    0.381346    0.641997    11.00000   -1.50000
H26B  2   -0.151966    0.425735    0.585259    11.00000   -1.50000
H26C  2   -0.061517    0.427322    0.564420    11.00000   -1.50000
AFIX   0
C27   1   -0.189684    0.198364    0.588811    11.00000    0.07214    0.22341 =
         0.21254   -0.00338    0.05798   -0.00016
AFIX 137
H27A  2   -0.209018    0.124258    0.562430    11.00000   -1.50000
H27B  2   -0.233305    0.260090    0.581414    11.00000   -1.50000
H27C  2   -0.175680    0.179660    0.639993    11.00000   -1.50000
AFIX   0
C28   1    0.275240    0.407848    0.750175    11.00000    0.14544    0.06967 =
         0.19805    0.01426    0.06411    0.00991
AFIX 137
H28A  2    0.281808    0.452382    0.706608    11.00000   -1.50000
H28B  2    0.315307    0.438029    0.790488    11.00000   -1.50000
H28C  2    0.219263    0.420153    0.760310    11.00000   -1.50000
AFIX   0
C29   1    0.518877    0.624797    0.831408    11.00000    0.09405    0.12196 =
         0.13195   -0.02905    0.02621    0.00184
C30   1    0.448430    0.645630    0.865277    11.00000    0.15405    0.12729 =
         0.15743   -0.01236    0.07826    0.03883
AFIX  43
H30   2    0.439319    0.600548    0.906085    11.00000   -1.20000
AFIX   0
C31   1    0.393826    0.736091    0.834866    11.00000    0.13205    0.12193 =
         0.20601   -0.02262    0.04721    0.02036
AFIX  43
H31   2    0.348017    0.754928    0.857614    11.00000   -1.20000
AFIX   0
C32   1    0.403197    0.803452    0.769970    11.00000    0.13589    0.09703 =
         0.18688   -0.03691    0.04843   -0.00144
AFIX  43
H32   2    0.365277    0.864143    0.749585    11.00000   -1.20000
AFIX   0
C33   1    0.471300    0.771526    0.741138    11.00000    0.14332    0.12181 =
         0.13553    0.01449    0.04674   -0.00296
AFIX  43
H33   2    0.479419    0.814226    0.699214    11.00000   -1.20000
AFIX   0
C34   1    0.528337    0.686046    0.765599    11.00000    0.10402    0.12058 =
         0.15539   -0.01131    0.02221   -0.00047
AFIX  43
H34   2    0.572444    0.667188    0.740755    11.00000   -1.20000
AFIX  66
C40   1    0.687185    0.502293    0.825439    11.00000    0.10488    0.14283 =
         0.11712    0.01330    0.02160   -0.00583
C39   1    0.713913    0.394826    0.797953    11.00000    0.11020    0.18255 =
         0.14996   -0.04286    0.04883    0.06797
AFIX  43
H39   2    0.685604    0.320709    0.802931    11.00000   -1.20000
AFIX  65
C38   1    0.782061    0.395804    0.763183    11.00000    0.14916    0.13919 =
         0.19286   -0.02222    0.01682    0.03795
AFIX  43
H38   2    0.800327    0.322355    0.744398    11.00000   -1.20000
AFIX  65
C37   1    0.823482    0.504248    0.755899    11.00000    0.12178    0.19274 =
         0.08898    0.00991    0.02619    0.00772
AFIX  43
H37   2    0.870058    0.504915    0.732136    11.00000   -1.20000
AFIX  65
C36   1    0.796755    0.611716    0.783385    11.00000    0.14317    0.19564 =
         0.25962    0.00045    0.07673    0.01835
AFIX  43
H36   2    0.825065    0.685832    0.778406    11.00000   -1.20000
AFIX  65
C35   1    0.728607    0.610740    0.818154    11.00000    0.09740    0.15296 =
         0.23164    0.00228    0.07000   -0.01598
AFIX  43
H35   2    0.710341    0.684189    0.836940    11.00000   -1.20000
AFIX   0
C41   1    0.630390    0.515777    0.971077    11.00000    0.13544    0.12941 =
         0.12568   -0.03483    0.02616   -0.00292
C42   1    0.707871    0.412930    0.992761    11.00000    0.19863    0.13137 =
         0.17116    0.02542    0.04596   -0.00306
AFIX 137
H42A  2    0.693788    0.337403    0.965949    11.00000   -1.50000
H42B  2    0.715370    0.395857    1.044240    11.00000   -1.50000
H42C  2    0.759084    0.446287    0.980585    11.00000   -1.50000
AFIX   0
C43   1    0.657788    0.652568    0.989374    11.00000    0.20124    0.10797 =
         0.14231   -0.04153    0.03890   -0.03064
AFIX 137
H43A  2    0.710789    0.668137    0.973794    11.00000   -1.50000
H43B  2    0.663424    0.665675    1.041160    11.00000   -1.50000
H43C  2    0.616037    0.708203    0.964444    11.00000   -1.50000
AFIX   0
C44   1    0.552375    0.484842    1.012612    11.00000    0.17563    0.36409 =
         0.08637    0.00121    0.06235    0.04401
AFIX 137
H44A  2    0.501037    0.513670    0.983667    11.00000   -1.50000
H44B  2    0.560571    0.525769    1.059250    11.00000   -1.50000
H44C  2    0.549089    0.396677    1.019636    11.00000   -1.50000
AFIX   0
C45   1    0.611171    0.056436    0.445626    11.00000    0.06947    0.06877 =
         0.10667   -0.01285    0.02270    0.00615
C46   1    0.671113    0.115302    0.404492    11.00000    0.07387    0.09973 =
         0.12008    0.01146    0.04252    0.01228
AFIX 137
H46A  2    0.640892    0.163749    0.365236    11.00000   -1.50000
H46B  2    0.703198    0.052257    0.384862    11.00000   -1.50000
H46C  2    0.708421    0.168370    0.436496    11.00000   -1.50000
AFIX   0
HKLF 4


REM  mj20390_0m_a.res in P2(1)
REM R1 =  0.0763 for    4862 Fo > 4sig(Fo)  and  0.1204 for all    9494 data
REM    497 parameters refined using     48 restraints

END

WGHT      0.1419      0.0000

REM Highest difference peak  0.257,  deepest hole -0.295,  1-sigma level  0.043
Q1    1   0.7968  0.5005  1.0092  11.00000  0.05    0.26
Q2    1   0.7938  0.4357  0.7459  11.00000  0.05    0.22
Q3    1   0.7943  0.7732  0.7352  11.00000  0.05    0.20
Q4    1   0.8462  0.4939  0.7528  11.00000  0.05    0.20
Q5    1   0.4284 -0.0364  0.3150  11.00000  0.05    0.20
Q6    1  -0.1100  0.1563  0.5412  11.00000  0.05    0.19
Q7    1   0.3986  0.5130  0.7341  11.00000  0.05    0.19
Q8    1  -0.1213  0.0413  0.5048  11.00000  0.05    0.18
Q9    1   0.3679  0.3571  0.7419  11.00000  0.05    0.16
Q10   1   0.6681  0.1213  0.3822  11.00000  0.05    0.16
Q11   1   0.6659  0.2260  0.3838  11.00000  0.05    0.16
Q12   1   0.3961  0.2619  0.7572  11.00000  0.05    0.15
Q13   1   0.7094  0.6313  0.8140  11.00000  0.05    0.15
Q14   1   0.1240 -0.0120  0.5203  11.00000  0.05    0.15
Q15   1   0.6875  0.3709  0.7965  11.00000  0.05    0.15
Q16   1  -0.2346  0.1357  0.6079  11.00000  0.05    0.14
Q17   1   0.4094  0.6258  0.7470  11.00000  0.05    0.14
Q18   1   0.7744  0.1573  0.4552  11.00000  0.05    0.14
Q19   1   0.8212  0.6817  0.7104  11.00000  0.05    0.14
Q20   1   0.4086 -0.1358  0.3904  11.00000  0.05    0.14
;
_shelx_res_checksum                67469
_shelx_hkl_file
;
   2   0   0 1240.79 166.616   3
   2   0   0 1280.13 166.709   3
  -2   0   0 1312.58 166.676   3
  -2   0   0 1741.00 166.916   3
  -3   0   0 117.679 15.6185   3
   3   0   0 123.483 15.7453   3
   4   0   0 310.127 38.8409   3
  -4   0   0 333.228 38.7597   3
   4   0   0 318.733 38.5783   3
  -4   0   0 280.699 37.3344   1
   5   0   0 328.741 41.1277   3
  -5   0   0 367.717 41.4263   3
   5   0   0 344.111 39.6541   1
  -5   0   0 282.435 40.9641   3
   5   0   0 318.111 39.7438   2
   6   0   0 108.980 14.9095   3
  -6   0   0 85.5579 13.9416   3
  -6   0   0 100.846 12.1096   1
  -6   0   0 88.8846 14.1919   3
   6   0   0 97.0951 12.2982   1
  -7   0   0 249.588 32.5322   3
  -7   0   0 248.242 29.9017   1
   7   0   0 265.440 30.1205   1
  -7   0   0 203.004 31.2208   2
   7   0   0 252.056 32.7193   3
   8   0   0 262.583 39.2716   2
  -8   0   0 337.172 38.5280   1
   8   0   0 343.778 38.6443   1
  -9   0   0 492.529 74.8636   3
  -9   0   0 618.789 72.0355   1
  -9   0   0 616.819 72.4332   2
   9   0   0 636.486 72.1112   1
   9   0   0 576.017 75.8377   3
   9   0   0 636.344 72.4689   2
  10   0   0 175.035 21.3639   2
 -10   0   0 152.625 24.6556   3
  10   0   0 147.162 25.3051   3
  10   0   0 170.693 20.6570   1
  10   0   0 141.804 25.2123   3
 -10   0   0 185.315 21.4086   2
  11   0   0 8.38437 7.18543   3
  11   0   0 16.9079 5.03609   2
  11   0   0 12.5505 6.65283   1
 -11   0   0 8.96302 8.01636   3
 -12   0   0 2.51296 2.94019   1
  12   0   0 7.85598 8.16210   3
 -12   0   0 0.63668 4.18104   2
  12   0   0 6.50662 4.30097   2
 -13   0   0 34.7043 11.8153   3
  13   0   0 43.3321 8.72094   2
 -13   0   0 52.6386 9.41427   2
  13   0   0 25.5496 13.2180   3
 -13   0   0 47.3035 7.72064   1
 -14   0   0 0.32323 6.00416   3
 -14   0   0 4.64435 5.41001   2
 -14   0   0 2.31156 3.82406   1
  14   0   0 -1.6449 16.0769   3
  14   0   0 1.06901 4.25834   2
  15   0   0 8.81228 5.26649   2
 -15   0   0 8.23181 5.59354   2
 -15   0   0 7.26546 4.24270   1
 -15   0   0 2.17276 8.04248   3
  15   0   0 -4.4218 11.4273   3
  16   0   0 2.05787 4.84947   2
 -16   0   0 7.06445 5.23192   2
 -17   0   0 3.76910 5.35334   2
 -18   0   0 2.02726 4.24460   1
 -19   0   0 -1.4961 5.67087   1
 -19   0   0 -1.9804 3.90667   2
   0   1   0 0.26283 0.32960   3
   0   1   0 0.16208 0.29332   3
  -1  -1   0 2108.65 229.798   3
  -1   1   0 1586.50 229.455   3
   1   1   0 2080.12 229.823   3
   2  -1   0 1320.62 158.032   3
   3  -1   0 2170.21 229.002   3
   3   1   0 2152.94 228.216   1
   3   1   0 2151.74 228.215   1
  -3   1   0 1369.58 229.199   3
  -3   1   0 1834.21 228.760   3
   3   1   0 1789.29 228.981   3
  -4  -1   0 293.129 30.6756   3
   4  -1   0 250.387 29.9530   3
  -4  -1   0 239.026 28.8819   1
  -4  -1   0 241.773 30.4885   3
  -4  -1   0 215.621 29.3667   2
   4   1   0 252.045 30.5912   3
  -4   1   0 223.443 29.9587   3
  -4   1   0 205.307 28.8876   2
  -5  -1   0 94.9548 14.2115   3
   5  -1   0 102.326 12.4634   2
  -5   1   0 111.302 14.0506   3
   5   1   0 98.9651 12.7103   2
  -5   1   0 86.1773 12.3097   2
  -5   1   0 91.5277 13.7061   3
   5   1   0 106.314 14.5288   3
   5   1   0 101.233 14.0418   3
  -6  -1   0 78.7929 10.4252   2
  -6  -1   0 81.6097 10.0765   1
  -6  -1   0 88.1436 12.7331   3
   6  -1   0 81.2072 10.2878   2
  -6   1   0 72.6951 11.9844   3
  -6   1   0 74.0208 9.91970   1
  -6   1   0 76.0157 12.1572   3
   6   1   0 77.8827 10.3976   1
  -7  -1   0 284.394 33.4740   2
   7  -1   0 301.137 35.9992   3
  -7  -1   0 267.897 32.8458   1
   7  -1   0 259.347 33.0480   2
   7   1   0 293.977 33.6245   2
  -7   1   0 289.579 35.3526   3
  -7   1   0 190.890 34.9135   3
   7   1   0 270.027 33.1291   1
  -7   1   0 269.240 32.7887   1
   7   1   0 283.873 35.9080   3
  -8  -1   0 286.345 38.0193   3
   8  -1   0 280.690 35.1535   2
  -8  -1   0 317.811 35.4127   2
   8  -1   0 279.924 38.1712   3
   8   1   0 275.896 38.3732   3
   8   1   0 284.700 35.2050   1
  -8   1   0 295.814 35.1924   2
  -8   1   0 270.858 34.8227   1
   9  -1   0 49.0680 10.8973   3
  -9  -1   0 51.2034 7.55655   2
  -9   1   0 48.0649 7.35072   2
   9   1   0 43.9314 7.49724   2
   9   1   0 36.8138 7.83890   1
  -9   1   0 40.4828 6.63526   1
   9   1   0 35.2952 10.5852   3
  -9   1   0 45.2184 9.77521   3
  10  -1   0 359.620 42.3916   2
 -10  -1   0 348.299 42.5775   2
 -10  -1   0 342.987 42.0186   1
  10   1   0 328.723 42.2280   1
  10   1   0 330.243 42.5511   2
 -10   1   0 354.146 42.0517   1
 -11  -1   0 97.6878 13.7566   2
  11  -1   0 76.5542 17.9914   3
 -11  -1   0 96.4550 12.8229   1
  11  -1   0 84.2420 13.2352   2
  11   1   0 82.9645 17.9897   3
  11   1   0 98.4203 13.9571   2
  11   1   0 93.5687 13.0618   1
 -11   1   0 103.251 12.9375   1
 -11   1   0 86.7263 17.3630   3
 -11   1   0 117.208 14.0894   2
  12  -1   0 32.5670 6.63348   2
  12  -1   0 20.1277 11.5911   3
 -12  -1   0 26.5625 6.75630   2
 -12  -1   0 26.7872 10.5990   3
 -12  -1   0 40.4389 6.56668   1
  12   1   0 20.5521 11.1231   3
 -12   1   0 37.7978 6.60272   1
 -12   1   0 29.8430 6.88410   2
  12   1   0 26.5577 6.24247   1
  12   1   0 36.5602 7.38494   2
 -12   1   0 26.0378 10.7903   3
 -13  -1   0 9.95604 7.81798   3
 -13  -1   0 4.56609 3.47592   1
  13  -1   0 5.98285 4.45261   2
  13  -1   0 -5.4539 8.42952   3
 -13  -1   0 5.00354 5.04088   2
 -13   1   0 3.49760 3.67448   1
 -13   1   0 5.91147 4.72689   2
 -13   1   0 3.06465 7.04358   3
  13   1   0 1.15241 7.91399   3
  13   1   0 8.33255 4.84071   2
 -14  -1   0 140.026 16.9636   2
 -14  -1   0 75.0248 20.2192   3
 -14  -1   0 125.662 15.0994   1
  14  -1   0 60.3307 21.4177   3
 -14   1   0 87.8291 20.2626   3
 -14   1   0 127.835 15.2605   1
 -14   1   0 106.304 16.0851   2
  14   1   0 111.510 16.0286   2
  15  -1   0 4.89784 4.66028   2
 -15  -1   0 30.2937 5.85676   1
 -15  -1   0 17.1980 6.58386   2
 -15  -1   0 14.4833 11.0948   3
 -15   1   0 21.8569 6.98738   2
 -15   1   0 37.9556 7.00924   1
  15   1   0 15.2800 12.1929   3
  15   1   0 22.1600 6.71717   2
 -15   1   0 15.5281 10.9048   3
 -16  -1   0 12.8277 5.00177   1
 -16  -1   0 24.6148 7.03128   2
  16   1   0 -6.2818 14.8017   3
 -16   1   0 11.9147 6.20439   2
  16   1   0 19.3421 6.65606   2
 -17  -1   0 1.04050 4.68947   2
 -17  -1   0 2.44843 4.25266   1
 -17   1   0 3.42097 5.24835   2
  17   1   0 2.23984 4.73877   2
 -18  -1   0 -2.3942 10.1790   1
  18   1   0 5.02029 6.57053   2
 -18   1   0 6.90559 4.98168   2
 -19  -1   0 -6.5932 3.94586   2
 -19   1   0 7.38379 4.13645   1
 -19   1   0 -8.7291 4.31560   2
   1   2   0 2955.20 352.739   3
  -2  -2   0 3157.04 390.438   3
   2   2   0 3382.84 390.685   3
  -3  -2   0 2272.06 267.989   3
   3   2   0 2190.36 267.146   2
   3   2   0 2404.99 268.477   3
  -3   2   0 2282.00 267.562   3
   3   2   0 2041.82 267.979   3
  -4  -2   0 1472.46 218.654   2
   4  -2   0 2164.03 219.259   3
   4   2   0 1934.48 218.512   1
  -4   2   0 1935.79 218.126   1
   4   2   0 1899.79 219.889   3
   4   2   0 1854.38 220.002   3
   4   2   0 1805.40 218.523   2
  -4   2   0 1567.95 218.226   2
  -5  -2   0 645.599 69.1312   3
   5  -2   0 614.661 68.5650   3
  -5  -2   0 511.616 66.9712   2
  -5   2   0 526.488 68.0546   3
   5   2   0 548.902 68.8941   3
   5   2   0 571.408 67.1331   1
  -5   2   0 504.096 66.6437   1
   5   2   0 601.270 68.9827   3
   5   2   0 503.009 67.0894   2
   6  -2   0 908.457 95.3405   3
  -6  -2   0 758.089 93.1586   2
  -6  -2   0 761.847 92.9058   1
  -6   2   0 717.461 94.4773   3
  -6   2   0 732.317 92.7803   1
  -6   2   0 848.927 94.8087   3
   6   2   0 800.296 95.5776   3
  -6   2   0 689.936 92.9516   2
   7  -2   0 10.4395 5.64806   3
  -7  -2   0 10.1608 6.00293   3
  -7  -2   0 18.9287 3.54577   1
   7  -2   0 10.0251 3.07071   2
  -7   2   0 18.2480 5.53673   3
   7   2   0 14.0575 3.73429   1
   7   2   0 15.8271 7.05694   3
  -7   2   0 20.5140 3.19647   1
   7   2   0 14.7752 4.03704   2
   8  -2   0 105.648 17.5639   3
  -8  -2   0 118.816 15.0358   2
   8  -2   0 105.503 14.4134   2
  -8  -2   0 116.755 14.4183   1
   8   2   0 113.103 18.2612   3
   8   2   0 104.209 14.8372   1
  -8   2   0 110.514 14.2456   1
  -8   2   0 123.508 17.3505   3
  -8   2   0 119.108 14.7121   2
  -9  -2   0 4.44189 3.57155   2
   9  -2   0 4.70304 5.58598   3
   9  -2   0 3.84033 2.98818   2
  -9  -2   0 7.17358 2.83762   1
   9   2   0 7.89494 6.12374   3
  -9   2   0 8.28251 3.32826   2
  -9   2   0 7.26936 5.42897   3
  -9   2   0 10.9453 2.87376   1
   9   2   0 9.10948 3.60704   1
  -9   2   0 10.9323 2.86819   1
 -10  -2   0 33.6834 10.6314   3
  10  -2   0 40.9013 6.52515   2
 -10  -2   0 46.9854 7.48301   2
  10  -2   0 29.4768 10.2457   3
  10   2   0 36.1764 7.43189   2
 -10   2   0 26.5563 9.47766   3
  10   2   0 39.3318 7.31450   1
 -10   2   0 35.6289 10.0499   3
 -10   2   0 42.7390 6.40836   1
 -11  -2   0 3.65642 2.86753   1
  11  -2   0 3.16285 6.52397   3
  11  -2   0 -2.6292 4.23264   2
 -11  -2   0 1.92014 6.31411   3
  11   2   0 0.96153 4.11497   2
  11   2   0 5.63380 7.62108   3
  11   2   0 3.88003 3.73610   1
 -11   2   0 0.19332 5.77948   3
  12  -2   0 3.34002 8.66652   3
 -12  -2   0 11.6206 8.64607   3
 -12  -2   0 22.8515 6.02641   2
  12  -2   0 12.1745 4.47182   2
  12   2   0 24.5506 6.35970   2
 -12   2   0 14.7906 5.26147   2
  12   2   0 16.8499 5.05778   1
 -12   2   0 18.5604 4.59794   1
 -12   2   0 11.3328 8.11486   3
  12   2   0 11.3873 9.60793   3
  13  -2   0 7.18346 8.61411   3
 -13  -2   0 2.71509 7.31083   3
 -13  -2   0 15.0616 5.92111   2
  13   2   0 18.6350 5.13604   1
 -13   2   0 18.2906 4.63206   1
  13   2   0 14.6172 5.75713   2
 -13   2   0 12.9905 5.63194   2
 -13   2   0 3.96824 7.40443   3
 -14  -2   0 5.15280 7.54630   3
 -14  -2   0 0.10688 4.50310   2
 -14  -2   0 1.02568 3.34129   1
  14   2   0 0.12641 8.71999   3
 -14   2   0 1.77035 6.17210   3
  14   2   0 5.39306 5.17545   1
  14   2   0 4.45744 4.79565   2
 -14   2   0 1.10139 4.48890   2
 -15  -2   0 1.58441 10.9745   3
 -15  -2   0 0.90644 3.92948   1
 -15  -2   0 0.21721 5.10865   2
 -15   2   0 9.63332 5.43910   2
  15   2   0 6.13145 5.58483   2
 -15   2   0 7.10177 4.14312   1
 -15   2   0 6.88224 8.53992   3
  15   2   0 1.48252 10.4913   3
 -16  -2   0 5.58802 4.93075   1
 -16  -2   0 8.89592 5.96817   2
 -16   2   0 11.7504 5.99727   2
 -16   2   0 10.2085 4.60861   1
  16   2   0 4.12289 5.14827   2
 -17   2   0 -5.2396 4.57413   2
 -17   2   0 3.00662 4.05435   1
 -18  -2   0 2.99778 4.63518   2
  18   2   0 0.28767 4.97814   2
 -18   2   0 1.36906 3.82866   1
   0   3   0 -0.6493 1.35206   3
   0   3   0 1.30968 1.42367   3
   1   3   0 2320.65 277.366   3
   2   3   0 418.233 50.6781   1
   2   3   0 447.716 51.7847   3
  -2   3   0 404.199 50.7230   3
   3   3   0 396.401 50.7891   3
   3   3   0 378.933 49.7044   2
  -3   3   0 407.935 49.9745   3
   3   3   0 471.212 51.1759   3
   4  -3   0 265.713 39.1016   3
   4  -3   0 312.193 38.6372   3
  -4  -3   0 314.555 38.6656   2
   4   3   0 334.280 40.5721   3
  -4   3   0 340.470 39.4042   3
   4   3   0 342.073 40.4703   3
  -4   3   0 280.645 38.4185   2
  -4   3   0 364.435 39.4734   3
   4   3   0 325.505 38.8742   2
   4   3   0 328.947 38.8161   1
   5  -3   0 266.699 27.0308   3
  -5  -3   0 215.683 25.2769   2
   5   3   0 207.874 27.5761   3
   5   3   0 187.352 27.1802   3
  -5   3   0 199.505 26.1672   3
   5   3   0 193.490 25.4653   2
   5   3   0 200.178 27.4749   3
   5   3   0 197.610 25.4077   1
  -5   3   0 188.652 24.7430   1
  -6  -3   0 143.844 17.6169   2
   6  -3   0 143.189 19.3560   3
  -6  -3   0 158.556 20.3914   3
  -6   3   0 132.121 16.9877   1
  -6   3   0 122.689 17.2318   2
   6   3   0 139.373 20.2138   3
  -6   3   0 142.409 18.8576   3
   6   3   0 148.267 17.9139   1
   6   3   0 138.692 17.8445   2
  -6   3   0 132.169 18.6378   3
   7  -3   0 68.6881 10.6560   3
  -7  -3   0 43.9448 8.97635   1
  -7  -3   0 58.6044 8.57951   2
  -7   3   0 60.8465 7.59607   1
   7   3   0 53.9027 11.6397   3
  -7   3   0 50.1873 9.47056   3
   7   3   0 61.2377 8.89240   2
   8  -3   0 64.3929 12.3316   3
  -8  -3   0 75.7768 10.0484   2
  -8  -3   0 76.6007 13.2035   3
  -8   3   0 72.9134 9.26367   1
  -8   3   0 59.6547 11.1629   3
   8   3   0 67.3201 13.4982   3
   8   3   0 66.9188 10.1221   1
   8   3   0 77.6759 10.5793   2
   9  -3   0 132.667 25.2692   3
  -9  -3   0 178.729 21.5601   2
  -9   3   0 173.579 20.8114   1
   9   3   0 165.040 21.4682   1
   9   3   0 162.777 25.6144   3
  -9   3   0 168.392 23.9036   3
  -9   3   0 177.332 21.2867   2
  10  -3   0 119.716 24.2819   3
 -10  -3   0 178.252 21.3159   2
  10   3   0 166.146 21.5040   2
  10   3   0 167.941 21.2141   1
 -10   3   0 173.797 20.5680   1
 -11  -3   0 107.382 13.5317   1
 -11  -3   0 83.7710 18.5780   3
 -11   3   0 117.504 14.5309   2
  11   3   0 95.4311 20.1914   3
 -11   3   0 92.4319 17.8160   3
  11   3   0 94.1849 15.0224   2
  11   3   0 109.239 14.5912   1
 -12  -3   0 26.2651 6.72668   2
 -12  -3   0 33.7733 5.63203   1
  12  -3   0 3.24537 9.70881   3
  12   3   0 29.5314 7.44535   2
 -12   3   0 18.6253 10.5360   3
 -12   3   0 28.3895 6.35949   2
  12   3   0 17.3115 12.2106   3
  12   3   0 25.5211 6.62074   1
 -12   3   0 32.3911 6.50706   1
 -13  -3   0 51.7039 16.1753   3
 -13  -3   0 80.2424 12.2983   2
 -13   3   0 60.1004 15.2974   3
 -13   3   0 106.927 12.3399   1
  13   3   0 65.4861 11.5854   1
 -13   3   0 92.1813 12.0898   2
  13   3   0 98.8494 12.8414   2
  13   3   0 30.3864 15.0667   3
 -14  -3   0 11.0863 5.67363   2
 -14  -3   0 1.78051 8.09401   3
  14   3   0 4.10650 9.85847   3
  14   3   0 8.30260 5.74645   2
 -14   3   0 9.33061 5.15377   2
 -14   3   0 1.39147 6.17354   3
  14   3   0 4.38988 4.98087   1
 -14   3   0 10.5631 4.41552   1
 -15  -3   0 0.61659 8.81777   3
 -15   3   0 -5.5740 6.57195   3
  15   3   0 0.43825 5.50919   1
 -15   3   0 5.68408 5.47047   2
 -15   3   0 3.59603 3.93328   1
  15   3   0 5.00063 5.70716   2
 -16  -3   0 -5.6983 3.91055   2
  16   3   0 1.65586 4.65395   2
 -16   3   0 4.19897 4.93587   2
 -17  -3   0 -5.7730 3.93931   2
  17   3   0 6.89883 5.21131   2
 -17   3   0 4.02656 4.04133   1
 -17   3   0 -2.2331 4.41719   2
 -18  -3   0 3.06383 4.59495   2
 -18   3   0 3.37407 3.87725   1
  18   3   0 -0.5336 5.41318   2
 -19   3   0 3.87744 4.60841   2
   1   4   0 414.353 51.0401   3
  -1   4   0 483.888 50.4603   3
  -1   4   0 360.382 50.1850   3
  -2  -4   0 27.3147 5.13065   3
   2   4   0 32.8960 4.42198   1
   2   4   0 27.9190 5.56853   3
   2   4   0 32.9409 4.52564   2
   2   4   0 35.6053 5.88738   3
  -3  -4   0 327.295 36.8283   3
  -3  -4   0 291.368 36.4585   3
  -3  -4   0 290.068 36.6239   3
   3   4   0 287.020 35.5142   1
  -3   4   0 289.944 35.5861   3
   3   4   0 268.550 36.7770   3
   3   4   0 301.308 37.1251   3
   4   4   0 1239.25 147.324   3
  -4   4   0 1406.31 146.092   3
   4   4   0 1302.35 147.702   3
  -4   4   0 1123.35 145.838   3
   4   4   0 1184.51 145.550   1
  -4   4   0 1241.23 145.940   3
  -4   4   0 1081.22 145.155   2
   4   4   0 1157.64 145.634   2
  -5  -4   0 598.965 69.3346   2
   5   4   0 579.957 69.5545   1
  -5   4   0 575.179 70.1336   3
   5   4   0 561.463 71.5760   3
  -5   4   0 575.020 70.1319   3
  -5   4   0 504.308 69.0511   2
   5   4   0 567.238 69.6244   2
   5   4   0 659.049 72.1982   3
  -6  -4   0 357.203 42.5269   2
   6   4   0 342.685 42.7603   1
   6   4   0 384.932 46.3240   3
  -6   4   0 329.134 41.9900   1
  -6   4   0 351.710 43.7149   3
  -6   4   0 341.834 43.6412   3
  -7  -4   0 63.7517 9.74197   2
   7  -4   0 38.0593 9.81372   3
  -7   4   0 56.2138 10.0740   3
   7   4   0 81.2121 10.1186   1
  -7   4   0 73.1276 8.30095   1
   7   4   0 76.6739 9.74331   2
   7   4   0 67.4964 12.7889   3
  -8  -4   0 80.8966 15.4475   3
  -8  -4   0 87.9305 12.3559   2
  -8   4   0 99.9080 11.6452   1
   8   4   0 86.4193 16.4201   3
  -8   4   0 89.2732 14.1676   3
  -9  -4   0 155.626 24.5136   3
  -9  -4   0 159.557 20.3351   2
   9   4   0 144.888 20.4261   1
   9   4   0 137.015 24.4221   3
  -9   4   0 165.398 19.6518   1
  -9   4   0 167.551 22.8864   3
  -9   4   0 161.118 20.0168   2
 -10  -4   0 127.338 17.4236   2
 -10   4   0 119.016 19.9518   3
  10   4   0 133.870 17.9629   2
 -10   4   0 134.851 16.7013   1
 -11  -4   0 89.7114 20.7226   3
  11   4   0 97.0740 21.8135   3
  11   4   0 133.051 17.4027   2
 -11   4   0 122.073 19.8490   3
  11   4   0 130.729 16.5616   1
 -12  -4   0 47.8496 8.67031   2
 -12  -4   0 27.1750 11.9564   3
  12   4   0 40.4400 8.66550   1
 -12   4   0 33.7194 11.3322   3
  12   4   0 31.5952 13.3160   3
  12   4   0 60.2742 10.2581   2
 -12   4   0 66.6701 8.27342   1
 -13  -4   0 7.06280 4.93435   2
 -13  -4   0 9.08829 8.55839   3
  13   4   0 4.58870 9.51274   3
 -13   4   0 18.2842 5.52826   2
  13   4   0 13.7554 6.11514   2
 -13   4   0 22.2564 5.08528   1
 -13   4   0 5.66964 7.26123   3
  13   4   0 15.7107 5.58150   1
 -13   4   0 8.36639 4.94432   2
 -14  -4   0 4.04813 4.75736   2
 -14  -4   0 5.50134 8.25777   3
  14   4   0 -1.9404 4.14069   1
  14   4   0 0.91093 5.35982   2
  14   4   0 11.4548 12.7275   3
 -14   4   0 -4.1826 3.00027   1
 -14   4   0 -4.7196 9.91370   3
 -14   4   0 5.73931 4.20980   2
 -15  -4   0 5.60008 5.87126   2
 -15   4   0 6.96979 4.75046   2
  15   4   0 2.01469 5.06550   1
  15   4   0 -1.1395 4.38280   2
 -16   4   0 4.96999 3.95688   1
 -16   4   0 2.94578 4.52260   2
  16   4   0 1.84785 4.89902   2
 -17  -4   0 14.2073 5.23380   2
  17   4   0 6.93470 5.33796   2
 -17   4   0 13.3043 5.72605   2
 -17   4   0 16.9815 5.33553   1
 -18  -4   0 -0.6139 4.54829   2
 -18   4   0 1.58843 4.30983   1
  18   4   0 -3.3886 4.23537   2
   0   5   0 0.02116 1.66581   3
   0   5   0 0.30198 1.59062   3
   1   5   0 503.379 55.4044   3
   1   5   0 423.167 54.3497   2
  -1   5   0 434.073 54.3091   3
   2   5   0 321.524 39.6415   2
   2   5   0 300.020 39.4310   1
   2   5   0 364.883 41.0825   3
  -3  -5   0 296.168 38.2896   3
   3   5   0 319.572 38.9836   3
   3   5   0 294.962 38.7008   3
   3   5   0 303.196 37.3225   2
   3   5   0 319.711 37.3161   1
  -4  -5   0 33.8739 7.67972   3
   4   5   0 57.2901 6.93871   2
   4   5   0 55.2663 9.15069   3
  -4   5   0 40.9419 6.18131   3
   4   5   0 43.4972 8.43093   3
  -4   5   0 37.4132 5.91139   3
  -5  -5   0 117.644 16.0377   3
  -5   5   0 109.868 13.9368   3
  -5   5   0 92.2039 12.9642   2
   5   5   0 116.255 16.6180   3
   5   5   0 94.3791 15.9834   3
   5   5   0 108.500 13.8923   1
  -6  -5   0 10.3998 2.69802   2
  -6  -5   0 8.60722 5.40845   3
   6   5   0 11.8121 3.77617   1
  -6   5   0 9.90697 2.19831   2
   6   5   0 11.2606 5.97141   3
  -6   5   0 4.74446 3.45512   3
   6   5   0 8.35231 3.71447   2
  -7  -5   0 126.820 18.7511   3
   7   5   0 134.393 16.0315   2
  -7   5   0 94.2383 15.8009   3
  -7   5   0 100.349 18.2458   3
   7   5   0 120.559 19.4089   3
  -7   5   0 128.023 14.4991   1
  -8  -5   0 88.2406 11.8725   2
  -8  -5   0 86.0159 15.8255   3
   8   5   0 92.4851 16.4816   3
  -8   5   0 91.7707 11.3406   1
  -8   5   0 77.3598 13.4370   3
  -8   5   0 89.6169 14.0411   3
  -9  -5   0 53.2064 7.75805   2
  -9  -5   0 25.6859 12.0863   3
   9   5   0 47.3109 12.9536   3
  -9   5   0 31.6241 9.72959   3
   9   5   0 47.6052 8.59655   1
  -9   5   0 49.9130 7.41288   2
  -9   5   0 51.0611 6.89475   1
 -10  -5   0 14.3007 4.90401   2
 -10  -5   0 11.9645 9.11025   3
  10   5   0 18.1303 5.82805   1
 -10   5   0 19.9331 4.02427   1
  10   5   0 16.3876 10.0216   3
  10   5   0 26.1964 6.52231   2
 -10   5   0 7.23886 5.87413   3
 -11  -5   0 47.3286 8.53015   2
 -11  -5   0 19.7316 11.0672   3
  11   5   0 57.6101 10.3110   2
 -11   5   0 59.0716 8.46937   2
  11   5   0 49.1624 9.04898   1
 -11   5   0 28.0063 17.2302   3
 -12  -5   0 5.53602 10.1925   3
 -12  -5   0 35.5218 6.57089   2
 -12   5   0 18.8039 9.15199   3
 -12   5   0 32.1706 6.06867   1
  12   5   0 25.7535 6.61318   1
  12   5   0 32.7623 7.97943   2
  12   5   0 11.8702 10.5620   3
 -13  -5   0 -3.5999 9.30409   3
  13   5   0 -1.1635 4.39761   1
 -13   5   0 0.67229 3.29505   1
 -13   5   0 1.24946 3.69140   2
  13   5   0 4.60029 5.34159   2
 -13   5   0 -5.1958 4.81456   3
 -14  -5   0 6.86681 14.2862   3
 -14  -5   0 14.4264 5.04452   2
 -14   5   0 12.1104 5.90233   2
  14   5   0 8.30434 4.99364   1
 -14   5   0 4.51996 7.02163   3
 -15  -5   0 3.03723 4.87572   2
 -15   5   0 3.87907 4.61074   2
  15   5   0 5.96774 6.32002   2
 -15   5   0 3.17285 3.72106   1
  15   5   0 5.85766 4.62460   1
  16   5   0 5.48750 5.41255   2
  16   5   0 -0.1879 5.14606   1
 -16   5   0 2.43803 4.17546   2
 -16   5   0 -3.7808 2.99802   1
 -17  -5   0 3.36970 6.23304   2
  17   5   0 3.47518 5.38112   2
 -17   5   0 5.59386 3.87944   1
  18   5   0 0.93242 4.12811   2
 -18   5   0 5.19556 3.85993   1
 -18   5   0 1.28996 4.25457   2
   0   6   0 309.434 41.0637   3
   0   6   0 364.524 41.4784   3
   1   6   0 250.043 32.2846   3
   1   6   0 263.584 32.3461   3
   2   6   0 202.495 36.8396   3
   2   6   0 346.356 36.0584   3
   2   6   0 287.595 34.2038   2
   3   6   0 8.07483 4.46667   3
   3   6   0 14.5706 4.91154   3
   4   6   0 28.0573 5.13890   2
   4   6   0 19.9869 6.54507   3
  -5  -6   0 29.1164 7.23670   3
  -5   6   0 30.0677 4.70712   2
   5   6   0 37.1111 6.54535   1
  -5   6   0 36.3034 5.20956   3
   5   6   0 37.4282 6.70135   2
   5   6   0 38.5569 8.75854   3
   6   6   0 63.4053 9.03464   1
  -6   6   0 52.7749 8.52308   3
   6   6   0 44.8200 11.0474   3
  -6   6   0 54.2714 8.10345   3
  -7  -6   0 5.54135 5.91805   3
   7   6   0 6.46230 6.25366   3
  -7   6   0 5.22092 3.26394   3
  -7   6   0 7.55519 2.09718   1
   7   6   0 13.6346 9.88829   1
  -7   6   0 0.27102 3.42847   3
  -8  -6   0 15.6063 7.79900   3
  -8  -6   0 6.13585 6.87235   3
  -8   6   0 10.6606 5.56362   3
   8   6   0 9.63563 7.71179   3
  -8   6   0 21.4009 3.52793   1
  -8   6   0 19.2726 3.82425   2
  -9  -6   0 48.4114 16.1257   3
  -9   6   0 84.6305 11.8334   2
   9   6   0 97.6844 13.1976   1
  -9   6   0 102.159 11.5313   1
   9   6   0 42.8763 19.7130   3
   9   6   0 119.965 14.0590   2
 -10  -6   0 44.4573 13.3460   3
  10   6   0 55.3749 10.3352   1
 -10   6   0 60.7873 8.75397   1
 -10   6   0 63.4143 9.19265   2
  10   6   0 71.3009 11.1616   2
 -11  -6   0 1.56350 9.35552   3
 -11   6   0 19.8577 7.50720   3
  11   6   0 15.9087 9.47736   3
  11   6   0 29.0104 7.52830   2
 -11   6   0 22.4417 4.83389   1
  11   6   0 17.9895 5.98666   1
 -12  -6   0 0.66515 4.11301   2
  12   6   0 4.15931 9.07545   3
 -12   6   0 12.4191 4.34697   2
  12   6   0 9.11965 5.30378   1
  12   6   0 6.65702 5.95821   2
 -12   6   0 11.1740 3.85365   1
 -12   6   0 3.96518 6.13694   3
 -13  -6   0 -3.8236 4.69058   2
 -13   6   0 -0.4575 6.31319   3
  13   6   0 -10.178 11.7434   3
 -13   6   0 5.32841 3.78864   1
 -13   6   0 0.90774 3.98077   2
  13   6   0 0.92865 5.91141   2
  13   6   0 -1.1629 4.03063   1
  14   6   0 13.3626 6.69643   2
 -14   6   0 8.75003 4.89649   2
  14   6   0 10.7521 5.17437   1
 -14   6   0 9.40052 4.16243   1
  15   6   0 3.92337 4.96840   2
 -15   6   0 -0.9141 4.19703   2
  15   6   0 1.65022 4.17115   1
 -16   6   0 -0.9746 3.01726   1
  16   6   0 -3.6936 4.86450   1
  16   6   0 -1.4962 4.26435   2
 -17   6   0 0.48804 3.39366   1
  17   6   0 3.39027 4.56677   2
   0   7   0 2.18271 3.39741   3
   0   7   0 3.97755 1.86661   2
   0   7   0 -0.2717 2.00888   3
   1   7   0 188.345 23.3957   3
   1   7   0 161.988 22.8350   3
   2   7   0 72.4886 14.3910   3
   2   7   0 124.458 12.9020   1
   3   7   0 68.6810 11.1337   3
   3   7   0 52.5140 11.0012   3
   4   7   0 81.0448 11.3872   1
   5   7   0 110.702 18.1677   3
   5   7   0 112.234 15.4308   1
  -6   7   0 23.6107 4.34308   2
  -7   7   0 31.8681 4.80408   1
   7   7   0 32.8697 7.00294   2
   7   7   0 30.2560 10.3296   3
   8   7   0 85.4119 17.6587   3
   8   7   0 86.5050 13.2021   1
  -8   7   0 93.9806 11.8321   2
   8   7   0 84.8791 13.5452   2
   9   7   0 184.626 26.2324   1
  -9   7   0 206.854 24.4340   1
   9   7   0 213.763 26.2994   2
   9   7   0 172.801 30.9133   3
  10   7   0 25.9406 11.6625   3
  10   7   0 34.6182 7.96325   2
  10   7   0 30.6916 7.17082   1
 -10   7   0 18.2741 7.82282   3
 -10   7   0 37.9768 6.20000   2
 -11   7   0 2.09771 5.82856   3
  11   7   0 2.93381 5.16382   2
 -11   7   0 3.41579 3.33821   2
 -11   7   0 3.07348 2.85154   1
  11   7   0 -0.2249 4.47392   1
  12   7   0 12.5317 10.0125   1
 -12   7   0 9.65281 5.13300   1
  12   7   0 -0.9196 6.33451   2
 -12   7   0 13.0854 4.57123   2
 -13   7   0 7.96139 3.78313   1
  13   7   0 4.57412 4.99693   1
 -13   7   0 9.23734 4.73599   2
  13   7   0 6.19384 5.81367   2
 -14   7   0 -0.6574 2.93194   1
  14   7   0 0.20627 4.25361   1
  14   7   0 -1.0935 5.02233   2
 -14   7   0 4.96632 4.39000   2
  15   7   0 -0.1913 4.02090   1
 -15   7   0 -0.5983 3.00786   1
  15   7   0 5.62953 5.19518   2
  16   7   0 -1.1988 4.68336   1
  16   7   0 0.37768 4.74169   2
 -16   7   0 -2.0730 4.76823   1
 -16   7   0 -0.2867 3.81603   2
   0   8   0 48.5943 6.95593   2
   1   8   0 38.2818 7.50381   3
   1   8   0 25.5995 10.0816   3
   1   8   0 37.5247 5.74805   2
   2   8   0 111.567 16.2497   3
   2   8   0 105.031 14.1386   2
   3   8   0 16.5744 6.60350   3
   3   8   0 26.1726 5.73794   1
   3   8   0 25.6350 5.00185   2
   4   8   0 4.25046 3.60766   1
   4   8   0 3.70856 3.45532   2
   4   8   0 0.92050 5.18611   3
   5   8   0 2.56734 3.80874   2
   5   8   0 6.39610 3.98427   1
   5   8   0 4.79861 6.07137   3
   6   8   0 10.1855 4.90076   2
   6   8   0 6.48829 7.72922   3
   7   8   0 -4.1523 5.87078   3
   7   8   0 -1.7074 3.98483   2
  -8   8   0 98.2523 11.9992   1
   8   8   0 63.1054 17.5069   3
   8   8   0 107.679 14.3619   2
   8   8   0 93.4821 13.7680   1
  -9   8   0 59.1417 8.50908   1
   9   8   0 57.1719 10.5934   2
   9   8   0 63.6888 10.7268   1
  10   8   0 -1.3152 6.88418   3
 -10   8   0 -2.5739 3.33876   2
  10   8   0 5.65314 5.21042   2
 -10   8   0 0.88094 2.60738   1
  10   8   0 1.11042 4.54884   1
  11   8   0 12.1676 6.82488   2
  11   8   0 18.6537 5.98492   1
 -11   8   0 8.32873 4.34068   2
 -11   8   0 11.3744 4.05665   1
  12   8   0 7.98971 5.38794   2
 -12   8   0 6.41042 3.42245   1
 -12   8   0 5.69792 4.40233   2
  12   8   0 0.43016 4.25242   1
  13   8   0 6.02377 4.99254   1
 -13   8   0 8.50389 3.54071   1
  13   8   0 4.10931 5.73844   2
 -14   8   0 2.63312 4.75393   2
  14   8   0 -2.4887 3.85963   1
  14   8   0 -2.6167 4.65587   2
  15   8   0 4.99969 3.78773   1
  15   8   0 4.26889 5.64992   2
   1   9   0 50.2367 7.68456   1
   1   9   0 50.9659 7.90189   2
   2   9   0 18.6999 4.60737   1
   2   9   0 11.1606 5.88986   3
   2   9   0 21.4332 4.69459   2
   3   9   0 25.5337 8.17150   3
   3   9   0 31.7153 6.30432   1
   3   9   0 35.0080 6.60779   2
   4   9   0 11.6649 9.98465   3
   4   9   0 -1.5932 3.51218   2
   5   9   0 67.0077 10.6151   2
   6   9   0 80.3693 11.7491   2
   6   9   0 66.9243 15.3716   3
   7   9   0 1.19814 6.09278   3
   7   9   0 4.25531 4.44970   1
   7   9   0 7.54978 4.50736   2
  -8   9   0 10.3550 2.79324   1
   8   9   0 8.30361 5.19483   1
   8   9   0 7.60183 5.05181   2
   9   9   0 26.5620 7.22413   1
   9   9   0 27.2993 8.50574   2
  -9   9   0 26.7356 5.34909   1
  10   9   0 1.21528 4.66945   1
  10   9   0 6.06042 5.91530   2
  11   9   0 3.12551 4.50519   1
  11   9   0 2.88972 4.99011   2
 -11   9   0 2.07159 2.71760   1
  12   9   0 -4.8626 3.76516   1
 -12   9   0 6.03247 2.73589   1
  12   9   0 8.75252 5.61099   2
  13   9   0 5.25962 4.91612   1
  13   9   0 6.02583 4.80119   2
  14   9   0 -1.9350 4.10810   2
  14   9   0 5.54943 4.20535   1
   2  10   0 42.8266 8.30846   2
   3  10   0 1.27905 4.09244   2
   4  10   0 7.73832 4.45932   2
   4  10   0 6.41435 3.99031   1
   5  10   0 8.74072 4.23585   2
   5  10   0 3.07804 3.84339   1
   5  10   0 -4.6810 7.21249   3
   6  10   0 0.36027 6.32835   1
   6  10   0 0.24585 4.14606   2
   6  10   0 7.43682 8.26049   3
   7  10   0 20.9484 6.00085   2
   7  10   0 13.8782 5.54873   1
   8  10   0 -0.4316 4.68688   2
   8  10   0 0.78124 4.20346   1
   9  10   0 0.94806 4.90410   2
   9  10   0 -5.0851 4.31722   1
  -9  10   0 7.77777 2.73668   1
  10  10   0 31.8603 7.89349   2
 -10  10   0 22.9009 5.14877   1
  10  10   0 32.7387 7.71604   1
  11  10   0 2.91994 4.87069   2
  11  10   0 2.10033 4.24299   1
 -12  10   0 3.23203 2.32346   1
  12  10   0 1.03596 5.18443   2
  12  10   0 -4.6756 4.39834   1
 -13  10   0 3.51513 2.73362   1
  13  10   0 1.65107 3.89251   1
   1  11   0 59.7637 12.0797   1
   2  11   0 54.4027 8.78712   1
   3  11   0 40.2177 7.85654   1
   4  11   0 17.7451 5.20083   1
   4  11   0 16.1303 6.79114   2
   5  11   0 7.45226 4.37390   1
   5  11   0 -4.5746 4.46458   2
   6  11   0 -0.9946 4.00488   1
   6  11   0 8.91204 4.83711   2
   7  11   0 8.48365 4.49507   1
   7  11   0 1.18514 4.50918   2
   8  11   0 4.31231 4.76319   2
   8  11   0 3.87227 4.23639   1
   9  11   0 10.3680 5.55163   1
   9  11   0 7.69861 6.26650   2
  10  11   0 -1.7478 4.78813   1
  10  11   0 0.02076 4.32108   2
  11  11   0 1.99741 4.07330   1
  11  11   0 -3.4259 3.57141   2
   1  12   0 9.16785 3.96790   1
   2  12   0 17.5560 4.68336   1
   3  12   0 -5.4714 3.09232   1
   4  12   0 10.0926 4.17214   1
   5  12   0 3.86409 4.15001   1
   6  12   0 3.45078 3.97446   1
   7  12   0 3.64281 4.23650   1
   8  12   0 24.3052 7.00749   2
   8  12   0 10.0933 4.76465   1
   2  13   0 3.90902 3.87550   1
   3  13   0 0.14648 3.75274   1
   4  13   0 8.05993 3.91755   1
   5  13   0 11.6408 4.39522   1
 -19   0   1 -6.5586 4.66053   1
 -19   0   1 1.78613 3.82713   2
 -18   0   1 0.51898 4.11138   1
 -17   0   1 2.44115 5.11329   2
  17   0  -1 -9.2109 5.87361   2
  16   0  -1 5.99058 4.74567   2
 -16   0   1 3.03976 5.78573   2
  15   0  -1 -8.2662 11.0118   3
 -15   0   1 4.71255 3.78044   1
  15   0  -1 -5.3767 11.0516   3
 -15   0   1 -1.1063 6.31728   3
 -15   0   1 6.12423 5.07172   2
  15   0  -1 12.3251 5.46290   2
 -14   0   1 0.30288 4.64176   2
  14   0  -1 3.35608 4.57904   2
 -14   0   1 -3.6890 6.33839   3
 -13   0   1 103.609 22.7308   3
  13   0  -1 142.417 19.0908   2
 -13   0   1 165.392 18.5195   1
 -13   0   1 134.504 19.2810   2
  12   0  -1 6.87745 7.85183   3
 -12   0   1 4.88095 4.28997   2
 -12   0   1 6.16861 3.52447   1
  12   0  -1 3.78545 4.23439   2
  11   0  -1 14.3059 8.17350   1
 -11   0   1 3.80511 7.00547   3
 -11   0   1 10.5143 4.33119   2
  11   0  -1 8.33838 7.65799   3
 -11   0   1 15.7570 3.94747   1
  11   0  -1 14.3832 8.13628   1
  11   0  -1 12.4058 4.36518   2
  10   0  -1 37.1665 6.54355   1
 -10   0   1 40.0989 6.44396   1
  10   0  -1 38.5754 7.22815   2
  -9   0   1 114.471 14.3506   1
   9   0  -1 111.577 14.8929   2
  -9   0   1 100.597 17.6529   3
   9   0  -1 115.110 18.5197   3
   9   0  -1 115.297 14.4701   1
   8   0  -1 423.367 51.5997   1
  -8   0   1 439.255 54.5435   3
  -8   0   1 425.080 51.5158   1
  -8   0   1 428.271 51.8179   2
   8   0  -1 399.174 52.3537   2
   8   0  -1 446.188 54.8009   3
   7   0  -1 18.1697 4.68880   1
  -7   0   1 15.6736 2.92566   1
  -7   0   1 8.62569 5.10820   3
   7   0  -1 9.88954 3.15719   2
  -6   0   1 51.0256 6.46344   2
   6   0  -1 43.7511 8.60870   3
  -6   0   1 48.5419 8.68967   3
  -6   0   1 39.2656 5.99601   1
  -6   0   1 37.7848 7.76738   3
   6   0  -1 49.1037 6.49378   2
  -5   0   1 45.9549 7.30905   2
   5   0  -1 63.2766 7.66415   1
  -5   0   1 56.6576 7.18785   1
   5   0  -1 55.2244 8.73450   3
   5   0  -1 57.0392 7.45864   2
  -4   0   1 472.007 52.9295   1
  -4   0   1 394.261 52.9900   2
   4   0  -1 425.745 53.0413   2
   4   0  -1 479.762 55.0769   3
   4   0  -1 438.198 54.1363   3
   3   0  -1 170.917 20.6570   3
   3   0  -1 155.475 20.6355   3
   2   0  -1 1831.49 233.309   3
  -2   0   1 2074.11 233.485   3
   1   0   1 89.2128 10.8508   3
  -1   0  -1 74.6109 10.7169   3
   1   0   1 89.2961 10.8524   3
  -1   0  -1 81.5068 10.5169   3
  -2   0  -1 403.762 48.3483   3
   2   0   1 391.616 48.3321   3
  -3   0  -1 2307.51 241.899   3
  -3   0  -1 2010.41 240.553   1
  -3   0  -1 1737.31 240.610   2
   4   0   1 1349.01 130.927   3
   4   0   1 978.405 129.288   2
  -4   0  -1 986.015 130.362   3
   4   0   1 981.269 129.289   2
  -4   0  -1 1213.81 130.841   3
  -4   0  -1 1070.25 129.124   1
  -4   0  -1 999.054 129.221   2
  -5   0  -1 783.301 86.4340   3
   5   0   1 711.038 84.6041   1
  -5   0  -1 673.646 84.6130   2
  -5   0  -1 652.690 87.5349   3
  -6   0  -1 23.3674 3.62414   1
   6   0   1 34.5739 4.72699   2
  -6   0  -1 11.0283 5.35259   3
   6   0   1 12.5030 5.84514   3
  -7   0  -1 46.7401 8.70710   1
   7   0   1 29.7228 9.60239   3
   7   0   1 62.3721 7.47441   1
  -7   0  -1 54.1119 9.95611   3
  -7   0  -1 50.0985 7.47204   2
   7   0   1 53.6337 7.76133   2
   8   0   1 1081.62 128.479   3
   8   0   1 1036.53 124.935   1
  -8   0  -1 1010.21 124.816   1
   9   0   1 791.589 91.3484   1
   9   0   1 672.551 95.0110   3
  -9   0  -1 793.495 91.7203   2
  -9   0  -1 770.904 91.2817   1
  10   0   1 3.31583 3.71469   2
 -10   0  -1 3.51670 2.75279   1
 -10   0  -1 3.29122 3.56236   2
  10   0   1 3.09576 3.32965   1
  10   0   1 7.17932 8.08887   3
 -11   0  -1 112.327 19.4036   3
  11   0   1 112.669 20.6516   3
  11   0   1 105.432 15.5604   2
 -12   0  -1 1.42681 5.78234   3
  12   0   1 0.45440 6.98623   3
  12   0   1 6.20609 4.57246   2
  13   0   1 -0.0002 8.25188   3
 -13   0  -1 -4.4172 5.45216   3
 -13   0  -1 1.72582 3.60181   1
  13   0   1 1.71978 4.15485   2
 -13   0  -1 4.84193 4.78308   2
  14   0   1 7.67061 5.13570   2
 -14   0  -1 5.50322 5.45850   2
 -14   0  -1 9.30890 7.24077   3
  14   0   1 0.63808 8.80501   3
  15   0   1 15.5385 6.19571   2
 -15   0  -1 10.7671 4.51105   1
  15   0   1 3.53244 13.5546   3
 -15   0  -1 6.53768 6.08489   2
 -16   0  -1 2.74924 5.38128   2
 -16   0  -1 5.66054 4.58268   1
 -17   0  -1 4.10758 5.29039   2
 -18   0  -1 2.15830 4.31905   1
 -19   0  -1 -12.016 8.24734   1
 -19  -1   1 1.52674 4.36512   2
 -19   1   1 -0.3256 3.87440   2
 -19   1   1 -5.2304 3.90893   1
 -18  -1   1 3.69555 5.70959   1
 -18  -1   1 5.92819 4.78917   2
 -18   1   1 2.37189 4.29429   2
  18   1  -1 4.05979 5.52057   2
 -17  -1   1 1.07112 4.56463   2
 -17   1   1 6.81462 5.48518   2
 -17   1   1 1.58764 3.78387   1
  17   1  -1 -5.6582 4.04313   2
 -16  -1   1 35.4517 7.51415   1
  16   1  -1 27.2789 16.3260   3
  16   1  -1 34.2702 8.22543   2
 -16   1   1 37.0305 8.74382   2
 -15  -1   1 44.4010 9.37200   2
 -15  -1   1 21.5138 12.1785   3
 -15   1   1 28.8619 12.5384   3
 -15   1   1 58.2985 10.5992   2
  15   1  -1 48.7847 9.30238   2
 -15   1   1 57.3904 8.20820   1
  15   1  -1 15.0365 12.6198   3
 -14  -1   1 90.9802 11.2166   1
 -14  -1   1 57.7788 17.1315   3
  14  -1  -1 59.9144 11.2010   2
  14  -1  -1 43.7488 18.5723   3
 -14  -1   1 97.4894 12.7869   2
  14   1  -1 34.6215 16.4024   3
 -14   1   1 102.670 12.8604   2
 -14   1   1 69.9287 11.0421   1
 -14   1   1 63.8800 17.3853   3
  14   1  -1 84.9431 12.4629   2
 -13  -1   1 13.4039 5.53354   2
 -13  -1   1 12.3911 8.91963   3
 -13  -1   1 11.1247 4.13362   1
 -13   1   1 3.48748 7.63962   3
  13   1  -1 10.2369 5.36941   2
  13   1  -1 13.1848 9.31051   3
 -13   1   1 12.0159 4.40390   1
 -12  -1   1 61.7851 15.4953   3
 -12  -1   1 69.8527 11.2345   2
  12  -1  -1 69.6514 10.6141   2
  12  -1  -1 66.9925 16.4700   3
 -12   1   1 65.3360 10.8704   2
 -12   1   1 61.6349 14.8931   3
 -12   1   1 79.0498 10.2585   1
  12   1  -1 63.2997 10.5094   1
  11  -1  -1 119.692 14.9173   2
 -11  -1   1 114.760 14.4965   1
  11  -1  -1 74.3468 18.3469   3
  11   1  -1 119.281 15.3667   2
  11   1  -1 120.131 14.9353   1
 -11   1   1 96.5200 18.6527   3
  11   1  -1 102.398 19.8384   3
 -11   1   1 116.155 14.5943   1
  10  -1  -1 370.896 51.1162   3
  10  -1  -1 402.107 47.1671   2
 -10  -1   1 342.888 46.7527   1
 -10  -1   1 381.712 51.1106   3
 -10  -1   1 445.399 47.5533   2
  10   1  -1 371.630 47.3362   2
 -10   1   1 392.573 47.2684   2
  10   1  -1 388.521 47.1066   1
  10   1  -1 368.100 51.2424   3
 -10   1   1 387.920 46.8219   1
  -9  -1   1 20.4766 4.13358   1
   9  -1  -1 22.3101 4.60400   2
  -9  -1   1 15.7330 4.41382   2
   9   1  -1 23.0175 4.83207   2
  -9   1   1 22.2754 7.27555   3
   9   1  -1 15.2844 7.55612   3
  -9   1   1 19.5390 4.26722   2
  -9   1   1 20.7182 4.04744   1
   9   1  -1 23.3976 4.75678   1
  -8  -1   1 368.582 43.7849   1
   8  -1  -1 403.576 47.2772   3
  -8  -1   1 372.259 44.1282   2
  -8  -1   1 360.185 46.8903   3
   8  -1  -1 364.964 44.0045   2
  -8   1   1 366.051 46.6900   3
   8   1  -1 340.675 44.1130   2
   8   1  -1 337.676 43.9673   1
  -8   1   1 344.635 43.6830   1
  -7  -1   1 28.9975 4.51856   1
   7  -1  -1 29.8257 4.83133   2
   7  -1  -1 32.1106 7.42465   3
  -7  -1   1 26.3683 7.43655   3
  -7   1   1 13.8103 5.64650   3
   7   1  -1 25.9366 5.12272   2
   7   1  -1 18.9624 7.00144   3
  -7   1   1 36.8210 4.99510   1
   7   1  -1 36.9001 5.38828   1
  -6  -1   1 462.641 57.8658   1
   6  -1  -1 484.983 58.0215   2
  -6  -1   1 550.920 60.4767   3
  -6  -1   1 446.447 58.0672   2
   6  -1  -1 540.308 60.1410   3
  -6   1   1 426.278 57.9467   2
  -6   1   1 473.805 59.5455   3
  -6   1   1 444.634 57.7883   1
  -6   1   1 511.219 59.8730   3
   6   1  -1 490.712 58.0976   1
  -5  -1   1 1591.74 200.775   1
  -5  -1   1 1902.68 202.987   3
   5  -1  -1 1760.01 202.494   3
  -5  -1   1 1528.05 200.908   2
   5  -1  -1 1725.26 202.248   3
   5  -1  -1 1546.71 200.848   2
  -5   1   1 1858.57 202.243   3
   5   1  -1 1695.80 202.528   3
  -5   1   1 1841.81 202.472   3
   5   1  -1 1626.89 200.932   1
   5   1  -1 1905.10 203.025   3
  -5   1   1 1499.08 200.686   1
  -5   1   1 1408.52 200.802   2
  -4  -1   1 2142.66 227.333   3
   4  -1  -1 1774.77 226.853   3
  -4   1   1 1642.40 225.931   2
   4   1  -1 2090.73 227.422   3
   4   1  -1 1787.37 227.256   3
  -4   1   1 1464.58 226.606   3
  -4   1   1 2138.03 225.997   1
   4   1  -1 2115.20 226.230   1
  -3  -1   1 1532.85 171.465   3
   3  -1  -1 1395.42 171.184   3
   3   1  -1 1475.20 171.599   3
  -3   1   1 1313.95 171.112   3
   2  -1  -1 981.927 114.970   3
   2   1  -1 937.161 115.239   3
  -1  -1   1 998.881 128.453   3
  -1  -1   1 1192.12 128.382   3
   1   1  -1 1028.70 128.375   3
   0  -1   1 1858.19 250.668   3
   0   1   1 2344.06 250.824   3
  -1  -1  -1 2198.41 269.475   3
   1   1   1 2313.69 269.549   3
   2  -1   1 359.137 42.6302   3
   2  -1   1 299.840 42.0528   3
  -2  -1  -1 395.292 42.6778   3
   2   1   1 380.485 42.4927   3
  -2   1  -1 313.891 42.3554   3
   2   1   1 337.997 42.5372   3
  -3   1  -1 2781.46 323.873   1
   3   1   1 2711.20 324.108   1
  -3   1  -1 2657.22 324.994   3
   4  -1   1 274.006 39.0167   3
  -4  -1  -1 279.097 38.0018   1
  -4  -1  -1 278.923 38.0020   1
  -4   1  -1 304.414 39.5074   3
   4   1   1 393.370 40.2085   3
  -4   1  -1 324.247 37.9553   1
  -4   1  -1 356.923 39.4503   3
   4   1   1 339.015 38.3590   1
   4   1   1 312.549 38.2990   2
   4   1   1 311.217 38.2940   2
  -4   1  -1 315.936 38.2425   2
   5  -1   1 272.954 33.2478   2
  -5  -1  -1 276.693 35.1097   3
   5   1   1 262.576 33.3600   2
   5   1   1 307.706 35.6039   3
  -5   1  -1 296.322 34.8116   3
   5   1   1 291.342 33.4246   1
  -5   1  -1 243.063 33.0945   2
  -5   1  -1 252.110 32.9320   1
  -5   1  -1 266.481 34.8560   3
  -6  -1  -1 242.115 29.8238   1
  -6  -1  -1 260.332 32.3007   3
  -6   1  -1 234.673 32.0461   3
  -7  -1  -1 190.768 23.4341   1
  -7  -1  -1 200.666 23.8463   2
   7  -1   1 203.561 26.5870   3
   7   1   1 178.740 23.7247   1
  -7   1  -1 187.037 23.6952   2
  -7   1  -1 188.761 25.8144   3
   7   1   1 194.118 24.2062   2
  -7   1  -1 183.180 23.3235   1
  -8  -1  -1 382.188 56.8334   3
   8  -1   1 502.713 54.5641   2
  -8  -1  -1 443.127 54.1640   1
   8  -1   1 444.318 57.6721   3
  -8   1  -1 461.623 57.2225   3
   8   1   1 451.157 54.7232   2
  -8   1  -1 423.825 54.0882   1
   8   1   1 448.738 54.4706   1
   8   1   1 436.703 57.7992   3
  -8   1  -1 486.412 54.5497   2
  -9  -1  -1 92.7671 16.6750   3
  -9  -1  -1 108.633 13.1683   1
   9  -1   1 97.0822 13.5155   2
   9  -1   1 106.117 17.5564   3
  -9   1  -1 92.3654 13.0330   1
   9   1   1 105.501 14.3303   1
 -10  -1  -1 260.899 31.4025   1
 -10  -1  -1 251.654 35.6949   3
  10  -1   1 241.651 36.1872   3
  10  -1   1 257.662 31.7862   2
 -10  -1  -1 274.327 32.1135   2
 -10   1  -1 265.536 31.4221   1
 -10   1  -1 219.192 34.9506   3
  10   1   1 239.079 36.2461   3
  10   1   1 247.915 31.6425   1
 -10   1  -1 270.884 32.0546   2
 -11  -1  -1 88.9842 10.8045   1
 -11  -1  -1 74.3392 15.3186   3
  11  -1   1 64.9479 16.3934   3
  11  -1   1 83.5567 11.5383   2
 -11   1  -1 64.2020 14.6695   3
 -11   1  -1 75.3045 11.7847   1
  11   1   1 75.0231 11.0673   1
  11   1   1 76.1619 11.8593   2
 -11   1  -1 53.2798 13.1348   2
 -12  -1  -1 45.4610 8.98003   2
  12  -1   1 43.4674 7.97085   2
 -12  -1  -1 27.3984 10.7851   3
  12  -1   1 33.7370 13.0830   3
 -12   1  -1 31.8302 11.4333   3
  12   1   1 39.4405 8.47710   2
  12   1   1 29.5040 6.64880   1
 -12   1  -1 45.0163 7.16665   1
  12   1   1 27.1842 12.6397   3
 -12   1  -1 45.4161 8.58160   2
  13  -1   1 13.8480 11.3658   3
 -13  -1  -1 23.0326 11.3652   3
  13  -1   1 30.1597 7.09521   2
 -13  -1  -1 29.0190 7.27769   2
 -13  -1  -1 32.4010 6.62038   1
  13   1   1 21.8311 12.1144   3
 -13   1  -1 24.8253 10.2010   3
 -13   1  -1 31.0138 7.61730   2
 -13   1  -1 45.3303 7.19475   1
  13   1   1 39.0803 7.82904   2
 -14  -1  -1 1.49021 6.90297   3
 -14  -1  -1 -2.9079 5.00325   2
 -14  -1  -1 3.47624 3.68697   1
  14  -1   1 13.8087 5.05767   2
  14  -1   1 25.9684 13.3122   3
  14   1   1 4.27311 5.11797   2
 -14   1  -1 9.23047 5.64763   2
 -14   1  -1 -2.1130 6.32992   3
  14   1   1 -0.3957 9.30038   3
 -14   1  -1 3.91040 3.97546   1
 -15  -1  -1 5.95120 5.59679   2
 -15   1  -1 14.0588 4.70916   1
  15   1   1 2.87337 12.7156   3
  15   1   1 10.4217 5.84569   2
 -16  -1  -1 1.62836 4.95862   2
 -16   1  -1 4.78086 4.30315   1
 -16   1  -1 -3.5320 4.85175   2
  16   1   1 6.47287 6.06806   2
 -17  -1  -1 -1.1016 4.33962   1
 -17  -1  -1 3.88398 4.99911   2
 -17   1  -1 -0.7380 4.83110   2
  17   1   1 4.54464 4.99317   2
 -17   1  -1 -1.0193 3.65810   1
  18   1   1 -1.6575 8.20971   2
  18   1   1 -3.8333 8.24759   2
 -18   1  -1 0.55405 4.57454   2
 -19  -1  -1 2.62781 4.33479   2
 -19   1  -1 -0.4887 3.87219   2
 -19   1  -1 9.92331 4.56001   1
 -19  -2   1 7.02209 4.26045   2
  19   2  -1 -2.5655 6.14453   2
 -19   2   1 4.34650 3.79891   1
 -19   2   1 -1.3161 3.93364   2
 -18  -2   1 -4.1714 4.35108   2
  18   2  -1 3.79749 4.96618   2
 -18   2   1 2.84268 3.63973   1
 -17  -2   1 7.91804 5.40909   2
  17   2  -1 9.19794 5.38169   2
 -17   2   1 12.1237 4.77006   1
 -17   2   1 8.65538 5.82934   2
 -16  -2   1 -6.5271 4.12812   1
 -16  -2   1 4.47785 4.81573   2
 -16   2   1 -0.2090 3.19988   1
  16   2  -1 -0.0804 5.64053   2
 -16   2   1 5.80646 5.02814   2
 -15  -2   1 7.57754 4.29311   1
 -15  -2   1 7.34867 9.38733   3
 -15   2   1 0.71319 3.67691   1
  15   2  -1 3.09077 4.71530   2
 -15   2   1 3.85087 4.77605   2
 -15   2   1 9.14842 8.67678   3
  15   2  -1 0.69502 9.88076   3
 -14  -2   1 10.3378 9.45549   3
 -14  -2   1 20.6423 4.96189   1
 -14  -2   1 10.4499 5.88896   2
 -14   2   1 26.1367 5.66711   1
 -14   2   1 15.2114 5.88587   2
  14   2  -1 2.78335 4.97367   1
  14   2  -1 5.85281 9.57453   3
  14   2  -1 20.5729 6.29384   2
 -13  -2   1 25.8390 6.38283   2
 -13  -2   1 20.4801 5.02935   1
 -13  -2   1 12.1053 10.1429   3
  13  -2  -1 0.86135 7.83573   2
 -13   2   1 26.0298 6.32840   2
  13   2  -1 17.4359 5.78159   1
  13   2  -1 23.3408 13.5730   3
 -13   2   1 26.3083 5.45596   1
 -13   2   1 10.4985 9.22465   3
  13   2  -1 28.0507 7.15867   2
  12  -2  -1 15.1638 4.19228   2
  12  -2  -1 11.6619 9.04441   3
  12  -2  -1 14.9680 4.18986   2
 -12  -2   1 8.57891 4.90202   2
 -12  -2   1 9.98627 8.03295   3
 -12   2   1 10.5966 4.78590   2
 -12   2   1 6.51377 7.27632   3
  12   2  -1 2.54690 4.13817   1
 -12   2   1 5.11067 3.48591   1
  12   2  -1 4.68521 4.74539   2
 -11  -2   1 158.215 19.6539   2
 -11  -2   1 155.072 18.8227   1
  11  -2  -1 126.670 20.2660   2
  11   2  -1 152.326 19.8797   2
 -11   2   1 131.910 22.5773   3
 -11   2   1 169.422 20.2636   1
  11   2  -1 126.596 23.8792   3
  11   2  -1 145.128 19.2775   1
  10  -2  -1 56.8744 8.77361   2
 -10  -2   1 65.7608 9.63589   2
  10  -2  -1 58.1992 13.0776   3
 -10  -2   1 57.7878 13.2388   3
 -10  -2   1 66.3165 8.74804   1
  10   2  -1 64.1178 9.94021   2
 -10   2   1 57.8440 12.4018   3
  10   2  -1 62.6688 9.32453   1
 -10   2   1 64.5768 9.24139   2
  10   2  -1 45.2341 12.8629   3
  -9  -2   1 178.141 21.1764   2
   9  -2  -1 160.625 24.3501   3
  -9  -2   1 177.122 20.6377   1
   9   2  -1 154.792 21.0229   1
   9   2  -1 170.089 21.2751   2
  -9   2   1 158.727 20.8412   2
   9   2  -1 149.913 24.6713   3
  -8  -2   1 122.737 15.8211   2
  -8  -2   1 121.110 15.3227   1
   8  -2  -1 112.009 18.0580   3
   8  -2  -1 126.377 15.3743   2
  -8  -2   1 118.160 18.8085   3
  -8   2   1 134.411 18.4128   3
   8   2  -1 118.235 15.9520   2
   8   2  -1 128.787 15.8937   1
  -8   2   1 124.859 15.2593   1
   8   2  -1 104.945 18.7004   3
  -8   2   1 116.654 15.4848   2
   7  -2  -1 305.030 34.2714   3
   7  -2  -1 241.230 31.3508   2
  -7  -2   1 262.144 34.3803   3
  -7  -2   1 274.491 31.4275   1
  -7   2   1 265.177 31.6424   2
  -7   2   1 230.611 35.5359   3
   7   2  -1 177.851 33.1823   1
   7   2  -1 276.989 34.7512   3
  -7   2   1 273.263 31.6640   2
  -6  -2   1 81.4319 10.8902   2
  -6  -2   1 84.8546 13.3654   3
   6  -2  -1 90.5872 12.6911   3
  -6   2   1 88.3310 12.2603   3
  -6   2   1 75.9155 10.6148   2
  -6   2   1 86.0242 12.1615   3
  -6   2   1 78.4961 10.3641   1
   6   2  -1 80.7537 10.9844   1
   6   2  -1 86.0632 13.5240   3
  -5  -2   1 167.386 22.2460   2
  -5   2   1 167.142 22.0674   2
   5   2  -1 212.334 24.3333   3
  -5   2   1 161.719 23.0599   3
   5   2  -1 181.906 22.4990   2
  -5   2   1 180.759 21.9109   1
   5   2  -1 209.669 24.5236   3
  -4  -2   1 1760.18 230.404   2
   4  -2  -1 1944.14 230.485   3
  -4  -2   1 1887.45 230.958   3
   4   2  -1 1650.20 230.961   3
   4   2  -1 2128.80 231.526   3
  -4   2   1 2087.04 229.522   1
  -4   2   1 1704.64 230.362   3
   4   2  -1 1845.26 229.909   2
   4   2  -1 2315.12 229.983   1
   3  -2  -1 21.5731 3.39598   3
   3   2  -1 18.6855 4.55710   3
   3   2  -1 29.4299 4.08315   1
  -3   2   1 7.27017 2.88189   3
   3   2  -1 14.0203 4.01856   3
  -3   2   1 12.2302 2.94987   3
   3   2  -1 11.2160 3.80603   3
  -2  -2   1 3119.27 373.607   3
  -2   2   1 3128.52 373.170   3
   2   2  -1 3138.22 373.089   1
  -1  -2  -1 2910.57 341.995   3
   1   2   1 2818.71 342.055   3
  -2  -2  -1 1707.76 170.723   3
   2  -2   1 1236.46 169.834   3
  -2  -2  -1 1448.25 170.517   3
   2   2   1 1300.37 169.778   2
  -3  -2  -1 2069.75 297.915   3
   3   2   1 2306.82 298.120   3
   3   2   1 2571.53 297.201   2
   3   2   1 2841.92 298.648   3
  -3   2  -1 2661.37 297.746   3
   4  -2   1 1547.14 176.523   3
  -4  -2  -1 1267.38 174.969   2
  -4   2  -1 1539.59 175.998   3
  -4   2  -1 1400.01 174.716   1
   4   2   1 1435.45 176.675   3
   4   2   1 1593.74 176.667   3
  -4   2  -1 1475.29 176.132   3
  -5  -2  -1 51.7694 9.27194   3
  -5  -2  -1 41.8246 6.51255   1
  -5  -2  -1 42.1718 6.92485   2
   5  -2   1 43.6829 8.87127   3
  -5  -2  -1 44.9106 8.85121   3
   5  -2   1 44.3450 7.79392   3
   5   2   1 48.7949 8.77871   3
  -5   2  -1 52.4616 6.41428   1
   5   2   1 56.1611 9.74119   3
   5   2   1 59.3009 7.25111   2
  -5   2  -1 49.3840 6.76289   2
   5   2   1 60.8841 7.51793   1
  -6  -2  -1 133.806 17.5503   2
  -6  -2  -1 141.854 17.2062   1
  -6  -2  -1 129.285 19.6694   3
   6  -2   1 136.928 19.8452   3
   6  -2   1 144.541 17.2606   2
  -6   2  -1 139.955 19.3082   3
   6   2   1 137.889 17.8521   2
  -6   2  -1 144.379 19.1425   3
  -6   2  -1 142.851 17.0731   1
  -6   2  -1 119.667 17.2846   2
   6   2   1 142.388 20.2703   3
  -6   2  -1 136.226 17.3559   2
   6   2   1 154.909 17.8834   1
  -7  -2  -1 471.227 54.7362   3
  -7  -2  -1 463.100 51.4618   1
   7  -2   1 430.255 54.4025   3
   7  -2   1 435.064 51.6620   2
  -7   2  -1 421.876 53.6907   3
   7   2   1 469.647 52.0668   2
  -7   2  -1 405.363 51.2897   1
  -7   2  -1 338.253 53.4168   3
  -7   2  -1 404.144 51.5855   2
   8  -2   1 219.718 31.4542   3
  -8  -2  -1 233.958 31.7220   3
  -8  -2  -1 253.173 28.7715   2
   8  -2   1 220.998 28.2067   2
  -8  -2  -1 221.862 28.1172   1
   8   2   1 216.932 28.5547   1
  -8   2  -1 214.835 28.0164   1
   8   2   1 252.949 28.9782   2
  -8   2  -1 236.200 31.5278   3
   9  -2   1 61.1456 14.6611   3
   9  -2   1 89.3906 11.3201   2
   9   2   1 97.3107 11.8883   1
   9   2   1 87.1207 12.3753   2
   9   2   1 72.5431 15.7307   3
  10  -2   1 37.8295 6.73279   2
 -10  -2  -1 50.0500 6.58904   1
  10  -2   1 16.2131 9.04145   3
 -10  -2  -1 34.5486 10.9289   3
  10   2   1 40.4664 11.8427   3
  10   2   1 39.9586 7.59822   1
 -10   2  -1 45.3356 6.64100   1
 -10   2  -1 32.7527 9.61998   3
 -10   2  -1 43.5130 7.56802   2
 -11  -2  -1 49.2599 7.01051   1
  11  -2   1 28.1553 6.74691   2
 -11  -2  -1 39.7662 9.76083   2
  11  -2   1 29.6673 12.0117   3
  11   2   1 38.1511 9.90531   2
  11   2   1 44.8695 7.91683   1
 -11   2  -1 46.0160 11.4334   3
  11   2   1 22.0097 10.9115   3
 -11   2  -1 46.3296 7.20559   1
 -12  -2  -1 43.8697 8.96248   2
  12  -2   1 36.7066 7.86689   2
  12  -2   1 27.7050 16.5558   3
 -12  -2  -1 35.3850 12.9005   3
  12   2   1 46.3900 9.27749   2
  12   2   1 28.6182 12.7058   3
 -12   2  -1 56.0022 7.98013   1
 -12   2  -1 49.6269 13.5170   3
  12   2   1 36.2624 8.10490   1
  13  -2   1 -8.4877 5.47424   2
 -13  -2  -1 9.55559 8.28170   3
 -13  -2  -1 11.2097 5.78944   2
  13   2   1 14.2690 11.1922   3
 -13   2  -1 10.9572 4.27171   1
  13   2   1 13.4091 5.77645   2
  13   2   1 14.5409 5.44706   1
 -13   2  -1 12.2873 5.70291   2
 -13   2  -1 11.2038 7.76618   3
 -14  -2  -1 6.38605 3.90494   1
 -14  -2  -1 -0.5931 4.64222   2
 -14  -2  -1 6.17554 7.08897   3
  14   2   1 -0.4394 4.58461   2
 -14   2  -1 1.67466 6.68453   3
 -14   2  -1 -1.0313 3.64108   1
  14   2   1 1.55076 8.95425   3
 -14   2  -1 -1.6262 4.63849   2
 -15  -2  -1 11.5799 6.15406   2
 -15  -2  -1 11.1194 4.92457   1
 -15  -2  -1 9.97366 9.45624   3
  15   2   1 7.19686 5.42381   2
 -15   2  -1 14.7495 9.35564   3
 -15   2  -1 12.6219 6.05345   2
  15   2   1 5.88052 15.0721   3
 -15   2  -1 14.8225 4.93061   1
 -16  -2  -1 2.79168 5.02357   2
  16   2   1 12.9755 6.08968   2
 -16   2  -1 6.25910 5.38862   2
  17   2   1 7.76718 5.24385   2
 -17   2  -1 6.38162 5.42222   2
 -17   2  -1 4.37445 3.76814   1
 -18  -2  -1 4.37527 4.75274   2
 -18  -2  -1 6.51531 5.34636   2
 -18   2  -1 1.72818 4.60608   2
  18   2   1 7.93813 5.71047   2
 -19  -2  -1 -3.7616 3.99187   2
 -19   2  -1 3.17844 3.88697   1
 -19   3   1 6.10410 4.09530   2
 -18  -3   1 -5.7512 3.64512   2
 -18   3   1 -2.8210 4.07978   2
 -18   3   1 0.55861 3.77866   1
 -17  -3   1 -0.3138 4.36363   2
  17   3  -1 5.36097 4.83463   2
 -17   3   1 -0.5808 3.40041   1
 -17   3   1 -2.8880 4.44662   2
 -16  -3   1 1.63840 4.43235   2
 -16   3   1 17.1568 5.30146   1
 -16   3   1 5.27118 4.91020   2
  16   3  -1 11.7771 5.43179   2
 -15  -3   1 6.32388 9.27519   3
 -15  -3   1 7.42423 5.37665   2
  15   3  -1 4.20335 11.5295   3
  15   3  -1 2.86792 5.26266   1
 -15   3   1 9.30743 6.96058   3
 -15   3   1 9.19197 4.30118   1
 -15   3   1 9.97475 5.15748   2
  15   3  -1 5.84474 5.42949   2
 -14  -3   1 0.39791 6.60551   3
  14   3  -1 -0.1217 4.91392   2
 -14   3   1 3.48065 5.57645   3
  14   3  -1 1.23097 8.25941   3
 -14   3   1 3.39416 5.56292   3
 -14   3   1 6.92148 4.82839   2
  14   3  -1 3.24870 4.44229   1
 -13  -3   1 -0.0436 3.10983   1
 -13  -3   1 4.07153 8.68610   3
  13   3  -1 14.6856 6.06406   2
  13   3  -1 0.68161 8.62965   3
 -13   3   1 8.12671 8.30175   3
 -13   3   1 9.21160 4.81468   2
 -13   3   1 15.1165 4.59905   1
  13   3  -1 6.09306 4.66889   1
 -12  -3   1 241.995 28.9442   2
 -12  -3   1 161.607 27.6157   1
 -12   3   1 242.985 28.7783   2
  12   3  -1 197.098 28.7047   1
 -12   3   1 269.835 28.2762   1
  12   3  -1 244.345 29.2909   2
  12   3  -1 218.410 35.0161   3
 -11  -3   1 81.9711 13.4138   2
 -11  -3   1 95.9430 11.9117   1
 -11  -3   1 73.2251 16.8712   3
  11   3  -1 85.1842 12.6728   1
  11   3  -1 80.4005 13.3291   2
 -11   3   1 97.0228 12.1198   1
 -11   3   1 83.4906 15.8934   3
 -10  -3   1 148.459 18.2912   2
  10  -3  -1 108.006 21.0817   3
  10   3  -1 130.141 18.2674   1
 -10   3   1 150.960 21.6002   3
  10   3  -1 153.017 18.8309   2
  10   3  -1 119.598 22.5890   3
 -10   3   1 149.615 18.0750   2
  -9  -3   1 28.5760 4.95269   1
   9  -3  -1 20.0501 10.5115   3
  -9  -3   1 31.6574 6.11342   2
   9   3  -1 33.9484 6.49990   1
  -9   3   1 21.6400 7.28080   3
   9   3  -1 26.6146 5.83718   2
  -9   3   1 28.5451 4.90938   1
   9   3  -1 23.0919 9.58940   3
   8  -3  -1 8.89453 5.24960   3
  -8  -3   1 4.87892 3.18668   2
  -8  -3   1 6.22496 5.54205   3
  -8  -3   1 6.17341 2.49346   1
  -8   3   1 8.61645 2.31433   1
  -8   3   1 7.32580 3.89392   3
   8   3  -1 6.98780 3.25864   1
   8   3  -1 8.11634 5.99741   3
  -8   3   1 10.3427 2.74955   2
  -7  -3   1 896.150 92.5454   3
  -7  -3   1 774.232 89.9188   2
  -7  -3   1 512.942 89.2596   1
  -7   3   1 691.441 89.3757   2
  -7   3   1 743.593 88.7247   1
   7   3  -1 728.295 89.1954   1
  -7   3   1 855.982 91.2240   3
   6  -3  -1 40.8022 7.52596   3
  -6  -3   1 45.6458 6.36729   2
  -6  -3   1 55.8633 9.52488   3
  -6   3   1 36.4891 5.78827   2
   6   3  -1 47.6012 9.32810   3
  -6   3   1 34.9040 6.90569   3
   5  -3  -1 783.419 81.1593   3
  -5  -3   1 696.895 80.3287   2
   5   3  -1 648.222 80.4963   2
   5   3  -1 587.080 82.0397   3
  -5   3   1 563.114 80.8795   3
  -5   3   1 680.199 81.2712   3
  -5   3   1 620.162 79.8840   1
   5   3  -1 780.170 82.7761   3
  -4  -3   1 28.4292 3.99413   2
   4   3  -1 31.5692 6.19109   3
  -4   3   1 21.9851 4.29537   3
  -4   3   1 34.0087 4.82539   3
   4   3  -1 19.9617 5.45742   3
  -4   3   1 21.4705 3.50320   2
  -3  -3   1 579.335 59.9347   3
  -3  -3   1 497.565 59.4477   3
   3   3  -1 404.752 59.5014   3
   3   3  -1 470.935 58.5839   2
  -3   3   1 486.306 58.7433   3
  -2  -3   1 235.271 30.7553   3
   2   3  -1 270.079 31.2567   3
   2   3  -1 270.487 31.2594   3
   2   3  -1 228.842 30.1433   1
  -1  -3   1 175.955 20.3913   3
   1   3  -1 149.579 20.5479   3
  -1   3   1 169.438 20.0762   3
   0   3  -1 18.0063 3.45498   3
   0   3   1 23.1989 3.51991   3
   0   3  -1 15.1911 3.42911   3
  -1  -3  -1 28.0112 4.20842   3
   1   3   1 33.0563 5.23106   3
   1   3   1 22.8156 4.89724   3
  -1   3  -1 24.1635 5.17897   3
  -2  -3  -1 255.150 30.9809   3
  -2  -3  -1 269.470 30.9650   3
   2   3   1 272.970 31.3603   3
  -2   3  -1 278.216 31.0046   3
   2   3   1 196.497 30.2194   1
   2   3   1 250.332 31.1416   3
  -2   3  -1 259.614 30.5130   3
   2   3   1 217.980 30.1749   2
  -3  -3  -1 499.214 71.4346   3
  -3  -3  -1 631.088 71.7467   3
   3   3   1 551.162 70.5040   1
  -3   3  -1 639.959 71.0796   3
  -3   3  -1 617.561 71.3326   3
   4  -3   1 652.690 73.2185   3
   4  -3   1 500.256 73.7526   3
  -4   3  -1 540.025 73.1901   2
   4   3   1 719.489 75.1895   3
   4   3   1 628.281 73.0416   1
   5  -3   1 485.814 65.4072   3
  -5  -3  -1 617.042 66.2412   3
   5  -3   1 581.386 64.6888   3
  -5  -3  -1 552.097 63.9176   2
  -5   3  -1 474.204 63.6324   2
  -5   3  -1 499.685 63.4374   1
  -5   3  -1 589.457 65.0819   3
   5   3   1 504.121 65.8513   3
   5   3   1 481.408 63.9973   2
   5   3   1 523.735 66.2242   3
  -6  -3  -1 801.355 89.3135   2
  -6  -3  -1 821.343 91.9101   3
   6   3   1 798.783 89.5387   2
   6   3   1 708.280 89.3356   1
  -6   3  -1 685.512 90.6206   3
  -6   3  -1 704.343 89.0070   2
  -6   3  -1 682.321 88.9888   2
  -6   3  -1 741.268 88.7826   1
  -7  -3  -1 273.499 33.7333   2
  -7  -3  -1 272.868 36.4773   3
  -7   3  -1 263.642 33.4745   2
  -7   3  -1 249.293 35.6253   3
  -7   3  -1 267.435 33.1617   1
  -7   3  -1 283.963 35.5532   3
   7   3   1 262.971 33.9199   1
  -7   3  -1 283.593 35.5449   3
   7   3   1 300.592 34.1405   2
   7   3   1 286.563 39.8295   3
  -8  -3  -1 221.816 24.6605   2
   8  -3   1 166.170 27.2316   3
  -8  -3  -1 215.667 23.9575   1
  -8  -3  -1 186.406 27.4106   3
   8   3   1 217.516 24.9653   2
  -8   3  -1 193.047 26.6489   3
   8   3   1 172.919 27.8592   3
  -8   3  -1 173.762 27.8564   3
  -8   3  -1 190.123 23.8880   1
   9  -3   1 6.93782 6.90507   3
  -9  -3  -1 25.2106 8.42761   3
  -9  -3  -1 24.2671 5.11295   2
   9   3   1 17.0626 5.61994   2
  -9   3  -1 13.8342 4.16900   2
  -9   3  -1 21.8573 3.98992   1
   9   3   1 17.2236 4.88333   1
 -10  -3  -1 19.2155 5.18029   2
 -10  -3  -1 15.4311 7.94583   3
 -10  -3  -1 22.1562 4.82777   1
  10  -3   1 7.82363 7.39895   3
  10   3   1 7.64813 8.10550   3
  10   3   1 13.5800 5.07840   1
 -10   3  -1 22.6562 5.13507   2
 -10   3  -1 17.3171 6.97987   3
 -10   3  -1 17.8404 3.97649   1
 -11  -3  -1 41.5217 7.82530   1
 -11  -3  -1 45.5443 13.1658   3
 -11  -3  -1 56.0214 9.49418   2
 -11   3  -1 58.7967 12.7100   3
  11   3   1 54.8246 14.7088   3
 -11   3  -1 62.2555 9.44558   2
  11   3   1 58.4297 10.0979   2
  11   3   1 43.7122 9.26105   1
  12  -3   1 1.61204 9.32168   3
 -12  -3  -1 11.4731 3.81361   1
 -12  -3  -1 10.8974 5.14353   2
 -12  -3  -1 -0.8953 6.66400   3
 -12   3  -1 6.09459 4.51952   2
 -12   3  -1 8.69328 3.94912   1
  12   3   1 3.95855 4.12581   1
 -12   3  -1 7.10063 7.04394   3
  12   3   1 9.22345 5.51238   2
 -13  -3  -1 5.80132 5.25936   2
 -13  -3  -1 9.54811 3.79473   1
 -13  -3  -1 5.34322 7.65294   3
 -13   3  -1 15.7554 5.72356   2
  13   3   1 8.76080 4.90779   1
  13   3   1 8.34760 9.77644   3
  13   3   1 3.39107 5.44537   2
 -13   3  -1 1.11094 6.24300   3
 -13   3  -1 4.39866 3.97377   1
 -14  -3  -1 10.4513 5.35417   2
  14   3   1 16.1016 6.38621   2
 -14   3  -1 6.25761 8.01134   3
  14   3   1 6.16848 10.7593   3
 -14   3  -1 10.9288 5.61398   2
  14   3   1 10.4119 5.33525   1
 -15  -3  -1 5.70348 9.87883   3
  15   3   1 0.53530 4.87682   2
 -15   3  -1 4.39234 5.47695   1
  15   3   1 1.70484 12.8649   3
  15   3   1 11.7720 7.15180   1
 -16  -3  -1 5.89088 5.33820   2
 -16   3  -1 5.76379 4.56480   1
 -16   3  -1 6.07561 5.22612   2
  16   3   1 1.35902 4.58885   2
 -17  -3  -1 0.77117 4.57603   2
 -17   3  -1 6.89975 4.14747   1
  17   3   1 -1.6482 4.61584   2
 -17   3  -1 3.64921 5.02922   2
 -18   3  -1 11.1632 4.83234   1
  18   3   1 6.80516 5.29153   2
 -18   3  -1 15.8753 6.09361   2
 -19  -3  -1 3.45914 4.00856   2
 -19   3  -1 -1.9256 3.61020   2
  19   3   1 5.41568 4.48145   2
  19   3   1 5.21872 4.47891   2
 -18  -4   1 10.4130 4.75804   2
 -18   4   1 3.41792 3.70306   1
 -18   4   1 6.12658 5.60122   2
  18   4  -1 -0.5149 4.73691   2
 -17   4   1 8.79044 4.23535   1
 -17   4   1 -0.2830 4.26251   2
 -16  -4   1 -2.0502 3.56478   2
  16   4  -1 2.20325 5.30222   2
 -16   4   1 0.45779 3.65885   1
 -16   4   1 10.5247 4.85445   2
 -15  -4   1 10.7251 11.6841   3
 -15  -4   1 12.4532 6.38441   2
  15   4  -1 13.6848 6.04065   1
 -15   4   1 18.8988 6.19046   2
 -15   4   1 27.5284 6.30732   1
  15   4  -1 21.8990 7.40327   2
 -14  -4   1 2.92897 4.45229   2
 -14  -4   1 7.96435 8.81512   3
  14   4  -1 -9.0082 9.09986   3
 -14   4   1 8.04692 4.66682   2
  14   4  -1 5.53370 4.29639   1
 -14   4   1 4.00707 6.70938   3
  14   4  -1 2.03469 5.31327   2
 -13  -4   1 9.90464 8.96039   3
 -13  -4   1 23.4035 5.94652   2
  13   4  -1 19.0073 5.80224   1
  13   4  -1 10.2191 10.3844   3
  13   4  -1 15.3102 6.44429   2
 -13   4   1 26.9339 5.48700   1
 -13   4   1 9.77278 8.06809   3
 -13   4   1 16.7126 5.36131   2
 -12  -4   1 4.67990 4.56439   2
 -12   4   1 2.21119 3.37051   1
  12   4  -1 4.33351 5.12532   2
  12   4  -1 7.00318 4.66858   1
 -12   4   1 1.57806 4.09664   2
 -11  -4   1 25.1771 10.8310   3
 -11   4   1 23.2359 9.16030   3
  11   4  -1 30.3627 6.66740   1
 -11   4   1 22.9733 9.13309   3
 -11   4   1 35.2924 6.02475   1
  11   4  -1 18.7988 9.81686   3
  11   4  -1 25.8464 7.21993   2
 -11   4   1 28.8895 6.18462   2
 -10  -4   1 12.2053 8.25797   3
 -10  -4   1 30.2599 6.00574   2
 -10   4   1 30.5502 5.67950   2
  10   4  -1 27.0557 6.61540   1
  10   4  -1 15.2428 9.18021   3
  10   4  -1 32.0952 6.87363   2
 -10   4   1 21.0705 7.69563   3
   9  -4  -1 12.3492 6.15520   3
  -9  -4   1 24.7183 9.26115   3
  -9  -4   1 23.9924 5.18958   2
   9   4  -1 32.9466 6.06287   1
  -9   4   1 18.8206 4.39657   2
  -9   4   1 20.1150 7.03070   3
   9   4  -1 33.5682 6.41887   2
   9   4  -1 13.8097 7.83952   3
  -8  -4   1 137.902 17.6487   2
   8   4  -1 138.220 17.8525   1
  -8   4   1 119.487 18.8547   3
   8   4  -1 148.208 22.0766   3
  -8   4   1 139.003 17.3125   2
  -8   4   1 139.994 16.9825   1
  -7  -4   1 296.139 32.9362   2
  -7  -4   1 236.262 35.3212   3
  -7   4   1 233.020 33.6719   3
   7   4  -1 294.911 36.5129   3
  -7   4   1 281.368 34.2704   3
   7   4  -1 294.232 36.5047   3
  -7   4   1 261.780 32.1183   1
  -7   4   1 241.341 32.5885   2
  -6  -4   1 255.352 31.4939   2
  -6   4   1 261.811 32.4310   3
  -6   4   1 230.656 30.9584   1
  -6   4   1 286.841 32.8569   3
  -5  -4   1 196.560 24.6350   2
  -5  -4   1 198.073 26.8194   3
   5   4  -1 183.061 26.7185   3
  -5   4   1 199.729 25.2438   3
   5   4  -1 204.123 25.0765   2
  -5   4   1 226.649 25.6600   3
   5   4  -1 198.521 24.9538   1
  -4  -4   1 65.4470 6.89883   2
  -4  -4   1 49.3755 8.62676   3
  -4   4   1 39.8318 6.02729   2
  -4   4   1 34.9909 6.51522   3
   4   4  -1 69.9797 7.32344   2
   4   4  -1 53.4839 8.87800   3
   4   4  -1 59.3166 9.27108   3
   4   4  -1 54.1601 8.90829   3
  -4   4   1 43.4392 6.92023   3
  -3  -4   1 419.492 44.9763   3
  -3  -4   1 396.227 45.0929   3
   3   4  -1 334.065 43.5263   1
  -3   4   1 342.419 43.5194   3
  -3   4   1 323.188 43.4279   3
  -2  -4   1 146.542 16.6756   3
  -2  -4   1 124.416 16.6779   3
   2   4  -1 124.847 15.8972   1
   2   4  -1 137.901 17.2247   3
   2   4  -1 117.174 16.9939   3
  -1   4   1 596.680 62.5818   3
   1   4  -1 444.385 62.3611   2
   1   4  -1 520.338 63.2412   3
   0   4  -1 729.528 87.8910   3
  -1   4  -1 100.275 15.0641   3
   1   4   1 103.830 14.2164   2
  -1   4  -1 135.696 14.4719   3
   1   4   1 113.345 15.0460   3
   1   4   1 125.379 15.2515   3
  -2  -4  -1 163.639 20.3282   3
  -2  -4  -1 162.267 20.3978   3
   2   4   1 153.761 19.6072   2
  -2   4  -1 167.090 20.2445   3
  -2   4  -1 147.703 19.5930   3
   2   4   1 150.434 19.4374   1
   2   4   1 176.974 21.0163   3
  -3  -4  -1 107.702 14.1818   3
  -3   4  -1 95.1449 13.2164   3
  -3   4  -1 103.464 13.1472   3
   3   4   1 97.8550 14.4441   3
  -4  -4  -1 19.8865 5.81270   3
   4   4   1 24.1900 6.54406   3
  -4   4  -1 16.3912 4.31015   3
   4   4   1 18.9875 5.65857   3
  -4   4  -1 21.5790 4.55534   3
  -5  -4  -1 407.163 47.2569   3
  -5  -4  -1 381.741 44.8655   2
  -5   4  -1 331.987 45.9011   3
  -5   4  -1 400.320 45.9758   3
   5   4   1 376.737 45.2010   2
   5   4   1 364.718 47.2044   3
   5   4   1 373.110 47.5870   3
  -5   4  -1 332.119 44.5696   2
  -6  -4  -1 31.3102 7.91011   3
  -6  -4  -1 21.5950 4.66343   2
  -6  -4  -1 30.9290 7.83245   3
   6   4   1 30.0074 5.64000   2
  -6   4  -1 23.9367 4.98829   1
  -6   4  -1 26.2843 4.40604   2
   6   4   1 28.1890 5.47954   1
   6   4   1 27.6131 9.32423   3
  -6   4  -1 27.0111 5.98687   3
  -6   4  -1 22.6022 6.06612   3
  -7  -4  -1 37.4089 7.16017   2
  -7  -4  -1 30.4363 8.00783   3
   7  -4   1 9.23380 6.39131   3
  -7   4  -1 23.3281 6.33433   3
   7   4   1 37.2789 6.57233   2
  -7   4  -1 28.9278 6.81752   3
  -7   4  -1 30.2958 4.48427   1
   7   4   1 34.5456 6.29112   1
  -7   4  -1 34.1991 5.05078   2
  -8  -4  -1 78.1269 13.7658   3
  -8  -4  -1 79.8738 13.9446   3
  -8  -4  -1 72.6117 10.1810   2
  -8   4  -1 48.1417 12.0695   3
   8   4   1 71.1492 10.8039   2
  -8   4  -1 73.5353 12.0818   3
  -9  -4  -1 73.0344 14.5657   3
  -9  -4  -1 78.3957 11.0426   2
  -9   4  -1 66.3275 10.5348   2
  -9   4  -1 77.7273 13.2645   3
  -9   4  -1 66.1803 10.5469   2
   9   4   1 88.0740 12.0709   2
 -10  -4  -1 64.4471 15.3338   3
 -10  -4  -1 68.8074 10.7598   2
  10   4   1 63.3948 16.2924   3
 -10   4  -1 74.9640 10.3714   2
  10   4   1 71.2834 11.1183   1
 -10   4  -1 69.3305 9.67694   1
 -10   4  -1 53.7496 12.7697   3
 -11  -4  -1 99.4332 14.0277   2
 -11  -4  -1 76.3434 18.0609   3
 -11   4  -1 83.1406 17.0546   3
 -11   4  -1 110.513 13.2187   1
  11   4   1 115.925 15.0577   2
  11   4   1 84.5179 14.0449   1
  11   4   1 89.2782 24.1351   3
 -12  -4  -1 6.15341 7.13736   3
 -12  -4  -1 2.69703 4.53826   2
 -12   4  -1 9.45820 4.02273   1
 -12   4  -1 6.35830 6.55252   3
  12   4   1 8.71113 6.09084   2
  12   4   1 3.85872 4.65720   1
 -12   4  -1 3.02902 6.05437   3
 -13  -4  -1 3.82288 8.10561   3
 -13   4  -1 11.9741 4.46929   1
  13   4   1 14.8011 6.13094   2
  13   4   1 4.28399 4.47218   1
  13   4   1 1.62799 9.07711   3
 -14  -4  -1 -0.8709 4.54767   2
 -14  -4  -1 -9.8153 8.08448   3
  14   4   1 0.45419 4.48880   1
  14   4   1 2.01198 4.70175   2
 -14   4  -1 1.84983 4.27046   2
 -14   4  -1 -0.7478 3.42284   1
  14   4   1 -0.3598 9.26298   3
 -15  -4  -1 -5.4195 4.04299   2
  15   4   1 -1.0718 5.27567   2
 -15   4  -1 0.74451 3.46016   1
  15   4   1 2.38556 5.61329   1
 -16  -4  -1 2.15318 5.05836   2
 -16   4  -1 5.66920 4.15968   1
  16   4   1 2.75138 5.37009   2
 -16   4  -1 1.68061 4.89498   2
 -17  -4  -1 -1.2309 4.55724   2
 -17   4  -1 3.51829 3.90011   1
 -17   4  -1 0.43262 4.82102   2
  17   4   1 -1.2769 4.27190   2
 -18   4  -1 8.45641 4.52087   1
  18   5  -1 -0.6672 3.69571   2
 -18   5   1 4.22239 4.11812   2
 -18   5   1 1.99507 3.66103   1
 -17   5   1 -2.9720 3.85852   2
 -16  -5   1 -6.7140 4.52326   2
  16   5  -1 2.77781 5.64698   1
 -16   5   1 0.94895 3.58670   1
  16   5  -1 4.88148 4.67945   2
 -16   5   1 0.15063 3.87204   2
 -15  -5   1 3.84768 4.34588   2
 -15   5   1 10.0006 4.27526   1
  15   5  -1 6.19301 6.24049   2
  15   5  -1 10.9951 4.98622   1
 -15   5   1 3.21826 4.28799   2
 -14  -5   1 13.4056 5.24955   2
  14   5  -1 14.6046 8.06716   2
 -14   5   1 10.3871 6.81975   3
  14   5  -1 5.31547 4.67688   1
 -14   5   1 8.45193 4.85178   2
 -13  -5   1 20.8693 9.70611   3
 -13  -5   1 24.1793 5.99396   2
 -13   5   1 27.4991 5.61872   1
  13   5  -1 26.5424 6.63591   1
  13   5  -1 26.0967 7.48791   2
 -13   5   1 5.95773 7.31424   3
  13   5  -1 21.0988 11.7357   3
 -13   5   1 24.4221 5.93279   2
 -12  -5   1 0.10764 4.12237   2
 -12  -5   1 3.52177 7.67038   3
 -12   5   1 7.92732 6.19405   3
  12   5  -1 -0.0588 7.57660   3
 -12   5   1 1.05002 3.86715   2
  12   5  -1 11.4512 5.70833   2
 -12   5   1 5.78802 3.54666   1
  12   5  -1 7.79323 4.81609   1
 -11  -5   1 48.8913 13.9058   3
 -11  -5   1 42.3620 12.0858   2
 -11   5   1 54.0308 13.8722   3
  11   5  -1 65.2863 10.7124   1
 -11   5   1 65.5886 9.71092   2
  11   5  -1 73.0053 11.5418   2
 -11   5   1 64.8742 9.74941   2
 -10  -5   1 4.21820 3.73585   2
  10   5  -1 5.33459 7.64727   3
  10   5  -1 8.48155 4.66553   1
 -10   5   1 6.90902 2.96633   1
 -10   5   1 7.06663 2.95666   1
 -10   5   1 1.61137 4.74929   3
  10   5  -1 1.55178 4.31330   2
  -9  -5   1 6.34093 10.8801   3
  -9  -5   1 6.83391 3.50351   2
   9   5  -1 2.76167 4.32973   2
   9   5  -1 7.61186 4.17414   1
  -9   5   1 6.84189 3.00755   2
   9   5  -1 3.46428 6.28191   3
  -8  -5   1 89.5014 14.5463   2
  -8  -5   1 117.362 18.8848   3
  -8  -5   1 119.903 18.8953   3
   8   5  -1 104.596 15.1901   1
   8   5  -1 114.204 15.4451   2
   8   5  -1 136.209 19.9766   3
  -8   5   1 116.812 16.7737   3
  -7  -5   1 181.144 25.6762   3
   7   5  -1 193.770 26.4300   3
  -7   5   1 167.908 21.7915   2
  -7   5   1 169.386 21.5590   1
  -7   5   1 182.090 23.6236   3
  -6  -5   1 90.8556 12.4576   2
  -6  -5   1 113.591 15.8539   3
  -6   5   1 95.0971 13.2524   3
   6   5  -1 110.468 16.3997   3
  -6   5   1 105.668 13.6938   3
  -6   5   1 83.5715 12.1397   2
  -5  -5   1 163.631 22.1827   3
  -5   5   1 152.857 20.0545   3
  -5   5   1 175.039 20.4172   3
   5   5  -1 137.638 23.1457   3
  -5   5   1 175.325 20.1896   3
   5   5  -1 167.140 22.5583   3
  -5   5   1 142.624 19.3756   2
   5   5  -1 161.226 20.2206   1
  -4  -5   1 112.957 15.1017   3
  -4   5   1 81.2727 12.6027   2
   4   5  -1 113.187 15.6109   3
  -4   5   1 113.977 13.1828   3
   4   5  -1 105.998 13.4624   1
  -4   5   1 105.398 12.9968   3
  -3  -5   1 57.7261 9.29812   3
   3   5  -1 64.4816 10.3658   3
   3   5  -1 62.0652 10.0125   3
   3   5  -1 73.6188 9.08716   1
  -2  -5   1 63.1023 8.27664   3
   2   5  -1 54.6617 9.04234   3
   2   5  -1 58.4166 9.25574   3
   1   5  -1 275.260 34.3288   3
   0   5   1 339.413 46.9919   2
   0   5  -1 442.663 48.2263   3
   0   5   1 401.845 47.6231   3
   0   5   1 438.067 47.8714   3
   0   5  -1 343.608 46.9970   2
  -1   5  -1 168.879 18.9147   3
  -1   5  -1 126.230 19.6238   3
   1   5   1 159.118 18.7484   2
   1   5   1 154.809 19.6461   3
  -2  -5  -1 336.107 41.2642   3
   2   5   1 354.203 42.7772   3
  -2   5  -1 352.343 41.7541   3
   2   5   1 334.627 42.7810   3
   2   5   1 337.518 41.4944   2
  -3  -5  -1 192.887 25.6895   3
  -3   5  -1 209.546 24.9169   3
  -3   5  -1 168.325 24.2680   2
   3   5   1 198.330 26.3042   3
   3   5   1 231.388 26.9134   3
  -3   5  -1 215.120 24.7743   3
  -4  -5  -1 523.585 64.3790   3
   4   5   1 486.283 64.7428   3
   4   5   1 504.298 62.9137   2
  -4   5  -1 508.386 63.1021   3
   4   5   1 573.401 65.2642   3
   4   5   1 527.786 62.8274   1
  -5  -5  -1 20.5216 6.32259   3
   5   5   1 28.4042 5.33356   2
   5   5   1 22.4485 7.30213   3
  -5   5  -1 25.9833 4.85216   3
  -5   5  -1 23.6731 5.38535   3
  -6  -5  -1 69.5068 8.22147   2
  -6  -5  -1 46.6682 10.8735   3
   6   5   1 69.5948 9.38137   2
  -6   5  -1 55.4835 7.53772   1
   6   5   1 63.4153 9.30969   1
  -6   5  -1 64.7205 9.82381   3
  -6   5  -1 45.3580 9.05670   3
  -6   5  -1 61.3206 7.89907   2
  -7  -5  -1 20.1657 4.16169   2
  -7   5  -1 12.1846 4.88119   3
   7   5   1 17.8038 5.03362   1
  -8  -5  -1 14.9802 7.63029   3
  -8   5  -1 15.3972 6.23528   3
  -8   5  -1 27.6186 10.9075   3
   8   5   1 23.0317 6.05900   2
   8   5   1 24.7090 6.13247   1
  -8   5  -1 22.5695 4.10968   1
  -9   5  -1 115.840 18.2998   3
 -10   5  -1 35.7947 10.4666   3
 -10   5  -1 46.4914 7.15279   1
 -10   5  -1 43.2767 7.78074   2
  10   5   1 41.1023 8.76292   1
 -11  -5  -1 4.10839 8.91966   3
 -11  -5  -1 15.9335 5.58175   2
  11   5   1 24.8503 6.35115   1
  11   5   1 1.61567 8.67460   3
 -11   5  -1 28.1579 5.45293   1
 -11   5  -1 27.0169 5.97405   2
  11   5   1 26.0305 7.00058   2
 -12  -5  -1 5.39464 4.53170   2
 -12  -5  -1 10.1215 11.0647   3
  12   5   1 8.01332 6.25575   2
 -12   5  -1 7.69781 4.00168   1
 -12   5  -1 5.29910 7.02855   3
  12   5   1 1.73787 8.95874   3
 -12   5  -1 14.6680 5.00363   2
  12   5   1 4.06118 4.80941   1
 -13  -5  -1 3.11654 4.54278   2
 -13  -5  -1 12.5168 10.8030   3
  13   5   1 4.60161 4.73761   1
  13   5   1 9.71153 5.58679   2
  13   5   1 3.44110 10.2061   3
 -14  -5  -1 -0.9311 4.24867   2
 -14  -5  -1 3.02842 14.3384   3
  14   5   1 -5.0138 5.15285   2
 -14   5  -1 -1.4663 3.42825   1
  14   5   1 2.10910 4.43650   1
 -14   5  -1 -0.9963 5.61182   2
 -15  -5  -1 -3.6021 4.17692   2
 -15   5  -1 10.7537 4.55016   1
 -15   5  -1 10.6776 4.54255   1
  15   5   1 8.35221 4.43392   1
 -15   5  -1 1.23066 4.50924   2
  15   5   1 6.67189 5.92941   2
  16   5   1 -4.0553 5.69945   1
  16   5   1 6.33413 4.90199   2
 -16   5  -1 4.21060 4.46224   2
 -16   5  -1 3.82543 3.80715   1
 -17  -5  -1 -4.9508 8.24846   2
 -17   5  -1 0.92620 5.30702   2
 -17   5  -1 4.27946 3.85407   1
  17   5   1 2.82396 4.76376   2
 -18   5  -1 -0.0719 3.54368   1
 -17   6   1 1.24411 3.79585   2
 -17   6   1 5.49510 5.35941   1
  17   6  -1 3.85233 4.68684   2
  16   6  -1 -1.2949 4.13324   2
  16   6  -1 5.22938 5.13072   1
 -16   6   1 4.43668 3.96280   2
 -16   6   1 3.16027 3.47892   1
  15   6  -1 3.28682 4.92276   2
 -15   6   1 2.10705 3.58563   1
  15   6  -1 6.05763 4.55446   1
  14   6  -1 1.65444 4.53252   1
  14   6  -1 -2.8038 5.05513   2
 -14   6   1 1.85914 4.06603   2
 -13  -6   1 -5.0608 4.27075   2
 -13   6   1 6.27107 4.13771   2
 -13   6   1 3.46308 6.80114   3
 -13   6   1 8.74454 3.63735   1
  13   6  -1 2.91133 8.68179   3
  13   6  -1 -0.1992 4.55193   1
  13   6  -1 8.42957 6.38778   2
  12   6  -1 4.45993 7.17331   3
 -12   6   1 1.89802 3.05492   1
  12   6  -1 2.44398 4.34802   1
  12   6  -1 2.45791 5.07111   2
 -12   6   1 3.77854 5.72336   3
 -12   6   1 0.44216 3.35834   2
 -11  -6   1 -1.4482 3.08019   2
 -11  -6   1 3.94430 8.34462   3
  11   6  -1 0.20787 4.72394   2
  11   6  -1 -5.3741 3.60249   1
 -11   6   1 0.54620 4.39513   3
 -10  -6   1 21.7068 10.5197   3
  10   6  -1 47.1609 8.88725   2
 -10   6   1 31.0524 6.37926   2
  10   6  -1 40.0536 8.17546   1
 -10   6   1 38.5723 6.21150   1
  10   6  -1 30.0774 11.5234   3
  -9  -6   1 26.0410 11.3809   3
   9   6  -1 57.9685 8.94907   1
  -9   6   1 37.9056 9.38824   3
   9   6  -1 56.4278 9.72237   2
   9   6  -1 32.1348 14.1254   3
  -9   6   1 57.1947 7.06289   1
  -8  -6   1 3.05822 6.41196   3
   8   6  -1 4.59798 3.85033   1
  -8   6   1 7.08320 4.33439   3
  -8   6   1 8.27500 2.48812   1
   8   6  -1 4.88983 4.48384   2
   8   6  -1 2.00571 5.89411   3
  -7  -6   1 6.58409 6.26178   3
   7   6  -1 15.8800 4.69903   2
  -7   6   1 13.8106 2.96972   2
  -7   6   1 12.3164 2.55277   1
   7   6  -1 13.9008 7.60465   3
  -6  -6   1 37.3450 9.15510   3
   6   6  -1 49.9308 10.7462   3
   6   6  -1 46.3385 7.69411   2
  -6   6   1 46.1839 6.68357   3
  -6   6   1 49.7923 7.04809   3
  -6   6   1 34.3367 5.97033   2
  -5  -6   1 61.3652 12.1389   3
   5   6  -1 96.1387 14.0678   3
   5   6  -1 98.4315 11.2153   1
  -5   6   1 71.1696 9.69976   2
   4   6  -1 314.725 36.9666   3
   4   6  -1 265.954 36.5070   3
   4   6  -1 267.420 36.5243   3
   4   6  -1 273.468 34.3092   1
   3   6  -1 45.6034 8.13639   3
   3   6  -1 28.4324 7.17676   3
   2   6  -1 56.9050 10.0032   3
   2   6  -1 61.1358 9.97087   3
   2   6  -1 71.7181 9.41281   1
   1   6  -1 62.5211 10.1402   3
   1   6  -1 64.5157 8.70303   2
   1   6  -1 73.1939 10.0526   3
   0   6  -1 208.256 30.3348   2
   0   6   1 217.231 30.9479   3
   0   6   1 231.780 30.3766   2
   0   6   1 216.739 30.9488   3
   0   6  -1 281.634 31.2664   3
   0   6  -1 253.512 32.0155   3
   0   6   1 307.079 31.6106   3
   0   6   1 307.136 31.6072   3
  -1   6  -1 687.684 112.633   3
   1   6   1 994.383 112.171   2
  -1   6  -1 837.639 111.927   2
   1   6   1 1034.73 113.384   3
   1   6   1 1139.31 113.858   3
   2   6   1 345.256 43.3947   3
  -2   6  -1 336.551 41.3295   2
   2   6   1 352.323 41.8313   2
  -3   6  -1 108.340 14.1027   2
   3   6   1 131.198 16.9497   3
   3   6   1 110.743 14.8576   2
   4   6   1 301.884 35.5088   1
   4   6   1 266.294 37.7104   3
  -4   6  -1 287.479 35.2479   3
  -4   6  -1 315.439 35.1131   3
  -4   6  -1 271.069 34.7799   2
  -5  -6  -1 14.8770 6.08534   3
   5   6   1 24.5600 5.13643   2
  -5   6  -1 21.6877 3.52725   2
  -6   6  -1 204.248 25.4964   2
   6   6   1 199.723 26.0844   1
   6   6   1 219.405 29.8720   3
   6   6   1 234.372 26.3863   2
  -6   6  -1 181.389 26.4399   3
  -6   6  -1 202.982 24.8831   1
  -7  -6  -1 22.0319 8.43018   3
   7   6   1 18.3032 5.62973   1
  -7   6  -1 15.1619 5.31782   3
  -7   6  -1 11.2076 4.91796   3
   7   6   1 29.0891 6.06002   2
   7   6   1 16.1323 8.10438   3
  -7   6  -1 21.4372 3.62585   1
  -8  -6  -1 45.9729 12.6381   3
  -8   6  -1 70.3168 8.62884   1
  -8   6  -1 71.8307 8.93509   2
   8   6   1 60.8671 14.5743   3
  -8   6  -1 52.9021 11.1729   3
  -9   6  -1 150.707 16.5802   1
  -9   6  -1 101.852 19.1988   3
  -9   6  -1 134.457 16.8967   2
   9   6   1 115.584 23.3803   3
 -10   6  -1 26.7472 10.0811   3
  10   6   1 21.1315 10.9770   3
  10   6   1 56.6897 10.2549   2
  10   6   1 42.8044 8.86018   1
 -10   6  -1 53.5404 7.17952   1
 -10   6  -1 49.6305 7.97823   2
 -11  -6  -1 0.36561 9.21235   3
 -11   6  -1 0.57400 5.63458   3
  11   6   1 9.49836 6.00217   2
 -11   6  -1 14.7884 3.86371   1
  11   6   1 9.85001 5.04882   1
  11   6   1 -1.5938 7.29958   3
 -11   6  -1 5.92851 4.04280   2
 -12  -6  -1 -4.3398 4.31854   2
  12   6   1 6.83656 11.2476   3
 -12   6  -1 11.0305 4.03518   1
  12   6   1 9.81087 5.01604   1
 -12   6  -1 3.28566 6.24608   3
  12   6   1 10.9449 6.61858   2
 -12   6  -1 8.09684 4.48786   2
  13   6   1 14.6294 5.84177   1
  13   6   1 8.41451 7.09715   2
 -13   6  -1 7.14853 7.22527   3
 -13   6  -1 5.65272 4.70053   2
  14   6   1 -0.5022 4.25913   1
 -14   6  -1 -0.3405 3.34218   1
 -14   6  -1 3.95591 4.64362   2
  14   6   1 5.26391 5.74017   2
 -15   6  -1 -1.2170 3.92402   2
 -15   6  -1 1.23891 3.52020   1
  15   6   1 2.67080 5.63603   2
  15   6   1 -3.1197 3.99367   1
  16   6   1 4.23674 6.50568   1
 -16   6  -1 -1.7468 3.36293   1
  16   6   1 -1.4425 5.06350   2
 -17   6  -1 5.60035 3.52075   1
  17   6   1 -0.9507 4.41708   2
 -16   7   1 4.02508 3.94562   2
 -16   7   1 -4.9535 4.26622   1
  16   7  -1 -3.2194 4.43189   1
 -15   7   1 5.13726 3.56004   1
  15   7  -1 2.61642 4.48559   2
 -15   7   1 4.37982 4.00698   2
  15   7  -1 4.10418 3.91036   1
 -14   7   1 1.26248 3.72655   2
  14   7  -1 -4.4514 4.38302   2
  14   7  -1 2.95414 4.47645   1
 -13   7   1 14.7509 4.54284   2
 -13   7   1 6.59072 3.39084   1
  13   7  -1 6.57077 4.91117   1
  13   7  -1 1.21986 5.28268   2
  12   7  -1 -2.7506 5.37560   2
  12   7  -1 -0.2082 10.8427   3
  12   7  -1 2.57378 4.40557   1
 -12   7   1 4.88658 3.16949   1
 -12   7   1 6.33830 4.03813   2
  11   7  -1 3.31167 4.70254   1
  11   7  -1 7.96731 5.26742   2
  11   7  -1 2.17625 8.34014   3
 -11   7   1 12.1108 3.52961   1
 -11   7   1 11.6328 3.87754   2
 -11   7   1 0.49354 5.34554   3
  10   7  -1 9.56000 8.24387   3
  10   7  -1 4.86571 4.92292   1
  10   7  -1 14.9559 5.75783   2
 -10   7   1 4.44077 4.89677   3
 -10   7   1 15.2503 3.77230   2
 -10   7   1 4.18512 4.87316   3
   9   7  -1 19.0366 10.0328   3
  -9   7   1 26.6388 5.10388   1
   9   7  -1 37.9458 8.03707   1
  -9   7   1 27.1964 5.36660   2
   9   7  -1 31.6455 7.41094   2
   8   7  -1 93.3523 14.3339   1
  -8   7   1 90.6666 12.6582   1
   8   7  -1 107.677 14.8691   2
  -8   7   1 108.371 12.8937   2
   7   7  -1 28.7492 10.7517   3
   7   7  -1 50.6428 8.08064   1
   7   7  -1 42.0658 8.28920   2
  -7   7   1 40.9830 6.05384   2
  -6   7   1 16.5157 3.55364   2
   6   7  -1 31.6121 6.43111   2
   6   7  -1 18.5995 8.01651   3
   5   7  -1 102.722 14.5301   2
   5   7  -1 112.140 17.5744   3
   4   7  -1 88.6331 10.8846   1
   4   7  -1 64.2371 12.8308   3
   4   7  -1 74.7465 10.7649   2
   3   7  -1 46.9864 6.71815   1
   3   7  -1 38.5575 6.69007   2
   3   7  -1 36.2146 9.28685   3
   2   7  -1 131.015 15.5803   2
   2   7  -1 104.894 17.6077   3
   2   7  -1 131.108 18.8187   3
   1   7  -1 611.438 76.2555   2
   1   7  -1 659.986 78.5560   3
   0   7  -1 95.6996 15.1565   3
   0   7   1 111.553 14.1746   3
   0   7   1 102.685 14.7224   3
   0   7  -1 93.4621 13.0633   2
   0   7   1 102.156 13.1161   2
   0   7  -1 119.903 13.9505   3
  -1   7  -1 79.9399 9.73447   2
   1   7   1 51.4362 11.1319   3
   1   7   1 81.9671 9.84088   1
   1   7   1 95.2433 12.2177   3
   2   7   1 18.0481 5.95818   3
   3   7   1 3.64421 2.89842   2
   3   7   1 3.11735 4.38123   3
   3   7   1 3.46785 2.81184   1
   3   7   1 2.01378 4.26098   3
   4   7   1 5.07118 5.66104   3
   4   7   1 12.4568 3.88028   1
   5   7   1 113.212 20.8317   1
   5   7   1 160.441 23.2161   3
   5   7   1 173.213 19.9732   2
   6   7   1 18.6628 8.13250   3
   7   7   1 18.2439 8.55335   3
  -7   7  -1 14.4524 3.42101   2
  -7   7  -1 16.4862 3.49068   1
   8   7   1 4.84166 7.60299   3
  -8   7  -1 17.9186 3.91130   2
  -8   7  -1 18.0416 3.62779   1
   9   7   1 119.240 16.4644   2
  -9   7  -1 99.6271 14.6538   2
  -9   7  -1 115.546 14.4318   1
   9   7   1 109.217 16.3925   1
  10   7   1 20.7164 6.14341   1
 -10   7  -1 13.2372 4.13854   1
  10   7   1 13.8111 9.28161   3
 -10   7  -1 22.7417 4.77441   2
  10   7   1 13.3452 6.17744   2
  11   7   1 23.3351 7.27272   2
 -11   7  -1 13.7323 4.11371   1
 -11   7  -1 6.48879 6.07329   3
 -11   7  -1 18.5438 4.96844   2
  11   7   1 10.2473 8.26459   3
  11   7   1 9.10190 5.65108   1
 -12   7  -1 16.1516 5.74257   1
  12   7   1 17.4645 8.27456   1
 -12   7  -1 15.2613 4.75618   2
 -12   7  -1 3.38834 10.7421   3
  12   7   1 11.9149 7.03847   2
 -13   7  -1 2.15321 3.42708   1
 -13   7  -1 7.43482 4.42584   2
  13   7   1 4.77611 6.24705   2
  13   7   1 3.25290 4.44949   1
 -14   7  -1 -6.2604 3.63737   2
 -14   7  -1 2.83151 3.48639   1
  14   7   1 3.41659 4.30250   1
  14   7   1 -1.7472 5.08915   2
 -15   7  -1 0.61827 4.54475   2
  15   7   1 2.09536 4.54751   2
 -15   7  -1 2.63989 3.73490   1
  15   7   1 1.27467 4.14422   1
  16   7   1 -3.0858 3.60467   2
 -16   7  -1 1.90107 3.37282   1
 -16   7  -1 -1.1058 3.91566   2
  16   7   1 1.17953 4.75599   1
  16   8  -1 7.70561 4.46801   1
  15   8  -1 5.75033 4.25899   1
 -15   8   1 6.79787 4.19346   1
  14   8  -1 7.18282 5.30163   2
 -14   8   1 3.97557 6.60397   2
  14   8  -1 -1.5700 3.54497   1
 -14   8   1 -2.4172 2.70992   1
  13   8  -1 12.8187 6.31572   2
  13   8  -1 11.3147 4.97471   1
 -13   8   1 8.84396 3.70247   1
 -13   8   1 -4.8190 3.87063   2
  12   8  -1 11.7464 6.00439   2
  12   8  -1 12.3491 5.64172   1
 -12   8   1 9.96924 4.35819   2
  11   8  -1 7.00916 5.90644   2
 -11   8   1 10.1409 4.59750   1
  11   8  -1 3.46947 4.75339   1
 -11   8   1 1.14222 3.79680   2
  10   8  -1 0.55876 6.77293   3
  10   8  -1 3.98924 5.32754   2
  10   8  -1 7.48495 4.91313   1
   9   8  -1 38.6528 13.1563   3
   9   8  -1 38.6639 13.1477   3
  -9   8   1 64.3584 8.00003   1
   9   8  -1 64.2978 10.4316   1
   9   8  -1 66.4476 10.3867   2
  -8   8   1 92.9629 11.4147   1
   8   8  -1 89.3842 13.5781   1
   8   8  -1 106.966 13.7757   2
   8   8  -1 55.4429 17.4198   3
   7   8  -1 6.72049 4.50357   2
   7   8  -1 4.17192 3.97247   1
   6   8  -1 22.4577 12.7056   3
   6   8  -1 27.7531 6.04785   1
   6   8  -1 26.2652 6.20628   2
   5   8  -1 36.9251 7.07503   2
   4   8  -1 23.4134 5.10559   2
   4   8  -1 17.2202 7.26450   3
   3   8  -1 73.5223 11.2160   1
   3   8  -1 73.2901 10.4990   2
   2   8  -1 53.9458 8.15990   2
   2   8  -1 56.8819 8.26780   1
   1   8  -1 10.9803 6.53425   3
   1   8  -1 9.93712 6.72811   3
   1   8  -1 20.0789 3.71818   1
   1   8  -1 17.5728 3.74739   2
   0   8  -1 222.493 30.4193   2
   0   8   1 263.775 29.8336   2
   1   8   1 42.7066 11.2901   3
   2   8   1 63.1778 9.27229   1
   2   8   1 65.6878 11.6527   3
   3   8   1 14.7222 6.31158   3
   4   8   1 -0.0744 4.46838   3
   4   8   1 -1.4659 3.29121   1
   5   8   1 13.6811 7.57067   3
   6   8   1 49.0923 8.77239   1
   6   8   1 41.4967 11.7503   3
   7   8   1 31.6411 7.10165   2
   7   8   1 13.1369 8.98615   3
   8   8   1 43.7625 8.89226   2
  -8   8  -1 43.7001 6.26817   1
   8   8   1 28.2136 11.7919   3
  -9   8  -1 95.2654 12.4730   2
   9   8   1 107.415 14.8025   2
   9   8   1 68.0875 18.4028   3
   9   8   1 94.1005 14.2003   1
 -10   8  -1 2.77614 3.98564   2
  10   8   1 8.72216 5.24492   1
  10   8   1 9.35414 5.91160   2
 -10   8  -1 7.20411 3.25430   1
  10   8   1 6.40408 8.09989   3
  11   8   1 -2.0761 4.81686   2
 -11   8  -1 -2.5712 4.26763   2
  11   8   1 3.40789 4.49834   1
 -12   8  -1 -2.1337 4.50659   2
 -12   8  -1 7.84488 3.60032   1
  12   8   1 7.74827 5.60170   2
 -12   8  -1 7.49539 3.56687   1
  12   8   1 7.54418 5.00223   1
  13   8   1 -2.0172 4.13946   1
 -13   8  -1 -1.6048 2.94453   1
 -13   8  -1 2.52958 3.87889   2
  13   8   1 3.89290 5.01722   2
  14   8   1 -3.4115 4.36624   2
  14   8   1 -0.4628 4.02960   1
 -14   8  -1 0.72322 3.01435   1
 -14   8  -1 2.00907 4.74778   2
  15   8   1 -1.4100 3.58534   1
  15   8   1 1.15556 4.58139   2
 -15   8  -1 -1.4760 2.70260   1
  14   9  -1 7.09288 4.10349   1
  14   9  -1 8.63419 5.08062   2
 -14   9   1 4.85059 3.05979   1
  13   9  -1 -1.0895 4.39695   2
 -13   9   1 -1.1332 2.56391   1
  13   9  -1 0.30046 3.84651   1
  12   9  -1 12.9473 5.72041   2
  12   9  -1 0.23412 4.37714   1
  11   9  -1 8.07890 5.53927   2
  11   9  -1 1.61913 4.42273   1
 -11   9   1 -2.7371 2.25267   1
  10   9  -1 1.28953 4.62576   1
 -10   9   1 2.13652 2.51053   1
  10   9  -1 3.90761 4.72648   2
  -9   9   1 0.81390 2.26841   1
   9   9  -1 0.25254 7.07168   2
   9   9  -1 6.73416 4.97733   1
  -8   9   1 15.6207 3.11040   1
   8   9  -1 9.09773 5.52502   2
   8   9  -1 12.7507 5.41346   1
   7   9  -1 24.2651 6.01193   1
   7   9  -1 6.03224 7.12599   3
   7   9  -1 23.5314 6.25675   2
   6   9  -1 26.1895 6.29409   1
   6   9  -1 24.7489 6.45705   2
   5   9  -1 24.2212 5.59166   1
   5   9  -1 31.3975 6.21639   2
   5   9  -1 13.2315 7.74093   3
   4   9  -1 24.9725 5.67354   2
   3   9  -1 15.8597 6.66654   3
   3   9  -1 14.8588 4.47860   2
   2   9  -1 29.2308 7.26252   3
   1   9  -1 7.17340 3.47224   2
   1   9   1 64.7444 9.43327   2
   2   9   1 29.0712 5.37672   1
   2   9   1 18.2960 6.72636   3
   2   9   1 25.3527 4.85452   2
   3   9   1 1.44330 3.41353   2
   3   9   1 1.72182 4.92441   3
   3   9   1 -0.4827 3.33266   1
   4   9   1 9.15457 8.90285   3
   4   9   1 -1.7931 3.55393   2
   4   9   1 3.23414 3.91419   1
   5   9   1 37.1609 7.22417   2
   5   9   1 26.4422 10.2527   3
   6   9   1 58.4519 9.60029   2
   6   9   1 42.2564 12.6981   3
   7   9   1 20.6028 6.39010   2
   7   9   1 12.4556 8.31442   3
   8   9   1 -0.2304 4.63510   2
   8   9   1 5.26177 4.56532   1
   8   9   1 4.16640 6.91247   3
  -8   9  -1 7.28602 2.70730   1
   9   9   1 19.5738 6.27702   1
   9   9   1 12.9128 6.40595   2
  10   9   1 -2.8096 4.63655   1
 -10   9  -1 7.08936 3.16435   1
  10   9   1 8.82021 5.40601   2
  11   9   1 1.42187 5.10756   2
  11   9   1 3.11469 4.66629   1
 -11   9  -1 1.54647 2.86250   1
  12   9   1 -3.3847 3.92014   1
  12   9   1 3.69622 5.27926   2
 -12   9  -1 2.61747 3.00808   1
  13   9   1 -3.7422 3.46394   1
  13   9   1 8.89750 5.99866   2
 -13   9  -1 3.59359 4.61012   1
  14   9   1 -1.9653 3.73670   1
  14   9   1 5.00859 5.16663   2
 -14   9  -1 0.38375 2.86007   1
  13  10  -1 -0.5211 3.73762   1
  13  10  -1 5.79961 4.05492   2
  12  10  -1 -2.7714 5.28108   1
  12  10  -1 1.46209 5.94244   2
 -12  10   1 -4.3313 2.31653   1
 -11  10   1 6.19406 2.85339   1
  11  10  -1 -1.3827 4.29718   1
  10  10  -1 17.0292 6.32179   2
  10  10  -1 17.9807 5.87006   1
   9  10  -1 16.1609 6.69852   2
   9  10  -1 19.8656 6.45052   1
  -9  10   1 25.6569 4.49544   1
   8  10  -1 16.9671 6.19228   1
   8  10  -1 21.2998 6.54395   2
   7  10  -1 5.33810 4.49924   1
   7  10  -1 2.49194 4.10643   2
   6  10  -1 6.23831 4.52617   2
   6  10  -1 1.98876 7.81517   3
   5  10  -1 6.34954 4.14334   1
   5  10  -1 9.86722 4.47951   2
   5  10  -1 7.13296 7.73537   3
   4  10  -1 6.74447 4.31029   2
   4  10  -1 8.53450 4.17241   1
   3  10  -1 28.0918 6.38024   2
   3  10  -1 34.8588 6.62504   1
   2  10  -1 39.9727 7.25813   2
   2  10  -1 36.9125 6.93755   1
   1  10  -1 12.0933 3.74960   1
   0  10  -1 25.6986 5.35610   1
   1  10   1 19.1351 4.60201   1
   2  10   1 17.0545 6.85315   2
   2  10   1 19.0305 5.02599   1
   3  10   1 3.97824 4.03807   2
   4  10   1 2.91212 4.05089   2
   5  10   1 22.7540 5.73788   2
   5  10   1 6.48680 8.91367   3
   6  10   1 13.4607 5.98470   2
   6  10   1 21.2705 6.45179   1
   7  10   1 8.20956 4.70012   2
   7  10   1 4.93718 4.66984   1
  -8  10  -1 12.9467 3.42026   1
   8  10   1 10.2785 5.29270   1
   8  10   1 16.9972 6.39555   2
  -9  10  -1 4.32174 2.99122   1
   9  10   1 3.59358 5.47509   2
   9  10   1 10.0717 5.34347   1
  10  10   1 48.1727 10.0124   1
 -10  10  -1 58.9749 8.00626   1
  10  10   1 44.3329 10.0003   2
  11  10   1 14.3968 5.36526   1
 -11  10  -1 8.98028 5.43226   1
  11  10   1 6.18223 5.33053   2
  12  10   1 4.01869 5.17293   2
  12  10   1 0.32316 4.50535   1
 -13  10  -1 2.12359 2.76488   1
 -13  10  -1 2.07998 2.74713   1
  13  10   1 -1.7457 3.65427   1
  11  11  -1 -5.9234 3.85987   2
  11  11  -1 -5.0672 3.02312   1
  10  11  -1 4.30845 4.40120   2
  10  11  -1 4.18549 7.28277   1
   9  11  -1 0.66367 4.45409   1
   9  11  -1 11.0241 5.81769   2
   8  11  -1 9.28435 4.99253   2
   8  11  -1 -3.2462 3.64964   1
   7  11  -1 -3.9439 3.55965   1
   7  11  -1 -2.9339 4.35071   2
   6  11  -1 38.9894 7.64915   2
   6  11  -1 31.6631 7.19951   1
   5  11  -1 19.9527 5.63089   1
   5  11  -1 9.09418 5.55990   2
   4  11  -1 38.6985 7.67007   1
   4  11  -1 40.3274 8.38753   2
   3  11  -1 16.2261 4.80163   1
   2  11  -1 33.5762 6.79003   1
   1  11  -1 10.8910 5.35356   1
   3  11   1 16.0615 4.95654   1
   4  11   1 -2.1095 6.62966   2
   4  11   1 -0.0047 3.72587   1
   5  11   1 5.76921 4.23091   1
   6  11   1 1.87120 4.66878   2
   6  11   1 -0.3859 3.95349   1
   7  11   1 0.17082 4.43057   2
   7  11   1 -4.8346 3.71948   1
   8  11   1 5.95815 4.80319   2
   8  11   1 0.27830 4.30166   1
   9  11   1 13.8203 7.68562   2
   9  11   1 27.7182 6.74231   1
  10  11   1 -0.4209 4.09245   1
  11  11   1 -1.6190 4.00169   1
  11  11   1 11.8298 5.19796   2
   9  12  -1 4.93632 4.02880   1
   8  12  -1 -1.1160 3.71683   1
   8  12  -1 9.68474 5.72710   2
   8  12  -1 10.7856 5.66160   2
   7  12  -1 6.80885 5.27626   1
   6  12  -1 7.36380 4.41760   1
   5  12  -1 4.46688 4.25259   1
   4  12  -1 6.56336 4.07703   1
   3  12  -1 -1.7185 3.44620   1
   2  12  -1 18.5047 4.63528   1
   1  12  -1 6.41672 3.69127   1
   1  12   1 -5.1921 3.07904   1
   2  12   1 -2.8644 3.35748   1
   3  12   1 4.15551 3.80485   1
   4  12   1 6.64361 4.19046   1
   5  12   1 5.88779 4.21983   1
   6  12   1 8.18882 5.39865   1
   7  12   1 4.73815 4.05951   1
   8  12   1 13.2419 5.30311   1
   8  12   1 9.45224 6.75111   2
   5  13  -1 4.60559 4.35506   1
   4  13  -1 3.68376 3.82649   1
   3  13  -1 -3.1773 3.53215   1
   2  13  -1 10.0398 4.25427   1
   1  13  -1 -5.9370 3.76891   1
   2  13   1 -1.5444 3.78057   1
   3  13   1 2.82649 3.93298   1
   4  13   1 3.74812 3.83433   1
 -19   0   2 -1.2465 4.97359   1
 -19   0   2 5.09080 4.49097   2
 -18   0   2 -0.6218 4.24658   1
 -18   0   2 0.61310 4.43379   2
 -17   0   2 26.1646 5.36844   1
 -17   0   2 19.3196 6.72398   2
  17   0  -2 -0.0333 6.28373   2
  16   0  -2 8.53421 4.89796   2
 -15   0   2 18.7951 10.5448   3
 -15   0   2 30.7857 6.03496   1
  15   0  -2 13.5432 6.12428   2
 -15   0   2 29.0515 5.85493   1
 -15   0   2 21.9417 6.55662   2
  15   0  -2 17.1613 13.9912   3
 -14   0   2 22.8361 5.65599   1
 -14   0   2 19.2964 6.37103   2
  14   0  -2 17.1891 6.41053   2
 -13   0   2 139.649 17.4764   2
  13   0  -2 109.945 23.1833   3
 -13   0   2 95.6990 21.0189   3
  13   0  -2 136.075 17.2472   2
 -12   0   2 221.396 36.7941   3
  12   0  -2 228.464 37.7610   3
 -12   0   2 300.293 33.1232   2
  12   0  -2 256.952 32.7539   2
 -12   0   2 278.264 32.2902   1
  11   0  -2 -0.3823 3.28408   2
 -11   0   2 -1.1569 3.33279   2
  11   0  -2 2.56732 6.64961   3
 -10   0   2 484.085 57.1804   1
  10   0  -2 431.252 57.0978   1
 -10   0   2 461.553 61.5605   3
  10   0  -2 479.816 57.5753   2
 -10   0   2 490.731 57.6002   2
  10   0  -2 488.263 61.7081   3
  -9   0   2 67.3136 8.97094   1
   9   0  -2 67.7593 9.21873   1
   9   0  -2 57.5892 12.4730   3
  -9   0   2 64.1756 9.39480   2
   9   0  -2 68.2564 9.62822   2
  -8   0   2 12.9823 3.43196   2
   8   0  -2 7.51749 5.67282   3
   8   0  -2 26.8278 4.18188   1
   8   0  -2 13.8674 3.71228   2
   7   0  -2 311.482 35.3043   2
  -7   0   2 263.207 35.7742   2
  -6   0   2 393.109 52.9019   2
   6   0  -2 428.769 52.9854   2
  -6   0   2 479.552 55.0692   3
   6   0  -2 458.152 52.9015   1
   5   0  -2 254.240 30.3061   3
  -5   0   2 224.163 29.6122   3
   5   0  -2 218.257 28.5061   2
  -5   0   2 253.278 30.2661   3
  -5   0   2 211.383 28.4470   2
   5   0  -2 249.228 28.5192   1
  -4   0   2 1942.19 228.839   3
   4   0  -2 2064.05 229.200   3
   4   0  -2 1913.46 229.108   3
   4   0  -2 1719.29 227.847   2
  -3   0   2 85.3032 10.5180   3
   3   0  -2 89.8968 10.8392   3
   3   0  -2 97.1650 11.0073   3
  -3   0   2 71.5767 9.56576   1
  -3   0   2 52.9612 9.60910   2
   2   0  -2 840.329 100.915   3
   1   0  -2 1948.46 217.555   3
   1   0  -2 1923.54 218.019   3
  -1   0   2 1590.46 217.500   3
   0   0  -2 1499.23 179.927   3
  -1   0  -2 538.892 64.4243   3
  -1   0  -2 524.215 63.8932   3
   1   0   2 524.099 64.5688   3
   2   0   2 793.783 107.946   3
  -2   0  -2 994.958 108.175   3
  -3   0  -2 8397.33 1017.14   1
   3   0   2 9881.72 1018.61   3
   3   0   2 7330.47 1017.29   2
   4   0   2 3939.76 540.388   2
  -4   0  -2 4719.76 541.699   3
   4   0   2 4996.40 540.472   1
  -4   0  -2 4046.10 540.171   1
  -4   0  -2 4961.34 542.309   3
  -5   0  -2 271.520 31.4724   3
  -5   0  -2 227.574 28.7289   1
  -5   0  -2 227.032 28.9549   2
  -5   0  -2 233.137 30.6091   3
  -5   0  -2 234.495 30.6228   3
   5   0   2 234.052 31.2619   3
  -6   0  -2 79.7210 9.97306   1
  -6   0  -2 70.0644 12.2635   3
   6   0   2 81.8507 10.7368   2
   6   0   2 75.2867 13.1286   3
  -7   0  -2 230.288 31.3116   3
  -7   0  -2 230.971 31.3143   3
   7   0   2 258.145 32.5136   3
   7   0   2 246.469 29.2145   2
   7   0   2 232.665 32.2280   3
  -7   0  -2 221.477 28.5985   1
   7   0   2 225.137 28.8090   1
   8   0   2 589.900 69.4999   1
  -8   0  -2 590.122 69.7516   2
  -8   0  -2 568.098 72.7269   3
   8   0   2 550.350 73.1588   3
  -9   0  -2 41.8512 7.10911   2
   9   0   2 33.6846 10.6729   3
   9   0   2 35.8502 6.37667   1
  -9   0  -2 32.5068 6.15933   1
  10   0   2 0.61260 6.62955   3
 -10   0  -2 2.60831 2.82792   1
 -10   0  -2 0.06520 3.52735   2
  10   0   2 -6.1325 3.22753   1
 -10   0  -2 0.22530 5.33754   3
 -11   0  -2 28.6348 5.87227   1
 -11   0  -2 22.8835 9.81122   3
 -11   0  -2 27.6248 6.76297   2
  11   0   2 34.4379 11.7487   3
  11   0   2 25.3195 6.49648   2
 -12   0  -2 31.2341 6.46669   1
 -12   0  -2 21.1833 10.2330   3
  12   0   2 29.7737 11.7603   3
 -12   0  -2 21.8687 6.55348   2
  12   0   2 38.4282 8.09777   2
 -13   0  -2 6.24323 7.31925   3
 -13   0  -2 10.6248 4.24533   1
  13   0   2 0.54963 8.03607   3
  13   0   2 6.95596 5.16631   2
  14   0   2 0.72741 4.47346   2
 -14   0  -2 -3.9386 4.32959   2
  14   0   2 -1.7628 10.2030   3
 -14   0  -2 -1.7013 3.50496   1
 -14   0  -2 -1.3115 5.69410   3
 -15   0  -2 3.54637 5.86807   2
  15   0   2 6.47361 5.40011   2
 -15   0  -2 13.6248 4.71837   1
 -15   0  -2 4.54683 7.60818   3
  15   0   2 12.0692 15.6996   3
 -16   0  -2 0.07680 4.95420   2
 -16   0  -2 4.18358 4.05207   1
  16   0   2 -8.5965 9.17049   2
 -17   0  -2 -1.2215 3.85786   1
 -17   0  -2 0.38399 5.10714   2
 -18   0  -2 7.67157 4.97118   2
 -19  -1   2 -0.2568 4.73678   2
 -19   1   2 2.04241 4.11544   1
 -19   1   2 -0.6973 4.34984   2
 -18  -1   2 1.97623 3.93934   2
 -18   1   2 7.38034 3.67510   1
 -18   1   2 10.1003 5.74006   2
  18   1  -2 -2.1272 5.48058   2
 -17  -1   2 2.67690 4.93109   2
 -17  -1   2 10.8756 4.81764   1
 -16  -1   2 4.55662 5.93425   2
 -16  -1   2 6.85081 4.31261   1
 -16   1   2 8.61376 5.64260   1
 -16   1   2 7.14921 6.06713   2
  16   1  -2 5.76526 4.92886   2
 -15  -1   2 13.6050 9.56526   3
  15  -1  -2 -6.5002 3.92331   2
 -15  -1   2 22.7361 5.19637   1
 -15   1   2 5.47834 7.49817   3
 -15   1   2 23.0420 6.52449   2
  15   1  -2 4.96630 11.8028   3
  14  -1  -2 19.2399 12.2744   3
 -14  -1   2 30.8279 6.24631   1
 -14  -1   2 21.3863 6.70941   2
  14   1  -2 28.8150 13.6135   3
  14   1  -2 27.0528 7.33871   2
 -14   1   2 28.4096 7.41138   2
 -14   1   2 31.9119 6.51018   1
 -13  -1   2 8.47589 5.01693   2
  13  -1  -2 3.83647 9.11895   3
  13  -1  -2 -0.8119 3.98268   2
 -13  -1   2 7.55722 3.76084   1
 -13   1   2 5.64967 4.71311   2
 -13   1   2 3.99554 3.33925   1
  13   1  -2 3.51980 8.56141   3
  13   1  -2 8.84102 4.94502   2
 -13   1   2 3.22573 6.90330   3
 -12  -1   2 30.6896 12.2143   3
  12  -1  -2 39.4203 14.0671   3
 -12  -1   2 57.2729 8.47755   1
 -12  -1   2 61.1114 9.71057   2
  12  -1  -2 59.0233 9.29683   2
  12   1  -2 61.0010 10.6205   2
 -12   1   2 65.4942 9.86943   2
 -12   1   2 54.2221 13.5492   3
 -12   1   2 58.4724 8.71122   1
  12   1  -2 49.1151 9.04977   1
 -11  -1   2 42.2181 7.34595   2
 -11  -1   2 39.0241 6.29533   1
 -11  -1   2 34.0282 10.8190   3
  11  -1  -2 39.6898 7.00301   2
  11  -1  -2 32.0768 11.3132   3
  11   1  -2 24.2367 10.1747   3
 -11   1   2 33.6393 6.93618   2
  11   1  -2 34.1889 6.88122   1
  11   1  -2 35.4948 7.49980   2
 -10  -1   2 341.912 54.9401   3
 -10  -1   2 468.296 52.0222   2
  10  -1  -2 444.066 51.7715   2
 -10   1   2 424.018 51.4511   1
  10   1  -2 459.795 51.9680   1
 -10   1   2 401.528 55.2730   3
  10   1  -2 446.494 52.0060   2
 -10   1   2 416.625 51.8071   2
  10   1  -2 405.770 55.7749   3
  -9  -1   2 77.3160 15.2048   3
   9  -1  -2 84.3701 12.0758   2
   9  -1  -2 99.8387 15.7276   3
  -9  -1   2 82.4186 12.2230   2
  -9  -1   2 87.7225 11.7877   1
   9   1  -2 91.0643 12.2079   1
   9   1  -2 100.318 12.4416   2
   9   1  -2 94.6785 15.7655   3
  -9   1   2 97.2099 15.5470   3
   8  -1  -2 88.7482 14.2643   3
  -8  -1   2 82.4033 11.0074   1
  -8  -1   2 87.9905 11.4818   2
   8  -1  -2 90.5058 11.4130   2
  -8  -1   2 77.4493 14.2499   3
   8   1  -2 74.1914 11.4575   2
  -8   1   2 79.4145 11.3375   2
  -8   1   2 90.4051 14.1573   3
  -8   1   2 80.0821 10.9274   1
   8   1  -2 91.0961 14.7110   3
   8   1  -2 94.1258 11.5158   1
   7  -1  -2 621.622 68.3254   3
  -7  -1   2 473.775 66.8820   2
   7  -1  -2 591.379 65.8069   2
  -7  -1   2 541.402 65.6034   1
   7   1  -2 548.473 65.9460   2
   7   1  -2 584.253 68.6416   3
   7   1  -2 566.426 65.8425   1
  -7   1   2 486.034 67.7235   3
  -7   1   2 530.563 65.8630   2
  -7   1   2 511.618 67.4386   3
  -6  -1   2 744.204 87.6593   2
   6  -1  -2 755.039 87.5788   2
  -6  -1   2 729.756 87.4491   1
  -6  -1   2 761.290 89.7976   3
   6   1  -2 773.473 87.6648   1
  -6   1   2 622.873 87.4855   2
   6   1  -2 764.742 89.8268   3
   6   1  -2 741.812 87.7346   2
  -6   1   2 681.416 88.8418   3
  -5  -1   2 17.8137 3.52266   2
   5  -1  -2 12.3236 4.37108   3
  -5  -1   2 21.2030 4.62602   3
  -5  -1   2 19.1877 5.54434   3
   5  -1  -2 17.0359 3.28287   2
  -5   1   2 19.3252 2.97478   1
   5   1  -2 26.8430 3.91442   1
   5   1  -2 22.3736 5.59056   3
  -5   1   2 18.7374 3.29991   2
  -5   1   2 18.6950 4.20898   3
  -5   1   2 16.7028 4.89176   3
   5   1  -2 15.9241 4.89786   3
   5   1  -2 19.1250 3.68263   2
   4  -1  -2 1175.61 122.002   3
  -4  -1   2 1038.99 120.849   2
  -4  -1   2 1078.64 121.996   3
   4  -1  -2 973.579 121.837   3
   4   1  -2 1012.78 122.173   3
  -4   1   2 1084.88 122.084   3
  -4   1   2 894.353 120.740   1
  -4   1   2 988.811 121.598   3
   4   1  -2 982.482 122.072   3
   4   1  -2 879.798 120.829   2
  -3  -1   2 2401.24 250.645   3
   3  -1  -2 2581.74 250.767   3
   3   1  -2 1784.85 249.663   2
   3   1  -2 1947.36 249.655   1
  -3   1   2 2250.90 250.305   3
   3   1  -2 1595.64 250.427   3
  -1  -1   2 568.239 73.7912   3
  -1   1   2 610.248 73.6940   3
   1   1  -2 572.075 73.8525   3
   1   1  -2 709.027 74.3766   3
   0  -1  -2 1234.78 135.668   3
   0   1  -2 1023.22 135.734   3
  -1  -1  -2 1313.35 161.612   3
  -1  -1  -2 1304.47 161.328   3
   1   1   2 1405.08 161.752   3
   1   1   2 1364.04 161.347   3
  -2  -1  -2 1454.22 178.119   3
  -2   1  -2 1732.40 178.785   3
   2   1   2 1210.93 177.324   1
   2   1   2 1550.55 178.716   3
   3  -1   2 119.247 15.1821   3
   3  -1   2 138.972 16.3418   3
  -3  -1  -2 110.356 15.7191   3
   3  -1   2 108.844 15.0757   3
  -3  -1  -2 107.774 14.1357   2
  -3  -1  -2 120.234 15.5499   3
  -3   1  -2 124.813 15.9012   3
   3   1   2 113.235 15.5633   3
  -3   1  -2 103.084 15.0847   3
   3   1   2 122.548 14.6081   2
  -3   1  -2 109.790 13.8878   1
  -3   1  -2 86.6492 13.9697   2
   3   1   2 131.805 16.2654   3
   4  -1   2 3235.39 359.012   3
   4  -1   2 3089.22 356.824   2
  -4  -1  -2 2950.91 356.793   2
  -4  -1  -2 2515.39 356.726   1
   4  -1   2 3368.51 358.293   3
  -4   1  -2 2957.54 356.556   1
  -4   1  -2 2866.21 356.704   2
   4   1   2 2947.17 356.890   2
  -5  -1  -2 9.86719 2.29346   1
   5  -1   2 9.38104 2.88188   2
  -5  -1  -2 4.94146 4.03199   3
  -5  -1  -2 10.8725 2.84499   2
   5  -1   2 6.48625 4.82024   3
   5   1   2 5.96859 5.20259   3
  -5   1  -2 8.84723 4.21749   3
  -5   1  -2 13.1633 2.84401   2
   5   1   2 16.9930 3.42373   1
   5   1   2 8.80106 4.96219   3
  -5   1  -2 10.1541 4.41850   3
  -5   1  -2 14.5526 2.57856   1
   5   1   2 9.44103 5.18123   3
   6  -1   2 680.568 82.1225   2
   6  -1   2 729.406 84.9992   3
  -6  -1  -2 691.437 82.1375   2
  -6  -1  -2 679.939 84.1231   3
   6   1   2 642.648 82.1968   2
  -6   1  -2 637.611 84.3203   3
   6   1   2 725.542 82.2804   1
  -6   1  -2 702.082 81.8040   1
   6   1   2 698.734 84.8021   3
  -6   1  -2 635.277 83.7702   3
   7  -1   2 95.8289 15.4761   3
  -7  -1  -2 92.4413 12.0280   1
  -7  -1  -2 92.8568 15.0123   3
   7  -1   2 90.4967 12.5396   2
  -7   1  -2 87.2607 14.3840   3
   7   1   2 96.4802 15.7573   3
  -7   1  -2 92.0288 11.8958   1
  -7   1  -2 100.430 12.4300   2
   7   1   2 87.0644 12.7029   2
  -8  -1  -2 260.935 29.9416   1
   8  -1   2 248.920 34.0047   3
   8  -1   2 250.320 34.0304   3
  -8  -1  -2 249.061 33.1697   3
  -8  -1  -2 250.492 30.4249   2
  -8   1  -2 194.769 32.8125   3
   8   1   2 253.845 30.5697   2
   8   1   2 220.247 33.6786   3
   8   1   2 259.594 30.3841   1
  -8   1  -2 240.092 29.8165   1
   9  -1   2 9.50069 6.95477   3
  -9  -1  -2 13.7783 3.37009   1
  -9  -1  -2 7.90516 3.94951   2
  -9   1  -2 9.37106 3.15119   1
  -9   1  -2 6.93600 5.67706   3
   9   1   2 3.10515 6.25936   3
   9   1   2 9.32697 4.38094   2
  -9   1  -2 5.53710 3.39668   2
   9   1   2 8.18123 3.84113   1
  10  -1   2 -0.6801 6.43045   3
 -10  -1  -2 6.87407 6.48461   3
  10  -1   2 7.18154 3.86995   2
 -10  -1  -2 10.1688 3.28408   1
 -10  -1  -2 3.47409 3.90811   2
 -10   1  -2 4.43106 6.00759   3
  10   1   2 5.54010 7.06060   3
 -10   1  -2 7.58793 3.21272   1
  10   1   2 8.45418 3.84175   1
  11  -1   2 47.5376 8.94724   2
  11  -1   2 25.3814 12.2519   3
 -11  -1  -2 53.7256 8.01819   1
 -11  -1  -2 35.8152 11.7724   3
 -11  -1  -2 68.3115 9.68816   2
 -11   1  -2 59.1640 9.51426   2
 -11   1  -2 53.2905 8.10784   1
  11   1   2 43.6516 8.39289   1
 -11   1  -2 48.0730 12.2590   3
 -12  -1  -2 17.2069 9.88381   3
  12  -1   2 46.0899 8.33472   2
 -12  -1  -2 57.4755 7.56233   1
  12  -1   2 42.3432 14.2128   3
 -12   1  -2 44.6733 7.62121   1
  12   1   2 51.3225 8.93120   2
  12   1   2 42.5725 8.08591   1
 -12   1  -2 12.0466 9.99592   3
  12   1   2 45.3380 14.4072   3
  13  -1   2 4.77006 10.4721   3
 -13  -1  -2 1.79489 7.36379   3
 -13  -1  -2 8.57267 5.88113   2
 -13   1  -2 11.7570 5.49482   2
 -13   1  -2 5.04235 7.46807   3
  13   1   2 17.2110 5.93131   2
 -14  -1  -2 16.4238 4.59757   1
  14  -1   2 15.3426 5.59271   2
 -14  -1  -2 8.11582 8.42956   3
 -14  -1  -2 21.0045 6.79616   2
  14   1   2 14.0351 6.32210   2
 -14   1  -2 15.5466 8.97154   3
 -14   1  -2 23.0406 5.51268   1
  14   1   2 4.25037 9.16790   3
 -14   1  -2 19.6308 6.67302   2
  15  -1   2 14.0988 6.00347   2
 -15  -1  -2 17.0892 7.14068   2
 -15  -1  -2 7.79194 4.61054   1
 -15   1  -2 12.3898 6.50028   2
 -15   1  -2 15.2298 5.16085   1
  15   1   2 13.4545 12.2363   3
  15   1   2 10.9196 5.93301   2
 -16  -1  -2 5.57272 5.42306   2
 -16   1  -2 9.86730 6.34223   2
 -16   1  -2 11.0518 4.90652   1
  16   1   2 13.0252 5.85285   2
 -17  -1  -2 5.40330 5.44126   1
 -17  -1  -2 -3.3223 4.75612   2
  17   1   2 -5.0278 5.04286   2
 -17   1  -2 1.18309 5.21391   2
 -17   1  -2 -3.1042 3.62662   1
 -18  -1  -2 -0.5626 4.68782   2
 -18   1  -2 7.87168 4.19943   1
 -18   1  -2 3.70905 5.07214   2
 -19  -1  -2 -0.4300 3.97147   2
 -19   1  -2 4.10472 4.44640   1
 -19   1  -2 -0.1990 3.76947   2
 -19  -2   2 -0.0380 3.94374   2
 -19   2   2 4.19975 5.55000   2
  19   2  -2 -7.5550 5.16987   2
 -19   2   2 4.22321 3.67956   1
 -18  -2   2 2.27966 4.03682   2
 -18   2   2 1.21558 3.42025   1
  18   2  -2 -5.6512 4.27345   2
 -18   2   2 6.63933 4.62926   2
 -17  -2   2 4.29793 5.07349   2
  17   2  -2 4.46026 4.66571   2
 -17   2   2 7.90011 4.53099   1
 -17   2   2 9.70820 5.36268   2
 -16  -2   2 5.64485 4.60485   2
 -16  -2   2 -1.4216 3.96866   1
  16   2  -2 2.28107 7.48940   2
 -16   2   2 5.28529 5.01603   2
 -15  -2   2 -5.9290 7.09730   3
 -15  -2   2 4.00205 4.86452   2
 -15  -2   2 9.06250 4.33713   1
  15   2  -2 9.35404 10.8089   3
 -15   2   2 5.46254 3.88092   1
 -15   2   2 3.64417 9.79162   3
 -15   2   2 0.91679 4.49387   2
  15   2  -2 3.68840 4.78347   2
 -14  -2   2 24.4147 6.52579   2
 -14  -2   2 36.3913 6.40488   1
  14   2  -2 17.9722 11.0261   3
  14   2  -2 4.61307 5.42161   1
  14   2  -2 17.6133 11.1047   3
 -14   2   2 40.4872 7.64324   2
  14   2  -2 27.3117 7.14127   2
 -13  -2   2 40.7452 13.6208   3
 -13  -2   2 47.6048 9.53637   2
 -13  -2   2 23.1468 11.0005   3
 -13  -2   2 46.3096 7.78372   1
 -13   2   2 48.8108 8.78349   2
  13   2  -2 43.4138 9.11268   2
  13   2  -2 46.0590 8.20262   1
 -13   2   2 59.9575 8.32900   1
 -13   2   2 45.8115 13.6242   3
  12  -2  -2 46.8905 14.4848   3
  12  -2  -2 56.3194 9.09780   2
 -12  -2   2 59.5980 10.2700   2
  12   2  -2 68.4553 10.6745   2
 -12   2   2 54.7219 13.9280   3
  12   2  -2 52.0740 9.72449   1
 -12   2   2 68.0829 9.21067   1
 -11  -2   2 153.080 19.8934   2
  11  -2  -2 155.346 19.3805   2
 -11  -2   2 119.288 23.3937   3
  11   2  -2 124.921 23.8315   3
 -11   2   2 166.254 19.9097   2
  11   2  -2 159.773 19.8339   1
  11   2  -2 167.796 20.2769   2
 -11   2   2 146.620 21.0898   1
  10  -2  -2 27.7870 9.46620   3
 -10  -2   2 32.8684 5.92473   1
 -10  -2   2 29.8796 6.61286   2
  10  -2  -2 36.7048 6.03286   2
 -10   2   2 38.9946 6.75104   2
  10   2  -2 40.0318 7.00274   2
 -10   2   2 37.2982 5.84771   1
  10   2  -2 25.4705 10.1977   3
 -10   2   2 30.7964 9.35449   3
  10   2  -2 31.6367 6.77762   1
   9  -2  -2 168.680 24.4296   3
  -9  -2   2 145.265 24.2571   3
  -9  -2   2 178.661 21.2035   2
   9  -2  -2 164.443 20.6987   2
   9   2  -2 161.871 21.0611   1
  -9   2   2 170.078 20.6313   1
   9   2  -2 160.789 21.3121   2
   9   2  -2 159.539 24.7859   3
  -9   2   2 169.585 21.0037   2
  -9   2   2 175.448 24.1135   3
  -8  -2   2 823.219 97.8389   2
   8  -2  -2 829.847 97.5572   2
  -8  -2   2 855.549 97.5593   1
  -8   2   2 805.377 97.4236   1
   8   2  -2 793.124 97.9346   2
  -8   2   2 785.348 97.6624   2
   8   2  -2 796.520 97.7916   1
  -7  -2   2 1316.65 157.571   2
   7  -2  -2 1473.85 160.531   3
  -7  -2   2 1412.70 160.181   3
   7   2  -2 1265.67 157.523   2
  -7   2   2 1153.70 157.005   1
  -7   2   2 1278.43 157.341   2
   6  -2  -2 269.356 30.9306   3
  -6  -2   2 234.032 29.2097   2
  -6   2   2 261.821 31.0152   3
  -6   2   2 220.559 30.2484   3
  -6   2   2 222.357 28.8260   1
   6   2  -2 246.525 31.6989   3
   6   2  -2 223.958 29.3127   2
   6   2  -2 238.330 29.2769   1
  -5  -2   2 240.132 28.1846   2
   5  -2  -2 236.822 29.3832   3
  -5  -2   2 275.589 28.0558   1
  -5  -2   2 253.609 30.3410   3
   5   2  -2 226.637 30.0613   3
   5   2  -2 225.705 28.1861   1
   5   2  -2 263.128 30.3079   3
  -5   2   2 180.021 27.9056   2
  -5   2   2 207.983 27.7807   1
   5   2  -2 212.022 28.2288   2
   4  -2  -2 609.093 68.6698   3
  -4  -2   2 609.831 67.8930   2
   4  -2  -2 595.127 68.9126   3
   4   2  -2 482.554 67.8897   2
  -4   2   2 537.619 67.5800   1
  -4   2   2 554.637 68.4740   3
   4   2  -2 599.782 69.4001   3
   4   2  -2 520.170 67.8514   1
   4   2  -2 586.893 69.4130   3
  -3  -2   2 1494.41 206.009   3
   3  -2  -2 2097.28 206.365   3
  -3  -2   2 2002.19 206.732   3
   3   2  -2 1456.28 205.325   2
  -3   2   2 2029.64 206.104   3
   3   2  -2 1476.17 205.219   1
   3   2  -2 1574.28 206.335   3
  -3   2   2 1461.79 205.553   3
   3   2  -2 1898.28 206.607   3
   2  -2  -2 119.712 16.7787   3
   2   2  -2 104.514 16.2656   2
  -2   2   2 163.002 16.5921   3
   2   2  -2 143.875 17.4098   3
   2   2  -2 136.368 17.1733   3
  -1   2   2 461.254 56.6832   3
   1   2  -2 466.117 56.6296   3
   1   2  -2 412.341 57.2893   3
  -1   2   2 519.303 56.0462   3
   2  -2   2 3454.12 535.108   3
  -2  -2  -2 4819.31 535.355   3
   2   2   2 5019.51 535.423   3
   2   2   2 4570.49 534.301   2
   2   2   2 4212.40 534.218   1
   2   2   2 4813.31 535.623   3
  -3  -2  -2 52.2100 8.04639   3
  -3  -2  -2 51.8931 6.39204   2
   3  -2   2 42.6290 8.59295   3
  -3   2  -2 43.7417 6.02892   2
   3   2   2 39.3901 8.24961   3
   3   2   2 42.8865 6.41398   2
   3   2   2 39.1464 7.59515   3
  -3   2  -2 50.7496 8.14005   3
  -3   2  -2 41.6026 6.03110   2
  -3   2  -2 48.8027 7.43003   3
   4  -2   2 157.095 20.0916   3
   4  -2   2 164.877 21.4464   3
  -4  -2  -2 166.106 20.7449   3
  -4  -2  -2 139.957 21.5053   3
  -4   2  -2 136.305 18.8097   2
  -4   2  -2 185.935 20.4722   3
  -4   2  -2 134.422 18.6185   1
  -4   2  -2 168.070 20.8508   3
   4   2   2 144.036 19.1796   1
   4   2   2 151.109 19.1867   2
  -5  -2  -2 263.759 35.7934   1
   5  -2   2 293.273 38.3308   3
  -5  -2  -2 310.039 38.0554   3
  -5   2  -2 288.998 35.6156   1
  -5   2  -2 327.377 37.4960   3
  -6  -2  -2 60.2917 7.82148   2
  -6  -2  -2 58.8722 7.81599   2
   6  -2   2 47.8186 10.4030   3
  -6  -2  -2 60.3311 7.22212   1
  -6   2  -2 60.5530 8.41788   1
  -6   2  -2 37.7968 9.69251   3
  -6   2  -2 44.2372 9.00594   3
   6   2   2 51.6370 10.7900   3
   6   2   2 48.2803 7.94900   2
   6   2   2 46.7676 8.07362   1
  -7  -2  -2 258.777 31.5080   2
   7  -2   2 265.926 31.1987   2
   7  -2   2 246.739 34.3246   3
  -7   2  -2 241.004 33.3140   3
   7   2   2 259.786 31.6347   1
  -7   2  -2 272.375 31.3312   2
   7   2   2 290.492 31.8848   2
   7   2   2 209.208 34.1515   3
  -7   2  -2 238.984 31.2220   2
   8  -2   2 38.2076 5.77236   2
  -8  -2  -2 31.2376 6.33037   2
  -8  -2  -2 34.1107 8.71770   3
   8  -2   2 31.8710 9.29508   3
  -8   2  -2 32.3501 6.04936   2
  -8   2  -2 35.4162 8.39094   3
   8   2   2 21.8867 8.48928   3
   8   2   2 29.1931 6.46187   2
  -8   2  -2 30.5671 8.15810   3
   9  -2   2 20.5347 4.58529   2
  -9  -2  -2 19.0041 7.98094   3
  -9  -2  -2 24.7900 4.48924   1
   9  -2   2 11.7226 7.27415   3
   9   2   2 11.4230 7.61875   3
   9   2   2 19.7389 4.95968   1
  -9   2  -2 21.3579 4.14050   1
   9   2   2 14.7730 4.85105   2
  -9   2  -2 21.8270 7.24366   3
 -10  -2  -2 22.8021 5.52776   2
 -10  -2  -2 21.4209 4.57460   1
  10  -2   2 7.34177 7.91856   3
 -10  -2  -2 21.0508 8.97600   3
  10   2   2 18.8504 5.26693   1
  10   2   2 17.5701 5.43366   2
 -10   2  -2 17.0539 4.30446   1
 -10   2  -2 14.5523 7.56849   3
 -11  -2  -2 30.7876 5.39224   1
  11  -2   2 16.3021 4.95511   2
 -11  -2  -2 24.8817 9.92901   3
 -11  -2  -2 16.6680 5.80697   2
  11   2   2 16.7345 5.70124   1
 -11   2  -2 14.6387 7.47358   3
 -11   2  -2 31.1755 5.77622   1
  11   2   2 18.7203 10.2884   3
 -11   2  -2 24.0264 6.04199   2
 -12  -2  -2 38.9793 6.32291   1
 -12  -2  -2 27.0252 7.09257   2
  12  -2   2 32.0964 6.47138   2
 -12  -2  -2 19.1852 9.68990   3
  12  -2   2 11.8298 10.2212   3
 -12   2  -2 35.7068 6.84627   1
  12   2   2 32.5764 7.25894   2
 -12   2  -2 19.5427 9.44382   3
  12   2   2 32.6144 6.59838   1
 -13  -2  -2 11.6370 4.33822   1
 -13  -2  -2 3.87648 5.42009   2
  13   2   2 15.3573 11.3773   3
 -13   2  -2 13.7420 4.63110   1
  13   2   2 8.06604 4.83492   1
  13   2   2 13.2222 6.15627   2
 -13   2  -2 6.23328 8.08009   3
 -14  -2  -2 19.3791 10.2803   3
 -14  -2  -2 29.9268 7.34320   2
 -14  -2  -2 21.4936 5.09253   1
  14   2   2 18.3017 7.13883   2
 -14   2  -2 4.28032 7.70127   3
  14   2   2 8.94992 10.9567   3
 -14   2  -2 29.4529 5.95539   1
 -15  -2  -2 -3.6714 4.01375   1
 -15  -2  -2 4.53370 9.15421   3
 -15  -2  -2 5.85594 5.70915   2
 -15   2  -2 6.88330 4.38145   1
  15   2   2 8.76373 5.61787   2
  15   2   2 17.9367 12.2533   3
 -15   2  -2 6.72833 5.82828   2
 -16  -2  -2 -1.8962 4.83537   2
  16   2   2 3.61346 5.25230   2
 -16   2  -2 3.26067 3.88169   1
 -17   2  -2 -1.6352 3.06506   1
  17   2   2 6.16026 5.08592   2
 -17   2  -2 3.33404 5.25786   2
  18   2   2 9.54432 5.62894   2
 -18   2  -2 10.4875 5.98308   2
 -18   2  -2 2.21087 3.92799   1
 -19  -2  -2 -7.0862 3.52756   2
 -19   2  -2 9.17822 3.94318   1
 -19   2  -2 1.45102 4.05843   2
 -19  -3   2 -2.6668 3.98258   2
 -19   3   2 6.96129 3.72815   1
  19   3  -2 -6.0908 4.00970   2
 -19   3   2 5.89677 4.32833   2
 -18   3   2 3.45642 4.03033   1
  18   3  -2 4.50889 4.41505   2
 -18   3   2 12.6055 5.40939   2
 -17  -3   2 6.70937 4.29474   2
  17   3  -2 4.90358 4.64180   2
 -17   3   2 0.94930 3.52408   1
 -16  -3   2 10.6704 5.09932   2
 -16   3   2 7.26288 5.23978   2
  16   3  -2 7.27052 5.57072   2
 -15  -3   2 10.4978 5.36224   2
 -15  -3   2 14.4194 11.5240   3
  15   3  -2 6.57222 5.33790   2
 -15   3   2 3.84562 6.85158   3
  15   3  -2 10.0401 11.0316   3
 -15   3   2 11.8187 4.59227   1
 -15   3   2 13.1215 5.12154   2
  15   3  -2 -0.2752 4.83889   1
 -14  -3   2 10.9085 9.77425   3
 -14  -3   2 18.9801 5.94884   2
 -14   3   2 11.3560 8.63288   3
 -14   3   2 16.3392 5.68757   2
  14   3  -2 15.2785 5.27761   1
 -14   3   2 23.8190 5.17400   1
  14   3  -2 12.1453 9.93180   3
  14   3  -2 13.3886 5.99110   2
 -13  -3   2 -4.5716 2.78416   1
 -13  -3   2 1.55861 7.54448   3
 -13   3   2 3.67328 7.00965   3
  13   3  -2 11.3817 4.49121   1
 -13   3   2 6.50792 4.48731   2
  13   3  -2 8.64812 5.08618   2
 -13   3   2 8.33268 3.88823   1
  13   3  -2 5.96750 8.69058   3
 -12  -3   2 16.3416 11.5477   3
 -12  -3   2 29.4957 6.21578   1
  12   3  -2 16.7847 10.5918   3
  12   3  -2 51.9550 10.0755   1
  12   3  -2 52.3940 8.94764   2
 -12   3   2 34.5171 6.63459   1
 -11  -3   2 24.8313 5.59157   1
 -11  -3   2 28.9252 6.57047   2
  11   3  -2 34.1132 6.84313   1
 -11   3   2 32.9532 5.87595   1
 -11   3   2 18.1352 7.75403   2
  11   3  -2 40.6958 7.48049   2
  11   3  -2 22.0922 9.69060   3
 -11   3   2 22.3473 8.92149   3
 -10  -3   2 33.8271 11.2890   3
  10  -3  -2 41.4228 10.6868   3
 -10  -3   2 47.2661 8.09993   1
  10   3  -2 44.8482 8.10891   1
  10   3  -2 55.7809 8.75797   2
 -10   3   2 44.1308 10.8213   3
 -10   3   2 50.5248 7.17116   1
 -10   3   2 44.2197 7.66126   2
  -9  -3   2 22.4952 4.50611   1
   9  -3  -2 12.5957 7.19976   3
  -9   3   2 24.3405 4.40644   1
   9   3  -2 37.6932 6.23260   2
   9   3  -2 12.6101 7.87035   3
   9   3  -2 33.5755 5.84518   1
  -9   3   2 14.1898 6.61460   3
   8  -3  -2 18.6134 6.35605   3
  -8  -3   2 14.1765 6.92001   3
  -8  -3   2 19.1600 3.49757   1
   8   3  -2 21.9589 4.58259   1
  -8   3   2 18.7157 7.00916   3
  -8   3   2 14.3165 5.09731   3
  -8   3   2 14.9971 3.60138   2
   8   3  -2 22.6112 4.66229   2
  -7  -3   2 623.808 69.8079   3
  -7  -3   2 605.774 66.7409   2
   7  -3  -2 477.063 67.8324   3
   7   3  -2 539.288 66.5581   1
   7   3  -2 540.456 66.6896   2
  -7   3   2 536.811 67.8447   3
  -7   3   2 496.660 66.0307   1
  -7   3   2 600.494 68.4704   3
   6  -3  -2 291.780 37.2115   3
  -6  -3   2 311.309 38.6591   3
   6  -3  -2 319.515 40.3777   3
  -6   3   2 330.494 37.6563   3
  -6   3   2 264.113 35.8350   2
  -6   3   2 262.897 35.6162   1
   6   3  -2 341.477 39.1525   3
   6   3  -2 270.125 36.1079   1
  -6   3   2 303.336 37.0834   3
   6   3  -2 290.897 36.2880   2
  -5  -3   2 299.443 32.7137   2
  -5   3   2 246.390 32.2305   1
  -5   3   2 283.749 33.4511   3
  -5   3   2 295.526 33.8188   3
   5   3  -2 259.497 32.7199   1
   5   3  -2 257.547 34.5948   3
   5   3  -2 265.343 32.8550   2
   5   3  -2 241.463 34.9303   3
  -4   3   2 275.319 34.3288   3
  -4   3   2 278.566 34.5585   3
   4   3  -2 285.856 34.0398   2
  -3  -3   2 896.408 94.4657   3
  -3  -3   2 668.518 94.3865   3
   3   3  -2 861.712 94.7522   3
   3   3  -2 695.519 93.3774   2
   2   3  -2 94.7296 13.8083   1
   2   3  -2 81.5805 14.5031   2
   2   3  -2 128.612 15.1991   3
  -2   3   2 131.578 14.0026   3
   2   3  -2 120.579 14.9270   3
  -1  -3   2 115.311 14.9315   3
   1   3  -2 122.986 15.0868   3
   1   3  -2 124.451 15.1015   3
  -1   3   2 119.517 15.3279   3
   1   3  -2 110.694 14.2675   1
   1   3  -2 87.9555 14.2254   2
  -1   3   2 128.409 14.6691   3
   1   3  -2 127.859 15.4662   3
   0   3   2 2070.39 288.203   3
   0   3  -2 2660.45 288.358   3
   0   3   2 2509.63 288.670   3
   1   3   2 523.490 70.4444   2
   1   3   2 655.920 71.6560   3
   2   3   2 1142.87 136.705   3
   2   3   2 1110.94 135.480   2
  -2   3  -2 1145.86 136.868   3
   3   3   2 428.104 54.3927   1
  -3   3  -2 496.280 55.8652   3
  -3   3  -2 412.924 54.1597   2
   3   3   2 527.290 56.3619   3
   3   3   2 403.097 54.4342   2
  -4  -3  -2 2601.63 310.150   2
  -4   3  -2 2863.96 311.825   3
  -4   3  -2 2448.07 309.953   2
   4   3   2 2595.86 310.319   2
   4   3   2 2525.61 312.126   3
  -4   3  -2 2246.54 309.782   1
  -4   3  -2 2913.56 311.352   3
   5  -3   2 150.055 27.1672   3
  -5  -3  -2 206.057 25.3159   2
  -5  -3  -2 238.100 27.8102   3
   5   3   2 231.706 28.2094   3
  -5   3  -2 196.337 25.0241   2
  -5   3  -2 207.888 26.5374   3
  -5   3  -2 208.097 27.0149   3
   5   3   2 205.694 25.5720   1
   6  -3   2 166.948 29.2144   3
  -6  -3  -2 254.933 27.4410   2
  -6  -3  -2 220.118 29.7281   3
  -6   3  -2 221.238 27.0734   2
  -6   3  -2 205.273 29.0657   3
  -6   3  -2 233.902 26.7339   1
  -6   3  -2 203.523 28.6596   3
   6   3   2 252.547 27.6867   2
  -7  -3  -2 19.9398 4.34978   1
  -7  -3  -2 18.8613 7.17945   3
  -7  -3  -2 25.2967 5.15732   2
  -7   3  -2 22.0820 3.98146   1
  -7   3  -2 22.6307 4.50384   2
   7   3   2 27.5974 5.36716   2
  -7   3  -2 20.2204 6.31935   3
  -8  -3  -2 190.231 23.3740   1
  -8  -3  -2 187.120 27.1969   3
   8  -3   2 157.602 27.3351   3
  -8  -3  -2 191.120 24.1449   2
   8   3   2 187.892 28.0459   3
  -8   3  -2 191.513 23.4224   1
   8   3   2 188.179 28.0454   3
  -8   3  -2 210.425 23.9563   2
   8   3   2 192.187 24.5187   2
  -8   3  -2 193.244 26.3404   3
   9  -3   2 7.51138 7.05567   3
  -9  -3  -2 24.5342 5.50430   2
  -9  -3  -2 21.3421 4.31084   1
  -9  -3  -2 15.5580 7.66089   3
  -9   3  -2 27.0699 5.10682   2
  -9   3  -2 25.8803 4.43349   1
  -9   3  -2 12.9659 6.19848   3
   9   3   2 10.8087 8.15457   3
 -10  -3  -2 94.7657 12.1690   2
 -10  -3  -2 44.7198 14.1904   3
 -10  -3  -2 92.5235 10.9992   1
  10  -3   2 47.9282 16.4202   3
 -10   3  -2 86.1722 11.7504   2
  10   3   2 116.708 15.7855   2
  10   3   2 79.6588 11.9400   1
 -10   3  -2 93.8377 11.6558   1
 -10   3  -2 72.4671 14.5121   3
  10   3   2 52.8260 15.7691   3
  11  -3   2 -7.2681 7.37262   3
 -11  -3  -2 -4.4430 3.71029   2
 -11  -3  -2 9.01056 7.55739   3
 -11   3  -2 4.95803 4.40720   2
 -11   3  -2 3.55326 3.05898   1
  11   3   2 2.88839 5.02239   1
  11   3   2 2.44048 7.44194   3
 -12  -3  -2 22.7943 6.78528   2
 -12   3  -2 25.8142 5.66803   1
  12   3   2 26.6680 7.18845   2
  12   3   2 21.7660 6.23881   1
  12   3   2 23.9695 11.7991   3
 -12   3  -2 19.2413 9.17176   3
 -13  -3  -2 6.52950 4.75398   1
 -13  -3  -2 12.7821 5.90798   2
 -13  -3  -2 6.58201 8.47773   3
  13   3   2 7.28320 9.93081   3
  13   3   2 10.8535 4.55066   1
  13   3   2 7.93446 5.76284   2
 -14  -3  -2 -3.3332 4.31290   2
  14   3   2 -2.2158 4.85061   2
  14   3   2 8.37158 5.13458   1
 -14   3  -2 2.94175 3.95049   1
  14   3   2 2.25241 8.63486   3
 -15  -3  -2 0.66010 5.05498   2
 -15   3  -2 1.49785 3.66859   1
  15   3   2 1.81811 5.87391   2
 -15   3  -2 -3.2361 4.75261   2
 -16  -3  -2 -3.8396 4.49482   2
 -16   3  -2 10.5030 4.92243   1
  16   3   2 9.23610 5.53297   2
 -17   3  -2 5.42885 4.34781   1
  17   3   2 9.88903 4.88824   2
 -17   3  -2 -3.8798 4.58186   2
 -18  -3  -2 9.79642 4.89414   2
  18   3   2 10.3342 5.46267   2
 -18   3  -2 6.20130 6.01514   2
 -19  -4   2 -1.6856 5.11202   2
 -19  -4   2 4.04828 5.36334   2
  19   4  -2 3.47739 4.02191   2
 -19   4   2 -3.2627 3.01400   1
 -18  -4   2 2.33152 4.79061   2
 -18   4   2 -2.7968 3.80413   2
 -17   4   2 3.98259 4.02226   1
  17   4  -2 5.63287 4.48329   2
 -16  -4   2 -2.5248 3.92014   2
 -16   4   2 0.04744 3.44142   1
  16   4  -2 5.35471 4.95838   2
 -15  -4   2 0.59317 4.57216   2
 -15  -4   2 11.7106 11.3443   3
 -15   4   2 17.2452 6.74363   2
  15   4  -2 6.87463 6.54392   2
  15   4  -2 12.1203 5.34664   1
 -14  -4   2 3.88465 9.47926   3
 -14   4   2 12.7841 5.05227   2
  14   4  -2 16.4408 5.56720   1
  14   4  -2 18.5302 12.1174   3
 -14   4   2 13.7557 9.19465   3
 -14   4   2 23.7932 6.51495   1
  14   4  -2 14.0002 6.76680   2
 -13  -4   2 0.08012 7.92160   3
 -13  -4   2 2.62461 4.46066   2
 -13   4   2 7.39611 4.34511   2
  13   4  -2 0.70715 7.67809   3
  13   4  -2 4.36973 4.51091   1
  13   4  -2 6.20791 5.77445   2
 -13   4   2 0.76310 6.60209   3
 -12  -4   2 69.6749 12.0049   2
  12   4  -2 65.5865 12.1523   1
  12   4  -2 81.0697 13.0956   2
 -12   4   2 58.9478 15.6834   3
 -12   4   2 99.2661 12.0910   2
 -12   4   2 89.0414 11.4268   1
 -11  -4   2 52.6770 13.4794   3
 -11   4   2 46.9870 8.00114   1
  11   4  -2 42.4253 13.8287   3
  11   4  -2 49.6099 9.78377   2
 -11   4   2 64.4308 8.75550   2
  11   4  -2 52.1099 9.27759   1
 -11   4   2 49.0230 12.1337   3
  10  -4  -2 -6.2730 7.15737   3
 -10  -4   2 8.94204 7.50370   3
 -10  -4   2 8.89497 4.23135   2
  10   4  -2 9.20169 8.06097   3
 -10   4   2 14.9286 3.87939   2
  10   4  -2 13.2651 4.98709   2
  10   4  -2 16.8590 5.04118   1
 -10   4   2 15.2083 6.81270   3
  -9  -4   2 30.9108 10.3438   3
  -9  -4   2 31.0440 5.81821   2
   9  -4  -2 14.7313 7.24488   3
   9   4  -2 35.7484 6.79152   2
   9   4  -2 29.1901 10.2175   3
   9   4  -2 30.6286 6.36967   1
  -9   4   2 32.2346 5.41983   2
  -9   4   2 22.9984 4.77336   1
  -8  -4   2 11.8317 3.76980   2
  -8  -4   2 6.03586 5.78699   3
   8  -4  -2 4.43794 5.18068   3
   8   4  -2 17.9883 7.48798   3
  -8   4   2 12.1061 2.73331   1
   8   4  -2 18.6426 4.30713   1
  -8   4   2 13.7571 5.58462   3
   8   4  -2 15.1847 4.44249   2
  -8   4   2 15.3724 3.35988   2
  -7  -4   2 102.521 14.0188   2
  -7  -4   2 115.778 17.0283   3
  -7   4   2 104.478 14.9209   3
  -7   4   2 85.0213 13.3978   2
   7   4  -2 119.573 17.4368   3
   7   4  -2 102.145 13.7669   2
  -7   4   2 95.3062 12.7215   1
   7   4  -2 97.3015 13.5806   1
   7   4  -2 120.143 17.4601   3
  -6  -4   2 11.6647 5.71660   3
  -6  -4   2 10.3447 2.95761   2
  -6   4   2 10.9095 3.37972   3
   6   4  -2 13.4543 3.48794   2
   6   4  -2 8.56927 5.61030   3
   6   4  -2 16.7394 3.48634   1
  -6   4   2 10.2676 2.19030   1
  -5  -4   2 173.062 17.3472   2
  -5  -4   2 132.168 19.5030   3
  -5   4   2 144.999 18.2075   3
   5   4  -2 152.767 17.6285   2
  -5   4   2 106.916 17.4762   3
   5   4  -2 142.733 19.9491   3
   5   4  -2 136.622 19.4666   3
  -5   4   2 128.543 16.9352   2
  -4   4   2 222.578 27.2946   3
  -4   4   2 210.764 27.0521   3
   4   4  -2 227.634 27.0459   2
  -3  -4   2 72.2326 9.69114   3
   3   4  -2 67.8986 8.20052   1
   3   4  -2 45.7428 9.39062   3
  -3   4   2 55.6792 8.11627   3
   3   4  -2 60.5748 9.76114   3
  -3   4   2 64.6182 8.00495   3
   3   4  -2 64.8871 8.26829   2
  -2  -4   2 78.3078 10.6341   3
   2   4  -2 84.7561 9.87328   1
   2   4  -2 74.4543 11.0142   3
   2   4  -2 91.1512 11.4540   3
   2   4  -2 66.2037 10.8836   3
   2   4  -2 74.1718 9.92939   2
  -1  -4   2 231.301 27.0255   3
   1   4  -2 224.358 27.8595   3
   1   4  -2 238.427 27.5993   3
  -1   4   2 229.053 27.5906   3
  -1   4   2 247.407 26.9969   3
   1   4  -2 153.988 26.5553   1
   0   4  -2 229.684 27.2344   3
   0   4   2 256.734 27.7415   3
   0   4  -2 170.957 26.4853   2
   0   4  -2 230.267 28.0353   3
   0   4   2 219.039 27.2355   3
  -1  -4  -2 317.956 33.3531   3
   1   4   2 286.686 34.2066   3
   1   4   2 315.408 34.5772   3
  -1   4  -2 309.355 33.6909   3
  -1   4  -2 262.535 33.2322   2
  -1   4  -2 187.735 34.2685   3
   1   4   2 238.269 33.6056   2
  -2  -4  -2 559.546 65.3440   3
   2   4   2 533.036 64.6513   2
   2   4   2 556.328 65.9007   3
  -2   4  -2 503.697 64.3914   2
  -3  -4  -2 124.366 17.7810   3
  -3   4  -2 129.199 17.6872   3
  -3   4  -2 138.873 17.2991   3
   3   4   2 134.476 18.1691   3
  -4  -4  -2 292.354 34.5067   2
   4   4   2 282.861 34.7528   1
   4   4   2 280.751 34.8513   2
   4   4   2 249.022 37.4326   3
   4   4   2 320.253 37.2913   3
  -4   4  -2 289.014 35.9380   3
  -4   4  -2 275.303 34.3258   2
  -5  -4  -2 112.106 14.2055   2
  -5  -4  -2 114.932 16.6202   3
  -5   4  -2 112.918 15.5398   3
  -5   4  -2 106.100 15.6546   3
  -5   4  -2 105.286 13.9179   2
   5   4   2 116.417 14.7175   2
  -6  -4  -2 452.204 52.7176   2
  -6   4  -2 437.295 52.1800   1
  -6   4  -2 450.709 53.6189   2
  -6   4  -2 443.271 53.5354   2
   6   4   2 455.826 53.1245   2
  -6   4  -2 414.695 54.1010   3
   6   4   2 463.405 56.3974   3
  -6   4  -2 363.563 54.2288   3
  -7  -4  -2 47.4779 10.2616   3
  -7  -4  -2 57.0548 7.59244   2
  -7   4  -2 50.0488 7.20098   2
  -7   4  -2 47.5591 9.06643   3
  -7   4  -2 48.2718 6.59598   1
   7   4   2 43.0569 7.90788   1
  -7   4  -2 33.6219 8.91698   3
   7   4   2 47.4359 8.20513   2
  -8  -4  -2 9.69118 6.99019   3
  -8  -4  -2 19.4097 4.57071   2
  -8   4  -2 25.0001 7.19993   3
  -8   4  -2 16.6293 3.41729   1
  -8   4  -2 12.1814 3.83976   2
  -8   4  -2 13.3306 5.78078   3
   8   4   2 6.14411 6.90920   3
   8   4   2 16.1521 5.17270   2
   8   4   2 12.6345 4.63414   1
  -9  -4  -2 1.74706 5.98494   3
  -9  -4  -2 9.71952 4.10581   2
   9  -4   2 -3.5786 5.08168   3
   9   4   2 7.19506 4.82073   2
  -9   4  -2 7.56570 2.96321   1
  -9   4  -2 5.79468 5.54441   3
  -9   4  -2 10.1096 3.61008   2
   9   4   2 6.58852 7.43089   3
 -10  -4  -2 37.4537 7.44402   2
 -10   4  -2 23.1913 7.81481   2
  10   4   2 26.3278 7.04155   1
  10   4   2 34.3985 7.57370   2
 -10   4  -2 44.4476 6.51813   1
 -11  -4  -2 32.4066 7.26016   2
 -11  -4  -2 18.4514 10.6411   3
  11   4   2 28.3992 6.93286   1
  11   4   2 29.3003 12.5765   3
 -11   4  -2 20.0366 14.7874   3
 -11   4  -2 44.8018 7.82894   2
 -12  -4  -2 13.6635 15.5818   3
 -12  -4  -2 31.7376 7.58152   2
  12   4   2 33.4051 7.58475   1
  12   4   2 26.4900 13.0592   3
  12   4   2 46.0670 9.32684   2
 -13  -4  -2 2.80833 8.71856   3
 -13  -4  -2 19.4985 6.32879   2
 -13   4  -2 31.7007 6.03648   1
  13   4   2 4.11587 9.91077   3
 -13   4  -2 10.2586 7.60283   3
 -13   4  -2 8.84747 7.58518   3
  13   4   2 28.2656 7.80435   2
  13   4   2 20.0709 5.92048   1
 -13   4  -2 21.2654 6.42066   2
 -14  -4  -2 -12.937 14.2805   3
  14   4   2 -6.9859 4.30665   1
  14   4   2 -7.2321 8.01059   3
  14   4   2 7.80580 5.51005   2
 -14   4  -2 -0.8606 4.70971   2
 -14   4  -2 0.66741 3.83764   1
 -14   4  -2 6.50684 6.36187   3
 -15  -4  -2 1.32244 4.91692   2
 -15   4  -2 8.38468 5.22436   2
  15   4   2 13.4095 6.36465   1
  15   4   2 3.09373 5.43243   2
 -15   4  -2 6.46721 4.42355   1
 -16  -4  -2 7.43828 5.28740   2
 -16   4  -2 5.72544 5.81341   2
  16   4   2 11.1341 6.50271   2
 -17  -4  -2 -1.3362 4.77443   2
  17   4   2 2.54380 4.32951   2
 -17   4  -2 -3.5473 4.68312   2
 -18   4  -2 7.87234 5.02995   2
  18   4   2 2.15933 4.65979   2
 -18   4  -2 1.13769 3.49802   1
  18   5  -2 1.31557 4.27456   2
 -18   5   2 -2.0736 3.54140   2
 -17  -5   2 -2.8223 5.86892   2
 -17   5   2 2.12335 3.48319   1
  17   5  -2 0.27269 4.44118   2
 -17   5   2 4.06461 4.03437   2
 -16  -5   2 -5.1920 4.39538   2
  16   5  -2 4.08185 5.19237   1
 -16   5   2 9.83680 4.25359   1
  16   5  -2 6.86283 5.79150   2
  16   5  -2 3.07680 5.20871   1
 -16   5   2 9.72452 4.24337   1
 -16   5   2 4.06097 3.99864   2
 -15  -5   2 10.5234 4.69900   2
  15   5  -2 9.74325 6.08046   2
  15   5  -2 13.9684 5.15286   1
 -15   5   2 4.66765 3.94720   2
 -14  -5   2 -12.793 12.7247   3
 -14   5   2 9.25353 4.53662   2
 -14   5   2 0.44075 3.38173   1
  14   5  -2 7.59918 6.13436   2
  14   5  -2 6.53093 4.70040   1
  14   5  -2 2.20279 8.76670   3
 -14   5   2 1.85594 6.53617   3
 -13  -5   2 7.90567 4.80341   2
 -13  -5   2 3.92831 9.04068   3
  13   5  -2 20.1397 6.39559   1
  13   5  -2 9.93846 9.74114   3
  13   5  -2 29.1164 7.26147   2
 -13   5   2 32.6643 5.51395   1
 -13   5   2 20.4639 5.59685   2
 -13   5   2 11.2011 8.14648   3
  12   5  -2 26.4011 6.81494   1
 -12   5   2 30.6653 6.07830   1
 -12   5   2 19.7230 9.40936   3
 -12   5   2 36.0217 6.60132   2
  12   5  -2 16.2543 10.8933   3
  12   5  -2 38.9236 8.58598   2
 -11  -5   2 34.0919 12.6724   3
  11   5  -2 58.8547 9.67738   2
 -11   5   2 50.3325 7.84897   2
  11   5  -2 45.4238 8.95552   1
 -11   5   2 46.5276 7.27390   1
 -11   5   2 30.5929 10.7367   3
  11   5  -2 31.7283 12.4999   3
  10   5  -2 11.7240 7.88773   3
  10   5  -2 22.1093 5.84423   1
 -10   5   2 27.6546 4.74244   1
 -10   5   2 21.2682 4.90605   2
  10   5  -2 19.3428 6.15579   2
  -9  -5   2 5.73507 3.28722   2
   9   5  -2 3.13524 4.12309   2
  -9   5   2 3.66268 2.68318   2
  -9   5   2 4.65045 2.45968   1
   9   5  -2 6.33860 4.15568   1
   9   5  -2 3.98705 6.55864   3
  -9   5   2 7.15670 5.22036   3
  -9   5   2 3.44982 4.79309   3
  -8  -5   2 49.6684 6.87111   2
  -8  -5   2 39.4319 10.5225   3
   8   5  -2 45.6648 7.85334   2
  -8   5   2 40.0383 6.27404   2
  -8   5   2 31.3875 7.37041   3
   8   5  -2 42.3452 11.3383   3
   8   5  -2 45.0363 7.60613   1
  -7  -5   2 104.257 14.5279   2
  -7   5   2 111.861 14.2567   2
   7   5  -2 125.869 15.4406   2
   7   5  -2 107.626 14.9562   1
  -7   5   2 122.782 16.9936   3
  -7   5   2 110.776 13.9628   1
  -7   5   2 113.343 16.0755   3
  -7   5   2 113.767 16.0871   3
  -6  -5   2 33.8334 6.00530   2
  -6  -5   2 42.1474 9.23424   3
  -6   5   2 42.7158 7.12695   3
  -6   5   2 37.3191 5.50382   2
   6   5  -2 46.4649 6.96990   2
  -6   5   2 39.9890 6.42544   3
  -5  -5   2 270.837 32.0565   3
  -5  -5   2 273.681 29.4763   2
  -5   5   2 261.125 29.9648   3
   5   5  -2 215.802 29.5485   2
   5   5  -2 262.132 32.4176   3
  -5   5   2 198.982 29.4715   3
  -5   5   2 212.822 28.9315   2
   4   5  -2 23.8882 4.39337   2
  -4   5   2 21.1239 3.73528   3
   4   5  -2 27.4121 6.57826   3
  -4   5   2 22.6440 3.11163   2
  -4   5   2 20.8202 3.48128   3
  -3  -5   2 70.0187 9.82380   3
   3   5  -2 56.0081 8.63299   2
   3   5  -2 67.2637 9.35461   1
   3   5  -2 63.2441 10.2172   3
  -2  -5   2 73.9224 9.29024   3
   2   5  -2 61.0507 8.87215   2
   2   5  -2 60.8950 8.75998   1
   2   5  -2 71.5065 10.3508   3
   2   5  -2 72.4954 10.3672   3
   1   5  -2 68.4155 8.54695   2
  -1   5   2 65.1616 8.73339   3
   1   5  -2 64.7825 9.62731   3
  -1   5   2 68.0461 9.54514   3
   0   5   2 265.205 32.9697   2
   0   5   2 295.282 33.7732   3
   0   5  -2 253.234 32.9243   2
   0   5  -2 281.597 34.7831   3
   1   5   2 111.548 14.3369   3
  -1   5  -2 103.968 13.0797   2
  -1   5  -2 81.6400 14.7818   3
   1   5   2 128.122 15.0440   3
  -2  -5  -2 356.998 59.9218   3
  -2   5  -2 535.206 60.9046   3
  -2   5  -2 482.314 59.3635   2
   2   5   2 513.043 60.9799   3
  -2   5  -2 547.277 59.9037   3
   2   5   2 614.121 61.6580   3
   2   5   2 425.319 59.3323   1
   3   5   2 101.260 15.2450   3
   3   5   2 111.416 15.7022   3
   3   5   2 95.3689 13.5313   1
  -3   5  -2 107.410 13.8097   3
   3   5   2 106.112 13.6688   2
  -3   5  -2 110.217 14.4925   3
  -4  -5  -2 135.835 19.4900   3
  -4   5  -2 141.092 17.1336   2
  -4   5  -2 137.995 18.5935   3
   4   5   2 141.372 21.6938   3
  -5  -5  -2 140.884 17.2755   2
  -5   5  -2 144.036 18.9566   3
  -5   5  -2 133.567 17.2065   2
   5   5   2 141.966 18.0256   2
  -5   5  -2 125.143 18.6485   3
   5   5   2 150.160 18.0297   1
  -6  -5  -2 7.48780 5.62978   3
  -6  -5  -2 3.64305 2.69135   2
  -6   5  -2 5.41307 2.46391   2
  -6   5  -2 2.13134 3.89263   3
   6   5   2 5.67298 5.76921   3
  -6   5  -2 7.26734 2.09370   1
   6   5   2 18.4877 4.30090   2
  -6   5  -2 11.0784 4.38437   3
  -7  -5  -2 11.9081 3.63610   2
  -7  -5  -2 11.8920 6.46399   3
  -7   5  -2 8.51692 4.96260   3
   7   5   2 8.07143 4.55167   2
   7   5   2 8.74229 4.13912   1
  -7   5  -2 9.76427 3.03264   2
   7   5   2 3.29315 5.50483   3
  -7   5  -2 7.50876 4.84288   3
  -7   5  -2 11.4043 2.62968   1
  -8  -5  -2 0.80178 5.36407   3
   8   5   2 2.57810 4.58288   2
   8   5   2 1.34940 5.79453   1
  -8   5  -2 3.27372 4.68783   3
  -8   5  -2 5.79415 2.48886   1
   8   5   2 5.09060 6.43929   3
  -9  -5  -2 10.3181 7.78137   3
   9   5   2 17.0389 5.81453   2
  -9   5  -2 16.5019 7.10666   3
  -9   5  -2 23.9765 4.32388   1
   9   5   2 10.8007 9.03634   3
 -10  -5  -2 28.9020 6.19129   2
 -10  -5  -2 18.6623 9.22617   3
  10   5   2 17.0915 10.6715   3
  10   5   2 28.2461 6.70136   1
 -10   5  -2 32.5543 5.72439   1
 -10   5  -2 20.4756 8.24489   3
  11   5   2 75.3129 11.7877   1
 -11   5  -2 61.0403 14.3365   3
  11   5   2 64.0497 17.7994   3
 -11   5  -2 78.5550 11.6079   2
 -12  -5  -2 8.16369 9.96802   3
 -12  -5  -2 21.6463 6.53085   2
 -12   5  -2 15.3566 8.53403   3
  12   5   2 24.9245 8.13766   2
  12   5   2 27.3774 6.85971   1
 -12   5  -2 28.3183 5.80382   1
 -13  -5  -2 14.4355 10.4485   3
 -13  -5  -2 3.72759 4.46190   2
 -13  -5  -2 0.76627 4.20531   2
 -13   5  -2 4.63898 4.49664   2
 -13   5  -2 2.66895 8.27277   3
 -13   5  -2 4.32657 4.06891   1
  13   5   2 0.40102 5.46819   2
  13   5   2 -5.6487 7.93808   3
  13   5   2 -1.1502 4.23254   1
 -14  -5  -2 4.39896 5.60971   2
 -14   5  -2 1.82801 4.84907   2
 -14   5  -2 1.57309 3.95203   1
  14   5   2 6.05238 5.77336   2
  15   5   2 1.18575 4.95120   2
  15   5   2 -3.5113 4.19329   1
 -15   5  -2 0.61825 4.37456   2
 -16  -5  -2 4.93159 5.40291   2
 -16   5  -2 12.6175 5.58064   2
  16   5   2 1.80663 6.74505   1
  16   5   2 4.54108 5.35671   2
 -17   5  -2 0.93206 4.82070   2
 -17   5  -2 -2.5658 3.16878   1
 -18   5  -2 2.35101 3.60552   1
  17   6  -2 6.16161 5.13503   2
 -17   6   2 0.65634 4.74189   1
 -16   6   2 8.56448 4.05053   2
  16   6  -2 1.01194 4.47013   1
 -16   6   2 5.42181 3.68103   1
  15   6  -2 1.00762 4.24863   1
 -15   6   2 0.59060 3.40695   1
  15   6  -2 5.15156 5.31944   2
 -14   6   2 1.01706 3.60773   2
 -14   6   2 1.34283 3.15268   1
  14   6  -2 1.93330 4.50271   1
  14   6  -2 6.42842 5.78956   2
 -13  -6   2 2.10959 4.37882   2
 -13  -6   2 1.55373 4.52276   2
 -13   6   2 -1.0659 6.48988   3
  13   6  -2 4.85972 8.55080   3
  13   6  -2 4.07676 5.36037   2
 -13   6   2 5.99955 3.93778   2
  13   6  -2 4.02687 4.47995   1
 -12  -6   2 10.6370 16.5968   3
 -12   6   2 35.1236 6.57205   2
 -12   6   2 40.6825 6.38710   1
  12   6  -2 42.9191 8.04634   1
 -12   6   2 25.6335 9.61791   3
  12   6  -2 13.9543 10.9616   3
  12   6  -2 37.6500 8.61245   2
 -11  -6   2 -2.1040 3.33499   2
 -11  -6   2 13.9586 9.96176   3
 -11   6   2 7.76624 6.02440   3
  11   6  -2 10.5921 5.51085   2
 -11   6   2 7.41682 3.64782   2
 -11   6   2 12.7916 3.63149   1
  11   6  -2 4.56762 4.66529   1
 -10  -6   2 21.6803 10.7244   3
 -10  -6   2 21.3106 10.6726   3
  10   6  -2 29.0638 11.7126   3
  10   6  -2 48.7914 8.84603   2
  10   6  -2 53.7334 8.47263   1
 -10   6   2 42.1164 6.58910   2
 -10   6   2 47.8830 6.38262   1
 -10   6   2 26.4161 8.63167   3
  -9  -6   2 88.2660 19.4713   3
   9   6  -2 132.011 23.1734   3
   9   6  -2 137.938 17.0493   2
   9   6  -2 129.618 16.6504   1
  -9   6   2 106.983 17.7421   3
  -9   6   2 112.970 15.2684   2
  -9   6   2 128.032 15.1215   1
  -8  -6   2 36.0492 7.16674   2
  -8   6   2 34.2109 7.65533   3
  -8   6   2 37.0077 5.90042   2
   8   6  -2 38.0166 7.60083   1
   8   6  -2 44.6522 11.2496   3
   8   6  -2 43.4382 8.21428   2
   7   6  -2 99.2169 16.7996   3
  -7   6   2 93.1498 14.7205   3
  -7   6   2 94.1460 11.6728   2
  -7   6   2 82.1009 12.6546   3
   7   6  -2 92.7643 13.1842   2
  -6   6   2 6.44724 1.90215   2
   6   6  -2 6.05734 3.53555   2
  -6   6   2 4.78251 2.75148   3
  -6   6   2 4.34442 2.40235   3
   6   6  -2 11.0389 3.62614   1
   6   6  -2 9.83434 6.38839   3
  -5  -6   2 40.8392 8.54549   3
   5   6  -2 44.0175 9.97274   3
   5   6  -2 50.8118 7.52468   2
   4   6  -2 48.5360 6.14872   2
   4   6  -2 19.8878 8.17773   3
   4   6  -2 28.5227 7.76950   3
   3   6  -2 244.737 29.7208   3
   3   6  -2 210.845 27.4204   2
   3   6  -2 215.658 29.5266   3
   3   6  -2 222.246 27.3957   1
   2   6  -2 126.893 16.4829   2
   2   6  -2 133.255 18.2070   3
   2   6  -2 135.782 18.6057   3
  -1   6   2 6.13584 2.79689   3
   1   6  -2 6.89260 4.14958   3
  -1   6   2 5.67623 1.83849   3
   1   6  -2 10.6875 2.46543   2
   1   6  -2 8.17515 3.51477   3
   0   6   2 64.7382 9.99308   2
   0   6  -2 91.8803 10.0831   2
   0   6   2 81.0471 11.7107   3
   0   6  -2 83.5596 11.0649   3
   0   6  -2 73.1404 12.5998   3
  -1   6  -2 83.6760 15.1140   3
   1   6   2 115.935 13.5451   2
   1   6   2 108.936 14.7194   3
  -1   6  -2 114.434 13.2517   2
   1   6   2 107.268 15.2620   3
  -2   6  -2 121.408 15.2746   2
   2   6   2 125.689 17.6625   3
   2   6   2 116.111 15.6858   2
  -2   6  -2 130.558 16.4107   3
  -2   6  -2 118.417 15.5868   3
   2   6   2 130.914 17.1864   3
   3   6   2 170.847 21.7684   1
   3   6   2 176.654 21.9643   2
   3   6   2 155.238 23.5467   3
   3   6   2 140.020 26.7814   3
  -3   6  -2 198.002 22.2945   3
  -3   6  -2 188.507 21.8636   3
  -4   6  -2 270.641 32.2515   3
   4   6   2 225.051 34.0784   3
   4   6   2 259.527 35.0306   3
   4   6   2 263.769 32.0667   2
   4   6   2 245.057 31.8220   1
  -4   6  -2 245.968 31.2380   2
  -4   6  -2 290.246 32.0994   3
  -5  -6  -2 71.0180 12.9528   3
   5   6   2 96.8093 11.7325   2
  -5   6  -2 76.8035 11.4708   3
   5   6   2 89.0312 14.7530   3
   5   6   2 92.8516 11.5736   1
  -5   6  -2 72.1650 11.5858   3
  -5   6  -2 74.7644 10.3457   2
  -6  -6  -2 48.9489 11.7156   3
  -6   6  -2 69.7948 7.96939   1
   6   6   2 70.9570 13.5660   3
  -6   6  -2 43.3420 9.56264   3
   6   6   2 69.2165 10.0822   2
  -7  -6  -2 31.0468 9.75850   3
  -7  -6  -2 29.4220 9.69154   3
   7   6   2 46.7541 10.2536   2
   7   6   2 30.9556 7.00337   1
  -7   6  -2 36.4064 5.25280   1
  -7   6  -2 28.9790 8.03242   3
  -7   6  -2 36.5287 5.68624   2
   7   6   2 20.2144 9.12762   3
  -8  -6  -2 3.50857 6.97332   3
  -8   6  -2 12.8349 4.15438   1
  -8   6  -2 12.1960 3.74308   2
   8   6   2 12.4953 5.17426   1
  -9   6  -2 130.503 22.0685   3
   9   6   2 140.765 25.6417   3
   9   6   2 203.631 21.1670   2
  -9   6  -2 121.839 20.3743   2
  10   6   2 53.1425 9.93932   1
 -10   6  -2 43.3369 12.0142   3
 -10   6  -2 63.4269 9.21753   2
  10   6   2 43.8091 15.1246   3
 -11  -6  -2 3.05256 10.8574   3
  11   6   2 14.3690 6.98375   2
 -11   6  -2 15.1748 4.98516   2
 -11   6  -2 9.33967 6.92154   3
  11   6   2 21.0002 5.96101   1
 -12  -6  -2 11.7129 7.09830   2
  12   6   2 36.4441 8.03840   1
 -12   6  -2 42.9779 6.94955   1
  12   6   2 13.0986 12.4203   3
 -12   6  -2 24.1986 9.62530   3
 -12   6  -2 30.7285 7.07787   2
  12   6   2 46.3329 9.32576   2
  13   6   2 0.23666 6.70650   1
  13   6   2 7.52018 5.98732   2
 -13   6  -2 2.97575 3.65413   1
 -14   6  -2 0.80145 3.55913   1
 -14   6  -2 8.88917 5.16492   2
  14   6   2 2.15037 4.44576   1
  14   6   2 9.12929 6.05881   2
 -15   6  -2 -1.2463 4.02231   2
 -15   6  -2 -0.7317 3.52009   1
  15   6   2 -2.6139 4.25624   1
  15   6   2 -0.6973 4.95181   2
  16   6   2 6.91575 5.08519   1
  16   6   2 8.65361 5.51562   2
 -16   6  -2 -7.9271 5.46610   2
  17   6   2 -2.6255 3.81507   2
 -17   7   2 4.06804 3.34684   1
  17   7  -2 0.94988 3.92066   2
  16   7  -2 2.41783 4.62927   2
  16   7  -2 7.37233 4.39119   1
 -16   7   2 8.81400 4.04465   2
  15   7  -2 7.24541 4.39195   1
  15   7  -2 7.33860 5.92325   2
 -15   7   2 8.30910 3.76755   1
 -15   7   2 8.57775 3.97146   2
 -14   7   2 5.68768 3.27010   1
 -14   7   2 2.39710 3.65656   2
  14   7  -2 4.16430 5.23914   2
  14   7  -2 10.8445 4.85445   1
 -14   7   2 5.69123 3.26331   1
 -13   7   2 14.9498 4.49735   2
  13   7  -2 15.8239 6.11386   1
  13   7  -2 6.94662 6.07949   2
  12   7  -2 1.92585 5.85264   2
  12   7  -2 6.08956 5.04282   1
  12   7  -2 5.76612 8.75373   3
 -12   7   2 1.94154 2.74207   1
  11   7  -2 5.94724 5.61896   2
 -11   7   2 0.90637 5.14243   3
 -11   7   2 1.73935 2.55548   1
  11   7  -2 5.99909 4.86262   1
  10   7  -2 13.0913 5.19827   1
 -10   7   2 -0.5610 4.36362   3
 -10   7   2 4.71176 2.93005   2
 -10   7   2 5.01670 2.68359   1
  10   7  -2 6.69179 5.28375   2
  10   7  -2 50.1912 12.6156   3
  -9   7   2 12.6919 3.10469   1
  -9   7   2 4.33278 4.02385   3
   9   7  -2 15.9931 5.86110   2
   9   7  -2 3.64566 7.27322   3
  -9   7   2 11.4984 3.32536   2
   9   7  -2 9.53382 4.98366   1
   8   7  -2 152.379 18.6774   2
  -8   7   2 135.226 17.0384   2
   8   7  -2 155.994 18.6483   1
   8   7  -2 93.8048 22.1911   3
  -7   7   2 124.847 16.3350   2
   7   7  -2 130.926 17.7018   1
   7   7  -2 135.186 22.2275   3
   7   7  -2 139.220 17.8957   2
   6   7  -2 26.6807 8.96623   3
   6   7  -2 25.6646 5.72573   1
   6   7  -2 30.7322 7.09277   2
   5   7  -2 198.583 27.3813   3
   5   7  -2 183.209 24.1569   2
   4   7  -2 70.2812 9.75988   2
   4   7  -2 63.5865 12.2619   3
   3   7  -2 56.9434 10.5610   3
   3   7  -2 59.5084 8.22986   2
   3   7  -2 49.7617 11.3266   3
   2   7  -2 259.437 35.1846   2
   2   7  -2 292.639 39.2518   3
   2   7  -2 292.058 35.2112   1
   2   7  -2 315.093 37.3535   3
   1   7  -2 361.106 45.9843   1
  -1   7   2 338.968 45.7997   2
   1   7  -2 382.734 47.5469   3
   1   7  -2 443.180 49.5473   3
   1   7  -2 394.546 46.3595   2
   0   7   2 176.600 22.4068   3
   0   7  -2 155.346 23.4230   3
   1   7   2 288.147 30.0750   2
   1   7   2 253.995 31.0341   3
   1   7   2 177.335 29.5631   3
  -1   7  -2 253.211 28.8660   3
  -1   7  -2 237.870 28.4861   2
  -1   7  -2 204.452 31.3272   3
   2   7   2 28.8449 7.46046   3
  -2   7  -2 29.5011 4.74201   2
   2   7   2 22.7231 5.06275   2
   2   7   2 26.6500 5.06268   1
   3   7   2 44.6421 9.48315   3
   3   7   2 40.3507 6.99694   2
  -3   7  -2 47.1657 5.87985   2
   3   7   2 28.2460 8.72260   3
   3   7   2 42.7115 6.77010   1
  -4   7  -2 5.17861 1.99182   2
   4   7   2 0.69697 4.71188   3
   4   7   2 7.17651 3.38191   2
   5   7   2 32.1718 6.20394   2
   5   7   2 33.1392 9.32725   3
   5   7   2 31.8152 6.21282   1
  -5   7  -2 18.2524 3.77575   3
  -5   7  -2 27.3900 4.41906   2
  -6   7  -2 36.8400 5.58441   2
   6   7   2 42.0784 7.72570   2
   6   7   2 47.3769 8.09508   1
  -6   7  -2 39.3058 5.64324   2
  -6   7  -2 19.5839 6.80268   3
   6   7   2 33.8724 10.8180   3
   7   7   2 7.32001 8.36102   3
  -7   7  -2 14.7878 3.27695   2
  -7   7  -2 2.68439 3.08244   3
   7   7   2 5.02947 4.61532   1
   7   7   2 8.85417 4.90399   2
   8   7   2 27.2986 10.7506   3
  -8   7  -2 27.1262 4.93350   1
   8   7   2 20.0990 6.74444   1
  -8   7  -2 28.0738 4.71536   2
  -8   7  -2 15.3281 5.96198   3
  -9   7  -2 35.0733 6.55995   2
  -9   7  -2 34.5388 6.17613   1
  10   7   2 21.5063 6.39192   1
 -10   7  -2 28.8163 5.79471   2
  10   7   2 19.5191 10.4209   3
  10   7   2 23.0881 7.42693   2
 -10   7  -2 24.0675 5.22479   1
  11   7   2 10.5007 9.03310   3
 -11   7  -2 9.94724 3.92724   1
  11   7   2 14.3662 5.69225   1
 -11   7  -2 8.29098 4.34202   2
  11   7   2 10.0654 6.25726   2
  12   7   2 11.9069 7.25886   2
  12   7   2 13.6934 5.77804   1
  13   7   2 2.07324 4.24078   1
  13   7   2 6.09585 5.17777   2
 -13   7  -2 2.69967 3.21399   1
 -13   7  -2 5.13463 4.07274   2
 -14   7  -2 2.48436 4.57806   2
  14   7   2 0.31243 4.15768   1
 -14   7  -2 -1.2295 3.44426   1
  14   7   2 -4.3684 5.18149   2
  15   7   2 0.35871 4.27572   1
 -15   7  -2 -1.5854 2.96230   1
  15   7   2 -5.1763 4.27154   2
 -15   7  -2 -1.5680 2.93811   1
 -15   7  -2 10.8319 5.80312   2
  16   7   2 1.58937 4.97676   1
 -16   7  -2 1.62161 3.28163   1
  16   7   2 -1.5862 3.69288   2
  16   8  -2 4.17403 3.85443   2
 -16   8   2 3.88937 2.91411   1
  16   8  -2 3.96504 4.00386   1
  15   8  -2 -3.4827 4.35907   2
  15   8  -2 -1.1339 3.85815   1
 -15   8   2 0.69482 4.60791   1
 -14   8   2 1.82186 2.72458   1
  14   8  -2 -3.0990 3.60148   1
  14   8  -2 2.26592 4.31011   2
  13   8  -2 -5.5506 3.67415   1
 -13   8   2 0.31895 2.71612   1
 -13   8   2 -7.1532 3.72838   2
  13   8  -2 1.55781 4.78726   2
 -12   8   2 1.34607 2.74467   1
  12   8  -2 9.10421 5.78257   2
  12   8  -2 3.05413 4.22546   1
 -12   8   2 2.42825 3.87541   2
  11   8  -2 2.16008 5.43169   2
  11   8  -2 1.80532 4.68702   1
 -11   8   2 -1.2758 3.58510   2
  10   8  -2 43.8132 9.69238   1
 -10   8   2 51.7431 7.58154   1
  10   8  -2 57.9364 10.3298   2
   9   8  -2 47.6388 16.8018   3
   9   8  -2 74.4682 12.4120   1
   9   8  -2 95.4332 12.8124   2
  -9   8   2 84.3752 10.3845   1
  -8   8   2 56.2926 8.04389   1
   8   8  -2 48.2304 14.7761   3
   8   8  -2 67.7032 10.8695   2
   8   8  -2 72.3953 10.5752   1
   7   8  -2 109.391 14.2869   2
   7   8  -2 109.840 14.1818   1
   7   8  -2 67.9690 17.6180   3
   6   8  -2 10.8795 8.26821   3
   6   8  -2 12.3706 4.96037   2
   6   8  -2 13.7872 4.67275   1
   5   8  -2 34.5192 6.14732   1
   5   8  -2 26.7539 5.94171   2
   5   8  -2 15.3597 7.59651   3
   4   8  -2 37.6297 9.74270   3
   4   8  -2 39.0008 6.89287   1
   4   8  -2 38.5891 7.16124   2
   3   8  -2 -1.4148 2.75710   2
   3   8  -2 1.52309 4.15572   3
   2   8  -2 3.26983 3.91045   3
   2   8  -2 4.36353 2.99194   2
   1   8  -2 70.1395 8.92302   2
   1   8  -2 69.2303 10.3064   3
   1   8  -2 42.7815 12.8740   3
   0   8  -2 84.2958 12.5018   3
  -1   8  -2 10.5660 3.38134   2
   1   8   2 1.05175 4.11168   3
   1   8   2 1.52742 4.09346   3
   1   8   2 2.74589 2.52138   1
   2   8   2 71.2662 13.1686   3
   2   8   2 71.9098 10.4935   2
   2   8   2 78.5067 10.5289   1
   3   8   2 52.3664 8.61713   1
   3   8   2 53.4791 11.4609   3
   4   8   2 25.2314 5.66671   2
   4   8   2 14.9893 7.44165   3
   5   8   2 30.9274 10.7647   3
   5   8   2 41.8432 8.21037   2
   5   8   2 38.7240 7.97542   1
  -6   8  -2 21.0888 3.89798   1
   6   8   2 12.3711 8.20437   3
  -7   8  -2 11.0267 2.97936   1
  -7   8  -2 5.20807 3.61547   2
   7   8   2 11.3870 5.15562   1
   7   8   2 11.6731 8.36917   3
   8   8   2 31.5563 12.4308   3
  -8   8  -2 40.5690 6.37794   2
  -8   8  -2 29.6401 5.65685   1
  -9   8  -2 121.162 14.7287   1
   9   8   2 106.730 16.2905   1
  -9   8  -2 108.174 14.9155   2
   9   8   2 121.709 16.9281   2
   9   8   2 86.0629 24.2698   3
 -10   8  -2 6.87645 3.69126   1
  10   8   2 22.1681 7.90434   2
  10   8   2 12.9405 12.0342   3
  10   8   2 9.36180 5.72610   1
  11   8   2 -5.5186 5.11559   2
 -11   8  -2 6.31492 4.95807   2
 -11   8  -2 -2.5503 2.70425   1
  11   8   2 -0.7297 4.57694   1
  12   8   2 -2.8665 3.62161   1
  12   8   2 -8.2983 4.63807   2
 -12   8  -2 13.0073 4.73433   2
 -12   8  -2 0.31876 3.12120   1
  13   8   2 1.78908 4.05514   1
  13   8   2 -1.8617 4.81138   2
 -13   8  -2 5.78116 4.47009   2
 -13   8  -2 1.02802 3.00879   1
  14   8   2 -2.6648 3.93184   2
 -14   8  -2 0.76985 4.63955   2
  14   8   2 0.92193 3.56124   1
  15   8   2 -3.9527 3.74274   1
  15   8   2 2.17266 5.12155   2
  14   9  -2 3.54301 4.29786   2
  14   9  -2 7.97693 4.55420   1
 -14   9   2 1.38146 2.88372   1
  13   9  -2 1.25630 3.70254   1
 -13   9   2 -1.1097 2.59415   1
  13   9  -2 3.19531 4.58871   2
  12   9  -2 -0.5573 4.07669   1
  12   9  -2 -1.2688 4.65375   2
 -11   9   2 4.04418 2.58652   1
  11   9  -2 12.5662 5.41820   2
  11   9  -2 8.13066 5.22385   1
  10   9  -2 9.24742 5.37790   1
  10   9  -2 10.3779 6.00834   2
 -10   9   2 6.59836 2.62765   1
   9   9  -2 39.1594 8.10503   1
  -9   9   2 31.8034 5.43000   1
   9   9  -2 34.2674 10.4187   2
   8   9  -2 52.1583 10.2382   1
   8   9  -2 69.8542 10.4826   2
   8   9  -2 51.7256 15.0954   3
   7   9  -2 31.8688 7.20082   2
   7   9  -2 30.0110 7.11571   1
   6   9  -2 115.963 14.9444   1
   6   9  -2 109.687 14.8963   2
   6   9  -2 85.6076 18.5094   3
   5   9  -2 109.395 14.5752   1
   5   9  -2 72.3057 17.2422   3
   5   9  -2 131.403 14.9042   2
   4   9  -2 65.2755 17.2394   3
   4   9  -2 94.1481 12.3880   2
   4   9  -2 92.6040 12.3707   1
   3   9  -2 3.56977 5.14240   3
   3   9  -2 4.40219 3.45654   2
   3   9  -2 7.01131 3.53342   1
   2   9  -2 9.09286 3.70969   1
   2   9  -2 7.49674 4.51002   3
   1   9  -2 13.4797 4.38183   2
   1   9  -2 12.0705 3.67222   1
   0   9  -2 25.4975 4.84044   1
   0   9  -2 16.2645 6.85118   2
   1   9   2 22.3470 4.99138   1
   1   9   2 31.9106 5.82405   2
   2   9   2 14.1186 4.23553   1
   2   9   2 13.4992 3.97783   2
   3   9   2 19.8170 8.03933   3
   4   9   2 15.8447 8.52516   3
   4   9   2 17.8063 5.20732   1
   5   9   2 21.1293 6.15845   1
   5   9   2 11.0132 7.44369   3
   5   9   2 33.0271 6.41052   2
   6   9   2 12.4158 9.02426   3
   6   9   2 21.5550 6.15891   2
   7   9   2 5.38763 6.72378   3
   7   9   2 13.9206 5.72283   2
  -7   9  -2 10.7169 3.05860   1
   8   9   2 3.56205 5.64916   1
   8   9   2 4.95987 5.31753   2
   8   9   2 12.7091 8.63101   3
   9   9   2 -0.5051 4.95339   2
   9   9   2 9.21356 4.82903   1
  -9   9  -2 1.43518 2.65760   1
 -10   9  -2 0.07645 2.92056   1
  10   9   2 -3.4025 4.35424   1
  10   9   2 2.07249 4.96209   2
  11   9   2 -2.8161 3.87653   1
 -11   9  -2 3.13211 3.13357   1
  11   9   2 -1.7047 4.63121   2
  12   9   2 7.58861 5.64408   2
  12   9   2 -3.8841 4.04596   1
  13   9   2 4.05165 5.75112   2
 -13   9  -2 9.53861 6.06570   1
  13   9   2 13.0728 6.64947   1
 -14   9  -2 6.68660 3.20485   1
  14   9   2 1.38828 3.71051   1
  14   9   2 -0.5228 4.32203   2
  13  10  -2 7.08704 4.39358   1
  13  10  -2 4.96009 4.88819   2
  12  10  -2 9.05514 5.36359   2
  12  10  -2 -2.3941 4.44340   1
 -12  10   2 0.21351 2.50596   1
  11  10  -2 6.49292 5.16268   2
  11  10  -2 6.14733 4.34159   1
  10  10  -2 7.34596 5.35174   2
  10  10  -2 6.82935 4.88144   1
 -10  10   2 4.27915 2.36121   1
   9  10  -2 -0.6029 4.09819   1
   9  10  -2 6.98538 5.04908   2
   8  10  -2 25.2606 6.45399   2
   8  10  -2 9.77686 5.34131   1
   7  10  -2 6.06125 4.68171   1
   7  10  -2 8.26587 5.11654   2
   6  10  -2 5.78800 8.02862   3
   6  10  -2 19.3598 9.68031   1
   6  10  -2 26.0932 6.08496   2
   5  10  -2 7.80621 3.82590   1
   5  10  -2 0.53284 4.02406   2
   4  10  -2 7.04659 3.85802   1
   3  10  -2 47.0199 9.10079   2
   3  10  -2 62.1097 8.99237   1
   2  10  -2 22.8532 5.28934   2
   2  10  -2 19.6476 4.71975   1
   1  10  -2 11.8614 3.76337   1
   0  10  -2 13.5861 3.83697   1
   0  10   2 16.9217 3.96651   1
   1  10   2 7.03708 3.29176   1
   2  10   2 18.9258 5.22737   1
   2  10   2 18.3861 6.00515   2
   3  10   2 37.4728 8.07539   2
   3  10   2 57.0882 8.83728   1
   4  10   2 13.4924 5.56574   1
   4  10   2 18.1973 5.33081   2
   5  10   2 34.3334 7.49973   2
   7  10   2 5.41119 4.48104   1
   7  10   2 2.61621 4.69197   2
  -8  10  -2 25.4155 4.94483   1
   8  10   2 28.9795 7.20660   2
   8  10   2 29.4149 7.19410   1
   9  10   2 18.3932 5.99622   1
   9  10   2 3.33720 5.69578   2
  -9  10  -2 12.9287 3.64652   1
  10  10   2 37.8146 8.33009   1
 -10  10  -2 41.8945 6.54089   1
  10  10   2 32.0132 8.73914   2
  11  10   2 0.76674 5.13782   2
  11  10   2 9.60690 5.02001   1
  12  10   2 7.84166 4.91575   2
  12  10   2 7.21955 4.91446   1
  11  11  -2 5.71202 4.22227   2
  11  11  -2 -3.4369 3.57256   1
  10  11  -2 12.0593 6.74030   1
  10  11  -2 10.8907 4.77975   2
   9  11  -2 11.3302 5.34272   1
   9  11  -2 25.1243 6.65132   2
   8  11  -2 12.9203 5.19846   2
   8  11  -2 14.3755 5.14610   1
   7  11  -2 1.71198 3.95285   1
   7  11  -2 6.75793 4.54756   2
   6  11  -2 46.0758 8.55699   2
   6  11  -2 39.7039 8.62757   1
   5  11  -2 27.0750 6.55294   1
   5  11  -2 32.8537 7.44940   2
   4  11  -2 19.0760 6.70411   2
   4  11  -2 25.9976 6.06808   1
   3  11  -2 8.40990 4.14064   1
   2  11  -2 26.2517 5.90249   1
   1  11  -2 19.3164 4.68479   1
   0  11  -2 15.4785 5.06062   1
  -1  11  -2 9.80976 4.92355   1
   4  11   2 -4.9368 5.87648   2
   5  11   2 1.47293 5.03926   2
   5  11   2 4.24781 4.18531   1
   6  11   2 6.84522 4.84880   2
   6  11   2 7.18860 4.69185   1
   7  11   2 -5.9390 3.75414   1
   7  11   2 2.89030 4.69219   2
   8  11   2 -1.0618 3.94575   1
   8  11   2 11.7013 5.33878   2
   9  11   2 1.30030 4.18048   1
   9  11   2 12.6432 4.91635   2
  10  11   2 3.72429 4.72555   2
  10  11   2 2.63209 4.14005   1
   9  12  -2 4.04446 3.96597   1
   8  12  -2 14.9091 6.61832   2
   8  12  -2 6.36187 4.16842   1
   7  12  -2 13.0742 6.36931   1
   6  12  -2 1.48882 3.71796   1
   5  12  -2 0.81092 3.60019   1
   4  12  -2 0.17488 3.38537   1
   3  12  -2 -2.5381 2.92430   1
   2  12  -2 0.66675 3.12594   1
   1  12  -2 -0.3782 3.16962   1
   0  12  -2 -4.2030 3.22232   1
   1  12   2 -6.9133 3.46606   1
   2  12   2 -6.3250 3.45333   1
   3  12   2 -1.7860 3.56251   1
   4  12   2 0.68910 3.92888   1
   5  12   2 8.82302 4.71363   1
   6  12   2 1.26645 5.74060   1
   7  12   2 5.13686 4.50535   1
   8  12   2 6.97244 4.54012   1
   5  13  -2 -1.4564 3.95817   1
   4  13  -2 -0.9717 3.40606   1
   2  13  -2 14.1459 4.58300   1
   1  13   2 16.1554 4.62817   1
   2  13   2 1.03539 4.77333   1
   3  13   2 6.13843 4.20020   1
   4  13   2 0.75143 3.90864   1
 -20   0   3 5.86618 4.72392   2
 -19   0   3 3.11480 4.14687   2
 -19   0   3 0.11775 4.76267   1
 -18   0   3 2.02029 4.27260   2
 -18   0   3 -3.0746 3.65890   1
 -17   0   3 3.88432 4.29858   1
 -17   0   3 1.23337 4.49131   2
  17   0  -3 3.23479 6.54613   2
 -16   0   3 2.74876 10.1241   3
 -16   0   3 1.79740 3.56869   1
  16   0  -3 1.45840 5.09674   2
 -15   0   3 20.1698 6.02350   2
  15   0  -3 -3.2041 10.8485   3
 -14   0   3 -1.6770 6.89171   3
  14   0  -3 -2.0866 3.82673   2
  14   0  -3 0.76799 10.0688   3
 -14   0   3 1.67819 3.46319   1
 -14   0   3 2.05866 4.63353   2
  13   0  -3 188.414 23.7065   2
 -13   0   3 128.296 27.8369   3
 -13   0   3 188.912 22.7312   1
 -13   0   3 192.775 23.5892   2
 -12   0   3 404.449 47.5004   1
 -12   0   3 334.253 52.1721   3
 -12   0   3 413.657 48.1060   2
  12   0  -3 393.070 47.9482   2
  11   0  -3 29.0375 5.80957   2
  11   0  -3 17.6297 8.91838   3
 -11   0   3 17.0414 4.93306   2
 -11   0   3 16.0216 7.93148   3
 -11   0   3 25.4239 4.92825   1
  10   0  -3 157.249 20.0584   1
 -10   0   3 178.075 20.5819   2
  10   0  -3 149.701 20.3991   2
 -10   0   3 153.689 19.9646   1
   9   0  -3 310.667 38.2302   3
  -9   0   3 267.463 37.3394   3
  -9   0   3 228.120 33.8312   1
   9   0  -3 280.969 34.3306   2
   9   0  -3 271.383 34.0451   1
   9   0  -3 303.725 38.1177   3
  -9   0   3 301.043 34.3512   2
   8   0  -3 364.091 46.1736   1
   8   0  -3 392.256 49.3412   3
  -8   0   3 363.935 46.3435   2
  -8   0   3 410.086 49.3957   3
   7   0  -3 1447.98 176.958   1
  -7   0   3 1433.52 176.886   2
   7   0  -3 1421.47 176.545   2
  -7   0   3 1602.98 179.209   3
  -6   0   3 523.094 60.0870   3
   6   0  -3 447.799 57.7178   2
   6   0  -3 464.576 57.6473   1
  -6   0   3 520.895 59.4462   3
  -6   0   3 451.147 57.5109   1
  -6   0   3 473.725 57.7182   2
   5   0  -3 782.777 98.7592   2
  -5   0   3 795.759 98.7374   2
  -5   0   3 830.567 98.6135   1
   5   0  -3 926.640 98.7772   1
   5   0  -3 785.724 100.374   3
  -4   0   3 1968.43 269.795   1
  -4   0   3 2340.12 270.960   3
  -4   0   3 2134.11 269.918   2
   4   0  -3 2368.76 271.479   3
   4   0  -3 2506.39 271.324   3
  -3   0   3 1787.85 220.493   2
   3   0  -3 1887.72 220.556   2
   3   0  -3 1868.98 221.524   3
  -2   0   3 1167.61 122.563   3
   2   0  -3 1254.35 122.755   3
   2   0  -3 762.336 121.685   3
  -2   0   3 884.892 121.662   3
   0   0  -3 5802.72 693.256   3
   1   0   3 5.44364 4.37739   3
  -1   0  -3 4.82745 2.88669   3
   1   0   3 6.27333 2.66486   3
   2   0   3 1202.41 129.615   3
  -2   0  -3 1134.65 129.488   3
   2   0   3 1035.09 133.283   3
  -2   0  -3 1056.46 128.370   2
   2   0   3 908.154 128.400   2
  -2   0  -3 1107.87 128.263   1
   3   0   3 87.9050 13.2733   3
  -3   0  -3 68.2254 10.7783   2
   3   0   3 53.9580 11.9163   2
  -3   0  -3 106.263 13.4067   3
  -3   0  -3 89.5767 10.8659   1
   3   0   3 91.1457 12.3042   3
  -3   0  -3 96.4398 12.5995   3
   4   0   3 545.349 68.5387   3
  -4   0  -3 544.725 66.8512   2
  -4   0  -3 479.853 71.4572   3
   4   0   3 650.431 69.7096   3
  -5   0  -3 44.6035 8.46761   3
  -5   0  -3 42.0032 9.17795   3
   5   0   3 55.3966 9.87303   3
   5   0   3 40.4151 6.82747   2
  -6   0  -3 13.1214 4.35523   2
   6   0   3 25.0733 4.57091   1
  -6   0  -3 14.5270 5.62433   3
  -6   0  -3 15.8418 3.22027   1
   6   0   3 13.6345 6.88496   3
   7   0   3 118.999 19.6772   3
   7   0   3 140.551 17.0859   2
  -7   0  -3 121.252 18.7643   3
   8   0   3 439.019 58.8100   3
   8   0   3 469.589 54.6258   1
  -8   0  -3 412.161 57.5123   3
   8   0   3 479.966 55.1189   2
  -8   0  -3 450.020 54.8776   2
  -8   0  -3 444.156 54.4221   1
  -9   0  -3 283.207 31.0636   1
   9   0   3 246.921 36.0474   3
   9   0   3 263.566 31.1377   1
  -9   0  -3 282.587 31.6440   2
  -9   0  -3 170.916 33.5764   3
 -10   0  -3 35.5907 5.91015   1
  10   0   3 24.7822 5.65453   1
  10   0   3 26.4500 10.9862   3
 -10   0  -3 23.8742 9.18278   3
 -11   0  -3 6.78849 7.06178   3
 -11   0  -3 19.0853 6.93598   1
  11   0   3 1.95056 7.33081   3
 -11   0  -3 11.3221 4.91319   2
  12   0   3 -1.4177 7.92851   3
  12   0   3 -3.2503 4.22087   2
 -12   0  -3 1.58724 3.48191   1
 -12   0  -3 5.19226 10.4981   3
 -13   0  -3 48.8459 7.55763   1
 -13   0  -3 50.5864 9.29678   2
  13   0   3 19.5591 12.5634   3
  13   0   3 39.9935 8.40701   2
 -13   0  -3 12.3363 9.90355   3
 -14   0  -3 -4.5668 4.81512   2
  14   0   3 -5.8002 3.99095   2
 -14   0  -3 3.81609 3.89949   1
 -14   0  -3 0.92766 6.45978   3
 -15   0  -3 26.8293 7.90224   2
 -15   0  -3 16.3173 9.65883   3
  15   0   3 -9.8754 15.9139   3
  15   0   3 12.9452 6.39241   2
 -15   0  -3 12.1603 4.92870   1
 -16   0  -3 5.57821 6.14734   2
  16   0   3 5.17954 5.65703   2
 -16   0  -3 10.2338 4.44460   1
 -17   0  -3 -0.8796 4.94399   2
 -18   0  -3 2.02424 5.28954   2
 -18   0  -3 9.74588 5.61662   1
 -19   0  -3 -1.0533 3.63376   2
 -19  -1   3 -0.3533 3.79469   2
 -19   1   3 5.86693 4.44343   2
 -19   1   3 6.21624 4.21743   1
 -18  -1   3 5.23609 4.82629   2
 -18   1   3 15.5984 5.26587   2
  18   1  -3 1.77258 5.80622   2
 -18   1   3 7.65152 4.44004   1
 -17  -1   3 -2.7765 4.28659   1
 -17  -1   3 6.87064 5.03908   2
  17   1  -3 -5.7781 4.03517   2
 -17   1   3 2.16418 4.31860   2
 -17   1   3 1.89512 3.92918   1
 -16  -1   3 3.64433 5.55560   2
 -16  -1   3 5.97627 4.01862   1
  16   1  -3 7.53157 14.4950   3
  16   1  -3 4.32062 4.65005   2
 -16   1   3 9.85792 5.32840   1
 -15  -1   3 100.498 14.1772   1
 -15  -1   3 105.836 15.3424   2
  15   1  -3 88.5051 14.6018   2
 -15   1   3 111.184 15.3923   2
 -14  -1   3 151.439 18.2424   1
  14  -1  -3 132.690 19.5939   2
 -14  -1   3 164.856 19.5512   2
 -14   1   3 147.664 19.3146   2
 -14   1   3 82.7833 22.5844   3
  13  -1  -3 66.0860 16.6695   3
 -13  -1   3 90.8447 12.6657   2
 -13  -1   3 59.6148 16.0507   3
  13  -1  -3 74.8223 11.7427   2
  13   1  -3 63.5647 17.4963   3
 -13   1   3 95.9279 12.3265   2
 -13   1   3 91.6203 11.3548   1
 -13   1   3 55.1787 15.6005   3
  13   1  -3 76.4987 12.0585   2
 -12  -1   3 27.5694 6.20511   2
  12  -1  -3 32.1641 6.17115   2
  12  -1  -3 15.2402 9.58335   3
 -12   1   3 18.9573 9.47283   3
  12   1  -3 19.2310 9.10204   3
  12   1  -3 26.5404 5.81329   1
 -12   1   3 27.9199 5.69409   1
  12   1  -3 32.0262 8.12332   2
 -12   1   3 23.9494 5.97063   2
  11  -1  -3 29.9720 5.67961   2
 -11  -1   3 25.1017 5.12860   1
 -11  -1   3 20.4989 9.17297   3
 -11  -1   3 22.9038 5.76073   2
 -11   1   3 28.0111 5.66917   2
 -11   1   3 19.7878 8.21214   3
  11   1  -3 26.9188 5.48321   1
 -11   1   3 25.2471 5.27335   1
  11   1  -3 22.9666 9.77743   3
  11   1  -3 29.0744 6.18169   2
 -10  -1   3 199.165 24.8861   2
 -10  -1   3 196.975 24.4205   1
  10  -1  -3 200.766 24.7465   2
  10  -1  -3 195.882 28.5324   3
 -10   1   3 214.936 24.9289   2
 -10   1   3 191.064 24.3936   1
  10   1  -3 190.381 24.9648   1
  10   1  -3 190.010 28.7246   3
  10   1  -3 188.146 24.8986   2
  -9  -1   3 12.2451 3.66400   2
   9  -1  -3 16.9240 3.90389   2
  -9  -1   3 17.7872 3.52152   1
   9   1  -3 8.38932 6.28057   3
   9   1  -3 14.0232 4.15029   2
  -9   1   3 14.8356 3.74575   2
  -9   1   3 9.05886 5.92145   3
   9   1  -3 15.1033 3.99483   1
  -8  -1   3 224.112 30.6366   2
  -8  -1   3 238.099 30.3794   1
   8  -1  -3 262.702 30.6745   2
   8  -1  -3 265.303 33.5984   3
  -8  -1   3 239.017 30.3839   1
   8  -1  -3 265.335 33.5933   3
  -8   1   3 265.810 33.5688   3
   8   1  -3 255.325 30.8425   2
  -8   1   3 226.919 30.2982   1
   8   1  -3 259.830 30.7129   1
  -7  -1   3 270.036 33.7961   2
   7  -1  -3 302.552 36.2662   3
   7  -1  -3 291.461 33.7575   2
  -7  -1   3 273.824 33.5570   1
  -7   1   3 251.732 33.4484   1
   7   1  -3 308.031 33.8789   1
   7   1  -3 255.514 34.0799   2
  -7   1   3 288.625 36.1179   3
   7   1  -3 249.398 36.1442   3
   6  -1  -3 1626.49 194.784   2
  -6  -1   3 1586.22 194.831   2
  -6  -1   3 1675.37 194.695   1
  -6  -1   3 1626.91 197.130   3
  -6   1   3 1710.54 196.837   3
  -6   1   3 1548.04 194.593   1
  -6   1   3 1713.45 196.770   3
   6   1  -3 1438.20 196.635   3
   6   1  -3 1583.50 194.901   2
   6   1  -3 1793.21 194.903   1
  -5  -1   3 422.383 50.3587   2
   5  -1  -3 377.788 51.7952   3
  -5  -1   3 400.502 52.2263   3
   5  -1  -3 449.994 51.9778   3
  -5  -1   3 418.751 51.6765   3
  -5   1   3 421.601 50.1370   1
   5   1  -3 413.802 52.0853   3
   5   1  -3 404.232 50.4163   2
  -5   1   3 420.676 50.1363   1
   5   1  -3 460.432 50.4231   1
  -5   1   3 460.860 52.1317   3
   5   1  -3 405.709 52.1180   3
  -5   1   3 377.480 50.2465   2
  -4  -1   3 2123.08 212.482   3
   4  -1  -3 1819.20 211.397   3
  -4  -1   3 1997.26 210.325   1
   4   1  -3 1732.37 211.702   3
   4   1  -3 1688.02 210.313   1
   4   1  -3 1675.11 210.356   2
  -4   1   3 1498.30 210.096   1
  -4   1   3 1415.02 210.183   2
  -4   1   3 1920.99 211.259   3
  -3  -1   3 1192.23 131.208   3
  -3  -1   3 1047.03 130.210   2
  -3  -1   3 996.598 130.455   1
  -3   1   3 959.067 130.055   1
   3   1  -3 1168.76 130.286   1
   3   1  -3 1194.64 130.337   2
  -3   1   3 1075.08 130.168   2
   2   1  -3 3295.13 384.573   1
   2   1  -3 3155.33 384.579   2
   0  -1  -3 1608.39 190.893   3
   0   1   3 1567.65 190.209   3
   1  -1   3 6417.05 633.145   3
   1  -1   3 4990.56 634.008   3
  -1   1  -3 4744.45 632.024   1
   1   1   3 5444.89 632.355   2
   1   1   3 4919.25 632.130   1
  -2  -1  -3 3523.95 432.807   2
  -2  -1  -3 2857.35 436.324   3
   2  -1   3 3725.50 434.917   3
   2   1   3 3635.49 432.894   1
  -2   1  -3 3641.85 432.691   1
   2   1   3 4182.79 434.990   3
   2   1   3 3830.10 432.940   2
   3  -1   3 2522.77 327.391   2
  -3  -1  -3 2470.27 327.346   2
  -3  -1  -3 3101.15 329.944   3
  -3  -1  -3 2526.55 327.211   1
   3   1   3 2958.58 327.514   1
  -3   1  -3 2606.25 327.179   1
  -3   1  -3 3060.44 329.599   3
  -3   1  -3 2655.50 327.322   2
   3   1   3 2809.72 328.869   3
   4  -1   3 1396.85 149.853   3
   4  -1   3 1203.62 148.541   3
  -4  -1  -3 1192.93 147.022   2
  -4  -1  -3 1182.84 146.819   1
  -4   1  -3 1120.64 146.908   2
  -4   1  -3 1409.40 149.544   3
   4   1   3 1197.66 147.153   2
  -4   1  -3 1145.29 146.747   1
  -5  -1  -3 195.901 28.1373   3
  -5  -1  -3 226.280 26.4769   2
  -5  -1  -3 224.131 26.1402   1
   5  -1   3 228.214 26.5250   2
   5  -1   3 164.380 28.7450   3
  -5   1  -3 187.390 27.8568   3
  -5   1  -3 176.418 28.6831   3
   5   1   3 224.322 29.2720   3
   5   1   3 225.932 26.6178   2
  -5   1  -3 228.643 26.4036   2
   5   1   3 268.124 26.7717   1
   6  -1   3 352.703 37.0706   2
  -6  -1  -3 280.820 36.5254   1
   6  -1   3 306.780 39.9972   3
  -6  -1  -3 358.293 37.8183   2
  -6  -1  -3 278.639 38.7824   3
   6   1   3 338.474 37.1267   1
  -6   1  -3 257.555 36.4879   1
  -6   1  -3 261.165 38.4879   3
   6   1   3 291.657 39.7208   3
   7  -1   3 65.2990 13.4095   3
   7  -1   3 68.0605 9.82325   2
  -7  -1  -3 67.5226 11.0456   1
  -7  -1  -3 70.9065 12.3207   3
  -7   1  -3 52.1244 11.2863   3
   7   1   3 71.5099 13.4680   3
   7   1   3 65.3182 9.87210   2
   7   1   3 61.6991 9.62125   2
  -7   1  -3 64.7128 8.82427   1
  -7   1  -3 69.8860 9.50558   2
   7   1   3 65.2284 10.0624   1
  -8  -1  -3 21.4832 4.49874   1
  -8  -1  -3 29.0121 5.70986   2
  -8  -1  -3 18.9080 7.98281   3
   8  -1   3 22.6913 8.34748   3
   8   1   3 17.9455 5.21658   2
  -8   1  -3 12.7655 6.08954   3
  -8   1  -3 23.5146 4.28883   1
  -9  -1  -3 22.7246 5.25271   2
  -9  -1  -3 12.2412 3.63807   1
  -9  -1  -3 7.07317 6.35504   3
   9  -1   3 13.1419 8.38203   3
   9   1   3 16.7937 5.04266   2
   9   1   3 24.4220 9.54019   3
   9   1   3 18.0993 4.71932   1
  -9   1  -3 9.74685 6.21823   3
  -9   1  -3 21.6002 4.87067   2
 -10  -1  -3 41.3132 6.56797   1
 -10  -1  -3 40.2459 7.87852   2
  10  -1   3 28.3356 11.8440   3
 -10  -1  -3 22.7995 10.3253   3
 -10   1  -3 41.6158 7.48757   2
  10   1   3 39.0783 7.35738   1
  10   1   3 48.6831 8.32481   2
  10   1   3 34.3223 11.7113   3
 -10   1  -3 15.1741 8.24700   3
 -10   1  -3 43.9144 6.67867   1
  11  -1   3 1.22146 7.28054   3
  11  -1   3 6.82937 4.47476   2
 -11  -1  -3 7.10445 3.57140   1
 -11  -1  -3 1.27189 6.47316   3
  11   1   3 1.18471 3.66227   1
 -11   1  -3 9.61416 4.72171   2
  11   1   3 8.91872 8.00720   3
 -12  -1  -3 15.0557 6.16061   2
  12  -1   3 13.4337 5.70286   2
 -12  -1  -3 11.6653 12.0955   3
  12   1   3 18.7390 6.07843   2
 -12   1  -3 16.4694 6.23919   2
  12   1   3 12.4181 5.20399   1
 -12   1  -3 25.5882 5.39475   1
 -12   1  -3 8.56245 8.05927   3
  12   1   3 16.9712 10.5338   3
 -13  -1  -3 14.0749 4.42876   1
  13  -1   3 11.6620 10.6250   3
 -13  -1  -3 12.2717 5.97933   2
  13  -1   3 6.60511 4.63031   2
 -13  -1  -3 3.68319 8.04755   3
  13   1   3 12.8489 6.21239   2
 -13   1  -3 10.6240 4.39399   1
  13   1   3 -5.3291 7.72062   3
 -13   1  -3 10.7980 5.90881   2
 -14  -1  -3 32.2159 6.14424   1
 -14  -1  -3 3.38848 7.55830   3
 -14  -1  -3 21.0961 7.02173   2
  14  -1   3 10.5976 5.79354   2
  14   1   3 15.3584 6.18261   2
  14   1   3 0.21616 9.85502   3
 -14   1  -3 23.2838 7.34965   2
 -14   1  -3 26.6230 5.81305   1
 -15  -1  -3 15.4353 10.1758   3
  15  -1   3 -8.9981 5.94868   2
 -15  -1  -3 28.6906 6.29722   1
 -15   1  -3 10.7825 9.87639   3
 -15   1  -3 22.8574 8.45292   2
 -15   1  -3 22.1499 5.61761   1
  15   1   3 15.1896 6.42147   2
 -16  -1  -3 -6.0000 4.16536   2
 -16  -1  -3 5.99314 4.24716   1
 -16   1  -3 0.72145 3.69844   1
  16   1   3 7.18758 5.38559   2
 -16   1  -3 0.92107 5.12095   2
 -17  -1  -3 2.01325 4.62100   2
  17   1   3 -6.3983 5.16407   2
 -17   1  -3 0.73182 5.29891   2
 -18  -1  -3 -2.7798 4.25336   2
 -18   1  -3 -4.5874 4.44649   2
 -18   1  -3 9.35878 6.41034   1
 -19  -1  -3 2.81976 4.40804   2
 -19   2   3 -2.7380 3.63783   1
 -19   2   3 1.83371 5.12042   2
  19   2  -3 7.35318 5.40031   2
 -18  -2   3 0.98248 4.32178   2
 -18  -2   3 0.63088 4.26397   2
 -18   2   3 7.04490 4.07870   1
  18   2  -3 -3.9757 4.43679   2
 -18   2   3 0.79985 4.04781   2
 -17  -2   3 14.6813 5.64232   2
 -17   2   3 7.88638 5.51879   2
 -16  -2   3 3.51553 4.33097   1
 -16  -2   3 4.58877 4.66355   2
 -16   2   3 1.86245 3.58867   1
 -16   2   3 4.16832 4.29293   2
 -15  -2   3 6.24345 4.68508   2
 -15  -2   3 0.02375 3.91037   1
  15   2  -3 3.96371 4.68266   2
 -15   2   3 0.88181 4.17478   2
  15   2  -3 -2.5895 8.77359   3
 -14  -2   3 74.7690 10.9274   1
 -14  -2   3 59.3256 17.8780   3
  14   2  -3 64.4838 11.5922   2
 -14   2   3 90.2712 11.1809   1
 -14   2   3 54.6041 16.1172   3
 -14   2   3 71.3961 11.6089   2
 -13  -2   3 24.2228 6.49228   2
  13  -2  -3 4.80118 8.55872   3
  13   2  -3 28.2331 6.52773   2
 -13   2   3 20.6164 10.0156   3
 -13   2   3 21.7443 5.61549   2
 -13   2   3 19.5590 4.84739   1
  13   2  -3 17.8318 5.36382   1
 -12  -2   3 227.531 26.8271   1
 -12  -2   3 234.303 27.5528   2
  12  -2  -3 164.750 31.5418   3
  12  -2  -3 222.930 26.7717   2
  12   2  -3 202.779 27.0930   1
 -12   2   3 237.454 26.8594   1
 -12   2   3 181.574 31.8036   3
  12   2  -3 222.792 27.5822   2
  12   2  -3 173.399 32.0259   3
 -12   2   3 237.109 27.4058   2
  11  -2  -3 78.9852 9.77723   2
  11  -2  -3 46.3688 13.6197   3
 -11  -2   3 58.5659 9.34260   1
 -11  -2   3 55.4131 14.1615   3
  11   2  -3 74.2108 10.2770   1
  11   2  -3 85.6884 10.9875   2
 -11   2   3 45.7246 13.2590   3
 -11   2   3 72.3642 10.1528   2
 -10  -2   3 102.302 17.9278   3
  10  -2  -3 82.0233 12.8358   2
  10  -2  -3 95.5702 17.0196   3
 -10  -2   3 107.198 13.6278   2
 -10  -2   3 105.087 13.0053   1
  10   2  -3 99.5246 18.0395   3
 -10   2   3 102.129 12.9161   1
  10   2  -3 86.2849 13.4934   1
  10   2  -3 91.5597 13.6542   2
 -10   2   3 109.215 13.5056   2
 -10   2   3 104.626 17.1137   3
   9  -2  -3 185.918 22.0244   2
  -9  -2   3 143.020 25.1664   3
  -9  -2   3 193.620 22.0194   1
   9  -2  -3 160.304 25.0654   3
  -9  -2   3 200.043 22.5097   2
  -9   2   3 184.388 25.4927   3
  -9   2   3 163.810 25.1699   3
  -9   2   3 177.246 22.1859   2
   9   2  -3 173.213 22.4920   2
   9   2  -3 180.197 22.3597   1
   9   2  -3 167.803 26.0398   3
  -8  -2   3 317.189 40.2325   3
   8  -2  -3 279.348 39.0740   3
   8  -2  -3 302.074 36.4594   2
  -8  -2   3 310.467 36.4762   1
  -8  -2   3 297.976 36.7451   2
  -8   2   3 314.905 39.4213   3
  -8   2   3 273.810 36.2709   1
   8   2  -3 296.488 40.0489   3
   8   2  -3 300.573 36.9028   2
  -8   2   3 288.587 36.5713   2
   8   2  -3 318.975 36.8111   1
  -7  -2   3 651.341 80.7971   1
   7  -2  -3 802.665 80.9003   2
   7  -2  -3 804.434 80.9001   2
   7  -2  -3 686.462 83.0617   3
  -7   2   3 586.591 82.2634   3
  -7   2   3 539.617 80.5929   1
   7   2  -3 652.249 81.1453   2
   7   2  -3 695.901 81.1898   1
   7   2  -3 583.468 83.3423   3
  -7   2   3 731.284 83.3157   3
  -6  -2   3 2165.51 236.056   1
  -6  -2   3 1930.05 236.140   2
   6   2  -3 2028.90 236.205   1
  -6   2   3 1926.02 235.862   1
   6   2  -3 1886.04 238.328   3
   6   2  -3 1926.48 236.265   2
  -6   2   3 1950.89 236.046   2
  -6   2   3 1997.84 237.364   3
  -5  -2   3 26.8161 4.08359   2
   5  -2  -3 11.5438 5.54872   3
  -5   2   3 26.4590 3.43885   1
   5   2  -3 29.0795 4.43442   1
   5   2  -3 31.3255 4.52876   2
  -5   2   3 27.2211 5.77957   3
   5   2  -3 24.5619 6.20431   3
  -5   2   3 16.0962 4.48670   3
   4  -2  -3 273.151 34.3484   3
  -4  -2   3 261.743 32.6684   2
  -4  -2   3 305.427 34.7360   3
  -4  -2   3 284.653 33.9743   3
   4  -2  -3 306.195 33.7105   3
   4   2  -3 243.805 34.2074   3
  -4   2   3 230.223 32.3754   1
  -4   2   3 317.430 34.1113   3
  -4   2   3 232.665 32.5928   2
   4   2  -3 248.327 32.7085   1
  -4   2   3 287.314 33.4494   3
   4   2  -3 239.921 32.7536   2
   4   2  -3 296.003 34.4166   3
  -3  -2   3 147.759 18.1017   2
   3  -2  -3 187.011 20.0999   3
   3  -2  -3 150.184 18.7271   3
   3  -2  -3 122.467 18.5861   3
  -3  -2   3 180.369 20.2935   3
   3   2  -3 181.128 20.0062   3
   3   2  -3 148.048 18.1635   1
  -3   2   3 137.842 17.9174   2
  -3   2   3 124.628 19.6547   3
  -3   2   3 117.419 17.7502   1
   3   2  -3 155.655 18.2469   2
  -2  -2   3 963.347 112.044   3
   2  -2  -3 814.384 111.826   3
  -2   2   3 1111.17 111.395   3
   2   2  -3 1036.48 112.310   3
   2   2  -3 715.006 110.791   2
  -1  -2   3 630.589 68.7920   3
  -1  -2   3 678.922 68.5025   3
   1  -2  -3 547.378 68.8295   3
   1  -2  -3 527.869 67.8914   3
  -1   2   3 575.260 69.3578   3
   1   2  -3 445.626 67.4748   2
   1   2  -3 580.184 68.9723   3
  -1   2   3 579.422 68.2042   3
   1   2  -3 520.046 67.4656   1
   0  -2  -3 236.305 26.2038   3
   0  -2   3 234.722 25.9909   3
   0  -2   3 217.055 26.2239   3
   0  -2  -3 208.277 25.4647   3
   0   2  -3 171.015 24.7539   1
   0   2  -3 193.467 26.7031   3
   0   2  -3 185.561 24.9524   2
   1  -2   3 697.422 83.3150   3
  -1  -2  -3 777.197 83.6576   3
   1   2   3 658.080 82.6014   2
  -1   2  -3 574.644 82.3669   1
  -1   2  -3 760.765 82.5768   2
   1   2   3 688.553 82.5360   1
   1   2   3 675.435 83.4705   3
   2  -2   3 31.4094 8.48149   3
  -2  -2  -3 30.6374 6.15668   2
  -2  -2  -3 38.9835 7.26484   3
  -2  -2  -3 34.9225 7.69332   3
   2  -2   3 41.5213 6.83662   3
   2   2   3 48.9138 8.58461   3
  -2   2  -3 37.4687 8.58564   3
   2   2   3 37.8075 7.23665   3
  -2   2  -3 57.1354 5.96116   2
   2   2   3 58.6795 6.21961   2
  -2   2  -3 39.2171 7.66207   3
   3  -2   3 1876.74 225.931   3
  -3  -2  -3 1481.52 224.740   2
   3  -2   3 1789.53 226.327   3
  -3  -2  -3 2246.95 226.379   3
   3   2   3 1842.71 224.247   1
   3   2   3 2143.16 226.418   3
  -3   2  -3 1590.98 223.923   1
  -3   2  -3 1734.74 224.069   2
  -3   2  -3 2207.58 226.549   3
   4  -2   3 784.101 97.9969   3
  -4  -2  -3 892.286 95.5626   1
   4   2   3 797.231 97.4044   3
   4   2   3 836.110 95.5770   1
   4   2   3 675.814 97.2678   3
  -4   2  -3 796.752 95.1337   1
   4   2   3 808.789 95.6137   2
  -4   2  -3 770.427 95.3058   2
   5  -2   3 477.466 72.2548   3
  -5  -2  -3 632.260 69.5504   2
  -5  -2  -3 619.996 69.2618   1
  -5   2  -3 626.846 72.1678   3
   5   2   3 584.121 69.6389   2
   5   2   3 470.711 71.4853   3
   5   2   3 588.664 69.5964   1
  -5   2  -3 576.180 71.1057   3
  -5   2  -3 599.166 69.0801   1
   6  -2   3 383.380 51.7841   3
  -6  -2  -3 422.601 48.3372   1
  -6  -2  -3 461.359 49.1859   2
   6  -2   3 448.556 48.6640   2
   6   2   3 391.736 51.8053   3
   6   2   3 397.994 48.8981   2
  -6   2  -3 361.671 51.0011   3
  -6   2  -3 405.804 48.2317   1
   6   2   3 394.747 48.8295   1
  -6   2  -3 329.960 48.8074   2
   7  -2   3 6.77875 6.29631   3
  -7  -2  -3 16.3607 6.53926   3
   7   2   3 13.7717 4.02939   2
  -7   2  -3 20.0268 3.48535   1
  -7   2  -3 19.4449 4.17768   2
   7   2   3 12.5261 4.20317   1
  -7   2  -3 13.8326 5.68930   3
   7   2   3 12.0599 7.11555   3
  -8  -2  -3 23.0217 4.88767   2
  -8  -2  -3 29.8498 5.59426   1
  -8  -2  -3 14.0429 9.95146   3
   8  -2   3 17.1437 8.02838   3
   8   2   3 17.4151 4.82935   2
   8   2   3 18.8998 7.87041   3
  -8   2  -3 14.4029 5.97612   3
  -8   2  -3 17.5455 4.36467   2
  -8   2  -3 7.39985 3.03520   1
  -9  -2  -3 70.4515 15.9803   3
   9  -2   3 75.6232 16.9253   3
  -9  -2  -3 95.7203 11.9573   1
   9  -2   3 84.7664 12.2515   2
  -9   2  -3 98.8431 11.9846   1
  -9   2  -3 94.0730 12.6531   2
   9   2   3 85.8638 13.3554   2
   9   2   3 94.0247 17.6832   3
  10  -2   3 112.781 15.3517   2
 -10  -2  -3 139.595 15.0903   1
  10  -2   3 87.6757 20.0951   3
 -10  -2  -3 129.503 16.2203   2
 -10  -2  -3 80.3864 18.6663   3
  10   2   3 116.827 16.2785   2
  10   2   3 115.389 15.6285   1
 -10   2  -3 119.457 15.7941   2
 -10   2  -3 92.7069 18.7416   3
 -10   2  -3 117.749 15.4147   1
 -11  -2  -3 48.3840 7.01039   1
  11  -2   3 39.4761 7.25933   2
 -11  -2  -3 49.0189 8.80178   2
 -11  -2  -3 41.2818 8.56235   2
 -11  -2  -3 16.0476 9.70755   3
  11   2   3 37.1732 13.7118   3
 -11   2  -3 40.5509 7.13285   1
 -11   2  -3 36.4222 10.8589   3
 -11   2  -3 27.8242 7.16962   2
  11   2   3 36.5086 13.5598   3
  11   2   3 41.9680 7.75441   1
  12  -2   3 21.8629 12.4995   3
 -12  -2  -3 45.5136 7.28864   1
  12  -2   3 37.7172 7.04376   2
 -12   2  -3 33.3758 8.13874   2
  12   2   3 32.9707 15.2294   3
  12   2   3 40.6620 8.15285   1
 -13  -2  -3 6.43462 3.48736   1
 -13  -2  -3 2.59278 5.11591   2
  13  -2   3 2.18980 11.3200   3
  13   2   3 6.09403 5.77594   2
  13   2   3 6.36942 9.59487   3
 -13   2  -3 1.64536 6.32803   3
 -13   2  -3 4.24631 3.79375   1
  14   2   3 15.1782 11.2831   3
 -14   2  -3 10.9549 8.81506   3
 -14   2  -3 15.9495 5.17842   1
 -14   2  -3 15.8181 5.16285   1
 -14   2  -3 9.75607 6.04076   2
  14   2   3 10.5862 6.02047   2
 -15  -2  -3 1.13510 6.34942   2
 -15  -2  -3 0.61346 12.1113   3
  15   2   3 8.54160 10.9282   3
  15   2   3 2.57026 6.54208   2
 -16  -2  -3 -4.6947 4.48156   2
 -16   2  -3 2.39673 5.58219   2
 -16   2  -3 3.40463 4.17944   1
  16   2   3 2.84392 5.54737   2
 -17  -2  -3 7.98504 4.86475   2
  17   2   3 -2.9457 4.43488   2
 -17   2  -3 -2.7786 4.89354   2
 -17   2  -3 2.85609 3.67732   1
 -18  -2  -3 -3.9098 5.62033   2
 -18   2  -3 -6.7692 4.37983   2
 -19  -3   3 5.12878 4.26860   2
  19   3  -3 4.10094 4.00099   2
 -19   3   3 1.79574 3.78250   2
 -19   3   3 0.01548 4.01557   1
 -18  -3   3 6.81754 4.61668   2
 -18   3   3 2.44198 4.36419   2
  18   3  -3 1.26203 4.11133   2
 -17   3   3 3.85587 4.27132   2
  17   3  -3 0.84008 4.09269   2
 -17   3   3 3.45363 3.65496   1
 -16  -3   3 5.95059 4.68562   2
 -16   3   3 12.6365 4.64110   1
  16   3  -3 15.9088 5.88771   2
 -15  -3   3 21.4694 12.9101   3
  15   3  -3 35.8454 7.94014   2
 -15   3   3 26.2848 5.99347   1
 -15   3   3 14.6132 9.68436   3
 -15   3   3 27.7451 6.99745   2
  15   3  -3 19.5573 13.1341   3
 -14  -3   3 42.2477 8.41657   2
 -14  -3   3 17.4768 11.1454   3
  14   3  -3 33.6829 14.5188   3
 -14   3   3 56.0229 8.03414   1
  14   3  -3 37.3103 8.82013   2
 -14   3   3 45.0300 8.34232   2
  14   3  -3 46.4649 8.17727   1
 -13  -3   3 41.2720 7.85325   2
 -13   3   3 15.8379 9.60270   3
 -13   3   3 39.1388 7.96656   2
  13   3  -3 42.6070 8.63471   2
 -13   3   3 43.0751 7.03905   1
  13   3  -3 40.8266 7.82134   1
  13   3  -3 23.9184 11.3210   3
 -12  -3   3 29.9741 6.66554   1
 -12  -3   3 33.5118 7.10849   2
 -12  -3   3 25.6677 11.8776   3
  12   3  -3 41.9122 8.05165   2
  12   3  -3 51.4116 9.70165   1
 -12   3   3 41.0109 7.50511   2
  12   3  -3 23.3401 10.7771   3
 -12   3   3 30.5154 11.0977   3
 -11  -3   3 286.853 37.5347   2
  11   3  -3 322.324 37.5651   2
 -11   3   3 309.111 36.5613   1
 -11   3   3 292.166 37.9704   2
 -11   3   3 291.370 40.8390   3
  11   3  -3 280.307 37.0559   1
 -10  -3   3 422.639 52.1794   2
  10  -3  -3 382.548 55.2952   3
 -10  -3   3 399.131 56.5154   3
  10   3  -3 465.242 52.6045   2
 -10   3   3 394.749 55.2103   3
 -10   3   3 490.563 52.1952   2
  10   3  -3 396.367 56.7745   3
 -10   3   3 464.278 51.7870   1
  10   3  -3 410.675 52.1868   1
  -9  -3   3 416.059 48.0528   2
  -9  -3   3 401.577 52.1436   3
  -9  -3   3 431.836 47.7165   1
   9  -3  -3 358.153 50.9433   3
   9   3  -3 408.678 48.3023   2
  -9   3   3 372.049 50.5747   3
   9   3  -3 400.263 52.3988   3
  -9   3   3 368.775 47.7588   2
   9   3  -3 373.826 48.0269   1
  -9   3   3 394.977 47.5341   1
  -8  -3   3 75.0370 14.4796   3
  -8  -3   3 83.8433 10.9257   1
  -8  -3   3 89.1169 11.4199   2
   8  -3  -3 80.0183 13.5428   3
  -8   3   3 72.3976 12.3270   3
  -8   3   3 76.2540 13.5038   3
   8   3  -3 91.6007 15.2558   3
   8   3  -3 97.1706 11.7694   2
   8   3  -3 89.0659 11.6052   1
  -8   3   3 82.6729 11.0006   2
  -7  -3   3 282.620 34.0712   2
  -7  -3   3 241.242 33.8097   1
   7   3  -3 294.292 34.3533   2
   7   3  -3 289.702 34.2212   1
  -7   3   3 305.768 36.2534   3
   7   3  -3 236.753 36.7144   3
  -7   3   3 298.697 34.2721   2
   6  -3  -3 10.3184 4.19851   3
  -6  -3   3 12.7991 5.75231   3
   6   3  -3 17.7800 3.61993   2
  -6   3   3 8.26353 2.48147   2
   6   3  -3 24.6196 4.31480   1
   6   3  -3 8.46308 5.13201   3
  -5  -3   3 179.324 23.4215   3
  -5  -3   3 194.415 21.0279   2
   5  -3  -3 134.993 22.1893   3
  -5   3   3 167.071 20.5117   1
  -5   3   3 180.507 21.7794   3
   5   3  -3 164.298 21.1515   1
  -5   3   3 172.924 22.1909   3
   5   3  -3 155.574 23.0259   3
   5   3  -3 180.139 21.2210   2
  -4  -3   3 299.716 33.8820   2
   4  -3  -3 222.367 34.4532   3
  -4  -3   3 273.390 35.7196   3
   4  -3  -3 328.795 34.2501   3
   4   3  -3 238.986 35.4590   3
   4   3  -3 291.416 33.9470   1
   4   3  -3 302.831 35.8215   3
  -4   3   3 290.178 34.4530   3
   4   3  -3 287.182 34.0305   2
   4   3  -3 305.127 35.8510   3
  -4   3   3 306.527 34.9456   3
  -4   3   3 209.415 33.8989   2
   3  -3  -3 118.252 14.5524   3
  -3  -3   3 121.164 15.8627   3
  -3  -3   3 129.523 14.8343   2
  -3   3   3 102.125 14.4594   2
  -3   3   3 128.747 15.1774   3
   3   3  -3 110.275 14.7639   1
   3   3  -3 105.955 16.0013   3
   3   3  -3 126.393 14.9405   2
   3   3  -3 137.307 16.7239   3
  -2  -3   3 308.007 36.8812   3
  -2  -3   3 346.563 36.7509   3
   2   3  -3 227.914 35.5377   1
   2   3  -3 246.843 35.6341   2
   2   3  -3 362.225 37.4906   3
   1  -3  -3 712.007 83.8279   3
   1   3  -3 659.905 83.7192   1
  -1   3   3 689.405 84.3326   3
   1   3  -3 749.928 85.3038   3
  -1   3   3 689.084 85.2469   3
   0  -3  -3 256.103 29.1164   3
   0  -3  -3 237.591 29.2796   3
   0  -3   3 237.746 29.3042   3
   0  -3   3 231.483 29.2779   3
   0   3  -3 184.926 30.3985   3
   0   3   3 288.451 30.5245   3
   0   3  -3 277.577 29.4193   3
   0   3  -3 213.832 28.4544   2
   0   3  -3 201.127 28.3208   1
   1  -3   3 352.382 38.3481   3
  -1   3  -3 286.866 37.3544   1
  -1   3  -3 213.164 40.9543   3
   1   3   3 319.658 38.2429   2
  -1   3  -3 286.356 37.5225   2
  -1   3  -3 365.864 38.4472   3
   1   3   3 294.983 37.7070   1
   1   3   3 363.535 38.9018   3
  -2  -3  -3 1266.84 143.665   3
  -2  -3  -3 1322.70 143.919   3
  -2  -3  -3 1268.80 143.671   3
   2  -3   3 1073.87 142.873   3
   2   3   3 1162.71 142.480   2
   2   3   3 1205.12 143.756   3
   2   3   3 1044.88 142.348   1
   3  -3   3 332.356 33.2714   3
   3  -3   3 263.796 33.2584   3
  -3  -3  -3 268.395 33.6326   3
  -3  -3  -3 228.141 30.8742   2
  -3   3  -3 225.292 30.6267   1
  -3   3  -3 222.425 30.7761   2
  -3   3  -3 281.708 32.2543   3
   3   3   3 229.383 31.0512   2
   3   3   3 247.784 32.6453   3
  -3   3  -3 267.502 33.0328   3
   4  -3   3 59.8177 12.6757   3
   4  -3   3 61.8542 10.9803   3
  -4  -3  -3 83.3734 10.2887   2
  -4  -3  -3 95.7704 12.6059   3
   4   3   3 79.6655 10.5011   2
  -4   3  -3 93.2214 11.8662   3
  -4   3  -3 82.6166 10.0095   2
  -4   3  -3 69.5715 9.66529   1
  -4   3  -3 84.8118 12.5117   3
   4   3   3 72.4167 10.4736   1
   4   3   3 67.5334 12.3277   3
  -5  -3  -3 156.444 16.7921   2
  -5  -3  -3 129.017 18.9569   3
   5  -3   3 80.3865 18.9120   3
  -5   3  -3 130.160 18.1108   3
   5   3   3 137.199 16.9053   2
  -5   3  -3 134.403 18.9618   3
   5   3   3 147.661 19.8446   3
  -5   3  -3 130.459 16.3736   2
  -5   3  -3 127.777 16.0583   1
  -6  -3  -3 40.7656 8.98921   3
   6  -3   3 23.3108 8.80067   3
  -6  -3  -3 44.3110 6.36800   2
  -6   3  -3 34.4044 7.74393   3
  -6   3  -3 28.9896 8.32541   3
  -6   3  -3 36.7253 5.15059   1
   6   3   3 36.9951 9.43604   3
   6   3   3 28.9618 6.10389   1
   6   3   3 32.1076 6.42416   2
  -7  -3  -3 28.1592 4.92875   1
  -7  -3  -3 28.8928 8.31837   3
  -7  -3  -3 36.1004 6.38234   2
  -7   3  -3 30.9816 5.09695   1
  -7   3  -3 30.2620 8.98438   3
   7   3   3 29.4565 6.19776   1
   7   3   3 35.7968 6.41991   2
  -7   3  -3 33.2145 5.58533   2
  -8  -3  -3 91.6723 19.3692   3
   8  -3   3 95.9618 19.7765   3
   8  -3   3 152.633 16.7382   2
  -8  -3  -3 141.365 16.8838   2
  -8  -3  -3 127.262 15.7306   1
   8   3   3 129.171 17.0261   1
  -8   3  -3 133.805 16.4779   2
  -8   3  -3 105.299 18.5158   3
   8   3   3 139.254 17.1699   2
   8   3   3 125.617 21.1885   3
  -9  -3  -3 57.1780 7.98957   2
  -9  -3  -3 20.1598 8.83035   3
   9  -3   3 21.6354 9.66927   3
  -9  -3  -3 35.5585 5.92691   1
  -9   3  -3 39.6237 7.21273   2
  -9   3  -3 41.6093 6.25944   1
  -9   3  -3 31.7811 9.54646   3
   9   3   3 53.0765 12.7662   3
   9   3   3 41.9951 8.17013   2
 -10  -3  -3 5.24924 3.06564   1
  10  -3   3 0.88827 6.89695   3
 -10  -3  -3 5.83089 6.94290   3
  10   3   3 4.21263 7.61041   3
  10   3   3 4.94363 4.27980   1
  10   3   3 4.73560 4.73857   2
 -10   3  -3 8.73200 3.34723   1
 -11  -3  -3 44.5531 8.91101   2
 -11   3  -3 46.3786 7.38021   1
  11   3   3 54.6864 9.86609   2
 -11   3  -3 18.6235 9.68658   3
  11   3   3 43.8569 8.62565   1
  11   3   3 47.9080 14.6282   3
 -12  -3  -3 3.82060 3.49064   1
 -12  -3  -3 7.35649 5.19690   2
 -12   3  -3 3.86787 6.60542   3
 -12   3  -3 9.30499 5.34262   2
  12   3   3 4.02004 4.40708   1
  12   3   3 5.45260 8.58177   3
 -13  -3  -3 1.00013 5.11814   2
  13   3   3 -2.3659 4.21002   1
  13   3   3 2.49944 5.17864   2
 -13   3  -3 -0.4757 3.74088   1
 -13   3  -3 1.02189 4.92277   2
 -13   3  -3 -2.0987 5.38740   3
  13   3   3 5.96005 8.18863   3
 -14  -3  -3 -3.0886 9.50357   3
 -14  -3  -3 4.92906 5.53749   2
  14   3   3 12.2092 5.75114   1
 -14   3  -3 5.39300 5.20992   2
 -14   3  -3 -1.5834 3.78657   1
 -14   3  -3 7.00446 6.58069   3
  14   3   3 7.49395 5.53538   2
  14   3   3 8.88858 13.6579   3
 -15  -3  -3 6.27041 5.33598   2
  15   3   3 1.42621 5.55386   2
 -15   3  -3 1.21096 3.86222   1
 -16  -3  -3 -2.7074 4.52320   2
  16   3   3 2.67010 4.92187   2
 -16   3  -3 4.03211 5.30946   2
 -17  -3  -3 -2.5520 4.37241   2
  17   3   3 5.81702 4.48866   2
 -17   3  -3 -0.9965 4.80992   2
 -18  -3  -3 -1.0278 3.62092   2
  18   3   3 -4.4707 4.69319   2
 -18   3  -3 7.51896 3.77003   1
 -18   3  -3 5.62299 5.22095   2
  19   4  -3 5.91049 3.95513   2
 -19   4   3 2.83637 3.57473   2
 -19   4   3 -1.2259 3.42948   1
 -18  -4   3 8.32396 4.67000   2
 -18   4   3 -0.8895 3.65629   2
 -18   4   3 3.72762 3.83974   1
  18   4  -3 3.85886 5.06299   2
 -17  -4   3 9.13813 4.70604   2
 -17   4   3 11.3748 4.50353   2
  17   4  -3 12.0512 5.69150   2
 -17   4   3 19.9538 5.16616   1
  16   4  -3 4.41180 4.72257   2
 -15  -4   3 15.4392 11.7238   3
  15   4  -3 5.97786 7.13853   2
 -15   4   3 5.93580 5.54807   2
  15   4  -3 6.34588 4.61241   1
 -15   4   3 12.3505 4.81569   1
 -14  -4   3 16.0228 10.6348   3
 -14  -4   3 13.5547 5.45481   2
 -14   4   3 22.2993 9.92867   3
 -14   4   3 29.7860 6.20988   2
  14   4  -3 18.0552 5.98298   1
  14   4  -3 24.7833 6.96413   2
 -13  -4   3 6.61582 4.08461   2
 -13  -4   3 6.94019 8.36804   3
  13   4  -3 9.98658 4.86548   1
  13   4  -3 6.49333 5.53333   2
 -13   4   3 4.33077 3.42983   1
 -13   4   3 8.89614 4.28487   2
 -12  -4   3 238.070 28.3968   2
 -12  -4   3 195.616 33.5077   3
  12   4  -3 183.542 34.0826   3
 -12   4   3 237.192 28.1504   2
 -12   4   3 212.462 32.5212   3
  12   4  -3 208.956 28.3283   1
  12   4  -3 256.945 29.2087   2
 -11  -4   3 48.2753 12.1695   2
  11   4  -3 63.4598 10.8073   2
 -11   4   3 42.7665 12.3243   3
 -11   4   3 64.0680 9.12877   2
  11   4  -3 57.2983 9.88055   1
 -10  -4   3 60.3456 15.6145   3
 -10  -4   3 87.2251 11.7263   2
 -10   4   3 68.3550 12.5306   1
 -10   4   3 87.4563 15.1175   3
 -10   4   3 77.6229 11.3076   2
  10   4  -3 91.8901 12.7822   2
  10   4  -3 78.5565 16.6107   3
  10   4  -3 101.836 13.0648   1
  -9  -4   3 57.7679 8.82141   2
   9   4  -3 63.6616 9.26294   1
   9   4  -3 42.3037 12.5589   3
   9   4  -3 71.3832 9.59954   2
  -9   4   3 56.7538 8.27459   2
  -9   4   3 48.5297 10.7234   3
  -8  -4   3 67.4095 9.81910   2
   8  -4  -3 56.2272 10.8100   3
  -8  -4   3 83.6432 14.2049   3
  -8   4   3 73.6304 11.9803   3
   8   4  -3 68.6755 10.0624   1
   8   4  -3 75.1000 10.5057   2
  -7  -4   3 158.891 23.0939   3
   7   4  -3 155.216 19.9586   1
  -7   4   3 156.535 20.8823   3
  -7   4   3 143.859 19.1654   1
   7   4  -3 165.086 23.3544   3
   7   4  -3 169.817 20.2220   2
  -6  -4   3 96.5872 10.8525   2
  -6  -4   3 84.0898 13.6828   3
  -6   4   3 91.9522 11.6672   3
  -6   4   3 79.7615 12.0447   3
   6   4  -3 73.8038 10.9350   1
  -6   4   3 75.1156 10.0808   1
   6   4  -3 69.4941 11.0020   2
  -5  -4   3 324.467 32.5015   2
   5   4  -3 272.324 32.6512   2
  -5   4   3 246.036 32.8700   3
   5   4  -3 269.647 34.8871   3
  -5   4   3 245.112 31.8436   1
   5   4  -3 275.130 32.5100   1
  -5   4   3 237.036 32.0506   2
  -4  -4   3 989.779 101.241   2
  -4  -4   3 891.939 103.154   3
  -4   4   3 917.423 101.962   3
  -4   4   3 735.683 101.035   2
   4   4  -3 872.589 101.314   2
   4   4  -3 848.133 101.233   1
   4   4  -3 640.446 104.452   3
  -3   4   3 692.931 93.0958   2
   3   4  -3 926.659 95.3636   3
   3   4  -3 723.391 93.4743   2
   3   4  -3 868.533 95.5353   3
   3   4  -3 701.971 93.3549   1
  -2  -4   3 372.369 43.5573   3
  -2  -4   3 372.796 43.3876   3
   2   4  -3 290.159 42.2971   2
   2   4  -3 364.595 43.6513   3
   2   4  -3 359.123 44.0610   3
  -1  -4   3 19.4252 6.01262   3
   1   4  -3 20.0968 4.30600   3
  -1   4   3 18.6404 3.62490   3
   1   4  -3 16.2262 3.04903   2
   1   4  -3 17.4036 5.14051   3
  -1   4   3 18.0634 4.95791   3
  -1   4   3 13.6984 2.73078   2
   0   4  -3 20.3121 6.26636   3
   0   4  -3 21.7242 3.70397   2
   0   4   3 25.1732 4.64002   3
   0   4  -3 25.5274 4.82697   3
   0   4   3 28.9170 6.15610   3
  -1   4  -3 461.626 59.8274   3
   1   4   3 490.321 57.1661   1
  -2  -4  -3 2472.19 245.777   3
  -2  -4  -3 2160.66 245.039   3
   2   4   3 1965.38 243.864   2
   2   4   3 1681.23 243.667   1
   2   4   3 2126.41 245.355   3
   2   4   3 1730.45 243.675   1
  -2   4  -3 2177.99 243.741   2
  -2   4  -3 2032.14 245.934   3
  -3   4  -3 1118.56 141.320   1
   3   4   3 1181.21 141.861   2
  -3   4  -3 1108.31 141.524   2
   3   4   3 1269.22 143.760   3
   3   4   3 1076.01 141.684   1
   3   4   3 1262.87 144.027   3
   3   4   3 1283.12 143.786   3
   4  -4   3 525.044 87.7052   3
  -4   4  -3 769.385 87.2476   2
  -4   4  -3 869.939 89.8621   3
  -4   4  -3 648.477 86.9947   1
   4   4   3 843.277 87.7809   2
   5  -4   3 2.14194 3.97687   3
  -5  -4  -3 10.4422 3.13369   2
  -5  -4  -3 2.45263 4.75827   3
   5  -4   3 2.43643 3.92677   3
   5   4   3 6.12075 3.31127   2
   5   4   3 3.80699 5.60179   3
   5   4   3 10.7344 3.64407   1
  -5   4  -3 9.35406 2.30206   1
  -5   4  -3 2.30922 3.64820   3
  -5   4  -3 8.97350 4.83799   3
  -5   4  -3 5.90678 2.45650   2
  -6  -4  -3 28.8647 5.78469   2
  -6   4  -3 33.3216 5.61084   2
  -6   4  -3 29.8356 7.34297   3
  -6   4  -3 28.2259 7.82801   3
   6   4   3 31.1434 6.50300   2
  -6   4  -3 35.0068 4.88085   1
  -7  -4  -3 69.6653 9.38020   2
   7  -4   3 36.1009 11.6194   3
  -7  -4  -3 59.1210 12.2843   3
  -7   4  -3 50.8590 11.5997   3
  -7   4  -3 62.2845 8.36879   1
   7   4   3 69.1633 9.96461   1
  -7   4  -3 68.8368 9.12488   2
   7   4   3 81.3528 10.3056   2
   8  -4   3 1.74803 5.67265   3
  -8  -4  -3 12.2525 4.21548   2
  -8  -4  -3 5.45505 6.45637   3
   8   4   3 10.1456 4.52532   1
   8   4   3 16.8082 5.15970   2
   8   4   3 5.19378 7.59512   3
  -8   4  -3 13.6692 6.22871   3
  -8   4  -3 14.8242 3.25133   1
   9  -4   3 2.80542 6.84225   3
  -9  -4  -3 40.4022 6.51194   2
  -9  -4  -3 16.2073 8.40115   3
  -9   4  -3 27.8918 8.45522   3
  -9   4  -3 37.8596 6.51629   2
   9   4   3 25.3610 10.3712   3
   9   4   3 33.8897 7.04654   2
   9   4   3 19.5497 7.73041   1
 -10  -4  -3 28.4334 10.9955   3
 -10  -4  -3 49.0778 8.53916   2
 -10   4  -3 45.9609 7.05416   1
 -10   4  -3 35.2202 10.7483   3
  10   4   3 31.6626 12.8914   3
 -11  -4  -3 36.0709 7.92775   2
  11   4   3 39.3691 8.23191   1
  11   4   3 33.5016 8.52786   2
  11   4   3 33.0326 13.5069   3
 -12  -4  -3 13.9441 5.82077   2
 -12  -4  -3 7.17508 9.28343   3
 -12   4  -3 16.2244 7.86888   3
  12   4   3 16.9280 5.85238   1
 -12   4  -3 20.5573 5.26815   1
 -12   4  -3 17.4949 6.24482   2
  12   4   3 15.6888 11.8736   3
 -13  -4  -3 8.52773 8.46381   3
 -13  -4  -3 3.59174 5.05613   2
  13   4   3 -1.8708 8.89093   3
  13   4   3 3.74533 5.54153   2
 -13   4  -3 2.59245 6.46282   3
  13   4   3 2.90112 5.00796   1
 -14  -4  -3 3.83462 10.8671   3
 -14  -4  -3 5.42982 5.13182   2
 -14   4  -3 0.05700 8.52486   3
 -14   4  -3 2.11931 5.76971   2
  14   4   3 1.57828 12.0491   3
  14   4   3 8.28572 4.97076   1
  14   4   3 10.9909 8.66181   2
 -15  -4  -3 4.59226 5.18469   2
 -15   4  -3 7.15480 5.49098   2
 -15   4  -3 7.65834 4.87691   1
  15   4   3 14.0417 5.99469   1
  15   4   3 13.7326 6.67925   2
 -16  -4  -3 6.25974 5.19732   2
 -16   4  -3 5.43727 5.70701   2
 -16   4  -3 10.2162 4.85545   1
  16   4   3 4.92525 5.52776   2
 -17  -4  -3 4.47579 4.87206   2
 -17   4  -3 -2.2835 3.30488   1
 -17   4  -3 -1.9517 4.54009   2
  17   4   3 -5.2683 4.01455   2
 -18  -4  -3 1.63185 5.13672   2
 -18   4  -3 -1.0177 3.97965   2
 -18   4  -3 6.09279 3.94578   1
  18   4   3 2.07946 3.96174   2
  18   5  -3 0.70684 3.99287   2
 -18   5   3 0.90876 3.38492   2
 -18   5   3 2.49818 3.32667   1
 -18   5   3 1.02397 3.39619   2
 -17   5   3 2.26397 4.05423   2
 -17   5   3 6.93835 3.68865   1
  17   5  -3 3.58289 4.20746   2
 -17   5   3 6.42786 3.59687   1
 -16  -5   3 3.43456 4.59812   2
  16   5  -3 2.95465 5.43736   2
 -16   5   3 9.31246 4.19620   2
  16   5  -3 5.88357 5.64039   1
 -15   5   3 1.94403 3.95358   2
  15   5  -3 6.93874 5.69936   2
  15   5  -3 -1.3807 5.03733   1
 -15   5   3 7.20468 3.93569   1
 -14  -5   3 10.2578 13.0766   3
 -14  -5   3 8.03776 4.62321   2
  14   5  -3 9.14514 6.18104   2
  14   5  -3 9.10497 5.12403   1
  14   5  -3 5.80075 11.0410   3
 -14   5   3 15.7211 4.99092   2
 -14   5   3 11.9715 7.02485   3
 -13  -5   3 18.6947 5.73368   2
 -13  -5   3 10.8476 10.1490   3
  13   5  -3 30.0154 6.48950   1
 -13   5   3 23.7059 5.15446   1
 -13   5   3 27.3119 5.72591   2
  13   5  -3 8.67838 9.71792   3
  13   5  -3 27.0378 7.35657   2
 -12  -5   3 19.5668 5.31120   2
 -12  -5   3 13.4477 9.37005   3
  12   5  -3 19.2145 5.89186   1
 -12   5   3 21.7464 5.08067   2
  12   5  -3 8.86439 9.00444   3
  12   5  -3 18.9032 6.67094   2
 -12   5   3 14.2823 8.08072   3
 -11  -5   3 77.3931 14.3746   2
 -11   5   3 75.0782 16.3592   3
 -11   5   3 94.0153 12.2698   1
  11   5  -3 89.1897 13.4901   1
 -11   5   3 101.135 12.7859   2
  11   5  -3 112.824 14.2570   2
  11   5  -3 73.2497 18.3636   3
 -10  -5   3 98.0520 15.4152   2
 -10   5   3 124.898 15.3101   2
  10   5  -3 96.7134 21.0268   3
  10   5  -3 120.474 16.0352   1
  10   5  -3 138.005 16.8634   2
 -10   5   3 114.159 14.8321   1
  -9  -5   3 59.7323 10.6286   2
  -9   5   3 79.5938 10.0882   1
   9   5  -3 77.1508 11.5094   1
  -9   5   3 74.1010 10.3560   2
   9   5  -3 82.4618 11.8619   2
   9   5  -3 85.5364 16.3867   3
  -8  -5   3 255.453 30.4712   2
  -8  -5   3 220.045 34.0154   3
  -8   5   3 234.986 30.0993   2
  -8   5   3 231.818 29.8415   1
  -8   5   3 277.789 32.8080   3
   8   5  -3 277.848 31.1397   2
   8   5  -3 248.659 34.9672   3
   8   5  -3 236.851 30.7341   1
  -8   5   3 233.767 31.7243   3
  -7  -5   3 24.9707 5.04484   2
  -7   5   3 22.5004 3.84835   1
  -7   5   3 26.8419 7.58331   3
  -7   5   3 24.3392 4.21780   2
   7   5  -3 29.8587 5.54572   1
   7   5  -3 23.3380 8.20040   3
   7   5  -3 31.7506 5.76896   2
  -6  -5   3 116.521 15.4936   2
  -6  -5   3 134.556 18.7655   3
  -6  -5   3 122.355 15.4834   2
  -6   5   3 130.686 16.7455   3
   6   5  -3 127.085 15.9931   2
  -6   5   3 118.016 15.0417   2
  -6   5   3 108.608 15.9540   3
   6   5  -3 114.151 15.7385   1
   6   5  -3 131.943 19.2419   3
  -5  -5   3 64.0439 10.9013   3
  -5  -5   3 55.7340 8.53487   2
  -5   5   3 55.2129 7.74997   2
   5   5  -3 68.4760 8.66789   1
  -5   5   3 58.2232 8.56892   3
   5   5  -3 58.3297 11.1830   3
   5   5  -3 73.8997 8.92277   2
  -4  -5   3 37.9974 7.49786   3
   4   5  -3 32.5802 5.59566   2
   4   5  -3 35.6761 8.22707   3
   4   5  -3 34.5261 5.51065   1
  -4   5   3 32.6946 4.47131   2
  -4   5   3 33.8141 5.20737   3
  -3  -5   3 212.412 24.0132   3
  -3   5   3 191.915 22.6258   3
   3   5  -3 176.624 24.1609   3
   3   5  -3 172.394 22.5119   2
  -3   5   3 159.649 21.8530   2
   2   5  -3 300.853 34.6942   3
   2   5  -3 227.657 32.9851   2
  -2   5   3 298.806 33.3899   3
   2   5  -3 261.652 34.9339   3
  -1   5   3 312.628 31.4716   3
  -1   5   3 207.096 30.4527   2
   1   5  -3 274.215 32.9606   3
   1   5  -3 242.826 30.6248   2
  -1   5   3 231.135 32.1391   3
   0   5  -3 169.615 21.2054   3
   0   5   3 145.772 20.1032   2
   0   5  -3 135.788 22.3901   3
   0   5   3 185.377 22.4719   3
   0   5  -3 188.482 20.1868   2
   0   5   3 144.569 21.0230   3
   0   5   3 185.488 22.4726   3
  -1   5  -3 593.378 67.3050   3
   1   5   3 552.095 66.5354   2
  -1   5  -3 444.329 68.5274   3
   1   5   3 623.834 68.6231   3
  -1   5  -3 550.229 66.3544   2
  -2  -5  -3 1199.89 187.202   3
   2   5   3 1522.33 187.095   2
  -2   5  -3 1755.17 186.949   2
   2   5   3 1677.92 189.221   3
   2   5   3 1675.63 189.218   3
  -3  -5  -3 60.0630 11.1453   3
  -3   5  -3 75.5082 11.6811   3
   3   5   3 72.8276 12.4116   3
   3   5   3 76.6678 10.0647   1
   3   5   3 67.5028 12.1122   3
  -3   5  -3 78.6897 9.55455   2
   3   5   3 78.9464 10.2830   2
  -4  -5  -3 75.4446 12.1688   3
  -4   5  -3 73.2772 9.58368   2
   4   5   3 83.0839 10.3021   1
   4   5   3 79.5471 14.0402   3
   4   5   3 61.7799 12.4137   3
  -4   5  -3 67.4050 11.7447   3
  -5  -5  -3 72.9326 13.0384   3
  -5   5  -3 65.8797 11.3726   2
   5   5   3 77.0621 10.8836   1
   5   5   3 82.0439 14.0241   3
  -5   5  -3 60.1014 11.9719   3
   5   5   3 85.9298 10.9305   2
  -5   5  -3 77.6095 12.2382   3
  -5   5  -3 79.3883 9.72220   1
  -6  -5  -3 190.413 22.8481   2
  -6  -5  -3 183.022 26.1753   3
  -6   5  -3 176.810 24.9032   3
  -6   5  -3 152.516 24.9802   3
   6   5   3 190.547 23.6301   2
  -6   5  -3 201.472 22.4918   1
   6   5   3 166.774 26.7513   3
  -6   5  -3 193.193 22.8467   2
  -7  -5  -3 17.0592 4.72299   2
  -7  -5  -3 14.0572 7.17794   3
   7   5   3 13.6141 5.17140   2
  -7   5  -3 21.6156 4.52736   2
   7   5   3 16.6371 5.27371   1
   7   5   3 20.4735 8.92098   3
  -7   5  -3 19.6485 3.67244   1
  -8  -5  -3 5.69001 3.36755   2
  -8   5  -3 4.01816 5.14231   3
   8   5   3 5.71864 4.71310   2
  -8   5  -3 2.71088 3.27891   2
  -8   5  -3 -0.1940 2.93375   2
   8   5   3 7.28402 7.62573   3
  -8   5  -3 4.12640 2.71125   1
  -9  -5  -3 14.4657 4.62316   2
   9   5   3 5.42842 9.27801   3
  -9   5  -3 8.82742 6.13257   3
  -9   5  -3 2.10497 4.34003   2
   9   5   3 7.80810 5.37695   2
  -9   5  -3 11.5397 3.45506   1
 -10  -5  -3 7.26153 4.78009   2
 -10   5  -3 8.99070 3.69682   1
 -10   5  -3 11.6769 4.80774   2
 -10   5  -3 9.07903 3.70755   1
  10   5   3 10.3997 5.81404   2
  10   5   3 6.86172 8.60575   3
 -10   5  -3 7.63144 6.66520   3
 -11  -5  -3 8.94150 9.38862   3
 -11  -5  -3 28.9504 6.49463   2
  11   5   3 20.1377 12.8359   3
 -11   5  -3 30.8851 6.01902   1
  11   5   3 20.7111 13.0471   3
 -11   5  -3 7.41432 7.49544   3
  11   5   3 26.1070 6.75522   1
 -12  -5  -3 6.78753 4.54089   2
 -12  -5  -3 13.0971 9.45695   3
  12   5   3 6.90325 5.05055   1
 -12   5  -3 6.82422 6.55775   3
 -12   5  -3 6.40276 3.83793   1
 -12   5  -3 8.05673 5.45136   2
  12   5   3 -6.2007 6.66915   3
 -13  -5  -3 11.5578 5.60337   2
 -13  -5  -3 19.4811 12.8034   3
 -13   5  -3 17.1581 5.31871   1
 -13   5  -3 21.5497 6.51855   2
 -13   5  -3 17.1868 5.32343   1
  13   5   3 15.9147 5.56133   1
  13   5   3 14.3903 6.58788   2
 -13   5  -3 8.10439 7.71634   3
  13   5   3 5.37226 9.56094   3
 -14  -5  -3 -1.4865 5.06900   2
  14   5   3 -3.7793 4.40897   1
  14   5   3 3.92571 5.33013   2
 -15  -5  -3 -10.161 4.87957   2
 -15   5  -3 5.32794 5.10673   2
  15   5   3 -0.7613 4.69116   2
  15   5   3 -4.1850 4.76194   1
 -15   5  -3 2.14982 3.80839   1
 -16  -5  -3 16.8851 7.40651   2
 -16   5  -3 13.8545 6.02548   2
  16   5   3 0.85705 5.11407   2
  17   5   3 6.05451 4.49642   2
 -17   5  -3 1.63755 4.18065   1
 -17   5  -3 -3.8901 4.54399   2
 -17   6   3 4.25181 3.66936   2
 -17   6   3 4.74863 3.64631   2
  17   6  -3 4.78490 4.23493   2
  16   6  -3 11.4398 6.41554   2
 -16   6   3 20.6765 5.07549   1
  15   6  -3 7.72714 5.09196   1
 -15   6   3 8.10050 3.81232   1
 -15   6   3 9.80771 3.95627   2
  14   6  -3 14.4930 6.61524   2
  14   6  -3 12.7546 5.16708   1
 -14   6   3 8.64315 4.21740   2
 -14   6   3 7.04867 3.75700   1
 -13  -6   3 0.59602 4.37226   2
  13   6  -3 5.74381 9.34522   3
  13   6  -3 -0.3925 4.32379   1
  13   6  -3 9.23021 6.01372   2
 -13   6   3 8.96887 3.48402   1
 -13   6   3 8.37371 3.66379   2
 -12  -6   3 12.2971 15.7063   3
 -12  -6   3 13.1963 15.8130   3
 -12  -6   3 5.50542 4.21265   2
 -12   6   3 29.8321 5.29919   2
 -12   6   3 7.11498 6.99737   3
  12   6  -3 22.3933 6.41095   1
  12   6  -3 33.9374 7.17553   2
 -11   6   3 64.4275 13.1695   3
 -11   6   3 88.9388 10.3510   2
  11   6  -3 28.9807 14.3167   3
  11   6  -3 75.1198 11.4935   1
  11   6  -3 91.6768 12.3319   2
 -11   6   3 62.9147 13.1417   3
 -10  -6   3 10.4963 7.72280   3
  10   6  -3 7.45667 5.27460   2
  10   6  -3 9.08639 4.59251   1
 -10   6   3 2.48750 2.95939   2
 -10   6   3 1.52720 2.49985   1
  10   6  -3 4.14461 8.15605   3
  -9  -6   3 20.0049 10.1473   3
  -9  -6   3 1.81634 4.83739   2
  -9   6   3 22.1926 4.40586   1
   9   6  -3 42.6069 7.66876   2
   9   6  -3 16.1929 12.5260   3
  -9   6   3 21.6318 6.96884   3
   9   6  -3 40.1438 7.21492   1
  -9   6   3 26.1744 4.73347   2
  -8  -6   3 71.4430 16.9895   3
  -8  -6   3 66.5611 14.0979   2
   8   6  -3 103.270 14.3352   1
   8   6  -3 134.901 14.9557   2
   8   6  -3 108.211 18.9861   3
  -8   6   3 110.486 13.1712   2
  -8   6   3 112.687 12.9271   1
   7   6  -3 2.38369 6.22203   3
   7   6  -3 19.9742 5.64200   1
  -7   6   3 8.12183 2.36409   2
  -7   6   3 8.09194 2.00870   1
   7   6  -3 16.8465 4.64444   2
  -7   6   3 7.83488 4.53163   3
  -7   6   3 4.42731 3.17556   3
  -6   6   3 139.926 17.2713   2
   6   6  -3 138.689 21.6646   3
   6   6  -3 143.002 18.2069   1
   6   6  -3 131.300 18.2334   2
  -6   6   3 146.524 18.3118   3
  -5  -6   3 8.28398 5.24984   3
   5   6  -3 27.8959 5.14269   2
   5   6  -3 19.2299 7.09635   3
   5   6  -3 28.1420 4.98301   1
  -4  -6   3 20.3967 5.53403   3
  -4   6   3 15.1116 2.85442   2
   4   6  -3 26.4657 4.64580   1
   4   6  -3 24.2784 4.76594   2
  -3  -6   3 197.256 26.7271   3
   3   6  -3 206.216 28.2217   3
   3   6  -3 203.343 25.8341   2
   3   6  -3 234.598 28.9053   3
   2   6  -3 93.3190 11.6989   3
   2   6  -3 73.5040 9.47631   2
   2   6  -3 69.0444 11.8591   3
  -2   6   3 51.3756 9.27698   2
  -1   6   3 65.7381 11.1626   3
   1   6  -3 87.0116 15.6774   3
   1   6  -3 74.7425 9.60203   2
   0   6  -3 27.2961 4.01210   2
   0   6  -3 20.5343 7.56977   3
   0   6  -3 18.8663 4.92559   3
   0   6   3 22.7938 6.45767   3
   0   6   3 19.1793 3.93997   2
   1   6   3 88.5523 13.1378   3
  -1   6  -3 86.9470 10.3147   2
  -1   6  -3 77.2454 11.1512   3
   1   6   3 78.1713 11.7613   3
   1   6   3 85.4047 10.4440   2
   1   6   3 77.3025 11.7478   3
  -1   6  -3 58.6501 12.5918   3
   2   6   3 139.132 19.2526   3
  -2   6  -3 152.443 16.5357   2
   2   6   3 114.813 16.4914   1
  -2   6  -3 130.003 17.1452   3
  -2   6  -3 121.418 18.4554   3
   2   6   3 131.836 16.7543   2
  -3  -6  -3 3.05085 1.99212   3
  -3   6  -3 9.78594 2.45784   2
   3   6   3 8.69406 3.07630   1
   3   6   3 8.86029 3.07611   2
  -3   6  -3 3.40857 3.23307   3
   3   6   3 7.74879 5.15580   3
  -4   6  -3 13.8662 2.61576   1
   4   6   3 11.8750 3.94013   1
  -4   6  -3 8.40499 3.76406   3
   4   6   3 11.9960 3.94121   1
   4   6   3 9.07686 6.41341   3
  -5  -6  -3 36.2768 8.73794   3
   5   6   3 54.6652 10.7563   3
  -5   6  -3 27.8543 7.45300   3
  -5   6  -3 34.7624 5.53477   2
  -5   6  -3 16.3314 8.54222   3
   5   6   3 44.9836 7.04240   2
  -5   6  -3 39.0128 5.43093   1
   5   6   3 37.0058 7.06135   1
  -6  -6  -3 136.967 22.2003   3
  -6   6  -3 163.207 18.9596   2
  -6   6  -3 117.198 20.8699   3
   6   6   3 166.891 24.1246   3
  -6   6  -3 162.064 18.5847   1
  -7  -6  -3 -0.5448 4.96152   3
   7   6   3 2.01433 6.26001   3
  -7   6  -3 -0.4734 2.55025   2
   7   6   3 3.59188 4.21148   1
  -7   6  -3 0.78871 2.19235   1
  -8   6  -3 16.7248 7.97736   3
   8   6   3 35.7967 7.28105   2
  -8   6  -3 27.5588 5.18961   1
   8   6   3 26.2867 6.51679   1
   9   6   3 50.1203 9.93852   1
  -9   6  -3 50.6928 7.04731   1
   9   6   3 39.2407 14.0940   3
  -9   6  -3 41.1208 7.74121   2
  -9   6  -3 24.6894 9.84337   3
 -10  -6  -3 2.16584 7.28381   3
 -10  -6  -3 -1.5297 5.25863   2
 -10   6  -3 17.6726 4.28237   1
 -10   6  -3 13.1215 4.47947   2
 -10   6  -3 -1.1389 5.26791   3
  10   6   3 7.24461 8.96002   3
 -11  -6  -3 -9.5057 5.18133   2
 -11   6  -3 1.82509 3.24080   1
  11   6   3 -1.0083 7.35471   3
  11   6   3 3.85011 4.44137   1
 -11   6  -3 5.10734 4.28770   2
 -11   6  -3 2.49943 4.74800   3
  12   6   3 46.4099 9.09227   1
 -12   6  -3 51.1626 7.92440   1
 -12   6  -3 21.1094 10.8228   3
  12   6   3 30.0262 14.0397   3
  12   6   3 49.9656 10.0338   2
 -13   6  -3 3.29335 3.86106   1
 -13   6  -3 -3.3105 4.52464   2
 -13   6  -3 -1.2633 4.97077   2
  13   6   3 10.2940 6.05309   2
  13   6   3 3.38890 4.53366   1
 -13   6  -3 3.26617 3.86106   1
  14   6   3 5.48645 4.86716   1
 -14   6  -3 5.22374 5.14640   2
  14   6   3 -4.2262 5.05742   2
 -14   6  -3 1.67279 3.88981   1
  15   6   3 3.94521 4.49701   1
  15   6   3 -2.1902 4.94369   2
 -15   6  -3 0.70844 3.36791   1
  16   6   3 -0.0039 4.55946   2
 -16   6  -3 2.32429 3.43866   1
  16   6   3 11.1587 6.21965   1
 -16   6  -3 0.43161 4.27396   2
 -17   6  -3 -2.7611 3.05706   1
  17   6   3 3.19819 4.55546   2
 -17   7   3 5.80025 4.20127   2
 -17   7   3 -0.3442 3.04390   1
  16   7  -3 19.6003 5.57467   1
 -16   7   3 3.88052 3.64618   1
  16   7  -3 4.59022 4.99965   2
 -15   7   3 -0.2888 3.14025   2
  15   7  -3 2.15933 5.19387   2
 -15   7   3 2.31055 2.92511   1
  15   7  -3 2.02626 4.02027   1
  14   7  -3 3.18172 5.36890   2
  14   7  -3 2.47337 4.39252   1
 -14   7   3 12.3784 3.94869   1
 -14   7   3 13.9147 4.01652   2
 -13   7   3 8.74797 3.98202   2
  13   7  -3 3.76866 5.92511   2
 -13   7   3 8.79447 3.50789   1
  13   7  -3 10.9853 5.37512   1
 -12   7   3 6.86024 3.76726   2
  12   7  -3 15.5349 7.38314   2
  12   7  -3 9.40244 5.07726   1
  12   7  -3 9.88319 10.8583   3
 -12   7   3 3.19004 2.78885   1
 -11   7   3 24.9838 5.14129   2
  11   7  -3 33.5848 7.15400   1
 -11   7   3 26.8579 5.09494   1
 -11   7   3 13.5222 6.93295   3
  11   7  -3 32.5191 7.80175   2
 -11   7   3 26.6858 5.09748   1
 -10   7   3 10.5409 5.36866   3
  10   7  -3 6.94713 7.71673   3
 -10   7   3 22.3684 3.95817   1
  10   7  -3 27.1364 6.19963   1
  10   7  -3 17.1261 6.11681   2
 -10   7   3 17.9981 4.04795   2
 -10   7   3 10.4038 5.37372   3
   9   7  -3 18.9552 6.00569   2
  -9   7   3 17.4449 3.51286   1
  -9   7   3 12.6282 3.50577   2
  -9   7   3 10.2048 4.56907   3
   9   7  -3 22.6497 6.16002   1
   9   7  -3 11.7933 8.82532   3
   8   7  -3 157.048 19.2281   1
   8   7  -3 131.156 23.8429   3
  -8   7   3 127.618 17.5912   2
   8   7  -3 153.011 19.2812   2
   7   7  -3 17.5202 8.57776   3
  -7   7   3 21.5981 3.73509   2
  -7   7   3 15.9620 3.43997   1
   7   7  -3 25.2086 5.67080   1
   7   7  -3 27.0034 6.30331   2
   6   7  -3 35.1882 10.6195   3
   6   7  -3 38.1309 8.78775   2
   6   7  -3 48.3387 7.70712   1
   5   7  -3 3.30267 5.87891   3
   5   7  -3 3.33185 5.90298   3
   5   7  -3 21.1485 8.21074   1
   5   7  -3 17.7219 4.59360   2
   4   7  -3 65.0122 9.11787   2
   4   7  -3 61.1325 8.94126   1
   4   7  -3 56.6825 11.7924   3
   3   7  -3 41.3458 6.60438   1
   3   7  -3 43.9643 6.87174   2
   3   7  -3 36.0499 11.8330   3
   3   7  -3 40.1811 9.12132   3
   2   7  -3 269.911 35.9795   1
   2   7  -3 331.419 40.4880   3
   1   7  -3 281.048 31.8726   2
   1   7  -3 227.671 35.5992   3
   1   7  -3 260.352 31.6972   1
  -1   7   3 265.497 31.6420   2
   0   7   3 106.384 14.3993   3
   0   7  -3 73.8537 16.3559   3
   0   7   3 75.7270 15.2624   3
   0   7   3 123.838 13.5323   2
   0   7  -3 138.408 15.2345   3
   1   7   3 1.59367 4.46545   3
  -1   7  -3 0.88936 4.38919   3
  -1   7  -3 3.05543 2.63837   3
   1   7   3 7.76309 2.58858   2
  -1   7  -3 9.15329 2.70436   2
   1   7   3 1.00747 3.51084   3
   1   7   3 0.57958 1.97548   1
   2   7   3 6.32078 2.82244   2
  -2   7  -3 7.47380 3.79551   3
   2   7   3 8.23731 5.31626   3
   2   7   3 1.70016 2.92584   1
  -2   7  -3 6.13940 2.69669   3
   3   7   3 31.2929 5.47587   1
   3   7   3 25.3187 8.00949   3
  -3   7  -3 22.5055 6.61819   3
  -3   7  -3 21.5096 4.51920   2
  -4   7  -3 14.4251 3.07357   2
   4   7   3 8.12414 6.25702   3
  -4   7  -3 8.03769 5.19360   3
  -4   7  -3 6.63712 2.91594   3
   4   7   3 10.6894 4.00916   2
   4   7   3 5.50612 3.59393   1
   5   7   3 7.91371 4.15200   2
   5   7   3 5.88155 3.82735   1
   5   7   3 9.01346 6.81712   3
  -5   7  -3 4.12684 2.34206   1
  -5   7  -3 2.02000 2.82963   3
  -5   7  -3 4.81265 2.64492   2
  -5   7  -3 2.89811 3.71615   3
  -6   7  -3 42.2782 6.92951   2
   6   7   3 66.8430 9.46486   2
   6   7   3 33.1084 11.8484   3
   6   7   3 43.0325 8.67574   1
   7   7   3 35.3457 12.7097   3
  -7   7  -3 45.5675 6.14650   1
   7   7   3 46.3875 8.66393   1
  -7   7  -3 23.1450 6.95312   3
  -7   7  -3 42.2038 6.45482   2
  -8   7  -3 17.1667 3.82260   1
   8   7   3 13.4093 8.68550   3
  -8   7  -3 3.09448 4.07712   3
   8   7   3 13.3599 8.72851   3
   8   7   3 13.6206 5.75647   2
   8   7   3 17.8475 5.84470   1
  -8   7  -3 14.3577 4.16576   2
  -9   7  -3 -1.9359 4.81994   3
  -9   7  -3 4.75206 3.29728   2
   9   7   3 4.06041 7.71586   3
  10   7   3 6.43503 4.67509   1
 -10   7  -3 10.6147 3.63815   1
 -10   7  -3 0.70731 3.87414   2
 -10   7  -3 3.96303 5.80053   3
  10   7   3 3.92305 7.96516   3
 -11   7  -3 6.16823 3.55265   1
  11   7   3 4.25787 8.73169   3
  11   7   3 4.26982 4.83580   1
 -11   7  -3 -1.2822 6.17672   3
  11   7   3 2.64836 5.54485   2
 -12   7  -3 3.74947 4.46961   2
 -12   7  -3 7.52619 3.86404   1
  12   7   3 7.57635 6.05967   2
  12   7   3 7.37193 5.72275   1
 -13   7  -3 5.89523 4.89355   2
  13   7   3 4.16386 4.68832   1
  13   7   3 6.10818 5.89424   2
  14   7   3 -1.3717 5.28828   2
 -14   7  -3 1.90956 3.38418   1
 -14   7  -3 3.09597 4.13030   2
  14   7   3 4.13239 4.11575   1
 -15   7  -3 8.25956 5.05644   2
  15   7   3 -3.1315 4.61883   2
  15   7   3 -4.4470 4.45320   1
  16   7   3 8.69298 5.44316   1
 -16   7  -3 -2.4760 3.11641   1
  16   7   3 3.14132 4.99648   2
 -16   7  -3 -2.9325 4.91521   2
  15   8  -3 -0.7411 3.98577   1
  15   8  -3 5.77584 5.01699   2
 -14   8   3 -2.9111 2.42105   1
  14   8  -3 4.39954 4.32739   1
  14   8  -3 3.68045 4.68693   2
  13   8  -3 3.76717 4.48295   1
 -13   8   3 0.26335 2.56011   1
  12   8  -3 14.5358 6.41441   2
  12   8  -3 11.6941 5.64381   1
 -12   8   3 12.7045 3.88574   1
 -12   8   3 16.9246 4.69432   2
  11   8  -3 11.3583 5.90264   1
 -11   8   3 10.5872 5.30970   1
 -11   8   3 20.7448 5.66297   2
 -11   8   3 20.2511 5.61516   2
  11   8  -3 15.9278 6.21357   2
 -10   8   3 19.0548 4.13733   1
  10   8  -3 18.1828 6.07399   1
  10   8  -3 20.1376 6.65397   2
   9   8  -3 88.3974 12.8383   1
  -9   8   3 73.9379 10.6673   1
   9   8  -3 94.9879 13.1634   2
   8   8  -3 78.0269 18.3275   3
   8   8  -3 96.2881 13.2839   1
  -8   8   3 79.9715 11.1279   1
   8   8  -3 102.279 13.5996   2
   7   8  -3 70.7883 15.9197   3
   7   8  -3 71.5032 11.3917   1
   7   8  -3 74.0519 11.5362   2
   6   8  -3 16.4731 8.50408   3
   6   8  -3 31.0265 6.19309   1
   6   8  -3 31.1561 6.52749   2
   5   8  -3 4.64873 5.52329   3
   5   8  -3 7.09268 3.84493   1
   5   8  -3 10.6144 4.23492   2
   4   8  -3 72.6136 14.1142   3
   4   8  -3 79.0766 11.8779   2
   4   8  -3 79.2830 11.0263   1
   3   8  -3 50.0253 9.98331   3
   3   8  -3 48.2038 7.36705   2
   3   8  -3 37.7981 7.26446   1
   2   8  -3 72.2650 10.2213   2
   2   8  -3 74.2037 10.2069   1
   1   8  -3 8.71751 3.38717   2
   1   8  -3 10.2049 4.48853   3
   1   8  -3 17.0351 3.52779   1
   0   8  -3 17.2092 3.37025   1
   0   8  -3 4.44388 7.97166   3
   1   8   3 3.64424 4.61530   3
  -1   8  -3 5.80124 3.40984   2
   1   8   3 7.97870 2.98045   2
   2   8   3 1.99993 2.94825   2
   2   8   3 3.49592 3.25242   1
  -2   8  -3 4.97357 3.16428   2
   2   8   3 1.31318 4.96522   3
   3   8   3 93.2905 16.7615   3
   3   8   3 115.606 13.4865   2
  -3   8  -3 84.2708 12.2682   2
   4   8   3 4.03529 3.52872   2
   4   8   3 4.07165 6.05872   3
  -4   8  -3 -4.2119 2.50682   2
   4   8   3 3.61825 3.71201   1
   5   8   3 26.8652 13.2306   3
  -5   8  -3 24.5915 4.55013   2
   6   8   3 13.2992 5.47996   2
  -6   8  -3 21.7588 4.05964   1
   6   8   3 3.84324 6.79055   3
   6   8   3 16.4378 5.72940   1
   7   8   3 -1.6569 7.43100   3
  -7   8  -3 22.2271 3.88412   1
   7   8   3 17.3365 6.04567   2
   7   8   3 16.2563 5.88925   1
   8   8   3 -0.2706 5.82197   3
   8   8   3 12.4180 5.68471   1
  -8   8  -3 4.96325 3.05235   1
  -8   8  -3 7.26492 3.80116   2
   9   8   3 13.6792 9.87961   3
  -9   8  -3 33.0809 6.32844   2
  10   8   3 0.88866 4.49071   1
 -10   8  -3 5.06865 4.46581   2
  10   8   3 6.20725 6.02122   2
 -11   8  -3 6.28021 3.63422   1
  11   8   3 3.83389 4.77855   1
  11   8   3 -9.1875 4.71905   2
  12   8   3 2.71201 4.76381   1
 -12   8  -3 4.15513 4.39870   2
  12   8   3 3.24780 5.24889   2
 -13   8  -3 -2.3043 2.87828   1
  13   8   3 -3.3575 3.79147   1
  13   8   3 4.18134 5.26383   2
 -13   8  -3 9.25981 4.78016   2
  14   8   3 7.49559 5.04428   2
 -14   8  -3 1.45496 3.57598   1
  15   8   3 3.72045 4.09849   2
  15   8   3 4.30308 4.13894   1
  14   9  -3 -1.3870 3.94038   1
  14   9  -3 4.63040 4.33422   2
  14   9  -3 4.64512 4.36505   2
  13   9  -3 -0.0933 4.29075   1
  13   9  -3 -4.6953 4.05125   2
 -13   9   3 -1.7131 2.48834   1
 -13   9   3 -1.5192 2.57069   1
  12   9  -3 4.74587 4.77309   2
  12   9  -3 2.43522 4.34300   1
 -11   9   3 11.5364 3.05720   1
  11   9  -3 2.56888 5.22975   2
  11   9  -3 6.62166 5.09422   1
 -10   9   3 5.29516 2.27189   1
  10   9  -3 7.04020 4.81013   1
   9   9  -3 8.68681 5.17995   1
   9   9  -3 13.2063 6.73133   2
  -9   9   3 9.35896 2.70634   1
   8   9  -3 16.4461 9.50893   3
   8   9  -3 39.8950 7.78506   2
   8   9  -3 30.0818 6.83925   1
   7   9  -3 4.11360 6.76461   3
   7   9  -3 4.43525 4.22852   1
   7   9  -3 -0.1073 4.01427   2
   6   9  -3 80.5412 12.1680   1
   5   9  -3 133.455 16.3391   1
   5   9  -3 77.4827 18.7898   3
   5   9  -3 144.716 16.5024   2
   4   9  -3 80.6390 10.7175   1
   4   9  -3 68.8519 10.6064   2
   4   9  -3 60.4868 13.1770   3
   3   9  -3 28.5033 5.77094   1
   3   9  -3 27.7919 5.99874   2
   3   9  -3 25.3317 8.04444   3
   2   9  -3 10.6818 3.85992   1
   1   9  -3 6.18535 3.83387   2
   1   9  -3 4.75680 3.85774   3
   1   9  -3 10.6631 3.36779   1
   0   9   3 52.7110 7.48082   1
   0   9  -3 49.9409 7.38300   1
   0   9  -3 39.9489 8.21577   2
  -1   9  -3 32.7203 5.54863   1
   2   9   3 23.5250 9.78896   3
   2   9   3 74.2377 8.52773   1
   3   9   3 51.5098 8.15817   1
   3   9   3 33.0740 10.3552   3
   4   9   3 3.96619 6.95771   3
   4   9   3 9.74146 4.65364   1
   5   9   3 0.85455 4.31403   1
   5   9   3 5.70596 5.96202   3
   6   9   3 8.52225 4.89780   1
   6   9   3 7.60445 6.30247   3
  -7   9  -3 12.1769 3.01641   1
   7   9   3 6.87550 5.54301   1
   8   9   3 12.8831 7.78404   2
  -8   9  -3 9.12516 3.25678   1
  -9   9  -3 5.22539 3.17851   1
   9   9   3 6.37697 4.96920   1
   9   9   3 9.28049 6.02127   2
  10   9   3 2.30220 4.63267   2
 -10   9  -3 3.26276 3.23259   1
  10   9   3 2.03127 4.57249   1
 -11   9  -3 -2.4247 2.87279   1
  11   9   3 -6.1797 4.25281   2
  11   9   3 -3.0516 3.97715   1
  12   9   3 6.31259 5.13598   2
 -12   9  -3 9.58080 3.67269   1
  12   9   3 1.13203 4.28796   1
  13   9   3 2.33214 3.94811   1
  13   9   3 5.41656 5.24447   2
 -13   9  -3 4.45002 3.72795   1
 -14   9  -3 6.52875 3.18165   1
  14   9   3 3.51062 4.11066   1
 -13  10   3 12.2207 3.03076   1
  13  10  -3 -1.6990 4.22813   2
  13  10  -3 4.89293 4.24185   1
  12  10  -3 8.90077 5.52634   1
  11  10  -3 4.50487 4.81827   2
  11  10  -3 7.23926 4.47591   1
 -11  10   3 3.27421 2.78066   1
  11  10  -3 4.44758 4.83179   2
  10  10  -3 7.22241 5.10920   1
  10  10  -3 13.2751 5.25889   2
   9  10  -3 6.86274 4.40195   2
   9  10  -3 5.12776 4.83673   1
   8  10  -3 -2.9965 3.86923   2
   8  10  -3 -1.2949 3.93574   1
   7  10  -3 9.29807 4.85684   2
   7  10  -3 6.53832 4.30400   1
   6  10  -3 21.5984 6.23295   2
   6  10  -3 31.1122 7.60935   1
   6  10  -3 19.8018 9.00782   3
   5  10  -3 8.60013 4.85626   2
   5  10  -3 10.9987 4.50571   1
   5  10  -3 -1.4382 9.81552   3
   4  10  -3 31.8407 6.70931   2
   4  10  -3 26.6529 6.15753   1
   3  10  -3 51.9874 8.84750   1
   3  10  -3 57.6406 9.41604   2
   2  10  -3 16.2533 5.66803   2
   2  10  -3 22.5348 5.06538   1
   1  10  -3 28.0265 5.56200   1
   0  10  -3 32.9481 5.95148   1
   0  10   3 34.9486 6.32774   1
   1  10   3 -0.3982 3.01740   1
  -1  10  -3 -0.1685 2.93011   1
  -2  10  -3 40.4552 6.67096   1
   2  10   3 36.5751 7.31807   2
   3  10   3 22.2190 5.72484   1
   3  10   3 19.4292 5.51672   2
   4  10   3 8.79445 4.73651   2
   5  10   3 -4.2064 8.63964   1
   5  10   3 -8.4295 9.59457   3
   5  10   3 10.6911 4.99960   2
  -6  10  -3 8.52445 5.36933   1
   6  10   3 18.6392 5.90447   2
  -7  10  -3 13.4748 3.43363   1
   7  10   3 13.0747 5.52158   2
  -8  10  -3 7.21274 3.01304   1
   8  10   3 4.70437 5.59840   2
   8  10   3 3.32632 4.49031   1
   9  10   3 13.0152 5.45625   1
  -9  10  -3 13.4628 3.39755   1
   9  10   3 1.87141 5.63641   2
 -10  10  -3 12.6877 3.57646   1
  10  10   3 13.8493 6.16021   2
  10  10   3 3.11259 4.95365   1
  11  10   3 -4.5751 5.15268   2
  11  10   3 -0.9292 3.93589   1
 -11  10  -3 9.44862 3.39067   1
 -12  10  -3 1.49944 3.32444   1
  12  10   3 -2.2661 4.44659   2
  12  10   3 7.29715 4.27152   1
  11  11  -3 -5.8412 3.65370   1
  11  11  -3 7.25514 4.79029   2
  10  11  -3 4.94781 4.31235   2
   9  11  -3 -3.4795 5.22389   2
   9  11  -3 5.87656 4.21020   1
   8  11  -3 9.85801 4.84375   1
   8  11  -3 15.4361 5.32742   2
   7  11  -3 -2.6653 4.04669   2
   7  11  -3 1.89335 4.03101   1
   6  11  -3 22.2520 6.21805   1
   6  11  -3 28.7661 6.83842   2
   5  11  -3 16.1569 6.47936   2
   5  11  -3 26.8417 6.01633   1
   4  11  -3 22.0256 5.56526   1
   4  11  -3 24.4954 6.61471   2
   3  11  -3 13.9832 4.59777   1
   2  11  -3 17.2960 5.00541   1
   1  11  -3 27.8711 6.03904   1
   0  11  -3 10.9090 4.02557   1
   0  11   3 17.6555 4.52248   1
  -1  11  -3 3.33074 3.62177   1
   1  11   3 9.76405 4.34926   1
   2  11   3 7.23111 4.43669   1
   4  11   3 9.29200 6.60404   2
   5  11   3 1.00174 4.80715   2
   6  11   3 7.62387 4.77455   1
   6  11   3 -2.5948 4.71033   2
   7  11   3 1.81167 4.30937   1
   7  11   3 9.29097 5.61180   2
   8  11   3 3.78871 4.82748   1
   8  11   3 -4.7103 6.15441   2
  -9  11  -3 -0.0999 2.89783   1
   9  11   3 2.82775 4.65495   1
   9  11   3 11.1014 5.13442   2
  10  11   3 5.53119 4.32944   2
 -10  11  -3 9.21064 3.34846   1
  10  11   3 -2.6149 3.93318   1
   8  12  -3 3.16615 3.82887   1
   7  12  -3 -3.5393 3.71940   1
   6  12  -3 3.29340 3.87525   1
   5  12  -3 2.94482 3.67277   1
   4  12  -3 2.96431 3.81802   1
   3  12  -3 -2.7263 3.46111   1
   2  12  -3 5.92126 3.24627   1
   0  12  -3 6.41887 3.54617   1
   2  12   3 2.92204 3.70639   1
   3  12   3 10.8499 4.58296   1
   4  12   3 3.83645 3.88658   1
   5  12   3 6.33970 4.24329   1
   6  12   3 -1.1463 4.21829   1
   7  12   3 -0.1956 3.89548   1
   8  12   3 5.21571 4.11579   1
   4  13  -3 0.61077 3.52438   1
   2  13  -3 10.6248 4.07755   1
   1  13  -3 -0.4145 3.68828   1
   1  13   3 -0.4125 3.94766   1
   2  13   3 8.55086 4.17738   1
   3  13   3 16.3284 4.94928   1
 -20   0   4 2.93187 3.51213   2
 -19   0   4 1.51743 4.04526   2
 -19   0   4 -0.7425 4.71510   1
 -18   0   4 2.51430 4.48967   2
 -18   0   4 6.00498 4.50188   1
  17   0  -4 3.21690 8.19384   2
 -17   0   4 -1.3967 4.04644   2
 -17   0   4 1.48292 3.95976   1
 -16   0   4 3.10218 3.59198   1
  16   0  -4 -0.5448 4.45099   2
 -16   0   4 1.77674 5.62858   2
 -16   0   4 3.26103 3.52486   1
 -15   0   4 8.20916 9.42692   3
  15   0  -4 43.6226 7.69009   2
  15   0  -4 22.1883 14.2550   3
 -15   0   4 37.7165 6.85094   1
 -14   0   4 0.00618 7.17892   3
  14   0  -4 21.4472 5.50506   2
  14   0  -4 -3.6634 8.00628   3
  13   0  -4 86.0186 22.7775   3
  13   0  -4 162.020 17.6944   2
 -13   0   4 117.159 22.6674   3
 -12   0   4 530.620 63.4623   1
  12   0  -4 562.389 63.9864   2
 -12   0   4 581.842 64.0961   2
  12   0  -4 405.373 68.2496   3
 -11   0   4 4.69407 2.96841   1
 -11   0   4 6.62810 3.74093   2
  11   0  -4 7.58365 3.99064   2
  10   0  -4 303.566 38.2280   1
  10   0  -4 304.177 42.3760   3
  10   0  -4 360.315 38.7221   2
 -10   0   4 311.240 38.5190   2
 -10   0   4 279.488 42.1445   3
   9   0  -4 27.3755 8.78002   3
  -9   0   4 39.7680 5.87798   2
  -9   0   4 29.8341 8.84146   3
  -9   0   4 27.6425 5.08469   1
  -8   0   4 6.64968 2.15929   1
  -8   0   4 3.75314 5.02190   3
   8   0  -4 3.86831 2.97182   1
   8   0  -4 0.28203 4.86614   3
  -8   0   4 8.94247 2.83599   2
  -7   0   4 560.581 66.2239   3
   7   0  -4 574.047 63.4126   1
  -7   0   4 427.592 63.2353   2
   7   0  -4 544.298 63.4408   2
   6   0  -4 1816.61 198.634   1
   6   0  -4 1498.77 198.373   2
  -6   0   4 1666.20 198.235   1
  -5   0   4 4131.20 490.467   1
  -5   0   4 3993.71 490.564   2
  -5   0   4 4417.20 492.014   3
   5   0  -4 3913.42 490.607   2
  -4   0   4 56.6266 8.05204   2
   4   0  -4 60.3919 8.24017   2
   4   0  -4 60.3799 8.28122   1
   4   0  -4 68.4394 9.82387   3
  -4   0   4 68.0814 9.31816   3
   4   0  -4 58.2372 8.27590   1
   4   0  -4 71.9031 10.3557   3
  -4   0   4 79.9090 10.6706   3
   4   0  -4 47.4513 9.36193   3
  -3   0   4 2433.86 386.085   1
   3   0  -4 3421.43 388.054   3
  -3   0   4 3870.09 388.134   3
  -2   0   4 5736.37 685.732   2
  -2   0   4 5769.06 685.672   1
  -1   0   4 201.779 20.2486   3
  -1   0   4 172.757 21.7973   3
   1   0  -4 131.531 21.1274   3
   1   0  -4 119.093 20.9531   3
  -1   0   4 153.238 19.1428   1
   0   0   4 816.386 114.435   3
   0   0   4 1005.85 112.203   2
   0   0  -4 983.564 112.094   2
   1   0   4 68.0334 10.3983   3
   1   0   4 65.3546 12.4154   3
   1   0   4 96.5025 9.60918   2
  -1   0  -4 50.6773 11.3800   3
  -1   0  -4 72.5130 10.7906   3
  -2   0  -4 48.7057 6.73302   2
  -2   0  -4 53.9734 8.67215   3
  -2   0  -4 53.8568 9.45873   3
   2   0   4 48.9231 10.2071   3
   2   0   4 39.5379 7.60586   2
  -3   0  -4 1141.21 186.527   3
  -3   0  -4 1593.48 181.343   1
   3   0   4 1774.00 183.456   3
   3   0   4 1543.02 181.852   1
  -4   0  -4 102.991 14.7837   3
   4   0   4 102.788 16.0704   3
   4   0   4 102.361 13.1982   1
  -4   0  -4 98.7082 12.8809   2
   4   0   4 99.6616 13.1384   2
  -4   0  -4 103.052 15.8187   3
  -4   0  -4 95.9053 12.5578   1
   5   0   4 209.430 27.1789   3
  -5   0  -4 188.784 23.3474   1
  -5   0  -4 191.011 23.6935   2
  -5   0  -4 186.467 25.6539   3
   5   0   4 178.177 23.8432   2
   5   0   4 193.957 23.8709   1
   6   0   4 24.3493 8.43822   3
  -6   0  -4 15.1235 6.00944   3
  -6   0  -4 20.1733 3.91897   1
   6   0   4 17.9539 4.54892   1
  -6   0  -4 17.7631 4.23018   2
  -7   0  -4 311.684 42.3850   3
   7   0   4 360.664 40.1521   2
  -7   0  -4 333.707 39.9537   2
   7   0   4 300.464 43.4515   3
  -7   0  -4 312.508 39.4020   1
  -8   0  -4 131.775 21.1327   3
   8   0   4 148.023 22.8922   3
   8   0   4 142.073 18.6402   2
  -8   0  -4 146.219 18.4713   2
   8   0   4 129.879 17.9183   1
   9   0   4 164.803 21.3751   2
  -9   0  -4 182.032 20.4712   1
   9   0   4 153.265 25.9213   3
   9   0   4 145.742 20.4944   1
  -9   0  -4 148.661 24.3825   3
 -10   0  -4 -2.9353 5.34275   3
  10   0   4 5.74776 3.80044   1
  10   0   4 -1.3129 7.24722   3
 -10   0  -4 1.73868 4.39310   2
  10   0   4 3.89528 4.50473   2
  11   0   4 91.6035 23.0123   3
 -11   0  -4 145.610 17.7647   2
 -12   0  -4 -2.9173 5.91510   3
  12   0   4 4.06812 8.01413   3
  12   0   4 4.90676 4.28281   2
 -12   0  -4 0.66264 3.55769   1
 -12   0  -4 0.01757 4.74549   2
  13   0   4 17.1029 13.2184   3
 -13   0  -4 38.5360 6.77164   1
  13   0   4 17.3124 13.1859   3
 -13   0  -4 15.8191 10.0254   3
  13   0   4 35.5973 8.00784   2
 -13   0  -4 28.8639 7.91025   2
  14   0   4 14.9960 5.82117   2
 -14   0  -4 12.2292 6.79591   2
 -14   0  -4 -1.4201 6.91627   3
  15   0   4 0.79871 5.27147   2
  15   0   4 5.37158 26.2394   3
 -15   0  -4 1.54637 5.48557   2
 -15   0  -4 -0.5448 3.76662   1
 -16   0  -4 -5.7005 4.50449   2
  16   0   4 2.63538 5.92682   2
 -16   0  -4 -4.8618 3.24388   1
 -17   0  -4 2.49494 3.78324   1
 -17   0  -4 -1.5522 4.53890   2
 -18   0  -4 6.46068 5.96237   2
 -18   0  -4 24.7435 7.71819   1
 -19  -1   4 4.27107 3.98302   2
 -19   1   4 4.83435 4.25060   2
 -19   1   4 4.25870 4.18309   2
 -18  -1   4 5.65114 4.52326   2
 -18   1   4 1.72887 4.21243   1
  18   1  -4 13.0265 5.66875   2
 -17  -1   4 -1.5896 4.03747   1
 -17   1   4 1.29753 4.21394   2
 -17   1   4 7.53596 4.35497   1
  17   1  -4 4.17058 4.46203   2
 -16  -1   4 0.14639 4.93057   2
 -16  -1   4 7.20351 4.40304   1
  16   1  -4 -3.9916 11.0413   3
 -16   1   4 4.05777 5.46195   2
  16   1  -4 4.19735 4.22060   2
 -15  -1   4 59.0456 9.50732   2
 -15  -1   4 32.7747 7.98735   1
 -15   1   4 52.2080 8.46852   1
  15   1  -4 44.7848 9.20814   2
 -15   1   4 50.5217 9.59969   2
 -14  -1   4 9.97955 9.96977   3
 -14  -1   4 29.8965 5.94055   1
 -14  -1   4 28.7604 6.91703   2
  14  -1  -4 2.43246 10.7590   3
  14  -1  -4 45.0532 7.72512   2
 -14   1   4 37.1342 6.48576   1
 -14   1   4 14.0674 9.87099   3
  14   1  -4 39.9196 7.57141   2
 -14   1   4 27.5716 6.90089   2
 -13  -1   4 54.6931 9.46576   2
  13  -1  -4 32.7442 13.3293   3
  13  -1  -4 44.5477 8.47542   2
 -13  -1   4 52.0282 8.03815   1
  13   1  -4 29.0439 12.6954   3
 -13   1   4 47.8814 7.92444   1
 -13   1   4 48.9875 8.82830   2
  13   1  -4 49.3574 9.18055   2
 -13   1   4 42.7702 13.5653   3
  12  -1  -4 144.810 19.0031   2
 -12  -1   4 148.575 19.2756   2
 -12   1   4 162.946 19.3776   2
  12   1  -4 116.819 24.0439   3
 -12   1   4 137.953 24.1052   3
  12   1  -4 142.439 18.9114   1
  11  -1  -4 17.9629 8.69537   3
  11  -1  -4 25.4342 5.40454   2
 -11  -1   4 25.5587 9.37663   3
 -11  -1   4 15.1090 4.08808   1
 -11  -1   4 24.3490 5.64285   2
  11   1  -4 26.1877 5.77162   2
 -11   1   4 25.2697 4.99754   1
  11   1  -4 21.1159 9.53476   3
 -11   1   4 22.6027 5.30590   2
 -10  -1   4 20.4706 8.13098   3
  10  -1  -4 14.7413 7.93666   3
  10   1  -4 22.8445 5.15670   2
 -10   1   4 16.8403 4.42206   2
  10   1  -4 19.6392 4.72119   1
 -10   1   4 18.3992 3.80835   1
  10   1  -4 12.0420 7.72573   3
   9  -1  -4 215.746 27.8226   3
  -9  -1   4 200.886 23.8701   1
   9  -1  -4 209.558 27.7644   3
  -9   1   4 158.811 23.6049   1
  -9   1   4 207.310 24.1599   2
   9   1  -4 185.961 24.2471   2
   9   1  -4 181.811 24.1191   1
   8  -1  -4 223.213 27.1546   3
  -8  -1   4 215.989 27.5925   3
   8   1  -4 187.777 27.0300   3
  -8   1   4 177.314 23.7583   2
   8   1  -4 189.992 23.9185   1
  -8   1   4 183.826 26.7893   3
  -8   1   4 186.592 26.8579   3
   8   1  -4 175.789 23.9165   2
   7  -1  -4 1125.51 125.092   2
   7  -1  -4 986.609 127.292   3
  -7  -1   4 1023.56 124.878   1
   7   1  -4 1068.00 125.235   2
   7   1  -4 858.334 127.119   3
  -7   1   4 1004.79 125.001   2
  -7   1   4 1153.69 127.829   3
   7   1  -4 1125.52 125.126   1
  -6  -1   4 231.214 26.0022   1
   6  -1  -4 207.019 28.0015   3
   6  -1  -4 219.673 26.1120   2
  -6   1   4 206.750 27.4853   3
  -6   1   4 222.275 28.4134   3
  -6   1   4 186.202 25.9959   2
   6   1  -4 200.809 28.2347   3
   6   1  -4 204.682 26.2206   2
   6   1  -4 238.403 26.2976   1
   5  -1  -4 188.334 22.4577   3
  -5  -1   4 186.618 20.6065   1
  -5  -1   4 203.973 23.4772   3
   5  -1  -4 172.632 21.1804   2
  -5  -1   4 180.462 20.7449   2
  -5   1   4 153.879 21.7308   3
   5   1  -4 163.477 20.7564   1
  -5   1   4 125.347 22.2100   3
   5   1  -4 150.005 20.7552   2
  -5   1   4 164.353 20.4555   1
   4  -1  -4 643.751 72.5458   3
  -4  -1   4 516.555 70.2044   2
  -4  -1   4 606.617 71.5458   3
  -4  -1   4 602.816 71.5414   3
   4  -1  -4 539.642 71.7354   3
   4   1  -4 594.874 71.7588   3
   4   1  -4 567.517 70.3191   2
  -4   1   4 519.687 70.1547   2
  -4   1   4 662.408 71.3740   3
   4   1  -4 597.152 70.3192   1
   4   1  -4 600.813 72.2479   3
   3  -1  -4 757.322 77.7040   3
  -3   1   4 523.342 75.1804   2
   3   1  -4 576.947 75.1864   2
   3   1  -4 575.120 75.1849   1
   3   1  -4 721.697 77.3074   3
  -2  -1   4 976.461 101.978   3
  -2  -1   4 962.883 101.173   3
   2  -1  -4 658.977 101.694   3
   2  -1  -4 945.850 101.069   3
  -2  -1   4 687.625 100.068   2
   2   1  -4 832.871 101.866   3
  -2   1   4 910.317 100.912   3
  -2   1   4 647.124 99.9003   1
   2   1  -4 846.284 101.190   3
  -2   1   4 913.539 102.264   3
  -1  -1   4 516.166 67.2965   2
  -1  -1   4 384.294 69.5523   3
   1  -1  -4 669.678 68.1911   3
  -1  -1   4 689.876 68.4367   3
  -1   1   4 704.241 68.3167   3
  -1   1   4 534.752 67.2205   2
  -1   1   4 581.530 67.1267   1
   1   1  -4 490.656 69.0922   3
   1   1  -4 467.838 67.1895   2
   0  -1  -4 1463.99 155.750   3
   0  -1   4 1471.69 156.210   3
   0  -1  -4 1277.45 156.821   3
   0   1   4 1134.38 154.769   1
   0   1   4 1137.96 154.856   2
   1  -1   4 8215.33 959.330   3
   1  -1   4 7123.76 958.177   2
  -1  -1  -4 7609.70 958.097   2
   1  -1   4 7636.79 958.210   2
   1  -1   4 6741.18 960.135   3
  -1   1  -4 8039.73 958.223   2
   1   1   4 8358.78 959.335   3
   1   1   4 9999.99 959.094   1
   1   1   4 8633.27 958.491   2
   2  -1   4 79.3934 18.3142   3
  -2  -1  -4 106.313 16.6266   3
  -2  -1  -4 142.301 15.6113   2
  -2   1  -4 135.979 14.9870   1
   2   1   4 120.151 15.3635   1
  -2   1  -4 153.438 15.2603   2
  -2   1  -4 123.499 18.3004   3
   2   1   4 119.744 15.2927   2
   2   1   4 114.326 16.6179   3
   2   1   4 100.980 17.5191   3
  -3  -1  -4 454.530 55.4305   3
   3  -1   4 448.961 56.8898   3
  -3  -1  -4 343.009 53.5927   1
   3  -1   4 414.830 55.1646   3
  -3  -1  -4 514.470 56.6414   3
  -3   1  -4 373.775 53.4809   1
  -3   1  -4 432.247 55.4643   3
   3   1   4 494.195 56.5917   3
  -3   1  -4 489.605 56.5820   3
   3   1   4 431.869 55.4769   3
  -3   1  -4 436.722 53.7239   2
   3   1   4 465.777 53.9414   2
   3   1   4 526.514 54.0299   1
   4  -1   4 195.913 28.7785   3
  -4  -1  -4 218.701 25.6864   2
   4  -1   4 204.040 25.6732   2
  -4  -1  -4 220.161 27.5873   3
  -4  -1  -4 219.859 27.5768   3
  -4  -1  -4 199.287 25.2959   1
  -4   1  -4 214.184 25.5370   2
   4   1   4 213.005 25.7894   2
   4   1   4 183.551 28.1067   3
  -4   1  -4 198.096 29.0040   3
  -4   1  -4 214.393 25.2757   1
  -5  -1  -4 240.538 29.5964   1
   5  -1   4 218.831 29.9804   2
  -5  -1  -4 232.314 31.8947   3
  -5  -1  -4 262.900 30.0504   2
   5   1   4 248.626 30.1508   1
  -5   1  -4 239.446 29.5471   1
   5   1   4 247.103 33.3069   3
  -5   1  -4 255.442 29.8992   2
   5   1   4 241.742 30.1133   2
  -6  -1  -4 282.881 35.8201   3
  -6  -1  -4 268.939 32.7066   1
   6  -1   4 263.328 36.5587   3
  -6   1  -4 258.787 33.0002   2
   6   1   4 269.621 36.4275   3
   6   1   4 275.654 33.2953   2
   6   1   4 278.077 33.2958   1
  -6   1  -4 252.531 32.6028   1
   7  -1   4 226.152 27.5281   2
  -7  -1  -4 220.816 30.0810   3
  -7  -1  -4 225.153 27.4828   2
   7  -1   4 221.341 31.4271   3
   7   1   4 206.075 27.4527   2
  -7   1  -4 229.377 27.3790   2
  -7   1  -4 219.655 26.8482   1
  -7   1  -4 194.170 32.7171   3
   7   1   4 211.282 29.7805   1
   7   1   4 218.007 31.2613   3
  -8  -1  -4 28.8971 8.75610   3
   8  -1   4 35.4370 7.01108   2
   8  -1   4 24.4897 6.55014   2
  -8   1  -4 32.2596 8.86603   3
   8   1   4 35.8431 6.91114   2
  -8   1  -4 42.1634 6.72674   2
   8   1   4 30.9033 10.2142   3
  -8   1  -4 37.2120 5.78704   1
  -9  -1  -4 73.7583 11.0295   2
   9  -1   4 77.3592 11.3868   2
  -9  -1  -4 63.8246 14.1542   3
  -9   1  -4 76.7739 11.1006   2
  -9   1  -4 55.6423 13.3316   3
   9   1   4 61.3887 10.5917   1
   9   1   4 67.9817 15.8173   3
  -9   1  -4 84.6685 10.1858   1
  10  -1   4 48.0381 14.0089   3
 -10  -1  -4 41.2551 12.4231   3
 -10  -1  -4 64.4462 10.4824   2
 -10  -1  -4 55.5285 8.35293   1
  10   1   4 34.2090 12.5131   3
  10   1   4 61.7743 9.06113   1
 -10   1  -4 57.3675 8.26607   1
  11  -1   4 -1.2760 7.53693   3
  11  -1   4 3.33051 4.23996   2
 -11  -1  -4 -0.1569 4.43692   2
  11   1   4 1.54717 4.38111   1
  11   1   4 1.28670 4.90991   2
 -11   1  -4 3.04316 3.50495   1
  11   1   4 5.44091 8.30494   3
 -11   1  -4 1.37042 6.02961   3
 -12  -1  -4 30.3403 7.76687   2
  12  -1   4 28.8483 7.43850   2
 -12   1  -4 30.6836 6.39785   1
  12   1   4 25.3456 12.9169   3
 -12   1  -4 27.3011 7.48545   2
  13  -1   4 -8.2221 10.2247   3
 -13  -1  -4 4.46908 5.50598   2
 -13  -1  -4 3.33179 7.88297   3
 -13  -1  -4 5.97396 4.19129   1
  13  -1   4 13.6206 5.44823   2
  13   1   4 0.55318 8.99680   3
 -13   1  -4 12.5362 4.62142   1
  13   1   4 0.92707 4.65262   2
 -13   1  -4 2.84437 5.44669   2
 -13   1  -4 7.96068 7.27226   3
  14  -1   4 10.3112 18.2583   3
 -14  -1  -4 1.57490 4.10843   1
 -14  -1  -4 3.97518 8.19660   3
  14  -1   4 3.71103 4.78505   2
  14   1   4 17.3277 11.1284   3
 -14   1  -4 7.58937 4.56992   1
  14   1   4 4.33573 5.59842   2
 -14   1  -4 2.25007 5.57536   2
 -15  -1  -4 -1.3875 5.08490   2
  15   1   4 -0.8670 5.17815   2
 -15   1  -4 -2.0963 5.46016   2
  15   1   4 1.38428 15.2846   3
 -16  -1  -4 -2.6936 4.68855   2
 -16   1  -4 8.41597 4.03739   1
 -16   1  -4 -0.1581 4.77406   2
  16   1   4 0.65333 5.18831   2
 -17  -1  -4 -2.0239 4.63422   2
  17   1   4 -7.4563 5.60027   2
 -17   1  -4 4.22965 3.56023   1
 -17   1  -4 9.90237 5.56749   2
 -18  -1  -4 5.49940 5.28366   2
 -19  -2   4 -1.5719 3.92981   2
 -19   2   4 -1.3162 3.38852   1
 -19   2   4 -0.2423 3.66000   2
 -18  -2   4 2.78063 3.75293   2
 -18   2   4 -0.2528 3.91554   1
  18   2  -4 7.00934 4.54691   2
 -17  -2   4 6.86550 5.13092   2
 -17   2   4 7.27905 4.71279   2
 -17   2   4 9.73521 4.58578   1
  17   2  -4 16.0693 5.00674   2
 -16  -2   4 10.2851 4.85112   1
 -16  -2   4 7.98542 4.86919   2
 -16   2   4 12.4184 5.35960   2
 -16   2   4 16.3982 4.61785   1
  16   2  -4 19.0888 7.14083   2
 -15  -2   4 2.77783 3.94687   1
 -15  -2   4 1.73126 4.23676   2
 -15  -2   4 -2.8207 8.73067   3
  15   2  -4 6.42481 4.72378   2
  15   2  -4 2.54783 9.82112   3
 -15   2   4 4.58779 9.40191   3
 -15   2   4 5.50977 4.49313   2
 -14  -2   4 41.7174 7.29449   1
 -14  -2   4 47.4878 8.67568   2
  14   2  -4 12.8511 6.63607   1
  14   2  -4 61.0358 9.09080   2
 -14   2   4 43.4227 13.6241   3
  14   2  -4 33.5717 14.1791   3
 -13  -2   4 83.0213 11.9904   2
 -13  -2   4 72.1147 10.9753   1
 -13   2   4 82.7824 11.0615   1
  13   2  -4 28.8152 18.2118   3
 -13   2   4 83.7454 11.9851   2
  13   2  -4 82.6493 12.2560   2
 -13   2   4 72.0494 16.8967   3
 -12  -2   4 43.7305 7.23221   1
 -12  -2   4 32.4725 12.5090   3
  12  -2  -4 31.9854 7.31729   2
 -12  -2   4 42.9615 8.08862   2
 -12   2   4 41.8831 7.90145   2
  12   2  -4 37.6729 8.05975   1
 -12   2   4 45.9907 7.22289   1
  12   2  -4 48.7740 8.61271   2
 -11  -2   4 269.615 32.5792   2
 -11  -2   4 228.857 36.3093   3
  11  -2  -4 218.947 31.8386   2
 -11  -2   4 254.758 31.7231   1
 -11  -2   4 227.222 36.2670   3
 -11   2   4 292.833 37.0489   3
 -11   2   4 250.067 32.7567   2
  11   2  -4 302.897 32.6710   2
  11   2  -4 277.708 32.2054   1
  11   2  -4 244.041 37.0156   3
  10  -2  -4 37.9749 6.21306   2
 -10  -2   4 32.6754 6.12821   1
  10  -2  -4 31.5962 9.73001   3
  10   2  -4 39.3003 7.52537   2
 -10   2   4 33.3334 9.81573   3
  10   2  -4 41.2720 7.12073   1
 -10   2   4 38.0665 6.64925   2
 -10   2   4 40.2592 6.03361   1
  10   2  -4 29.7663 10.5673   3
   9  -2  -4 95.4844 15.5321   3
   9  -2  -4 83.5031 12.0037   2
  -9  -2   4 83.3043 11.9328   1
  -9  -2   4 82.0166 15.9041   3
   9   2  -4 104.472 12.6763   1
   9   2  -4 81.4358 16.0654   3
  -9   2   4 96.8928 12.2973   2
   9   2  -4 98.9905 12.6808   2
  -9   2   4 91.7134 15.4202   3
   8  -2  -4 170.534 17.7898   2
  -8  -2   4 137.453 17.9334   2
   8  -2  -4 151.300 20.8703   3
  -8  -2   4 152.549 17.7657   1
   8   2  -4 147.249 18.2789   2
   8   2  -4 136.920 18.0807   1
  -8   2   4 119.477 17.7127   2
   8   2  -4 117.050 20.8618   3
  -8   2   4 125.139 23.0754   3
   7  -2  -4 636.922 76.5233   3
  -7  -2   4 644.759 74.3512   2
  -7  -2   4 690.822 74.2178   1
   7   2  -4 591.930 74.4643   2
   7   2  -4 574.162 76.9774   3
  -7   2   4 570.567 73.9672   1
   7   2  -4 637.747 74.4034   1
  -7   2   4 649.383 76.8017   3
  -7   2   4 600.960 74.2047   2
  -7   2   4 573.164 75.7263   3
  -6  -2   4 1182.20 144.006   3
  -6  -2   4 1329.86 141.340   1
  -6  -2   4 1279.35 141.449   2
   6  -2  -4 1131.67 141.263   2
   6  -2  -4 1210.76 143.221   3
  -6   2   4 973.507 141.211   2
   6   2  -4 1089.66 141.393   1
   6   2  -4 1268.17 141.987   2
  -6   2   4 1171.89 143.351   3
  -5  -2   4 46.9703 6.82306   2
  -5  -2   4 40.5338 6.69058   1
  -5  -2   4 55.9877 9.52032   3
   5  -2  -4 53.3913 8.28538   3
  -5  -2   4 47.2320 6.83413   2
  -5   2   4 39.6678 6.33494   1
   5   2  -4 55.1504 7.16432   1
  -5   2   4 54.3439 8.84163   3
   5   2  -4 58.8724 9.29076   3
  -5   2   4 54.8913 7.90929   3
  -5   2   4 46.6726 6.63215   2
   5   2  -4 53.6055 7.14049   2
  -4  -2   4 50.0470 6.18123   1
  -4  -2   4 48.5531 8.65232   3
  -4  -2   4 60.1612 6.26811   2
   4   2  -4 37.9963 7.70716   3
  -4   2   4 48.3842 8.15609   3
   4   2  -4 44.5161 6.30242   2
   4   2  -4 48.6524 6.32827   1
  -4   2   4 35.4462 5.76238   2
  -4   2   4 34.3301 5.56197   1
  -3  -2   4 277.452 29.8969   3
   3  -2  -4 255.817 28.6061   3
  -3  -2   4 262.096 29.0232   3
   3  -2  -4 201.159 29.5867   3
  -3  -2   4 221.531 27.7491   2
  -3   2   4 169.224 27.3786   1
   3   2  -4 186.225 27.6604   1
   3   2  -4 275.347 30.0141   3
  -2  -2   4 949.164 117.196   3
   2  -2  -4 1033.01 114.609   3
  -2  -2   4 946.988 113.971   2
   2   2  -4 1054.49 115.890   3
  -2   2   4 1125.18 114.749   3
   2   2  -4 796.530 113.838   2
  -2   2   4 808.976 113.639   1
   2   2  -4 813.035 113.806   1
   2   2  -4 1032.40 115.237   3
  -2   2   4 977.434 115.945   3
  -1  -2   4 69.3408 11.6488   3
  -1  -2   4 62.8712 10.8238   3
   1  -2  -4 61.8485 11.4976   3
  -1   2   4 77.0056 10.4017   3
  -1   2   4 82.1208 12.7535   3
   1   2  -4 76.1569 10.8373   3
   1   2  -4 64.4868 12.2341   3
  -1   2   4 92.4465 9.25333   1
   0  -2  -4 30.0090 7.20586   3
   0  -2   4 14.9176 6.28898   3
   0  -2   4 28.7496 7.74093   3
   0  -2  -4 35.6206 5.86622   3
   0   2   4 41.7298 6.21726   3
   0   2   4 30.2353 7.81903   3
   0   2  -4 9.93023 6.92907   3
  -1  -2  -4 128.326 16.3102   3
   1  -2   4 103.713 15.3062   3
   1  -2   4 123.422 14.1133   3
  -1   2  -4 87.9408 12.6518   2
   1   2   4 98.1660 12.7808   2
   1   2   4 78.1019 12.6712   1
   1   2   4 139.356 16.0812   3
  -1   2  -4 81.7557 12.4591   1
   2  -2   4 343.624 40.4891   3
   2  -2   4 321.205 41.8759   3
  -2  -2  -4 382.245 40.9976   3
   2   2   4 317.186 41.5199   3
   2   2   4 268.071 39.2076   2
   2   2   4 352.486 40.8072   3
  -2   2  -4 369.549 40.7886   3
  -2   2  -4 330.382 41.9136   3
   2   2   4 244.372 39.1688   1
   3  -2   4 252.746 32.1423   2
  -3  -2  -4 267.008 33.8082   3
   3  -2   4 243.269 33.4370   3
   3   2   4 270.612 32.3311   2
  -3   2  -4 264.065 32.0805   2
   3   2   4 290.052 35.0769   3
  -3   2  -4 265.393 34.7635   3
  -4  -2  -4 30.6349 4.74452   1
   4  -2   4 30.7380 9.07024   3
   4  -2   4 33.2996 5.50895   2
  -4   2  -4 32.2359 4.80978   1
   4   2   4 29.2688 5.91054   1
  -4   2  -4 37.1208 7.01680   3
   4   2   4 32.3849 8.24608   3
   4   2   4 26.0344 7.42054   3
  -4   2  -4 39.6460 5.43935   2
   5  -2   4 125.613 14.5209   2
  -5  -2  -4 136.462 14.7694   2
  -5  -2  -4 112.893 16.6811   3
   5  -2   4 84.8827 17.2484   3
  -5  -2  -4 109.228 13.9796   1
  -5   2  -4 92.3025 14.0351   1
   5   2   4 110.743 17.5180   3
   5   2   4 106.835 14.7843   2
  -5   2  -4 104.252 17.1765   3
  -5   2  -4 132.326 14.4333   2
   6  -2   4 50.9377 11.9525   3
   6  -2   4 54.7040 8.67406   2
  -6  -2  -4 54.7787 11.2113   3
  -6  -2  -4 61.1079 8.24363   1
  -6   2  -4 65.3233 8.20999   1
   6   2   4 56.5252 9.22730   2
   6   2   4 64.0603 12.6265   3
  -6   2  -4 68.4802 8.79004   2
   6   2   4 59.2265 9.23916   1
   7  -2   4 34.5438 11.3476   3
  -7  -2  -4 61.0492 8.48687   2
  -7  -2  -4 50.7441 7.42047   1
  -7   2  -4 49.3494 7.33136   1
  -7   2  -4 60.3781 8.22831   2
   7   2   4 59.0958 8.86590   1
   7   2   4 53.2115 12.0047   3
   7   2   4 45.7704 11.9307   3
  -8  -2  -4 8.05511 6.53229   3
   8  -2   4 21.5804 5.15838   2
  -8  -2  -4 22.8917 4.36510   1
   8  -2   4 9.86727 7.63703   3
  -8   2  -4 22.1337 4.28941   1
  -8   2  -4 9.30916 6.39172   3
  -8   2  -4 21.6671 4.87164   2
   8   2   4 17.9522 9.09190   3
   8   2   4 15.1697 4.83375   2
   8   2   4 21.1119 5.69874   1
   9  -2   4 27.2443 11.2241   3
  -9  -2  -4 36.8022 6.16027   1
  -9  -2  -4 43.1202 7.75350   2
   9   2   4 34.8885 12.0012   3
  -9   2  -4 38.8035 6.14657   1
  -9   2  -4 20.5983 8.83340   3
  -9   2  -4 39.8970 7.53493   2
   9   2   4 39.2021 7.85991   2
  10  -2   4 30.3467 6.64883   2
 -10  -2  -4 41.7342 8.69056   2
  10  -2   4 34.6115 12.0703   3
 -10   2  -4 41.7500 6.44916   1
  10   2   4 20.2711 10.1705   2
  10   2   4 33.3447 7.18818   1
  10   2   4 19.5091 10.0392   2
  10   2   4 24.5583 11.6081   3
  11  -2   4 34.5545 7.03475   2
 -11  -2  -4 44.6812 6.79396   1
  11  -2   4 18.0485 11.8136   3
 -11  -2  -4 25.9929 10.6113   3
  11   2   4 21.1631 12.1068   3
 -11   2  -4 28.8799 10.6433   3
  11   2   4 30.8495 7.60403   2
 -11   2  -4 48.0419 8.59313   2
  11   2   4 37.0361 7.51558   1
 -11   2  -4 38.8945 6.87004   1
 -12  -2  -4 75.3092 11.2018   2
 -12  -2  -4 23.5165 10.4950   1
 -12  -2  -4 38.2271 14.5102   3
  12   2   4 58.8178 9.94622   1
  12   2   4 50.8532 17.1094   3
 -12   2  -4 81.4479 9.73062   1
 -12   2  -4 70.2824 11.4504   2
 -12   2  -4 43.5314 13.5389   3
 -12   2  -4 41.8213 13.3207   3
 -13  -2  -4 5.82616 4.37482   1
 -13  -2  -4 -3.9294 6.14593   3
 -13  -2  -4 7.14401 5.96317   2
 -13  -2  -4 -3.4780 6.14680   3
  13   2   4 4.57999 5.48220   2
  13   2   4 1.29228 9.71195   3
 -13   2  -4 6.20742 5.42899   2
  13   2   4 -0.4963 4.30003   1
 -14  -2  -4 -5.7747 3.67351   1
 -14  -2  -4 -1.6615 5.13401   2
 -14   2  -4 4.47528 4.15507   1
  14   2   4 -1.7140 5.09257   2
  14   2   4 -9.1444 9.49876   3
 -14   2  -4 0.09633 6.51767   3
 -15  -2  -4 2.13700 5.51901   2
  15   2   4 1.89877 5.41314   2
 -15   2  -4 4.98937 3.96207   1
 -16  -2  -4 3.57191 4.92882   2
 -16   2  -4 -6.0157 4.84498   2
 -16   2  -4 -0.0812 3.54001   1
  16   2   4 -1.3996 4.89501   2
 -17  -2  -4 -0.8898 4.17486   2
  17   2   4 5.49350 5.49821   2
 -17   2  -4 -1.4627 3.72534   1
 -17   2  -4 -0.4037 5.23808   2
 -18  -2  -4 1.97208 4.43834   2
 -18   2  -4 -1.0314 4.06364   2
 -18   2  -4 4.37688 3.48107   1
  18   2   4 -1.5078 5.25300   2
  18   2   4 -1.5302 5.25323   2
 -19  -3   4 -4.0631 3.35678   2
 -19   3   4 3.38218 3.55063   1
  19   3  -4 3.70830 4.16532   2
 -19   3   4 -3.1889 3.24587   2
 -18  -3   4 11.8410 4.70301   2
 -18   3   4 6.77293 4.58447   2
  18   3  -4 10.6252 5.04703   2
 -18   3   4 5.16320 3.86043   1
 -17   3   4 5.83464 4.44205   2
 -17   3   4 0.76499 3.48645   1
  17   3  -4 -1.3215 3.74548   2
 -16   3   4 -3.8102 3.36800   2
 -16   3   4 7.03126 4.15642   1
  16   3  -4 6.71889 4.73260   2
 -15  -3   4 9.29759 10.8539   3
 -15  -3   4 19.6792 5.60150   2
 -15   3   4 29.8482 6.21334   2
  15   3  -4 1.47513 4.97989   1
 -15   3   4 5.49777 8.07739   3
 -15   3   4 33.2323 6.05501   1
  15   3  -4 23.0664 6.58660   2
 -14  -3   4 74.7844 10.5700   2
  14   3  -4 64.5042 10.3188   1
 -14   3   4 68.2376 10.3862   2
  14   3  -4 69.5189 11.0264   2
 -14   3   4 26.3314 12.4951   3
 -13  -3   4 148.002 26.6270   3
  13   3  -4 118.878 26.0872   3
  13   3  -4 184.640 21.6252   2
  13   3  -4 144.068 20.5835   1
 -13   3   4 160.191 20.5776   2
 -13   3   4 161.553 20.5811   2
 -13   3   4 111.656 24.7365   3
 -13   3   4 194.678 20.4000   1
 -12  -3   4 53.3293 14.6472   3
 -12  -3   4 58.2594 10.2410   2
 -12   3   4 66.9986 10.0753   2
 -12   3   4 65.8632 9.44439   1
  12   3  -4 60.6070 10.9149   1
 -12   3   4 48.9569 19.8988   3
  12   3  -4 70.8738 11.2331   2
 -11  -3   4 95.4864 12.9383   1
 -11  -3   4 82.5382 18.1010   3
 -11   3   4 100.554 12.8539   1
 -11   3   4 85.3042 16.7836   3
 -11   3   4 106.865 13.5649   2
  11   3  -4 109.827 14.4040   2
  11   3  -4 74.4055 18.1351   3
  11   3  -4 99.0648 13.7931   1
  10  -3  -4 26.4270 10.5426   3
 -10  -3   4 56.3529 8.20192   2
  10  -3  -4 27.2862 10.5460   3
 -10  -3   4 34.5740 11.7922   3
 -10   3   4 60.2656 7.91141   2
  10   3  -4 70.7099 8.73006   1
  10   3  -4 80.3309 9.28176   2
  10   3  -4 30.3331 11.4740   3
  -9  -3   4 17.7431 5.23707   1
  -9  -3   4 45.0856 10.6863   3
   9  -3  -4 28.2848 11.1861   3
  -9  -3   4 34.1079 6.45028   2
   9   3  -4 20.1704 9.11351   3
  -9   3   4 35.6372 6.06427   2
  -9   3   4 36.6211 5.54848   1
   9   3  -4 59.1597 7.28725   1
   9   3  -4 67.5890 7.81211   2
   8  -3  -4 192.627 27.9683   3
  -8  -3   4 225.216 25.6890   1
  -8  -3   4 184.945 29.1910   3
   8   3  -4 246.859 30.3637   3
  -8   3   4 206.263 25.4269   1
   8   3  -4 211.182 26.2024   2
  -8   3   4 211.707 27.6348   3
  -8   3   4 202.270 25.6783   2
   8   3  -4 197.087 25.9862   1
   7  -3  -4 121.242 17.3702   3
  -7  -3   4 124.440 15.7956   2
  -7  -3   4 138.508 19.4644   3
  -7  -3   4 127.753 15.5582   1
  -7   3   4 117.052 15.4677   2
   7   3  -4 112.276 15.8921   1
   7   3  -4 116.718 16.0453   2
  -7   3   4 115.713 15.2081   1
  -7   3   4 132.166 17.9803   3
  -7   3   4 132.747 17.2376   3
  -6  -3   4 136.865 16.1593   2
   6  -3  -4 128.886 17.4466   3
  -6  -3   4 128.412 19.1721   3
   6   3  -4 130.819 19.0550   3
   6   3  -4 127.550 16.2598   1
  -6   3   4 116.420 15.8119   2
  -6   3   4 129.317 17.9661   3
  -6   3   4 127.608 17.1121   3
   6   3  -4 129.172 16.3818   2
  -6   3   4 121.654 16.1675   1
   5  -3  -4 144.873 28.3451   3
  -5  -3   4 249.511 26.9683   2
   5   3  -4 249.325 27.0866   1
  -5   3   4 209.123 28.3419   3
   5   3  -4 247.354 29.5910   3
  -5   3   4 222.402 26.4838   1
  -5   3   4 227.662 27.7950   3
   5   3  -4 205.502 27.9072   2
  -4  -3   4 963.079 98.2132   3
   4  -3  -4 866.834 99.1074   3
  -4  -3   4 867.902 95.7610   2
   4   3  -4 924.327 97.8063   3
  -4   3   4 682.492 95.4363   2
   4   3  -4 866.442 98.1325   3
   4   3  -4 733.207 95.7418   2
   4   3  -4 706.826 95.6499   1
  -4   3   4 611.879 95.2870   1
   3  -3  -4 555.231 60.6102   3
  -3  -3   4 577.567 61.5601   3
   3   3  -4 519.151 61.6056   3
   3   3  -4 508.017 61.0236   3
  -3   3   4 634.393 61.5786   3
   3   3  -4 393.618 59.4161   2
   3   3  -4 390.011 59.3604   1
   3   3  -4 561.696 61.2478   3
  -3   3   4 425.848 61.1502   3
  -3   3   4 408.341 59.3501   2
  -2  -3   4 911.159 90.3052   3
  -2   3   4 643.179 88.5169   1
   2   3  -4 702.835 88.8422   2
  -2   3   4 688.414 88.6828   2
  -2   3   4 709.075 89.5484   3
   2   3  -4 815.031 91.0703   3
   2   3  -4 652.007 88.7541   1
   2   3  -4 831.174 90.3356   3
  -1  -3   4 198.546 23.0039   3
  -1  -3   4 204.508 22.7314   3
   1  -3  -4 233.049 22.6935   3
   1   3  -4 191.110 23.9362   3
   1   3  -4 176.134 21.4482   2
   1   3  -4 167.846 21.3203   1
  -1   3   4 163.595 23.7008   3
  -1   3   4 139.342 24.1436   3
  -1   3   4 141.905 21.3182   2
  -1   3   4 147.124 21.0988   1
   0  -3   4 208.686 27.5016   3
   0  -3   4 180.717 27.3325   3
   0  -3  -4 238.801 27.4883   3
   0  -3  -4 221.245 26.8714   3
   0   3  -4 182.440 26.0365   1
   0   3  -4 256.203 27.3889   3
   0   3  -4 203.113 26.1921   2
   0   3   4 238.533 28.8520   3
   0   3   4 240.293 27.4416   3
   0   3  -4 203.964 28.7373   3
   0   3   4 208.298 26.0154   1
   1  -3   4 1230.23 162.233   3
  -1   3  -4 1340.63 160.825   1
   1   3   4 1675.41 163.759   3
  -1   3  -4 1492.50 161.056   2
   1   3   4 1152.29 160.899   1
  -1   3  -4 1117.48 163.925   3
   1   3   4 1284.50 161.068   2
   1   3   4 1491.62 162.467   3
   2  -3   4 408.652 47.9472   3
  -2  -3  -4 439.114 47.7205   3
  -2  -3  -4 336.120 45.8914   2
   2  -3   4 398.532 47.0676   3
  -2   3  -4 340.119 45.6975   1
   2   3   4 353.378 46.0369   2
   2   3   4 406.804 47.7240   3
  -2   3  -4 413.618 47.1058   3
  -2   3  -4 379.164 48.6997   3
   2   3   4 405.275 47.7170   3
  -2   3  -4 336.625 45.8786   2
   2   3   4 291.770 45.8806   1
   2   3   4 465.697 48.8211   3
   3  -3   4 555.086 82.9698   3
  -3  -3  -4 740.755 80.9621   2
  -3   3  -4 683.424 80.8205   2
   3   3   4 716.375 81.1072   2
  -3   3  -4 663.318 83.5416   3
  -3   3  -4 630.060 80.6241   1
  -3   3  -4 722.753 82.6416   3
   4  -3   4 332.847 52.6690   3
  -4   3  -4 413.389 52.6041   3
  -4   3  -4 437.216 52.8065   3
  -4   3  -4 404.934 49.3299   1
   4   3   4 504.421 53.4370   3
   4   3   4 372.090 52.2286   3
  -4   3  -4 413.023 49.5518   2
   5   3   4 218.463 27.3447   1
   5   3   4 234.844 30.7637   3
  -5   3  -4 207.095 26.5448   1
  -6  -3  -4 173.943 25.5243   3
   6  -3   4 97.1005 29.1712   3
  -6  -3  -4 220.493 23.2619   2
  -6   3  -4 190.820 22.8377   2
   6   3   4 171.835 23.1809   1
  -6   3  -4 184.348 24.9845   3
   6   3   4 174.458 26.5985   3
  -6   3  -4 189.903 22.4006   1
  -6   3  -4 179.441 25.9905   3
   6   3   4 207.323 23.4252   2
  -7  -3  -4 7.70243 3.64510   2
  -7  -3  -4 7.77099 5.65780   3
   7  -3   4 3.87299 6.07783   3
   7   3   4 8.44098 6.77839   3
  -7   3  -4 7.29695 2.67696   1
   7   3   4 7.70496 3.90682   1
   7   3   4 7.15247 3.97075   2
  -7   3  -4 8.23446 3.39547   2
  -8  -3  -4 79.5558 9.96692   1
  -8  -3  -4 94.7929 11.4238   2
   8  -3   4 72.4420 12.5263   2
  -8   3  -4 74.7926 10.7585   2
   8   3   4 72.3724 11.5515   2
  -8   3  -4 59.1279 13.1670   3
   8   3   4 72.5837 16.0089   3
  -8   3  -4 72.1181 10.7834   2
   8   3   4 68.5039 11.4324   1
  -8   3  -4 70.5209 10.0541   1
  -9  -3  -4 24.7684 4.59711   1
   9  -3   4 2.79651 7.23355   3
  -9   3  -4 21.9372 4.43550   1
   9   3   4 14.5708 9.43944   3
   9   3   4 20.1842 6.21656   2
  -9   3  -4 15.3118 4.98077   2
  -9   3  -4 17.6563 7.72658   3
  10  -3   4 10.0179 9.02042   3
 -10  -3  -4 49.5485 11.7098   2
 -10  -3  -4 29.6055 5.52066   1
 -10  -3  -4 16.3383 9.11451   3
 -10   3  -4 25.4442 6.35370   2
  10   3   4 23.5279 11.5718   3
 -10   3  -4 21.6598 8.73723   3
 -10   3  -4 38.2653 5.94318   1
  10   3   4 21.0364 6.75244   2
 -11  -3  -4 5.14645 7.71254   3
  11   3   4 1.84075 5.21316   2
  11   3   4 2.43512 10.4834   3
 -11   3  -4 7.74426 3.67102   1
  11   3   4 7.47837 4.46981   1
 -12  -3  -4 -0.8950 5.62240   1
 -12  -3  -4 -0.6821 6.91912   3
 -12  -3  -4 8.18627 5.40399   2
 -12   3  -4 -0.2459 6.13512   3
 -12   3  -4 -0.2453 3.46660   1
  12   3   4 -2.8778 4.00202   1
 -12   3  -4 -0.2451 3.48735   1
  12   3   4 1.54909 8.03606   3
 -13   3  -4 73.3870 10.9666   2
  13   3   4 49.4414 9.44790   1
 -13   3  -4 31.9715 13.7162   3
  13   3   4 27.8390 15.3875   3
 -14  -3  -4 10.2023 10.1942   3
 -14  -3  -4 7.91298 5.87670   2
 -14   3  -4 14.1469 5.31612   1
  14   3   4 17.0897 6.54157   2
  14   3   4 -4.1085 4.92535   1
  14   3   4 11.7612 12.5711   3
 -14   3  -4 15.3950 8.58049   3
 -14   3  -4 17.8864 6.69119   2
 -15  -3  -4 6.48448 5.20278   2
  15   3   4 -2.0132 5.71786   2
 -15   3  -4 2.71418 4.07063   1
 -16  -3  -4 0.03344 4.67223   2
 -16   3  -4 -4.7809 4.75721   2
 -16   3  -4 1.19556 3.94236   1
  16   3   4 -7.6625 4.10656   2
  17   3   4 -6.4664 4.06787   2
 -17   3  -4 -1.2111 3.34948   1
 -17   3  -4 -1.2360 3.34592   1
 -17   3  -4 -0.1715 5.11572   2
 -18  -3  -4 0.22334 4.17970   2
  18   3   4 1.11958 4.18894   2
 -18   3  -4 2.06978 3.38658   1
 -18   3  -4 7.10577 5.33878   2
 -19  -4   4 17.8017 5.07448   2
 -19   4   4 -1.1784 3.11558   1
  19   4  -4 1.51462 3.39358   2
 -19   4   4 0.66346 3.54050   2
 -18  -4   4 -6.5147 3.97853   2
 -18  -4   4 4.18916 4.74250   2
  18   4  -4 -2.4390 4.76011   2
 -18   4   4 -4.3644 2.95369   2
 -18   4   4 -0.0243 3.30506   1
 -17  -4   4 3.38601 4.20500   2
 -17   4   4 -2.2985 3.29125   2
 -16  -4   4 -0.9669 3.87423   2
  16   4  -4 0.82822 3.85488   2
 -16   4   4 1.34538 3.12465   1
 -16   4   4 -0.3545 3.30141   2
 -15  -4   4 6.51094 4.51453   2
 -15  -4   4 -1.2435 10.9856   3
 -15   4   4 3.22826 4.58758   2
  15   4  -4 10.1889 5.79049   2
 -14  -4   4 6.48013 8.94390   3
  14   4  -4 18.8875 11.2051   3
  14   4  -4 22.7197 6.32964   1
  14   4  -4 27.6750 7.20741   2
 -14   4   4 27.8997 5.76463   1
 -13  -4   4 0.17972 3.87506   2
  13   4  -4 3.86860 7.36628   3
  13   4  -4 8.02485 5.05755   2
 -13   4   4 3.36353 3.29251   1
  13   4  -4 11.6986 4.78297   1
 -13   4   4 1.65436 6.28090   3
 -12  -4   4 20.6560 10.3799   3
 -12   4   4 20.1012 4.54205   1
  12   4  -4 8.45885 9.47928   3
  12   4  -4 26.2491 6.08692   1
  12   4  -4 24.6400 6.66733   2
 -12   4   4 13.5222 4.83553   2
 -12   4   4 7.01606 7.29372   3
 -11   4   4 102.050 19.4446   3
 -11   4   4 127.664 15.8510   2
  11   4  -4 91.2625 21.3905   3
  11   4  -4 124.626 16.4965   1
  11   4  -4 136.882 16.9833   2
 -10  -4   4 239.220 38.5049   3
  10   4  -4 291.045 34.6209   2
  10   4  -4 260.839 39.1958   3
 -10   4   4 270.816 33.7773   2
 -10   4   4 294.209 33.6514   1
   9  -4  -4 56.5929 13.5886   3
  -9  -4   4 83.4470 12.2934   2
  -9   4   4 99.1192 12.1219   2
  -9   4   4 95.1033 15.6663   3
   9   4  -4 110.485 13.1413   2
   9   4  -4 102.790 12.8381   1
  -8  -4   4 142.478 24.1056   3
  -8  -4   4 176.904 20.5944   2
   8  -4  -4 142.615 21.9239   3
   8   4  -4 151.448 20.6092   1
  -8   4   4 155.335 20.1828   2
  -8   4   4 173.182 22.2914   3
   8   4  -4 155.013 20.8393   2
  -8   4   4 165.027 19.9150   1
   8   4  -4 174.094 24.8154   3
  -8   4   4 181.626 23.1649   3
   7  -4  -4 89.1559 12.2198   3
   7  -4  -4 63.6825 13.7042   3
  -7  -4   4 90.2312 12.2913   2
   7   4  -4 95.0466 12.5215   1
  -7   4   4 105.572 14.3475   3
  -7   4   4 98.1533 13.4924   3
  -7   4   4 97.1063 11.8932   2
   7   4  -4 90.9647 12.6227   2
  -7   4   4 105.474 14.3403   3
  -7   4   4 92.0376 11.5895   1
  -6  -4   4 1111.84 116.886   2
   6   4  -4 931.445 116.928   2
  -6   4   4 927.942 118.231   3
  -6   4   4 926.677 116.488   2
   6   4  -4 970.575 116.840   1
  -5  -4   4 344.398 38.2097   2
  -5  -4   4 310.242 40.7118   3
  -5  -4   4 308.398 40.7033   3
  -5   4   4 303.406 37.6012   1
  -5   4   4 330.053 39.9643   3
  -5   4   4 292.079 39.4313   3
   5   4  -4 336.975 38.2446   1
   5   4  -4 283.158 38.2196   2
  -4  -4   4 373.585 42.7533   2
  -4  -4   4 391.136 44.9792   3
   4   4  -4 386.326 44.8464   3
  -4   4   4 304.343 42.1938   2
   4   4  -4 335.225 42.5677   1
  -4   4   4 346.519 43.7242   3
   4   4  -4 334.848 42.8666   2
  -3  -4   4 242.555 30.4446   3
   3   4  -4 228.755 30.4534   3
   3   4  -4 236.932 28.6905   1
   3   4  -4 231.043 28.6163   2
  -3   4   4 228.415 29.0963   3
  -3   4   4 192.643 28.1825   2
   3   4  -4 297.565 31.5643   3
  -2  -4   4 315.375 39.7610   3
   2   4  -4 296.339 38.3491   2
  -2   4   4 297.897 39.1470   3
   2   4  -4 351.048 40.8999   3
   2   4  -4 369.655 40.0847   3
   2   4  -4 282.631 38.2565   1
  -1  -4   4 94.0292 14.5525   3
  -1  -4   4 118.620 14.5439   3
   1   4  -4 131.930 14.8073   3
   1   4  -4 104.284 13.0594   1
  -1   4   4 98.9766 15.6858   3
   1   4  -4 106.992 13.2113   2
  -1   4   4 109.596 14.2074   3
   1   4  -4 101.815 15.8103   3
  -1   4   4 83.9937 13.0520   2
   0  -4   4 -0.3958 2.11399   3
   0  -4  -4 0.69560 1.56160   3
   0  -4  -4 2.53755 1.80473   3
   0   4  -4 3.55912 1.48044   1
   0   4   4 1.11965 4.19092   3
   0   4  -4 -1.3490 1.71755   2
   0   4  -4 2.05788 4.31753   3
   0   4   4 1.80436 1.28317   1
   0   4   4 1.09021 4.19314   3
  -1  -4  -4 116.490 13.9987   3
  -1  -4  -4 114.571 14.2222   3
  -1   4  -4 100.391 12.8437   1
  -1   4  -4 87.8320 16.0127   3
   1   4   4 109.016 14.6504   3
  -1   4  -4 115.305 14.1988   3
   1   4   4 121.413 16.1784   3
   1   4   4 73.4888 12.9455   1
   2   4   4 269.861 41.5351   1
  -2   4  -4 339.900 44.5751   3
  -2   4  -4 347.010 41.3439   1
   2   4   4 364.957 43.6374   3
  -2   4  -4 352.517 41.3495   1
   2   4   4 361.668 44.2171   3
  -2   4  -4 374.991 41.6801   2
   3  -4   4 163.609 21.6325   3
  -3  -4  -4 142.067 23.0476   3
  -3   4  -4 179.882 20.9338   2
  -3   4  -4 164.186 23.7374   3
  -3   4  -4 175.224 20.6635   1
   3   4   4 179.864 23.9596   3
  -3   4  -4 176.305 22.1887   3
   3   4   4 167.309 21.1439   1
  -4  -4  -4 62.6824 7.95262   2
  -4   4  -4 54.6346 9.81878   3
   4   4   4 41.0432 12.4358   3
   4   4   4 67.0597 11.8332   3
  -4   4  -4 60.5136 10.6504   3
  -4   4  -4 58.8043 7.90141   2
   4   4   4 41.4324 13.8210   3
   4   4   4 59.8472 8.63661   2
   4   4   4 50.4887 8.61897   1
  -4   4  -4 54.6942 8.04897   1
  -5  -4  -4 468.297 55.5529   2
  -5  -4  -4 471.712 55.5799   2
  -5  -4  -4 435.827 58.0301   3
  -5   4  -4 460.276 55.1142   1
   5   4   4 451.925 55.8694   2
  -5   4  -4 425.300 58.5297   3
  -5   4  -4 457.525 57.7371   3
   5   4   4 507.092 59.6470   3
  -5   4  -4 446.922 55.3901   2
  -6  -4  -4 135.483 18.4773   2
  -6  -4  -4 158.178 21.5090   3
  -6  -4  -4 147.662 21.4455   3
   6  -4   4 102.338 20.3471   3
  -6   4  -4 154.182 25.4621   3
  -6   4  -4 136.499 20.3361   3
   6   4   4 143.228 22.2333   3
   6   4   4 144.146 18.9428   2
   6   4   4 153.683 18.8236   1
  -6   4  -4 156.624 17.8155   1
   7  -4   4 15.0330 7.17517   3
  -7  -4  -4 22.3273 5.17273   2
  -7  -4  -4 11.0865 7.51351   3
  -7   4  -4 14.2182 6.18650   3
  -7   4  -4 22.8130 4.85977   2
   7   4   4 20.5141 5.08829   2
   7   4   4 21.9505 8.98266   3
  -7   4  -4 22.9496 4.20386   1
   8  -4   4 -2.2308 5.77704   3
  -8   4  -4 5.00008 3.56596   2
  -8   4  -4 3.57676 2.46241   1
   8   4   4 3.61998 7.33735   3
  -8   4  -4 4.36747 5.02063   3
   8   4   4 0.74602 3.97400   1
   8   4   4 3.85602 4.25315   2
  -9  -4  -4 5.38237 4.24100   2
   9   4   4 1.55549 4.36483   1
  -9   4  -4 4.51880 2.96327   1
   9   4   4 4.99792 8.25724   3
  -9   4  -4 0.56630 3.76695   2
  -9   4  -4 4.91457 5.42864   3
 -10   4  -4 69.5025 9.43797   1
  10   4   4 60.1783 11.5932   2
 -10   4  -4 42.7076 12.8795   3
  10   4   4 55.9666 20.1761   3
 -10   4  -4 68.5871 10.7530   2
 -11  -4  -4 14.7852 9.60196   3
 -11  -4  -4 33.8111 7.15994   2
  11   4   4 34.0843 7.16305   1
 -11   4  -4 38.1511 6.53790   1
  11   4   4 21.5839 12.3488   3
  11   4   4 20.6872 7.08647   2
 -11   4  -4 14.8153 9.28293   3
 -12  -4  -4 10.0252 9.74046   3
 -12  -4  -4 21.9914 6.62446   2
  12   4   4 38.8305 7.42774   1
 -12   4  -4 49.0158 6.90336   1
 -12   4  -4 11.9160 9.86251   3
  12   4   4 8.58395 10.6775   3
 -13  -4  -4 7.13956 9.76284   3
 -13  -4  -4 7.22754 5.35551   2
  13   4   4 0.23509 5.03931   2
  13   4   4 7.80050 5.13707   1
 -13   4  -4 0.70004 5.07330   2
 -13   4  -4 -1.7984 9.35988   3
 -13   4  -4 10.0216 4.72098   1
  13   4   4 1.55169 11.9052   3
 -14  -4  -4 16.8836 15.9546   3
  14   4   4 -1.1466 4.88484   2
  14   4   4 4.78582 4.86223   1
 -15   4  -4 1.74161 4.04960   1
  15   4   4 13.3110 6.55178   1
 -15   4  -4 4.25767 5.35527   2
  15   4   4 4.40163 5.21939   2
 -16  -4  -4 -1.4174 5.28390   2
  16   4   4 0.74559 4.17137   2
 -16   4  -4 4.53102 5.18215   2
 -16   4  -4 0.25796 3.49788   1
 -17  -4  -4 7.32154 5.21562   2
 -17   4  -4 3.38928 4.24175   1
  17   4   4 5.80120 5.92393   2
 -17   4  -4 4.18664 6.15720   2
 -18   4  -4 2.96014 3.50494   1
 -18   5   4 4.57345 3.49799   1
  18   5  -4 -1.5897 3.38188   2
 -18   5   4 -3.9620 3.25922   2
 -17   5   4 3.12475 3.65703   2
  16   5  -4 7.27062 5.51820   1
 -16   5   4 10.6672 3.95367   1
  16   5  -4 2.07696 4.53383   2
 -16   5   4 2.56495 3.85529   2
 -15  -5   4 25.7445 7.17204   2
  15   5  -4 38.0943 8.47401   2
  15   5  -4 18.0960 6.27769   1
 -15   5   4 27.3883 6.37951   2
 -14  -5   4 -2.7447 3.90071   2
 -14  -5   4 17.0427 16.0932   3
 -14   5   4 4.24409 3.60696   1
  14   5  -4 0.89570 5.77326   2
 -14   5   4 4.39184 3.45631   2
  14   5  -4 -2.5518 4.36018   1
 -13  -5   4 26.4443 6.36141   2
 -13   5   4 23.2106 5.80333   2
  13   5  -4 9.93479 9.72272   3
  13   5  -4 32.0676 8.02585   2
  13   5  -4 37.7164 7.19375   1
 -13   5   4 26.5699 5.70374   1
 -12  -5   4 29.5193 13.3861   3
  12   5  -4 20.7347 11.5104   3
  12   5  -4 41.2936 8.40391   1
 -12   5   4 36.5127 7.19007   2
 -12   5   4 45.3977 6.83859   1
  12   5  -4 49.6050 9.25421   2
 -12   5   4 33.0785 10.8143   3
 -11  -5   4 63.9767 15.7952   3
  11   5  -4 52.5745 15.7782   3
  11   5  -4 91.7612 12.1343   2
 -11   5   4 33.5124 15.7393   3
  11   5  -4 83.6081 11.2185   1
 -10  -5   4 9.93012 9.51508   3
 -10  -5   4 38.5635 6.72473   2
 -10   5   4 31.1799 5.40883   1
  10   5  -4 15.3923 9.36311   3
  10   5  -4 34.8656 12.0801   3
  10   5  -4 52.9097 8.35972   2
 -10   5   4 32.2257 6.35525   2
  10   5  -4 32.5517 7.02705   1
  -9  -5   4 106.177 15.1921   2
   9   5  -4 120.506 16.0096   2
   9   5  -4 112.630 20.4135   3
  -9   5   4 113.103 14.7983   2
   9   5  -4 110.475 15.5791   1
  -9   5   4 117.950 14.5155   1
  -9   5   4 115.237 18.1312   3
  -8  -5   4 138.405 21.6450   3
   8   5  -4 138.006 17.5407   1
  -8   5   4 132.772 16.4152   1
   8   5  -4 135.162 17.7090   2
  -8   5   4 123.250 18.3639   3
   8   5  -4 127.157 21.6377   3
  -8   5   4 130.385 19.3008   3
  -7  -5   4 177.623 20.5234   2
  -7  -5   4 166.753 24.1336   3
   7   5  -4 155.648 24.2583   3
   7   5  -4 167.574 20.7723   2
  -7   5   4 161.220 21.3621   3
  -7   5   4 149.131 21.8760   3
   7   5  -4 147.970 20.4822   1
  -6  -5   4 51.1357 10.9158   3
  -6  -5   4 51.6365 10.9155   3
  -6   5   4 52.1789 9.04805   3
  -6   5   4 37.0202 7.99641   3
   6   5  -4 69.1273 8.29067   1
   6   5  -4 57.4072 11.2313   3
  -6   5   4 54.4471 7.11124   2
  -6   5   4 55.1645 6.83704   1
  -6   5   4 56.4235 9.11341   3
   6   5  -4 55.5556 8.21515   2
  -5  -5   4 0.04199 3.99615   3
  -5   5   4 3.63884 2.20964   3
   5   5  -4 5.05193 2.85352   2
  -5   5   4 0.67257 1.34802   2
  -5   5   4 0.59887 2.76982   3
  -5   5   4 3.67523 2.20050   3
   5   5  -4 2.46610 2.48088   1
  -4  -5   4 171.078 25.5919   3
   4   5  -4 208.121 28.6804   3
   4   5  -4 194.943 23.7833   1
  -4   5   4 188.984 24.2466   3
   4   5  -4 202.683 23.9282   2
   4   5  -4 188.042 26.6435   3
  -4   5   4 193.954 23.2682   2
  -3   5   4 176.271 21.4127   3
  -3   5   4 156.992 20.2889   2
   3   5  -4 148.521 20.7039   2
   3   5  -4 181.392 23.7981   3
   3   5  -4 177.840 22.7534   3
  -3   5   4 188.348 21.9028   3
   3   5  -4 146.496 20.6087   1
  -2  -5   4 66.1531 12.2806   3
   2   5  -4 106.615 14.8536   3
   2   5  -4 82.5611 12.9549   3
   2   5  -4 89.6122 11.3827   1
  -2   5   4 96.9064 13.9461   3
   2   5  -4 99.1552 11.5107   2
  -1  -5   4 16.7112 4.12862   3
   1   5  -4 27.2748 4.04892   2
   1   5  -4 8.89265 5.93657   3
   1   5  -4 22.3447 3.69847   1
  -1   5   4 20.0600 4.54728   3
  -1   5   4 18.0726 6.57239   3
  -1   5   4 21.1008 3.54902   2
   0   5   4 172.890 22.9406   3
   0   5   4 156.856 24.1294   3
   0   5  -4 202.031 21.7418   2
   0   5  -4 178.740 22.8721   3
   0   5  -4 193.712 21.4733   1
   0   5  -4 163.034 25.0063   3
   0   5   4 157.085 21.6338   2
  -1  -5  -4 84.1128 9.77134   3
  -1  -5  -4 66.2749 9.21222   3
  -1   5  -4 55.8213 12.8575   3
   1   5   4 80.1643 11.3718   3
   1   5   4 57.5735 9.41192   1
  -1   5  -4 80.7406 9.71060   2
   1   5   4 81.8471 12.8563   3
  -1   5  -4 74.5107 9.22855   1
  -2   5  -4 384.011 51.1285   3
   2   5   4 435.354 50.7129   3
  -2   5  -4 345.388 47.3338   1
  -2   5  -4 394.766 47.7172   2
   2   5   4 413.410 48.2276   2
   2   5   4 402.379 49.8530   3
  -3   5  -4 66.3463 12.6107   3
   3   5   4 81.6217 13.2390   3
  -3   5  -4 74.5427 11.0962   3
   3   5   4 75.8992 10.4392   2
   3   5   4 73.6382 10.3251   1
  -4  -5  -4 26.7654 14.1420   3
   4   5   4 66.2671 8.79725   2
  -4   5  -4 35.5601 9.99744   3
  -4   5  -4 73.5940 7.63575   1
   4   5   4 53.5102 11.3163   3
  -5  -5  -4 84.0549 11.0007   2
  -5  -5  -4 64.6134 13.4220   3
   5   5   4 85.9284 11.5048   2
   5   5   4 75.7188 11.2802   1
  -5   5  -4 73.5190 10.4533   2
   5   5   4 83.7014 14.7918   3
  -6  -5  -4 -0.3629 2.86808   2
  -6  -5  -4 0.74842 5.06687   3
  -6   5  -4 1.69496 2.12042   1
   6   5   4 1.65540 3.74794   1
   6   5   4 -1.2649 5.30365   3
  -6   5  -4 0.43269 4.60041   3
  -7  -5  -4 145.884 24.9998   3
  -7  -5  -4 173.685 21.4827   2
   7   5   4 164.613 26.6951   3
  -7   5  -4 159.122 24.3909   3
   7   5   4 164.745 26.5988   3
  -7   5  -4 183.987 20.9535   1
  -7   5  -4 174.755 21.5734   2
   7   5   4 165.500 22.1785   2
  -8  -5  -4 45.9646 13.7463   3
  -8  -5  -4 66.7292 10.4296   2
   8   5   4 67.3854 16.1674   3
  -8   5  -4 49.8583 13.1627   3
   8   5   4 69.6625 11.5185   1
  -8   5  -4 81.8967 10.7148   2
   8   5   4 81.5830 11.7894   2
  -8   5  -4 83.4471 9.90848   1
  -9  -5  -4 56.3407 13.7164   3
  -9  -5  -4 49.9629 9.47767   2
   9   5   4 66.1416 11.2652   2
  -9   5  -4 66.2140 8.93898   1
  -9   5  -4 51.8460 12.6536   3
   9   5   4 57.0007 10.5782   1
 -10  -5  -4 42.7763 8.06856   2
 -10  -5  -4 30.6590 12.1670   3
  10   5   4 30.4742 12.8583   3
 -10   5  -4 26.0686 10.2047   3
 -10   5  -4 33.0924 6.64051   1
  10   5   4 31.3142 7.78569   2
 -11  -5  -4 14.3988 5.58741   2
 -11  -5  -4 7.32244 8.85908   3
  11   5   4 19.9018 6.07328   1
  11   5   4 7.30726 9.81565   3
 -11   5  -4 17.2410 5.90221   2
 -11   5  -4 7.58523 7.55065   3
 -11   5  -4 17.7827 5.95473   2
 -11   5  -4 22.3613 4.98259   1
  11   5   4 18.0366 7.10912   2
 -12  -5  -4 5.12338 5.03306   2
 -12  -5  -4 -2.2330 9.54976   3
 -12   5  -4 5.92712 7.03068   3
 -12   5  -4 9.14660 5.60311   2
  12   5   4 6.16447 9.68009   3
  12   5   4 13.8767 5.49062   1
 -13  -5  -4 2.75403 4.25383   2
 -13   5  -4 -1.9059 7.18997   1
 -13   5  -4 2.53748 5.12145   2
 -13   5  -4 -1.0839 7.15276   3
  13   5   4 -3.0452 7.60420   2
  13   5   4 -3.7745 4.38892   1
 -14   5  -4 3.34364 3.99749   1
 -14   5  -4 -3.2190 4.75626   2
  14   5   4 3.07990 5.81959   2
  14   5   4 0.14429 4.44456   1
 -15  -5  -4 -3.5543 5.30768   2
 -15   5  -4 5.65928 5.22014   2
  15   5   4 2.18511 4.65522   1
  15   5   4 -0.1980 4.89264   2
 -15   5  -4 3.94555 4.32609   1
 -16  -5  -4 -14.817 11.3744   2
 -16   5  -4 -4.1979 3.43631   1
 -16   5  -4 0.84057 4.76369   2
  16   5   4 0.18237 4.35041   2
 -16   5  -4 -4.2061 3.43596   1
  17   5   4 -0.3783 4.87042   2
 -17   5  -4 1.06688 4.82646   2
 -17   5  -4 2.86180 3.73536   1
  17   6  -4 9.01723 5.47403   2
  16   6  -4 6.48396 5.10555   1
 -16   6   4 3.36102 3.32305   1
  16   6  -4 -1.7259 3.70786   2
 -16   6   4 2.19930 3.23741   2
  15   6  -4 3.54236 4.31751   1
  15   6  -4 14.7179 6.69522   2
 -15   6   4 7.27149 3.60270   1
 -15   6   4 8.44175 3.79085   2
 -14  -6   4 12.1862 10.3399   2
 -14   6   4 37.1023 6.96055   1
  14   6  -4 37.1126 7.86678   1
 -14   6   4 42.9209 7.20358   2
 -13  -6   4 -3.6961 4.94740   2
 -13   6   4 15.3953 4.41935   2
  13   6  -4 10.5373 5.14837   1
 -13   6   4 18.5941 4.35957   1
 -13   6   4 10.1149 7.38119   3
  13   6  -4 16.1949 6.82334   2
 -12  -6   4 5.41405 15.8691   3
  12   6  -4 -0.8761 6.88172   3
  12   6  -4 13.6281 5.57542   1
  12   6  -4 9.04412 5.87599   2
 -12   6   4 12.3347 3.71770   2
 -12   6   4 12.3460 3.58307   1
 -11  -6   4 2.01506 4.88554   2
 -11  -6   4 9.86589 10.3625   3
  11   6  -4 7.31742 4.70339   1
  11   6  -4 7.10158 5.34641   2
 -11   6   4 3.93836 2.82353   1
 -11   6   4 7.37466 3.44112   2
 -11   6   4 -0.9097 5.51140   3
  11   6  -4 7.40479 8.92352   3
 -10   6   4 78.7248 9.82586   1
  10   6  -4 84.9477 12.3109   2
  10   6  -4 66.7280 11.4515   1
 -10   6   4 69.5339 9.95875   2
  10   6  -4 67.5376 16.5633   3
 -10   6   4 54.4170 13.1272   3
  -9  -6   4 14.5473 11.9945   3
   9   6  -4 18.8827 5.54818   1
   9   6  -4 22.0504 6.22044   2
  -9   6   4 23.4512 4.19800   2
   9   6  -4 8.52636 9.14763   3
  -8  -6   4 113.082 23.0045   3
  -8   6   4 157.578 21.1227   3
  -8   6   4 146.056 18.3786   1
   8   6  -4 157.652 19.6421   1
   8   6  -4 159.573 19.8823   2
   8   6  -4 148.221 24.4230   3
  -8   6   4 152.226 18.5940   2
   7   6  -4 14.2817 8.02400   3
  -7   6   4 27.9561 4.05640   1
  -7   6   4 26.6143 6.30260   3
   7   6  -4 29.1299 5.84055   1
  -7   6   4 19.3909 5.32658   3
  -7   6   4 25.9817 4.26807   2
   7   6  -4 35.3808 6.96904   2
  -6  -6   4 104.114 17.6315   3
   6   6  -4 110.615 18.3998   3
  -6   6   4 96.7774 14.8484   3
   6   6  -4 129.861 15.2486   2
   6   6  -4 121.681 14.9463   1
  -5  -6   4 15.1023 6.68219   3
   5   6  -4 32.8969 5.46567   1
  -5   6   4 19.3284 4.54495   3
  -5   6   4 19.3016 4.54765   3
   5   6  -4 17.6245 7.26447   3
   5   6  -4 30.8032 5.55622   2
  -5   6   4 26.7608 3.61025   2
   4   6  -4 394.158 47.3641   2
   4   6  -4 297.599 50.2656   3
  -4   6   4 399.956 47.3923   3
  -4   6   4 372.189 46.7564   2
  -4   6   4 434.653 47.5383   3
  -4   6   4 426.453 47.5159   3
   4   6  -4 381.135 47.2293   1
   3   6  -4 38.6892 11.6811   3
   3   6  -4 64.3550 8.93787   1
   3   6  -4 63.2001 8.90530   2
  -3   6   4 76.7243 9.03996   3
  -3   6   4 64.6013 8.93221   3
  -2   6   4 3.81257 3.73437   3
  -2   6   4 6.72935 2.07577   2
  -2   6   4 5.25205 2.75135   3
   2   6  -4 3.97667 5.36965   3
   2   6  -4 7.29016 2.65946   2
   2   6  -4 10.4119 2.63617   1
  -1   6   4 8.95688 5.73639   3
   1   6  -4 22.0989 3.88661   1
   1   6  -4 22.7758 5.56297   3
   1   6  -4 23.2408 4.36808   2
   1   6  -4 11.7050 6.81163   3
   0   6  -4 457.944 50.3556   3
   0   6   4 410.511 48.7691   2
   0   6  -4 423.397 48.5312   1
   0   6  -4 415.148 48.8038   2
   0   6  -4 292.678 52.3559   3
  -1   6  -4 162.613 23.3274   3
  -1   6  -4 188.642 21.9875   1
   1   6   4 149.852 22.0966   1
  -1   6  -4 161.250 25.9156   3
   1   6   4 195.240 24.3335   3
   1   6   4 193.523 25.7584   3
  -1   6  -4 212.654 22.4310   2
  -2   6  -4 305.219 35.3991   3
  -2   6  -4 270.949 33.7696   1
   2   6   4 228.787 34.0818   1
   2   6   4 292.054 34.4521   2
   2   6   4 273.818 36.2932   3
  -2   6  -4 309.948 34.2320   2
  -3  -6  -4 3.97844 3.03006   3
  -3   6  -4 7.71169 3.49726   2
  -3   6  -4 3.56841 2.98933   3
   3   6   4 7.59750 3.37016   2
   3   6   4 3.47198 5.17309   3
  -3   6  -4 3.66624 2.09743   1
  -4  -6  -4 16.3660 5.81517   3
   4   6   4 40.2569 6.52109   2
  -4   6  -4 25.9691 7.62919   3
   4   6   4 29.9610 6.16759   1
  -4   6  -4 26.3746 4.90098   2
   4   6   4 38.1932 9.20712   3
  -4   6  -4 31.0598 4.86731   1
  -5   6  -4 -0.3149 2.09788   1
   5   6   4 2.24011 4.99613   3
  -5   6  -4 -0.2892 2.10740   1
  -5   6  -4 0.57861 3.37215   3
  -5   6  -4 -5.3376 4.20339   3
  -5   6  -4 0.62810 2.33965   2
   5   6   4 2.29379 3.48925   1
   6   6   4 63.6583 13.6024   3
   6   6   4 56.2905 10.2313   1
  -6   6  -4 76.0518 8.76579   1
  -6   6  -4 62.7813 9.17623   2
   6   6   4 69.0101 10.3365   2
  -6   6  -4 41.5429 10.8261   3
   7   6   4 26.4499 10.9117   3
   7   6   4 30.2811 7.47980   2
  -7   6  -4 49.0284 7.10366   1
  -7   6  -4 37.5878 6.87133   2
  -8  -6  -4 5.59928 5.80576   3
  -8   6  -4 11.1221 3.58099   1
   8   6   4 10.6427 8.41905   3
   8   6   4 10.0945 5.50077   2
   8   6   4 4.12544 4.59852   1
  -9  -6  -4 9.49774 8.05314   3
   9   6   4 29.0788 7.06026   1
  -9   6  -4 13.0194 13.3008   3
   9   6   4 31.7408 7.69767   2
   9   6   4 27.2087 11.7830   3
  -9   6  -4 34.5462 5.87916   1
  -9   6  -4 36.5890 6.77304   2
  10   6   4 13.4034 9.64780   3
 -10   6  -4 11.4334 5.16988   2
 -10   6  -4 14.4889 4.38874   1
 -10   6  -4 6.33074 7.08946   3
  10   6   4 19.1995 6.57230   2
  11   6   4 5.42366 4.28667   1
  11   6   4 9.11313 9.28990   3
 -11   6  -4 2.87706 3.52936   1
 -11   6  -4 4.57524 4.86248   2
 -11   6  -4 1.70613 5.60582   3
 -12   6  -4 22.1960 6.50739   2
  12   6   4 22.0536 6.66925   1
 -12   6  -4 7.59044 8.01856   3
  12   6   4 17.9878 16.8140   3
  13   6   4 0.09981 4.47473   1
  13   6   4 4.90454 5.43641   2
 -13   6  -4 0.61250 3.77550   1
 -14   6  -4 11.2836 5.65126   2
 -14   6  -4 3.32973 4.37321   1
  14   6   4 13.1317 5.02396   1
  14   6   4 0.06021 5.08323   2
 -15   6  -4 0.96202 3.79523   1
  15   6   4 11.3058 4.74685   1
  15   6   4 5.58062 4.68362   2
 -15   6  -4 -0.4736 4.88221   2
  16   6   4 1.22038 9.22188   1
 -16   6  -4 8.48045 4.59375   1
 -16   6  -4 -0.9699 4.21728   2
  16   6   4 -2.9923 5.14313   2
 -17   7   4 5.84165 3.56907   1
  17   7  -4 7.60554 4.63391   2
 -17   7   4 11.4398 4.55260   2
 -16   7   4 7.27264 3.85452   2
  16   7  -4 -4.7782 4.19815   1
  15   7  -4 -6.0169 3.94724   2
 -15   7   4 -2.7132 3.22301   2
 -15   7   4 -0.7167 2.68439   1
  15   7  -4 -4.6752 3.25280   1
  14   7  -4 19.3526 6.95305   2
 -14   7   4 24.5690 5.65269   2
  14   7  -4 30.1127 7.25118   1
 -13   7   4 21.0630 4.87402   1
 -13   7   4 23.9319 5.45215   2
  13   7  -4 24.5202 6.48746   1
 -12   7   4 1.02642 3.17222   2
 -12   7   4 1.45787 2.67377   1
  12   7  -4 3.90481 7.07541   2
  12   7  -4 7.26681 5.05623   1
  12   7  -4 4.09162 7.07958   2
  11   7  -4 26.9884 7.01277   2
 -11   7   4 26.5490 4.89263   1
  11   7  -4 29.1653 6.64134   1
  11   7  -4 9.98580 12.4511   3
 -11   7   4 26.9665 5.20614   2
 -11   7   4 10.4830 6.35641   3
  10   7  -4 17.9520 9.36545   3
 -10   7   4 17.9112 4.13324   2
  10   7  -4 18.4736 5.64832   1
 -10   7   4 9.66620 5.75691   3
  10   7  -4 16.5590 6.00550   2
   9   7  -4 86.3320 13.1825   2
  -9   7   4 82.1086 10.8611   1
   9   7  -4 71.8228 17.1224   3
   9   7  -4 87.8242 12.7382   1
   8   7  -4 180.202 21.0607   2
  -8   7   4 130.435 19.9188   3
   8   7  -4 131.620 25.3424   3
   8   7  -4 172.622 20.7163   1
   8   7  -4 160.138 26.2103   3
  -8   7   4 165.364 19.3987   2
   7   7  -4 60.0222 9.56707   1
  -7   7   4 52.4579 7.48728   1
   7   7  -4 51.6153 13.1744   3
  -7   7   4 56.8783 7.80185   2
   7   7  -4 74.5594 10.1282   2
  -6   7   4 32.6602 5.21578   2
   6   7  -4 22.7853 9.14849   3
   6   7  -4 38.9991 7.14283   2
   6   7  -4 34.5206 6.61024   1
   5   7  -4 118.030 20.0223   3
   5   7  -4 138.750 16.8441   2
   5   7  -4 120.876 16.5600   1
   4   7  -4 238.751 29.6856   3
   4   7  -4 198.913 26.1623   2
   4   7  -4 194.513 26.0210   1
   3   7  -4 228.565 30.9941   1
   3   7  -4 306.341 34.5433   3
   3   7  -4 232.413 31.0954   2
   2   7  -4 194.813 22.5857   3
   2   7  -4 146.613 19.4007   1
  -2   7   4 144.325 19.1524   2
   2   7  -4 144.375 19.4906   2
   1   7  -4 122.664 13.8214   2
  -1   7   4 67.0440 15.2158   3
   1   7  -4 118.002 13.5951   1
   1   7  -4 139.654 16.2216   3
   1   7  -4 74.7583 18.3377   3
  -1   7   4 104.283 14.2212   3
   0   7   4 38.8889 10.6043   3
   0   7   4 48.4663 8.81694   3
   0   7  -4 66.5071 7.67803   1
   0   7  -4 66.1090 9.69271   3
   0   7   4 58.5682 7.96981   2
   0   7  -4 34.2266 12.4462   3
   1   7   4 17.5088 4.08418   2
   1   7   4 14.8629 5.77515   3
   1   7   4 14.3566 6.85643   3
  -1   7  -4 26.1338 4.45141   2
  -1   7  -4 16.3295 3.45172   1
  -1   7  -4 25.9309 7.88168   3
   2   7   4 53.9921 7.23628   2
  -2   7  -4 30.1138 9.00346   3
   2   7   4 40.2291 10.2860   3
   2   7   4 39.4565 6.84820   1
  -2   7  -4 41.7489 6.80054   2
   2   7   4 37.2302 10.2254   3
  -2   7  -4 39.9568 5.92171   1
  -3   7  -4 22.9430 7.22353   3
   3   7   4 30.3990 9.41876   3
  -3   7  -4 26.9875 4.78450   1
  -3   7  -4 29.0428 5.15379   2
   3   7   4 26.1366 5.56403   1
  -3   7  -4 30.1663 5.13950   2
  -3   7  -4 21.0150 5.77488   3
   4   7   4 62.3007 14.2621   3
  -4   7  -4 74.9720 11.0971   3
   4   7   4 83.4364 11.1209   2
  -4   7  -4 50.8519 11.7522   3
  -4   7  -4 75.7545 11.1064   3
  -4   7  -4 74.0655 9.73837   2
  -5   7  -4 -0.1103 3.10612   3
  -5   7  -4 4.53285 2.63254   1
   5   7   4 3.15449 3.87337   1
  -5   7  -4 0.00625 2.62946   2
   5   7   4 -2.5265 3.59788   2
   5   7   4 -0.9077 5.12239   3
  -6   7  -4 74.0574 9.20882   1
   6   7   4 57.4371 10.8554   2
   6   7   4 53.3001 14.2902   3
  -7   7  -4 15.6872 4.51030   2
  -7   7  -4 18.1044 3.74831   1
   7   7   4 13.9630 5.56291   2
   7   7   4 13.9504 5.36943   1
   7   7   4 5.42774 6.66985   3
  -7   7  -4 6.06566 4.60067   3
  -8   7  -4 4.33523 4.28074   3
   8   7   4 3.27123 4.80267   1
  -8   7  -4 11.7549 3.56861   1
   8   7   4 0.14278 6.17501   3
  -8   7  -4 7.44249 3.99321   2
   9   7   4 1.61077 5.34900   1
  -9   7  -4 8.06218 3.33868   1
   9   7   4 -1.0247 6.57939   3
  -9   7  -4 3.51505 3.89048   3
   9   7   4 12.3216 5.85224   2
  -9   7  -4 2.38393 3.87974   2
  10   7   4 8.20491 9.26495   3
 -10   7  -4 7.39221 3.54490   1
 -10   7  -4 3.11167 6.16126   3
  11   7   4 -0.8437 4.46575   1
 -11   7  -4 4.27345 6.85881   3
 -11   7  -4 -3.3377 3.78269   2
  12   7   4 5.92514 5.04283   1
 -12   7  -4 4.26448 3.93258   1
  12   7   4 -1.0371 5.14409   2
 -12   7  -4 -3.0779 3.96085   2
  13   7   4 0.57869 4.28693   1
 -13   7  -4 0.23625 3.79968   1
 -13   7  -4 -3.3274 4.16204   2
  13   7   4 4.06113 5.90361   2
  14   7   4 0.67288 4.65353   2
  14   7   4 1.24761 3.80259   1
 -15   7  -4 -4.2303 4.57046   2
  15   7   4 -5.3768 5.31600   2
  15   7   4 9.26300 4.56490   1
 -16   7  -4 6.85743 4.04979   1
  16   8  -4 0.85487 3.76645   2
 -16   8   4 -1.0643 2.73633   1
  16   8  -4 -5.2038 4.00297   1
  14   8  -4 10.7500 4.80856   1
  14   8  -4 5.26574 5.08135   2
 -14   8   4 7.70100 3.30293   1
  13   8  -4 0.95993 4.47768   2
 -13   8   4 3.34725 2.74450   1
  13   8  -4 4.27454 4.44449   1
  12   8  -4 5.60908 4.84125   1
  12   8  -4 12.1604 6.10331   2
 -12   8   4 5.83628 4.14853   2
 -12   8   4 7.58672 3.18809   1
 -11   8   4 5.07636 2.91212   1
 -11   8   4 0.40279 4.89679   2
  11   8  -4 3.65926 4.36131   1
 -11   8   4 0.53482 4.54361   2
  10   8  -4 11.8690 9.10863   3
 -10   8   4 25.4822 4.52346   1
  10   8  -4 29.7834 7.10619   2
  10   8  -4 21.7747 6.39242   1
   9   8  -4 29.2913 6.85004   2
   9   8  -4 13.7004 8.60437   3
  -9   8   4 20.1702 4.01170   1
   9   8  -4 27.4629 6.41202   1
  -8   8   4 4.78270 2.00816   1
   8   8  -4 9.74843 4.68687   1
   8   8  -4 5.96514 4.78437   2
  -7   8   4 22.7789 4.07941   1
   7   8  -4 39.6880 7.07008   2
   7   8  -4 27.7769 6.25073   1
   7   8  -4 19.1344 9.35932   3
   6   8  -4 94.4759 18.4748   3
   6   8  -4 108.196 19.2712   3
   6   8  -4 102.420 14.2536   1
   5   8  -4 14.0483 4.59427   1
   5   8  -4 15.1403 4.87120   2
   4   8  -4 92.1404 13.2245   2
   4   8  -4 91.0520 12.9607   1
   4   8  -4 101.303 16.8885   3
   3   8  -4 18.4410 7.18603   3
   3   8  -4 28.8187 5.37350   1
   3   8  -4 28.0823 5.79654   2
   2   8  -4 154.812 20.7677   2
   2   8  -4 162.916 23.2879   3
   2   8  -4 174.542 21.0713   1
   1   8  -4 19.6078 4.04774   1
   1   8  -4 9.44312 5.56829   3
   1   8  -4 22.2515 4.51161   2
   1   8  -4 22.3605 4.51352   2
   0   8  -4 91.8879 13.5194   3
   0   8  -4 95.8417 11.6957   1
   0   8  -4 101.224 12.1984   2
   0   8   4 67.8454 11.4635   1
  -1   8  -4 90.7169 12.1129   2
   1   8   4 82.6748 11.9478   1
   1   8   4 108.752 12.1796   2
  -1   8  -4 89.1212 11.4273   1
   1   8   4 59.1216 14.8818   3
   2   8   4 22.6795 9.26264   3
  -2   8  -4 43.2343 5.41650   1
   2   8   4 41.0259 6.54387   2
  -2   8  -4 27.1276 6.36129   3
  -2   8  -4 15.3689 6.20687   3
   3   8   4 44.1102 12.6456   3
   3   8   4 68.6546 9.92542   2
   3   8   4 63.6246 9.61930   1
  -3   8  -4 58.8205 8.44275   2
   4   8   4 14.1222 7.25288   3
  -4   8  -4 9.47870 3.15222   2
   4   8   4 12.6960 4.82185   2
   4   8   4 5.39349 4.65832   1
   5   8   4 10.2353 7.94933   3
   5   8   4 21.5040 5.79141   1
  -5   8  -4 16.9778 4.01645   1
   5   8   4 22.2255 5.88188   2
  -6   8  -4 28.4590 5.53233   1
   6   8   4 34.9083 7.35726   2
   6   8   4 27.5910 6.88401   1
  -6   8  -4 32.8435 5.72820   2
   6   8   4 14.7260 10.2194   3
   7   8   4 14.0980 5.50708   1
  -7   8  -4 14.6671 4.39439   2
   7   8   4 -1.8221 7.71903   3
  -7   8  -4 21.9899 4.07291   1
   8   8   4 7.94205 5.02381   1
  -8   8  -4 6.52681 3.11570   1
   8   8   4 -7.1091 6.37050   3
   8   8   4 -1.2888 4.42391   2
   9   8   4 8.67201 8.56524   3
  10   8   4 9.84972 5.54587   1
 -10   8  -4 8.69223 3.92130   1
  11   8   4 35.0391 8.76549   2
 -11   8  -4 23.8900 5.76703   1
 -11   8  -4 22.1201 6.22631   2
  11   8   4 16.8869 6.50674   1
 -11   8  -4 24.0560 5.79003   1
  12   8   4 4.85100 5.65743   2
 -12   8  -4 13.2241 4.54793   1
 -12   8  -4 15.5893 4.96386   2
  12   8   4 8.35373 5.20734   1
  13   8   4 7.17492 4.55300   1
  13   8   4 -2.0562 4.87991   2
 -13   8  -4 3.30280 3.34144   1
 -14   8  -4 0.16542 3.79736   1
 -14   8  -4 6.92558 5.51688   2
  14   8   4 7.87466 4.02018   1
  14   9  -4 5.80365 4.60530   1
  14   9  -4 1.61436 4.08167   2
 -14   9   4 9.52120 3.11944   1
 -13   9   4 6.65891 3.20057   1
  13   9  -4 10.3875 4.68096   1
 -12   9   4 6.02469 2.65818   1
  12   9  -4 7.04374 4.92243   2
  12   9  -4 1.46294 4.11190   1
 -11   9   4 9.62742 3.05115   1
 -11   9   4 9.27014 3.01278   1
  11   9  -4 4.76134 4.83369   2
  11   9  -4 6.52682 4.93329   1
  10   9  -4 13.2404 5.41183   1
 -10   9   4 11.8049 2.94008   1
  10   9  -4 2.30138 4.46155   2
   9   9  -4 10.4572 5.08272   1
   9   9  -4 15.7128 5.93983   2
   8   9  -4 45.0213 9.16439   2
   8   9  -4 53.5819 9.35145   1
   7   9  -4 25.3687 6.14215   1
   7   9  -4 7.75926 6.69817   3
   7   9  -4 21.1297 5.89771   2
   6   9  -4 82.3138 11.0234   1
   6   9  -4 46.2512 13.6555   3
   6   9  -4 74.6984 10.9837   2
   5   9  -4 270.157 31.5076   1
   5   9  -4 223.320 35.6104   3
   4   9  -4 121.350 15.6398   1
   4   9  -4 107.635 15.6801   2
   3   9  -4 24.4809 5.63071   2
   3   9  -4 13.0215 10.4224   3
   3   9  -4 23.2298 5.17118   1
   2   9  -4 2.08961 4.34668   3
   2   9  -4 3.24132 3.51540   2
   2   9  -4 -0.8180 2.96028   1
   1   9  -4 -4.5529 5.55225   2
   1   9  -4 -0.6684 2.89101   1
   1   9  -4 4.44466 3.69665   3
   0   9  -4 13.3741 4.18382   2
   0   9   4 3.62211 4.30941   2
   0   9   4 -0.1342 3.04756   1
   0   9  -4 7.72971 3.10671   1
   1   9   4 18.6948 5.00088   2
   1   9   4 22.4264 5.14058   1
  -1   9  -4 24.6370 5.03820   1
   2   9   4 44.2788 7.24524   2
   2   9   4 16.1937 8.90071   3
  -2   9  -4 44.7220 6.28355   1
  -3   9  -4 62.2573 9.09393   1
   3   9   4 63.4826 10.3559   1
   4   9   4 15.4040 8.79818   3
  -4   9  -4 30.0560 5.36035   1
   4   9   4 32.4155 7.17659   1
   5   9   4 3.50024 7.61689   3
   5   9   4 3.95481 4.36234   2
   5   9   4 1.01432 4.04868   1
  -5   9  -4 2.16188 2.69212   1
   6   9   4 0.55855 5.94850   3
  -6   9  -4 -0.3606 2.43097   1
   6   9   4 3.86818 4.48223   1
   7   9   4 2.69376 7.15417   3
   7   9   4 4.75657 5.19019   1
  -7   9  -4 5.13514 2.68482   1
  -8   9  -4 15.7360 4.54518   1
  -9   9  -4 6.10772 3.18983   1
   9   9   4 0.85546 5.12489   2
  10   9   4 2.60435 4.52087   1
 -10   9  -4 5.52612 3.33628   1
  10   9   4 -1.1653 5.05320   2
  11   9   4 7.26020 5.06301   1
  11   9   4 6.63029 5.87498   2
 -11   9  -4 10.4802 3.90642   1
  12   9   4 -5.4600 4.08218   2
 -12   9  -4 2.82050 3.39353   1
  12   9   4 4.15464 4.13784   1
  13   9   4 -1.9018 3.71986   1
 -13   9  -4 3.08938 3.19045   1
  13   9   4 -7.2145 4.64361   2
 -13  10   4 1.92113 2.70170   1
  13  10  -4 1.35078 3.60563   1
  13  10  -4 -0.6240 3.66983   2
 -12  10   4 4.14588 3.01063   1
  12  10  -4 3.20189 4.24028   2
  12  10  -4 8.36556 6.65575   1
  11  10  -4 -5.4159 3.76037   2
  11  10  -4 -2.7788 3.99456   1
 -11  10   4 -2.3413 3.97569   1
  10  10  -4 -2.4864 4.21187   2
  10  10  -4 -0.2160 3.98507   1
 -10  10   4 3.20287 2.45037   1
  -9  10   4 13.5350 2.75628   1
   9  10  -4 5.37163 4.62535   2
   9  10  -4 3.14621 4.58283   1
   8  10  -4 4.64936 3.99124   1
   8  10  -4 6.56416 4.81346   2
   7  10  -4 -1.3688 3.68480   1
   7  10  -4 3.67290 4.48726   2
   6  10  -4 19.7740 8.05733   2
   6  10  -4 18.9594 5.83529   1
   5  10  -4 21.4993 6.04678   1
   5  10  -4 14.4409 5.23124   2
   5  10  -4 10.8114 8.76711   3
   4  10  -4 32.3590 6.83230   2
   4  10  -4 27.0091 6.23094   1
   3  10  -4 41.9197 8.09001   2
   3  10  -4 38.4165 7.42017   1
   2  10  -4 2.80038 4.78804   2
   2  10  -4 10.9190 3.99756   1
   1  10  -4 4.97035 4.80773   2
   1  10  -4 5.65399 3.45879   1
   0  10  -4 17.0074 4.39970   1
   0  10   4 22.5528 4.75278   1
  -1  10  -4 10.8131 3.56606   1
   2  10   4 53.4024 10.2062   1
  -2  10  -4 67.8998 9.23373   1
   3  10   4 39.7172 7.34426   1
  -3  10  -4 19.5628 4.91175   1
   4  10   4 18.8978 6.64832   1
  -4  10  -4 13.1741 3.92377   1
   4  10   4 13.5672 5.41413   2
   5  10   4 19.8011 6.56172   1
   5  10   4 27.3646 11.1202   2
   6  10   4 1.69114 4.74890   2
  -6  10  -4 7.23464 2.90961   1
  -7  10  -4 -0.5375 2.54388   1
   7  10   4 2.84239 5.39379   2
   8  10   4 2.65329 4.88014   2
  -8  10  -4 -0.6106 2.43356   1
   8  10   4 4.91422 4.61064   1
   9  10   4 -2.7138 4.02974   1
   9  10   4 0.03768 5.01114   2
  -9  10  -4 0.94672 2.56468   1
  10  10   4 14.9401 6.13846   2
  10  10   4 4.12877 4.83252   1
  11  10   4 12.3375 7.60307   1
 -11  10  -4 -1.7906 3.00512   1
  11  10   4 7.25472 4.95834   2
 -12  10  -4 3.17880 3.40224   1
  12  10   4 4.05562 3.95618   1
  12  10   4 4.47200 5.01973   2
  11  11  -4 -0.9003 3.98315   2
  11  11  -4 -4.4529 3.36137   1
  10  11  -4 6.84130 4.15876   2
  10  11  -4 -1.1306 5.17902   1
   9  11  -4 13.9030 4.91289   1
   9  11  -4 11.1778 6.61204   2
   8  11  -4 17.0371 5.56921   1
   7  11  -4 -0.8949 4.51705   2
   7  11  -4 3.30397 3.77157   1
   6  11  -4 8.64354 5.31243   2
   6  11  -4 9.19814 4.58342   1
   5  11  -4 20.8695 5.59604   1
   5  11  -4 17.3806 6.53153   2
   4  11  -4 10.9223 4.71894   1
   4  11  -4 13.8156 5.59643   2
   3  11  -4 3.92819 3.81113   1
   2  11  -4 7.44330 4.03927   1
   0  11   4 17.7097 4.46327   1
   0  11  -4 -2.9597 3.14116   1
   1  11   4 3.52910 3.69018   1
   2  11   4 -1.6624 3.80445   1
  -2  11  -4 8.66535 3.65396   1
   3  11   4 11.6589 5.15960   1
  -3  11  -4 5.73731 3.31624   1
   4  11   4 17.5372 6.44389   2
  -4  11  -4 16.3089 3.94746   1
  -5  11  -4 1.55524 2.58416   1
   5  11   4 1.29977 4.57874   2
  -6  11  -4 -1.7080 2.21146   1
   6  11   4 3.16882 4.44354   2
   7  11   4 4.13188 5.25092   2
   7  11   4 1.58723 4.16280   1
   8  11   4 -4.8074 3.94633   1
   8  11   4 -0.2357 4.71418   2
   9  11   4 9.05515 5.87256   2
   9  11   4 10.9425 5.16486   1
  -9  11  -4 2.18172 3.07897   1
  10  11   4 -2.5653 4.00363   1
 -10  11  -4 4.98778 3.22358   1
  10  11   4 -2.4014 4.57917   2
   8  12  -4 3.66424 3.76007   1
   7  12  -4 4.77783 6.90792   2
   7  12  -4 7.64734 4.21447   1
   6  12  -4 -1.5642 3.54211   1
   5  12  -4 17.0605 4.90841   1
   4  12  -4 4.39878 3.81727   1
   2  12  -4 1.20227 3.10981   1
   1  12  -4 4.89232 3.61775   1
   4  12   4 3.10660 4.23935   1
   5  12   4 6.53882 7.23196   1
   6  12   4 4.18332 4.46328   1
   4  13  -4 -6.1355 3.06103   1
   3  13  -4 -0.2887 3.20659   1
   1  13   4 -0.8868 4.24202   1
   2  13   4 9.41802 4.20904   1
   3  13   4 2.80340 3.97802   1
 -20   0   5 -2.8916 3.55180   2
 -19   0   5 -2.4360 4.80737   1
 -18   0   5 2.74037 4.36934   2
 -17   0   5 -0.8280 3.72281   1
  17   0  -5 10.2596 9.49516   2
 -17   0   5 -0.1597 4.11812   2
 -16   0   5 8.50425 4.45352   1
 -16   0   5 1.63824 4.56626   2
  16   0  -5 8.15538 4.86418   2
  15   0  -5 8.68866 4.33293   2
 -15   0   5 -1.8958 6.24737   3
 -15   0   5 1.24077 3.72564   1
 -15   0   5 6.66942 4.48959   2
 -14   0   5 5.84390 4.41292   2
  14   0  -5 -5.0485 8.34947   3
 -14   0   5 1.26490 3.19041   1
  14   0  -5 7.55876 4.69399   2
 -13   0   5 14.1076 5.12402   2
  13   0  -5 16.7920 5.30718   2
  13   0  -5 1.18899 8.09081   3
  12   0  -5 70.3287 11.4557   2
 -12   0   5 77.8369 11.4742   2
  11   0  -5 3.26801 3.44175   2
 -11   0   5 2.70047 2.85762   1
 -11   0   5 -0.0465 3.68679   2
  11   0  -5 3.64188 6.37590   3
 -11   0   5 0.51655 6.25587   3
  10   0  -5 361.671 60.3712   3
  10   0  -5 443.554 51.0378   2
  10   0  -5 402.630 50.6551   1
  10   0  -5 441.876 51.0280   2
  -9   0   5 3.01881 5.34229   3
   9   0  -5 4.55362 5.66578   3
   9   0  -5 9.50129 3.67823   2
  -9   0   5 8.61861 3.19227   2
   9   0  -5 9.92939 3.05962   1
   8   0  -5 513.211 61.9757   2
   8   0  -5 532.501 65.1693   3
  -8   0   5 501.103 61.8846   2
  -8   0   5 502.324 65.7179   3
   7   0  -5 10.7033 6.31487   3
  -7   0   5 13.1958 6.65126   3
  -7   0   5 24.3291 4.10513   1
  -7   0   5 30.5009 4.78698   2
   6   0  -5 1546.78 167.826   1
  -6   0   5 1359.19 167.638   2
   6   0  -5 1283.30 167.663   2
  -6   0   5 1419.47 170.360   3
  -5   0   5 118.817 16.6775   3
   5   0  -5 97.9567 14.3591   1
   5   0  -5 131.253 13.9741   2
  -5   0   5 109.175 13.6906   2
  -5   0   5 142.348 13.6815   1
   5   0  -5 77.6776 15.1044   3
  -5   0   5 82.6815 14.7575   3
   4   0  -5 2.77515 2.16611   2
   4   0  -5 4.26541 3.68816   3
  -4   0   5 3.18986 4.61280   3
  -4   0   5 8.36912 1.86165   1
  -4   0   5 5.80073 1.98832   2
   4   0  -5 5.18110 2.29290   1
  -4   0   5 4.20383 3.03211   3
  -4   0   5 8.22915 1.84618   1
   4   0  -5 1.14783 3.98387   3
  -3   0   5 1.60222 1.51247   1
   3   0  -5 3.67843 3.33388   3
   3   0  -5 3.16500 4.18141   3
  -3   0   5 4.83989 4.67275   3
  -3   0   5 6.08936 1.91506   2
  -3   0   5 3.22376 2.65743   3
   3   0  -5 5.94318 2.10056   1
  -2   0   5 847.244 91.7687   1
  -2   0   5 823.120 94.3345   3
   2   0  -5 735.849 91.7149   1
   2   0  -5 656.124 94.0660   3
   1   0  -5 866.217 109.555   2
  -1   0   5 896.461 111.766   3
   1   0  -5 933.028 110.294   3
  -1   0   5 955.302 110.492   3
   0   0   5 3116.54 360.902   1
   0   0   5 3478.68 362.247   3
   0   0  -5 3287.92 360.452   1
   0   0  -5 2556.94 362.955   3
   0   0   5 2963.16 363.397   3
   0   0  -5 2725.33 360.538   2
   1   0   5 58.8380 9.09721   3
  -1   0  -5 32.7290 10.5481   3
   1   0   5 60.1261 12.0241   3
   2   0   5 3671.93 494.834   2
   2   0   5 4332.87 498.261   3
   2   0   5 4630.34 496.638   3
  -2   0  -5 3874.09 494.727   2
   2   0   5 4369.91 494.912   1
  -2   0  -5 4323.99 497.718   3
  -2   0  -5 3846.05 494.566   1
  -3   0  -5 1400.05 169.644   3
   3   0   5 1522.28 166.559   1
  -3   0  -5 1318.33 166.137   1
   3   0   5 1325.15 166.487   2
  -4   0  -5 85.9325 10.1459   1
  -4   0  -5 81.2086 10.5338   2
   4   0   5 79.0445 10.8901   2
  -4   0  -5 76.3343 12.3626   3
   4   0   5 62.0311 13.7469   3
   5   0   5 147.957 19.0351   2
   5   0   5 145.597 19.0048   1
  -5   0  -5 151.569 21.0177   3
   5   0   5 143.409 22.5489   3
  -5   0  -5 149.213 18.3572   1
  -6   0  -5 48.9211 8.07577   1
   6   0   5 72.4896 9.41107   1
  -6   0  -5 59.6980 8.90679   2
   6   0   5 61.6673 12.9190   3
  -7   0  -5 11.8749 4.14467   2
  -7   0  -5 14.9674 3.30187   1
  -7   0  -5 8.29807 5.92682   3
  -8   0  -5 0.16198 5.17056   3
   8   0   5 -2.7595 3.51475   2
  -9   0  -5 16.3024 4.15077   1
   9   0   5 15.7145 4.49551   1
  -9   0  -5 9.49883 4.77809   2
  -9   0  -5 8.88555 7.00616   3
  10   0   5 1.41595 4.72145   1
  10   0   5 6.17257 8.06491   3
 -10   0  -5 0.57397 3.13475   1
 -10   0  -5 -0.5527 5.54893   3
 -11   0  -5 0.59450 4.36318   2
 -11   0  -5 1.12980 6.96841   3
 -11   0  -5 1.15254 3.07242   1
  11   0   5 4.27997 7.53646   3
  11   0   5 -7.9557 4.38291   2
 -12   0  -5 33.8374 8.28395   2
 -12   0  -5 35.7656 7.48348   1
  13   0   5 1.29518 9.72635   3
 -13   0  -5 9.03868 8.13629   3
 -13   0  -5 1.30708 5.10564   2
  13   0   5 13.1485 5.56682   2
 -14   0  -5 -2.3183 5.28260   2
  14   0   5 -1.8152 5.13521   2
 -14   0  -5 7.16934 7.64956   3
  14   0   5 8.56648 12.7588   3
 -14   0  -5 -2.2806 3.57687   1
 -15   0  -5 2.67171 3.94529   1
  16   0   5 18.9316 7.12980   2
 -16   0  -5 3.30657 5.05288   2
 -16   0  -5 0.96881 4.03625   1
 -17   0  -5 4.93585 4.18177   1
 -17   0  -5 5.21152 4.99783   2
 -18   0  -5 0.35323 4.57635   2
 -19  -1   5 -2.2859 3.73210   2
 -19   1   5 2.83811 3.74525   1
 -19   1   5 0.71469 3.59374   2
 -18  -1   5 11.3409 5.61955   1
 -18  -1   5 8.42927 4.70051   2
 -18   1   5 13.5833 4.70637   1
  18   1  -5 9.21515 6.14115   2
 -18   1   5 5.62210 4.69790   2
 -17  -1   5 0.81057 4.32451   2
 -17  -1   5 3.14642 4.25907   1
 -17   1   5 -0.4187 3.29106   1
 -17   1   5 3.71286 4.56776   2
 -16  -1   5 18.4740 5.35765   1
 -16  -1   5 14.8288 5.85429   2
 -16   1   5 14.9127 5.76537   1
 -16   1   5 14.7938 5.47235   2
  16   1  -5 19.2916 5.88300   2
  16   1  -5 17.2883 13.8800   3
 -15  -1   5 5.66566 9.25672   3
 -15  -1   5 -1.4472 4.06675   2
 -15  -1   5 6.92931 4.11143   1
  15  -1  -5 12.6600 4.91767   2
 -15   1   5 5.32453 4.49865   2
  15   1  -5 4.74255 10.4745   3
  15   1  -5 5.41641 4.66006   2
 -15   1   5 0.56713 8.21400   3
 -15   1   5 7.31225 3.79403   1
  14  -1  -5 48.1392 15.8552   3
 -14  -1   5 54.7968 8.09519   1
 -14  -1   5 51.3712 14.3875   3
  14  -1  -5 40.7019 8.51660   2
 -14  -1   5 51.6028 9.05373   2
  14   1  -5 10.3708 12.1286   3
 -14   1   5 63.6600 9.45341   2
  13  -1  -5 252.901 42.2350   3
 -13  -1   5 228.064 41.4149   3
  13  -1  -5 291.507 36.4478   2
 -13  -1   5 324.274 36.8610   2
  13   1  -5 207.003 41.6210   3
 -13   1   5 331.508 36.8357   2
 -13   1   5 344.690 36.3734   1
  13   1  -5 319.543 36.9208   2
 -12  -1   5 76.0025 9.51737   2
  12  -1  -5 50.1515 8.82305   2
 -12  -1   5 51.5335 11.1007   1
  12  -1  -5 43.6174 14.2244   3
 -12  -1   5 42.3650 13.5493   3
  12   1  -5 60.6100 9.54908   2
  12   1  -5 35.9213 8.18889   1
  12   1  -5 45.7668 14.7704   3
  11  -1  -5 107.124 13.9285   2
 -11  -1   5 108.521 13.4834   1
 -11  -1   5 89.4577 18.5032   3
 -11  -1   5 71.4491 14.8614   2
  11   1  -5 103.375 13.7953   1
 -11   1   5 104.446 15.4206   2
  11   1  -5 104.512 14.1306   2
 -11   1   5 102.140 13.8190   1
 -11   1   5 105.089 13.8396   1
  11   1  -5 97.0724 19.0319   3
 -10  -1   5 54.9781 7.87025   1
  10  -1  -5 46.5624 8.16887   2
  10  -1  -5 46.2871 12.0486   3
 -10  -1   5 63.0212 8.55487   2
 -10   1   5 56.8487 12.2739   3
  10   1  -5 50.6492 8.64569   2
  -9  -1   5 48.1465 8.11743   1
   9  -1  -5 66.5618 8.80301   2
   9  -1  -5 59.5481 12.0005   3
  -9  -1   5 58.7735 12.4217   3
  -9  -1   5 60.0426 8.64445   2
  -9   1   5 56.7925 8.03738   1
   9   1  -5 70.9825 9.11181   2
   9   1  -5 38.4245 15.5897   3
  -9   1   5 59.7184 12.2316   3
  -8  -1   5 274.959 32.1462   1
   8  -1  -5 220.559 32.2342   2
   8  -1  -5 285.910 35.6844   3
  -8  -1   5 251.258 32.2938   2
   8   1  -5 292.319 36.1541   3
  -8   1   5 256.287 36.4242   3
   8   1  -5 249.247 32.4644   2
  -8   1   5 258.453 32.0193   1
   8   1  -5 294.225 36.1849   3
  -8   1   5 263.073 32.2902   2
  -7  -1   5 124.118 16.6937   2
   7  -1  -5 144.885 16.8603   2
   7  -1  -5 150.967 19.7990   3
  -7   1   5 129.124 16.6663   2
   7   1  -5 136.874 19.8342   3
   7   1  -5 127.626 16.9037   1
   7   1  -5 115.024 16.8189   2
  -7   1   5 132.261 19.8286   3
  -6  -1   5 123.597 14.4797   1
   6  -1  -5 122.546 16.8868   3
   6  -1  -5 107.817 14.5824   2
  -6  -1   5 95.9059 16.9475   3
  -6  -1   5 111.503 14.6113   2
  -6   1   5 126.581 15.3441   1
  -6   1   5 119.430 14.5350   2
  -6   1   5 104.176 16.0557   3
  -6   1   5 120.305 14.5326   2
   6   1  -5 110.445 14.7672   2
   6   1  -5 120.953 17.2729   3
  -5  -1   5 768.749 88.6380   3
   5  -1  -5 709.572 86.0799   2
   5   1  -5 742.475 86.1478   1
  -5   1   5 734.834 86.0144   2
  -5   1   5 621.434 88.9101   3
   5   1  -5 709.122 86.1633   2
  -5   1   5 731.560 85.8864   1
   4  -1  -5 39.9478 8.46310   2
  -4  -1   5 87.6878 11.4561   3
  -4  -1   5 55.8471 7.89374   1
   4  -1  -5 60.5518 9.40732   3
   4   1  -5 65.5062 8.25099   1
  -4   1   5 51.2284 7.62488   1
   4   1  -5 66.9363 9.89824   3
   4   1  -5 55.8307 10.3067   3
  -4   1   5 76.1271 10.9600   3
   4   1  -5 58.6518 8.14011   2
  -3  -1   5 1823.86 190.651   3
   3  -1  -5 1714.85 192.083   3
  -3  -1   5 1949.97 191.823   3
   3  -1  -5 1408.24 189.228   2
  -3  -1   5 1651.03 189.384   1
  -3   1   5 1360.59 189.113   2
   3   1  -5 1702.80 191.783   3
  -3   1   5 1298.09 189.013   1
   3   1  -5 1381.66 189.205   2
  -2  -1   5 1286.52 138.244   3
   2  -1  -5 810.079 139.261   3
   2   1  -5 1248.27 138.217   3
   2   1  -5 1245.20 136.871   1
   2   1  -5 1048.06 139.104   3
  -2   1   5 1149.05 136.698   1
  -2   1   5 1209.63 136.861   2
  -2   1   5 1189.50 137.873   3
  -2   1   5 1099.85 139.234   3
  -1  -1   5 460.915 52.8206   3
   1  -1  -5 406.116 49.7386   2
  -1  -1   5 495.353 50.5521   2
  -1  -1   5 392.487 52.4627   3
   1   1  -5 304.273 52.2531   3
   1   1  -5 420.940 50.9321   3
   1   1  -5 441.198 49.7480   1
  -1   1   5 373.493 50.7423   3
  -1   1   5 387.611 49.7764   2
  -1   1   5 449.335 49.7166   1
   0  -1  -5 151.748 18.2715   3
   0  -1   5 132.940 20.4279   3
   0   1   5 128.514 20.5196   3
   0   1  -5 109.574 19.9223   3
   0   1   5 156.228 18.8872   3
  -1  -1  -5 1108.82 109.554   3
  -1  -1  -5 853.237 106.228   2
   1  -1   5 778.451 109.121   3
   1  -1   5 984.691 107.961   3
   1   1   5 1006.26 108.011   3
  -1   1  -5 840.616 106.128   1
   1   1   5 852.831 106.388   2
  -1   1  -5 794.488 106.238   2
   1   1   5 786.382 106.301   1
   2  -1   5 414.147 48.7052   2
   2  -1   5 454.534 50.5550   3
  -2  -1  -5 505.948 52.0608   3
  -2  -1  -5 432.557 50.3962   3
  -2  -1  -5 367.859 48.3024   1
   2  -1   5 367.353 51.9004   3
  -2   1  -5 368.831 48.3377   1
  -2   1  -5 366.969 51.3835   3
  -2   1  -5 367.504 48.5087   2
   2   1   5 364.903 48.6548   2
   2   1   5 408.349 48.7391   1
   2   1   5 426.021 50.4198   3
   3  -1   5 44.3597 6.78019   2
  -3  -1  -5 48.0660 6.67944   2
   3  -1   5 40.9427 10.7520   3
  -3  -1  -5 54.3704 8.84731   3
  -3  -1  -5 46.7280 6.12959   1
   3   1   5 36.6733 8.03561   3
   3   1   5 39.2435 6.82193   2
  -3   1  -5 45.6533 8.70571   3
  -3   1  -5 43.4046 9.79584   3
   3   1   5 42.0323 7.24518   1
  -3   1  -5 47.0151 6.56110   2
   4  -1   5 236.557 30.3449   1
   4  -1   5 266.621 29.7947   2
   4  -1   5 228.105 33.5768   3
  -4  -1  -5 266.192 29.2675   1
  -4   1  -5 254.169 29.1867   1
   4   1   5 245.029 29.8182   1
   4   1   5 249.184 29.8025   2
  -4   1  -5 219.716 32.7867   3
  -4   1  -5 184.963 31.0154   3
  -5  -1  -5 227.009 30.6223   3
   5  -1   5 232.675 28.6353   2
   5  -1   5 203.941 28.5310   1
  -5  -1  -5 234.937 28.1048   1
  -5   1  -5 229.583 30.6148   3
  -5   1  -5 216.981 30.3665   3
  -5   1  -5 267.860 28.5302   2
   5   1   5 234.377 32.0852   3
  -5   1  -5 242.999 28.0713   1
   5   1   5 206.471 28.6688   2
   5   1   5 226.958 28.6895   1
   6  -1   5 50.4667 12.0341   3
  -6  -1  -5 47.7823 7.36132   1
   6   1   5 45.7750 11.3396   3
  -6   1  -5 49.5752 7.20192   1
  -6   1  -5 57.7549 8.10205   2
   6   1   5 64.5041 8.43767   2
  -6   1  -5 42.9581 9.70291   3
  -7  -1  -5 2.97072 3.31998   2
   7  -1   5 4.04686 3.66295   2
   7  -1   5 2.46523 6.13045   3
  -7  -1  -5 4.15606 2.53329   1
   7   1   5 4.66941 6.91903   3
  -7   1  -5 2.01141 4.64623   3
   7   1   5 -0.6460 3.55061   1
  -7   1  -5 0.86099 3.22317   2
  -7   1  -5 5.03658 2.40263   1
  -8  -1  -5 43.3268 11.3380   3
   8  -1   5 50.5511 8.89099   2
   8  -1   5 43.4456 12.3749   3
  -8  -1  -5 43.4646 7.56425   1
   8   1   5 51.3236 13.3164   3
   8   1   5 53.3200 9.15378   1
   8   1   5 58.0983 8.86707   2
  -8   1  -5 50.4857 10.9243   3
   9  -1   5 43.4726 8.43387   2
  -9  -1  -5 49.9290 6.92596   1
  -9  -1  -5 33.0265 10.6174   3
   9   1   5 43.3424 8.34747   2
   9   1   5 20.1086 10.9185   3
  -9   1  -5 46.4584 8.27073   2
  -9   1  -5 25.1342 9.59968   3
  -9   1  -5 42.4497 6.80433   1
  10  -1   5 14.2436 5.84964   2
  10  -1   5 6.65870 9.02506   3
 -10  -1  -5 8.74071 3.85076   1
 -10  -1  -5 7.38583 7.38366   3
 -10  -1  -5 4.54030 4.51366   2
  10   1   5 3.18750 8.06973   3
 -10   1  -5 13.3264 4.11574   1
  10   1   5 16.9457 4.97726   1
  10   1   5 10.6998 5.80388   2
 -10   1  -5 3.35464 6.68570   3
 -11  -1  -5 6.53938 7.65980   3
 -11  -1  -5 14.9297 5.75006   2
 -11  -1  -5 11.3647 4.30617   1
  11  -1   5 -0.6893 9.12745   3
  11   1   5 1.25550 8.70320   3
  11   1   5 19.1361 5.32356   1
 -11   1  -5 12.7559 5.43148   2
  12  -1   5 -6.4845 4.36599   2
 -12  -1  -5 10.4137 4.24655   1
  12  -1   5 -7.2320 9.73406   3
 -12  -1  -5 6.46566 5.34789   2
 -12   1  -5 6.63200 7.68046   3
 -12   1  -5 4.77269 5.54991   2
 -12   1  -5 5.29913 3.82250   1
  12   1   5 0.23448 9.11903   3
  12   1   5 -8.4584 7.76192   1
  13  -1   5 10.1892 5.43862   2
 -13  -1  -5 -0.9477 3.48113   1
 -13  -1  -5 8.17112 7.45885   3
 -13  -1  -5 8.43872 5.86696   2
  13   1   5 7.91176 10.2514   3
 -13   1  -5 5.63564 5.73892   2
 -13   1  -5 9.43462 7.96891   3
  13   1   5 6.96124 5.64280   2
 -13   1  -5 1.76712 4.06276   1
 -14  -1  -5 4.27824 5.18268   2
  14  -1   5 3.32917 5.08161   2
 -14  -1  -5 14.0811 8.40266   3
 -14   1  -5 4.17653 5.72118   2
 -14   1  -5 -1.5508 7.51019   3
  14   1   5 10.6763 12.8281   3
  14   1   5 7.96364 5.99886   2
 -15  -1  -5 -1.9871 5.19931   2
 -15  -1  -5 5.23166 8.12565   1
 -15   1  -5 4.66869 4.07399   1
  15   1   5 -0.4160 5.17759   2
 -16  -1  -5 -6.9871 4.16191   2
  16   1   5 7.28266 5.43641   2
 -16   1  -5 3.07707 4.09426   1
 -16   1  -5 -4.4652 4.79071   2
 -16   1  -5 3.07068 4.08483   1
 -17  -1  -5 2.31111 5.24494   2
 -17   1  -5 0.62699 3.51715   1
  17   1   5 10.8627 7.67732   2
 -17   1  -5 -0.2841 4.83432   2
 -18  -1  -5 -0.1536 3.84742   2
 -18   1  -5 -1.4488 4.42495   2
  19   2  -5 15.6933 6.28930   2
 -19   2   5 4.70193 3.79253   1
 -19   2   5 2.67474 4.50666   2
 -18  -2   5 -0.7401 3.72537   2
 -18   2   5 3.56559 4.16656   2
 -18   2   5 1.26977 3.76414   1
 -17  -2   5 0.28000 3.99209   2
 -17   2   5 4.41844 4.01668   1
  17   2  -5 9.11122 4.62160   2
 -16  -2   5 6.02893 4.99587   1
 -16  -2   5 6.90133 4.70882   2
 -16   2   5 7.66791 3.82354   1
  16   2  -5 4.73584 5.27842   2
 -16   2   5 2.40533 4.38127   2
 -15  -2   5 2.60682 4.22388   2
 -15   2   5 6.97093 4.46765   2
 -15   2   5 3.45601 7.38542   3
 -15   2   5 5.43135 3.66368   1
 -14  -2   5 25.2568 6.36367   2
 -14  -2   5 12.5942 8.98637   3
 -14  -2   5 33.9272 5.89083   1
  14   2  -5 8.34752 9.08794   3
 -14   2   5 8.39231 9.29712   3
  14   2  -5 3.25624 6.74572   1
 -14   2   5 26.5155 5.23843   1
  14   2  -5 32.8706 7.09123   2
  13  -2  -5 -3.9551 6.93032   3
 -13  -2   5 5.50728 4.47949   2
 -13  -2   5 6.74664 4.05331   1
 -13  -2   5 8.43856 8.69986   3
  13   2  -5 8.44577 5.03454   2
 -13   2   5 5.95468 3.65142   1
  13   2  -5 9.13380 10.1581   3
  13   2  -5 -0.4730 4.25886   1
 -13   2   5 6.76106 4.61309   2
 -13   2   5 5.31689 7.77566   3
 -12  -2   5 8.49036 4.51092   2
 -12  -2   5 6.46292 7.99113   3
 -12  -2   5 5.61537 3.56402   1
 -12   2   5 7.95366 4.34814   2
  12   2  -5 12.3483 8.69379   3
  12   2  -5 9.58630 4.69276   2
 -12   2   5 7.39081 7.57704   3
 -12   2   5 12.3529 3.58541   1
 -11  -2   5 43.3899 7.78541   1
  11  -2  -5 40.8180 9.89922   2
 -11  -2   5 59.6837 11.0826   2
  11  -2  -5 24.8113 10.3667   3
  11   2  -5 73.1204 9.14049   1
  11   2  -5 63.3317 10.7835   2
 -11   2   5 65.6151 7.96698   1
 -11   2   5 42.0376 12.1839   3
 -10  -2   5 24.5054 5.88370   1
 -10  -2   5 26.2934 9.80632   3
  10  -2  -5 42.9366 10.0794   3
 -10  -2   5 35.9328 6.55594   2
  10  -2  -5 29.1850 6.34235   2
  10   2  -5 34.6392 7.02993   2
 -10   2   5 41.8350 10.0970   3
  10   2  -5 28.1160 10.3262   3
 -10   2   5 40.3897 5.81781   1
  10   2  -5 38.7152 6.89719   1
  -9  -2   5 143.624 22.1156   3
  -9  -2   5 117.572 17.6649   1
  -9  -2   5 131.358 18.0056   2
   9  -2  -5 135.895 21.3938   3
  -9   2   5 172.175 22.4616   3
  -9   2   5 136.134 17.5491   1
   9   2  -5 154.899 18.3709   2
   9   2  -5 154.721 18.3017   1
   9   2  -5 128.539 22.0010   3
  -8  -2   5 138.731 17.8151   1
   8  -2  -5 132.613 17.0496   2
  -8  -2   5 144.372 21.0887   3
   8  -2  -5 129.276 19.9665   3
  -8   2   5 132.067 16.7881   1
   8   2  -5 131.000 17.3927   1
   8   2  -5 130.759 20.9192   3
  -8   2   5 144.482 20.4069   3
   8   2  -5 133.994 17.4922   2
   7  -2  -5 713.389 96.3637   3
  -7  -2   5 728.882 97.4320   3
  -7  -2   5 815.917 94.4099   2
  -7  -2   5 822.849 94.4170   2
   7  -2  -5 920.467 94.3727   2
  -7  -2   5 867.900 94.3184   1
   7   2  -5 799.870 94.4591   1
  -7   2   5 733.198 94.0517   1
   7   2  -5 730.311 94.4664   2
  -7   2   5 714.228 95.8406   3
   6  -2  -5 1278.54 142.712   3
  -6  -2   5 1380.05 140.649   1
  -6  -2   5 1208.27 140.974   2
   6  -2  -5 1045.49 140.500   2
  -6  -2   5 1294.42 143.742   3
  -6   2   5 1208.16 143.197   3
   6   2  -5 1141.44 140.757   2
   6   2  -5 1248.59 143.453   3
  -6   2   5 877.021 142.971   3
  -6   2   5 1173.84 140.532   2
  -6   2   5 1195.08 140.373   1
   6   2  -5 1040.52 141.787   1
   5  -2  -5 405.480 42.5565   3
  -5  -2   5 411.358 43.7908   3
  -5  -2   5 312.964 40.5089   2
  -5  -2   5 355.829 40.5303   1
   5  -2  -5 291.057 40.4500   2
   5   2  -5 308.265 40.5833   1
  -5   2   5 280.394 42.4538   3
   5   2  -5 290.238 40.5866   2
  -5   2   5 314.753 40.3724   2
  -5   2   5 394.657 41.9592   3
  -4  -2   5 1438.91 171.285   1
  -4  -2   5 1394.74 171.272   2
   4   2  -5 1391.69 171.265   1
   4   2  -5 1645.64 174.215   3
  -4   2   5 1282.80 170.981   1
   4   2  -5 1455.23 171.338   2
  -3  -2   5 1293.67 140.073   2
   3  -2  -5 1077.44 142.354   3
   3   2  -5 1314.51 142.810   3
  -3   2   5 1085.57 139.672   1
   3   2  -5 1153.22 139.968   2
   3   2  -5 1037.84 142.841   3
   3   2  -5 1229.46 139.957   1
  -3   2   5 1168.83 139.820   2
   2  -2  -5 582.577 80.6762   3
  -2  -2   5 715.098 79.9150   3
   2  -2  -5 702.553 79.5648   3
  -2  -2   5 645.644 78.5999   2
  -2   2   5 721.744 79.5658   3
  -2   2   5 585.966 80.8533   3
  -2   2   5 718.572 79.5604   3
   2   2  -5 587.254 78.4396   2
   2   2  -5 623.516 80.8759   3
  -1  -2   5 98.3715 13.8369   3
  -1  -2   5 84.0168 11.6696   2
   1  -2  -5 103.021 14.0751   3
  -1  -2   5 78.7946 12.6163   3
   1  -2  -5 93.5331 12.2579   3
   1   2  -5 99.5306 11.3300   1
  -1   2   5 63.0120 14.3126   3
   1   2  -5 66.0560 13.8778   3
   1   2  -5 82.6895 12.4006   3
  -1   2   5 104.461 11.1083   1
   0  -2  -5 403.927 44.9577   3
   0  -2   5 342.172 43.9168   3
   0  -2  -5 330.002 43.2249   3
   0   2   5 310.565 42.3578   2
   0   2  -5 358.140 42.2296   1
   0   2   5 364.923 42.2802   1
   0   2   5 332.208 45.2644   3
   0   2  -5 363.755 42.3753   2
  -1  -2  -5 1916.55 180.018   3
   1  -2   5 1373.47 183.115   3
   1  -2   5 1456.09 176.821   2
  -1  -2  -5 1453.31 176.686   2
   1  -2   5 1653.11 178.466   3
  -1   2  -5 1351.63 176.585   1
   1   2   5 1647.69 178.466   3
  -1   2  -5 1329.04 179.730   3
   1   2   5 1200.74 176.681   1
  -1   2  -5 1420.23 176.750   2
   2  -2   5 3275.22 378.173   2
  -2   2  -5 2562.27 377.842   1
   2   2   5 3288.12 380.080   3
  -2   2  -5 2966.49 378.047   2
   2   2   5 3771.72 381.682   3
   3  -2   5 199.265 21.3306   2
  -3  -2  -5 179.728 21.0532   2
   3  -2   5 130.214 24.3281   3
  -3  -2  -5 167.931 23.0488   3
  -3   2  -5 153.183 24.2120   3
   3   2   5 175.950 21.2640   2
  -3   2  -5 151.950 22.7368   3
  -3   2  -5 170.455 20.9521   2
   3   2   5 161.311 23.2612   3
   3   2   5 188.178 21.3223   1
  -4  -2  -5 36.4783 5.39121   2
  -4  -2  -5 14.2666 6.35882   3
   4  -2   5 17.6623 4.59867   2
   4  -2   5 19.6514 8.19122   3
  -4  -2  -5 33.0714 5.66943   1
  -4   2  -5 18.4368 7.88435   3
  -4   2  -5 32.9333 4.77319   2
  -4   2  -5 28.2038 7.20204   3
   4   2   5 20.4137 7.74386   3
  -5  -2  -5 294.512 33.5122   1
   5  -2   5 219.849 37.3475   3
  -5  -2  -5 278.608 36.3401   3
   5   2   5 276.323 34.1498   2
  -5   2  -5 281.523 36.0682   3
   5   2   5 266.121 37.5409   3
  -5   2  -5 282.569 33.4382   1
  -5   2  -5 290.703 33.8377   2
  -6  -2  -5 70.4796 12.5061   3
  -6  -2  -5 80.7201 10.3675   2
   6  -2   5 61.0727 10.0380   2
  -6  -2  -5 65.8881 9.26187   1
   6  -2   5 57.7294 13.9220   3
   6   2   5 67.0696 10.4366   1
  -6   2  -5 72.5742 9.29750   1
  -6   2  -5 58.3275 14.1742   3
   6   2   5 69.4519 14.0362   3
  -6   2  -5 72.7524 9.96918   2
   6   2   5 73.0414 10.3389   2
   7  -2   5 32.5076 10.8092   3
  -7  -2  -5 41.4276 6.18987   1
  -7   2  -5 43.7601 6.08494   1
   7   2   5 24.7859 9.37732   3
   7   2   5 36.3736 7.37644   2
  -7   2  -5 34.4014 9.28413   3
  -7   2  -5 46.3219 6.96531   2
  -8  -2  -5 2.39828 5.45661   3
   8  -2   5 5.57545 5.33784   2
  -8  -2  -5 4.64126 2.61061   1
   8  -2   5 1.74922 6.16155   3
  -8  -2  -5 3.02187 3.63699   2
  -8   2  -5 3.36331 2.55947   1
   8   2   5 0.58643 5.84632   3
  -8   2  -5 -0.6594 3.32385   2
  -8   2  -5 2.55238 5.12248   3
  -9  -2  -5 1.50437 5.98300   3
  -9  -2  -5 8.40594 4.37405   2
   9  -2   5 -5.2076 6.30665   3
  -9   2  -5 5.87678 3.11693   1
  -9   2  -5 7.82055 6.68955   3
  -9   2  -5 -1.0437 3.69667   2
   9   2   5 2.35875 6.80548   3
  10  -2   5 -4.9777 8.29536   3
 -10  -2  -5 5.98747 7.45807   3
 -10  -2  -5 6.43193 4.68263   2
  10   2   5 8.96992 5.60993   2
 -10   2  -5 8.18474 4.61291   2
 -10   2  -5 3.08707 6.46418   3
  10   2   5 9.76378 9.31269   3
 -10   2  -5 6.07128 3.35594   1
 -11  -2  -5 9.07142 4.01520   1
  11  -2   5 2.20037 9.41868   3
  11  -2   5 2.09689 4.59096   2
  11   2   5 5.54560 8.14145   3
 -11   2  -5 8.69594 3.91013   1
 -11   2  -5 5.74237 5.00093   2
  11   2   5 2.82413 5.02787   2
  11   2   5 10.3823 4.86457   1
 -11   2  -5 6.34023 7.21231   3
  12  -2   5 -2.6922 12.2189   3
 -12  -2  -5 17.6519 10.2716   3
 -12  -2  -5 23.2810 6.90722   2
  12  -2   5 13.3980 5.06434   2
  12   2   5 24.7988 6.61782   1
 -12   2  -5 25.7844 11.0225   3
 -12   2  -5 23.5231 6.75307   2
  12   2   5 3.07279 10.1521   3
  12   2   5 25.2792 7.75067   2
 -12   2  -5 17.2664 5.06296   1
 -13  -2  -5 32.4027 8.13206   2
 -13  -2  -5 13.4020 9.79359   3
 -13  -2  -5 30.2739 6.21821   1
 -13   2  -5 28.4241 5.88183   1
  13   2   5 6.67148 5.57037   1
  13   2   5 5.81296 11.3551   3
 -13   2  -5 20.6655 7.42006   2
 -13   2  -5 12.9615 9.06624   3
 -14  -2  -5 -2.9790 5.02533   2
 -14  -2  -5 -2.4685 7.80798   3
 -14  -2  -5 -1.1422 3.84940   1
  14   2   5 -3.8541 11.1288   3
 -14   2  -5 0.74421 3.88839   1
 -14   2  -5 5.09399 7.45965   3
  14   2   5 6.80783 5.27166   2
 -15  -2  -5 2.96573 5.37906   2
 -15   2  -5 6.96063 6.30223   2
  15   2   5 6.37758 5.38579   2
 -15   2  -5 14.5691 4.83591   1
 -15   2  -5 3.03975 5.79092   2
 -16  -2  -5 -0.8836 5.08741   2
 -16   2  -5 3.19087 5.36612   2
 -16   2  -5 0.01597 3.59512   1
  16   2   5 -2.0719 4.34944   2
 -17  -2  -5 0.02094 4.41002   2
  17   2   5 -4.3081 6.55874   2
 -18  -2  -5 -1.0445 4.22752   2
  18   2   5 3.52840 6.53185   2
 -18   2  -5 1.41046 4.26824   2
 -19  -3   5 -2.2481 3.62280   2
  19   3  -5 3.50001 3.97941   2
 -19   3   5 3.38263 3.21160   1
 -18  -3   5 3.54843 3.82857   2
  18   3  -5 3.87880 4.08934   2
 -18   3   5 1.08480 3.32361   2
 -17  -3   5 22.2386 6.19802   2
  17   3  -5 16.9540 6.47752   2
 -17   3   5 27.5232 6.39246   2
 -17   3   5 26.6447 5.98498   1
 -16  -3   5 2.39906 4.14144   2
  16   3  -5 -0.5458 4.36640   2
 -16   3   5 0.15474 3.99917   2
 -16   3   5 -1.5904 2.98522   1
 -15  -3   5 9.70770 4.86734   2
 -15  -3   5 -2.8666 9.81697   3
  15   3  -5 16.7474 5.93198   2
 -15   3   5 22.3356 5.06485   1
 -15   3   5 21.6030 5.28087   2
  15   3  -5 -1.9068 5.80827   1
  15   3  -5 3.70772 10.3334   3
 -14  -3   5 2.12515 6.70686   1
 -14  -3   5 40.5498 14.9505   3
  14   3  -5 24.9217 12.8201   3
  14   3  -5 65.3761 9.03958   2
 -14   3   5 13.3575 9.58399   3
  14   3  -5 69.4005 8.47457   1
 -14   3   5 63.8264 8.45202   2
 -13  -3   5 50.3095 15.9011   3
 -13  -3   5 66.5599 11.2193   2
  13   3  -5 96.7800 12.5071   2
 -13   3   5 78.5661 10.5719   1
 -13   3   5 92.1948 11.2593   2
 -13   3   5 50.3441 15.6799   3
  13   3  -5 49.9136 16.3004   3
 -12  -3   5 47.1608 14.7262   3
 -12  -3   5 48.7890 9.04220   2
 -12  -3   5 50.8979 8.51984   1
  12   3  -5 54.4303 9.36784   1
 -12   3   5 44.8362 12.8236   3
 -12   3   5 63.0207 8.36804   1
  12   3  -5 35.3747 17.0528   3
  12   3  -5 60.2024 9.92266   2
 -11  -3   5 1.31505 7.58482   3
 -11  -3   5 8.69724 3.66882   1
 -11  -3   5 7.20502 3.93998   2
  11  -3  -5 7.71984 6.18642   3
 -11   3   5 7.07407 3.72980   2
  11   3  -5 12.9528 5.01246   2
  11   3  -5 11.4390 4.63975   1
 -11   3   5 9.12120 3.19577   1
 -10  -3   5 50.2302 8.51639   2
 -10  -3   5 60.3301 8.25689   1
 -10  -3   5 44.4287 12.2559   3
 -10  -3   5 41.7306 8.08049   1
  10   3  -5 44.7486 13.0649   3
  10   3  -5 59.6510 9.19897   1
  10   3  -5 81.3114 10.0092   2
   9  -3  -5 91.9799 16.6809   3
  -9  -3   5 91.6984 13.0201   2
   9   3  -5 97.1873 13.3935   1
   9   3  -5 85.7907 13.4461   2
   9   3  -5 99.5719 17.8111   3
  -9   3   5 111.106 12.6181   1
  -8  -3   5 32.8019 9.01975   3
  -8  -3   5 36.5316 5.66568   2
  -8   3   5 27.6179 5.02811   2
   8   3  -5 17.3465 7.83713   3
   8   3  -5 19.0172 8.08865   3
   8   3  -5 32.5787 5.92497   1
   8   3  -5 32.2409 6.14707   2
  -8   3   5 27.5077 4.59235   1
   7  -3  -5 139.251 22.0161   3
  -7  -3   5 177.520 20.5576   2
  -7   3   5 174.031 24.0543   3
   7   3  -5 164.728 20.7536   2
  -7   3   5 156.404 20.2195   2
   7   3  -5 171.934 20.7011   1
  -7   3   5 161.964 20.0173   1
  -6  -3   5 89.6956 9.99163   2
  -6  -3   5 58.2091 9.71704   1
  -6  -3   5 88.1339 13.3512   3
   6   3  -5 71.9850 9.99969   2
  -6   3   5 65.9799 9.48539   2
  -6   3   5 71.0523 9.09283   1
   6   3  -5 59.8449 12.3175   3
   6   3  -5 79.3358 10.0381   1
  -6   3   5 66.8209 10.7339   3
  -5  -3   5 62.3558 8.53177   2
   5  -3  -5 67.7112 10.2209   3
   5   3  -5 66.0920 8.73890   1
   5   3  -5 58.1934 10.7626   3
   5   3  -5 57.6456 8.66938   2
  -5   3   5 66.9451 9.44943   3
  -5   3   5 51.0446 10.4131   3
   4  -3  -5 138.049 18.1839   3
  -4  -3   5 195.983 20.8030   3
   4  -3  -5 94.5924 18.9196   3
  -4   3   5 159.909 18.3527   3
  -4   3   5 129.664 16.9834   2
   4   3  -5 138.551 19.3103   3
   4   3  -5 172.987 17.5742   2
  -4   3   5 106.039 16.7637   1
   3  -3  -5 224.588 24.2616   3
   3  -3  -5 195.600 25.2439   3
  -3   3   5 168.504 22.9029   1
  -3   3   5 173.762 23.0826   2
   3   3  -5 172.188 23.3607   2
   3   3  -5 164.796 23.2734   1
  -3   3   5 237.531 26.3265   3
  -3   3   5 207.306 24.3257   3
   3   3  -5 184.272 25.9535   3
  -2  -3   5 65.1440 9.71056   3
  -2  -3   5 46.0455 7.58724   2
   2  -3  -5 58.1160 9.06470   3
   2  -3  -5 61.5970 7.99267   3
   2   3  -5 44.3214 7.25531   2
  -2   3   5 51.1822 8.04437   3
   2   3  -5 42.8445 9.84287   3
   2   3  -5 50.2594 7.21652   1
  -2   3   5 50.4917 10.5023   3
   2   3  -5 65.2851 9.04097   3
  -2   3   5 51.4609 6.67796   1
  -1  -3   5 109.534 14.5887   3
   1  -3  -5 106.174 14.2217   3
  -1  -3   5 86.2301 12.5801   2
   1  -3  -5 113.672 14.3568   3
  -1   3   5 99.0229 13.7301   3
  -1   3   5 91.7775 12.3615   2
   1   3  -5 99.5339 12.4579   2
   1   3  -5 76.5733 15.3565   3
   1   3  -5 102.325 12.3610   1
   1   3  -5 92.3012 13.6186   3
   0  -3  -5 75.6714 11.1685   3
   0  -3  -5 68.3061 10.1033   3
   0   3   5 80.3201 9.28156   1
   0   3  -5 86.9470 9.46617   2
   0   3   5 62.1801 12.4258   3
   0   3  -5 74.0981 11.1154   3
   0   3   5 65.1368 9.36244   2
   0   3  -5 50.5336 12.3752   3
   0   3   5 66.5314 10.5695   3
  -1  -3  -5 415.037 47.8335   3
   1  -3   5 411.607 48.8649   3
   1   3   5 284.663 46.4326   1
  -1   3  -5 414.335 47.8726   3
   1   3   5 402.400 48.2762   3
  -1   3  -5 382.913 46.5964   2
   1   3   5 395.775 49.7198   3
  -2  -3  -5 1288.08 155.871   2
   2   3   5 1123.83 155.634   1
   2   3   5 1562.26 158.227   3
   2   3   5 1300.69 155.794   2
  -2   3  -5 1251.49 155.448   1
  -2   3  -5 1290.75 155.664   2
  -3  -3  -5 168.478 18.2350   2
  -3  -3  -5 121.591 19.8499   3
  -3   3  -5 151.906 18.0198   2
   3   3   5 117.997 18.2961   2
  -3   3  -5 126.767 21.3988   3
   3   3   5 155.356 21.9585   3
   3   3   5 182.870 18.6297   1
   3   3   5 121.434 20.3318   3
  -4  -3  -5 584.535 64.4932   2
  -4   3  -5 544.028 64.0514   1
   4   3   5 518.074 67.9814   3
  -4   3  -5 509.168 66.3695   3
  -4   3  -5 584.749 65.5573   2
  -4   3  -5 449.245 67.3372   3
   4   3   5 537.202 64.5855   1
   5  -3   5 93.5881 21.8845   3
  -5  -3  -5 159.605 22.0134   3
   5  -3   5 142.317 18.7850   2
   5   3   5 166.128 19.4473   1
   5   3   5 162.501 19.4698   2
  -5   3  -5 155.160 18.8957   2
   5   3   5 164.655 19.5058   2
   5   3   5 154.289 24.4861   3
  -5   3  -5 135.990 22.2916   3
  -5   3  -5 154.016 21.3325   3
   6  -3   5 44.1788 10.1652   2
  -6  -3  -5 56.6390 7.62693   1
  -6  -3  -5 60.0787 11.4756   3
   6  -3   5 37.8848 12.7565   3
  -6   3  -5 51.4728 10.9662   3
  -6   3  -5 59.4736 7.89331   1
   6   3   5 64.9006 9.23360   2
   6   3   5 57.9109 9.36227   1
   6   3   5 58.4622 12.5534   3
  -6   3  -5 63.4423 8.67451   2
   7  -3   5 0.28305 5.83101   3
  -7  -3  -5 2.60387 2.08345   1
  -7  -3  -5 1.29767 3.49806   2
  -7  -3  -5 1.45728 4.93870   3
   7   3   5 3.78579 4.10448   1
   7   3   5 -1.7998 5.79489   3
  -7   3  -5 1.71061 3.35975   2
  -7   3  -5 3.54395 4.93160   3
  -7   3  -5 0.02264 2.40995   1
   8  -3   5 15.5994 9.86352   3
  -8  -3  -5 38.2938 5.36784   1
  -8  -3  -5 24.8775 9.29807   3
  -8  -3  -5 23.1614 6.25809   2
  -8   3  -5 42.3604 5.63289   1
   8   3   5 29.4212 11.2573   3
  -8   3  -5 16.7770 7.76725   3
   8   3   5 35.7664 7.20538   1
  -9  -3  -5 4.32261 6.70639   3
  -9  -3  -5 13.4479 5.00707   2
   9  -3   5 -1.8394 7.91781   3
  -9  -3  -5 -1.0137 2.92521   1
  -9   3  -5 6.77646 6.36254   3
   9   3   5 7.49181 5.03021   1
   9   3   5 13.1480 8.93954   3
  -9   3  -5 9.66395 3.37618   1
  -9   3  -5 11.5090 8.35542   2
  10  -3   5 5.37014 8.16419   3
 -10  -3  -5 4.31256 3.30064   1
 -10  -3  -5 4.65890 6.89134   3
  10   3   5 5.86682 8.64175   3
  10   3   5 1.98558 5.01153   2
 -10   3  -5 7.72942 3.61362   1
 -10   3  -5 9.98116 5.03952   2
 -10   3  -5 2.13566 5.53201   3
 -11  -3  -5 -5.1923 4.10311   1
 -11  -3  -5 5.29622 7.97123   3
  11  -3   5 5.22171 11.1430   3
  11   3   5 6.40691 8.80763   3
 -11   3  -5 9.41739 3.95024   1
  11   3   5 7.11500 4.90125   1
 -11   3  -5 5.69333 7.21481   3
 -12  -3  -5 1.87163 5.39466   2
 -12  -3  -5 -5.5173 6.36759   3
 -12   3  -5 0.91982 6.37806   3
  12   3   5 -1.4664 4.48775   1
 -12   3  -5 -2.7392 3.14013   1
  12   3   5 -5.4806 4.74474   2
  12   3   5 3.44240 9.38363   3
 -13  -3  -5 16.7529 7.06307   2
 -13  -3  -5 13.7000 10.0993   3
  13   3   5 7.71060 5.85991   1
  13   3   5 12.6124 11.2569   3
 -13   3  -5 20.7916 7.54383   2
 -13   3  -5 9.94989 9.40145   3
 -13   3  -5 28.3582 6.19887   1
 -14  -3  -5 18.1507 13.6109   3
 -14  -3  -5 14.8535 7.72639   2
 -14   3  -5 7.37024 6.10749   2
  14   3   5 -1.1139 5.46131   1
  14   3   5 6.13262 7.07872   2
 -14   3  -5 2.19966 4.72504   1
 -15  -3  -5 6.60968 5.51604   2
  15   3   5 2.74507 5.04200   2
 -15   3  -5 7.28889 6.03127   2
 -15   3  -5 8.36240 4.46443   1
 -16  -3  -5 -3.5221 4.30212   2
 -16   3  -5 1.92390 5.11038   2
  16   3   5 4.88026 4.85479   2
 -17  -3  -5 -3.0307 4.30583   2
  17   3   5 -6.8309 4.76525   2
 -17   3  -5 -1.7227 3.54055   1
 -18  -3  -5 -3.7531 4.31027   2
  18   3   5 7.95708 4.79636   2
 -18   3  -5 -3.2580 4.38026   2
 -18   3  -5 5.85807 3.74781   1
 -19  -4   5 -0.2183 4.09557   2
 -19   4   5 9.77145 3.83613   2
 -19   4   5 1.54649 3.34970   2
 -19   4   5 1.71140 3.63718   1
  19   4  -5 5.92174 3.92370   2
 -18  -4   5 -1.9745 4.24294   2
  18   4  -5 -5.5853 4.26621   2
 -18   4   5 2.01108 3.57502   2
 -18   4   5 3.40904 3.77553   1
 -17  -4   5 6.03574 4.61192   2
 -17   4   5 2.02460 3.56526   2
 -17   4   5 8.19338 3.91374   1
  17   4  -5 2.03620 4.32179   2
 -16  -4   5 2.78067 4.12539   2
 -15  -4   5 -3.6602 13.9132   3
  15   4  -5 5.14192 4.73548   2
 -15   4   5 4.93597 3.37509   1
  15   4  -5 2.48297 4.57299   1
 -15   4   5 -2.2221 3.49330   2
 -14  -4   5 24.9167 6.75231   2
 -14  -4   5 26.6567 11.2346   3
  14   4  -5 36.0332 7.31171   1
  14   4  -5 7.00486 10.8539   3
 -14   4   5 48.3859 6.94368   1
 -14   4   5 38.9516 6.97951   2
  14   4  -5 46.4520 8.65767   2
 -14   4   5 5.56721 9.54760   3
 -13  -4   5 10.6373 8.30686   3
 -13  -4   5 1.22026 4.10694   2
 -13   4   5 4.64712 5.92816   3
 -13   4   5 1.82192 3.47875   2
  13   4  -5 -1.0238 3.82569   1
  13   4  -5 5.14578 8.71135   3
 -12  -4   5 10.0323 4.42080   2
  12   4  -5 5.76990 4.67455   1
  12   4  -5 5.40843 4.98573   2
 -12   4   5 4.37919 6.97391   3
 -12   4   5 11.9817 3.70130   1
  12   4  -5 5.33098 4.93617   2
  12   4  -5 8.49844 8.50543   3
 -11  -4   5 12.2246 10.3017   3
 -11  -4   5 26.2034 5.63032   2
  11   4  -5 22.4053 5.86489   1
  11   4  -5 15.0975 11.3675   3
  11   4  -5 35.5693 6.88382   2
 -11   4   5 22.3304 4.94775   2
 -11   4   5 11.6699 3.97247   1
 -10  -4   5 91.8473 19.0258   3
 -10  -4   5 112.227 14.4534   2
 -10   4   5 97.9890 17.7908   3
  10   4  -5 77.8639 18.7624   3
 -10   4   5 111.566 13.6319   1
  10   4  -5 110.548 14.9377   1
  10   4  -5 116.255 15.1053   2
  -9  -4   5 88.7504 14.7228   2
   9   4  -5 134.431 15.8794   2
   9   4  -5 107.184 19.4581   3
  -9   4   5 104.581 14.1239   1
  -9   4   5 120.381 18.1505   3
   9   4  -5 120.719 15.3003   1
  -9   4   5 111.858 14.5407   2
  -8  -4   5 292.430 33.6570   2
  -8  -4   5 275.981 37.8998   3
  -8   4   5 226.800 32.9208   1
   8   4  -5 267.221 33.6833   1
   8   4  -5 280.047 33.8909   2
  -8   4   5 300.075 36.4396   3
  -8   4   5 272.257 36.1814   3
  -7  -4   5 144.973 16.2902   2
   7  -4  -5 93.3978 16.7407   3
   7   4  -5 136.337 16.3145   1
  -7   4   5 135.259 15.7403   2
   7   4  -5 130.444 16.4424   2
   7   4  -5 111.781 19.2695   3
   6  -4  -5 380.613 50.9670   3
  -6  -4   5 473.872 50.4259   2
   6  -4  -5 415.085 50.3365   3
  -6   4   5 401.809 51.3889   3
   6   4  -5 415.200 53.5410   3
   6   4  -5 413.009 50.3074   1
  -6   4   5 403.009 50.4953   2
   6   4  -5 412.954 50.4242   2
  -5  -4   5 332.474 38.5286   3
  -5   4   5 252.217 34.8408   2
   5   4  -5 280.832 35.2576   1
   5   4  -5 274.228 35.3381   2
  -5   4   5 304.762 34.9377   1
  -5   4   5 296.421 36.2010   3
   4   4  -5 625.335 77.0393   1
  -4   4   5 703.959 78.0929   3
   4   4  -5 628.131 79.1917   3
  -4   4   5 606.408 76.7572   2
  -3  -4   5 59.1670 7.89192   2
  -3  -4   5 64.8855 10.1271   3
  -3   4   5 75.0154 10.6956   3
  -3   4   5 45.7321 6.77453   1
   3   4  -5 58.5857 9.55127   3
   3   4  -5 70.7514 11.0682   3
  -3   4   5 45.6566 7.13088   2
   3   4  -5 47.4515 7.50660   1
   2  -4  -5 181.864 21.4017   3
  -2  -4   5 176.073 23.3821   3
  -2   4   5 186.809 21.0125   1
  -2   4   5 168.939 21.3409   2
   2   4  -5 170.437 24.4286   3
  -2   4   5 164.982 22.6481   3
  -2   4   5 163.215 24.3211   3
   2   4  -5 173.922 21.5160   2
   1  -4  -5 7.65767 4.42945   3
   1   4  -5 0.63669 5.21934   3
  -1   4   5 2.65498 2.29487   2
   1   4  -5 6.96019 3.69258   3
  -1   4   5 8.27509 3.58710   3
   1   4  -5 6.84885 3.69393   3
  -1   4   5 4.85718 5.41363   3
   0   4   5 383.113 44.8216   3
   0   4  -5 289.499 46.4710   3
   0   4   5 329.960 43.2184   2
   0   4  -5 381.366 44.5506   3
   0   4   5 356.895 43.0109   1
   0   4  -5 391.448 43.0635   1
  -1  -4  -5 31.3558 6.60433   3
   1  -4   5 30.1593 7.47784   3
  -1   4  -5 47.1272 5.80969   1
  -1   4  -5 38.5475 6.92815   3
   1   4   5 40.6038 9.34952   3
  -1   4  -5 62.7812 6.39570   2
  -1   4  -5 38.5506 10.2127   3
   1   4   5 30.3975 5.99293   1
   1   4   5 43.6942 7.50199   3
   1   4   5 36.3439 6.07976   2
   2   4   5 156.728 21.8789   1
   2   4   5 199.753 25.5060   3
  -2   4  -5 163.454 25.2992   3
  -2   4  -5 163.103 25.2913   3
   2   4   5 179.311 24.0741   3
  -2   4  -5 194.388 23.2592   3
  -3  -4  -5 217.335 25.7815   2
  -3  -4  -5 200.415 28.0666   3
   3  -4   5 200.933 27.4576   3
   3   4   5 214.494 25.8047   2
   3   4   5 226.681 29.3683   3
   3   4   5 209.556 25.7439   1
  -3   4  -5 200.883 25.1832   1
  -3   4  -5 187.076 26.8257   3
  -3   4  -5 205.897 29.5443   3
   3   4   5 200.484 28.0133   3
  -4  -4  -5 35.4849 5.61418   2
  -4  -4  -5 43.8305 8.93717   3
   4  -4   5 13.0172 7.36532   3
  -4  -4  -5 35.0714 8.50648   3
   4   4   5 34.9141 6.37928   2
   4   4   5 37.4180 6.60535   1
  -4   4  -5 16.7890 8.52446   3
   4   4   5 38.0351 9.89084   3
  -4   4  -5 34.4838 5.74760   2
  -4   4  -5 33.0913 5.01755   1
   5  -4   5 192.455 35.5904   3
  -5  -4  -5 284.020 36.4613   3
   5   4   5 292.106 37.8680   3
  -5   4  -5 284.771 33.3214   2
   5   4   5 300.070 33.9001   2
  -5   4  -5 240.131 35.6206   3
  -5   4  -5 287.887 33.3276   2
  -5   4  -5 296.080 32.9266   1
  -5   4  -5 216.742 38.1874   3
   5   4   5 294.531 33.7507   1
  -6  -4  -5 188.286 27.4875   3
   6  -4   5 124.349 26.4515   3
  -6  -4  -5 202.365 24.2140   2
  -6   4  -5 206.288 23.5465   1
  -6   4  -5 185.736 26.6062   3
  -6   4  -5 209.973 30.5011   3
  -6   4  -5 203.606 24.0473   2
   6   4   5 192.848 24.5083   1
   6   4   5 202.235 28.9536   3
  -7  -4  -5 16.6154 4.90054   2
   7  -4   5 6.25234 7.06589   3
  -7  -4  -5 13.7355 7.72393   3
   7   4   5 14.5321 5.15431   2
  -7   4  -5 19.4942 7.32946   3
  -7   4  -5 28.5146 4.46577   1
   7   4   5 18.6751 9.05900   3
  -8  -4  -5 4.94210 3.87391   2
  -8  -4  -5 2.82383 6.06814   3
   8  -4   5 0.87244 5.31174   3
  -8   4  -5 4.44763 5.35401   3
   8   4   5 2.30713 6.07505   1
   8   4   5 0.79661 7.04735   3
   8   4   5 1.62718 3.78674   2
  -8   4  -5 1.63561 3.94702   2
   9  -4   5 2.50265 11.0979   3
  -9  -4  -5 28.2275 6.21578   2
  -9  -4  -5 14.0125 8.36091   3
  -9   4  -5 17.9403 5.40002   2
   9   4   5 14.9197 5.81656   2
   9   4   5 31.1106 6.94584   1
   9   4   5 2.75676 8.06345   3
 -10  -4  -5 24.2569 10.8672   3
 -10  -4  -5 35.1672 7.82751   2
 -10   4  -5 41.6607 6.85842   1
  10   4   5 39.8574 8.84133   2
  10   4   5 24.4833 12.5536   3
 -10   4  -5 23.1431 10.1325   3
 -11  -4  -5 10.4891 11.4500   3
 -11  -4  -5 9.47424 4.91016   2
  11   4   5 8.32807 5.14234   1
  11   4   5 5.76270 7.67667   3
  11   4   5 1.81026 5.24011   2
 -11   4  -5 2.46640 3.71744   1
 -12  -4  -5 31.3653 13.4227   3
 -12  -4  -5 48.3573 9.10756   2
  12   4   5 46.6011 8.99826   1
  12   4   5 22.3061 13.4376   3
 -12   4  -5 53.2693 8.15152   1
 -12   4  -5 19.6217 9.80782   3
  12   4   5 59.0717 10.6348   2
 -13  -4  -5 5.64921 11.9648   3
 -13  -4  -5 3.66192 4.73473   2
 -13   4  -5 -1.7652 3.81689   1
 -13   4  -5 1.19560 6.07089   3
  13   4   5 1.62885 11.1459   3
  13   4   5 4.57449 4.85182   1
 -13   4  -5 5.97677 5.56357   2
 -14  -4  -5 8.76456 5.45775   2
  14   4   5 6.67904 6.54302   2
 -14   4  -5 2.95283 4.14907   1
  14   4   5 4.45354 6.32788   1
 -15  -4  -5 -3.0468 4.83595   2
 -15   4  -5 3.74768 4.25769   1
 -15   4  -5 1.45525 5.29113   2
  15   4   5 -2.3004 4.59898   2
 -16  -4  -5 5.49163 5.65658   2
 -16   4  -5 7.75150 6.14611   2
  16   4   5 6.27427 5.23010   2
 -16   4  -5 5.07561 4.06938   1
 -17  -4  -5 4.79036 5.94536   2
 -17   4  -5 1.32272 3.42197   1
 -17   4  -5 -1.7878 4.71477   2
  17   4   5 -1.6876 4.48684   2
  18   5  -5 5.13999 3.54681   2
 -18   5   5 5.69922 3.55511   2
 -17  -5   5 2.45745 6.19061   2
 -17   5   5 3.06483 3.32114   1
 -17   5   5 3.39940 3.81424   2
  17   5  -5 12.4499 5.08532   2
 -16   5   5 8.52774 4.03578   2
 -15  -5   5 10.4535 4.90494   2
 -15   5   5 13.6008 4.37552   1
  15   5  -5 11.7416 5.99044   2
 -15   5   5 14.4325 4.60412   2
  15   5  -5 10.6165 4.95750   1
  14   5  -5 9.00769 6.90200   2
 -14   5   5 6.23801 4.14915   2
  14   5  -5 6.72145 13.6960   3
  14   5  -5 11.1707 5.06855   1
 -13  -5   5 48.2483 15.7020   3
 -13  -5   5 39.9728 9.32987   2
  13   5  -5 64.9599 10.2360   1
 -13   5   5 77.2594 9.33972   2
  13   5  -5 82.3716 11.0660   2
  13   5  -5 19.6374 12.3717   3
 -12  -5   5 4.98583 4.09413   2
 -12  -5   5 6.47839 13.0828   3
  12   5  -5 9.88702 7.96419   3
 -12   5   5 5.37987 3.12518   1
 -12   5   5 2.59958 3.40094   2
  12   5  -5 9.11816 4.86899   1
  12   5  -5 14.1121 6.00445   2
 -12   5   5 4.92575 6.97799   3
 -11  -5   5 45.8822 11.2361   2
 -11  -5   5 40.2298 15.5292   3
  11   5  -5 89.1606 12.0371   1
  11   5  -5 74.8712 17.5955   3
 -11   5   5 90.8837 11.0418   2
 -11   5   5 83.8610 16.2153   3
  11   5  -5 102.074 12.8470   2
 -10  -5   5 39.7756 9.27609   2
 -10  -5   5 58.7665 15.3898   3
 -10   5   5 58.7343 8.31287   1
  10   5  -5 37.2368 18.1118   3
 -10   5   5 52.1444 12.3515   3
  10   5  -5 66.6500 10.6224   2
  10   5  -5 66.4312 9.97950   1
 -10   5   5 67.5416 9.32726   2
  -9  -5   5 1.97685 7.35762   3
  -9  -5   5 7.26386 4.06641   2
  -9   5   5 5.25343 4.66950   1
  -9   5   5 5.74398 5.52178   3
   9   5  -5 3.04298 6.91320   3
   9   5  -5 8.09317 4.75247   2
  -9   5   5 7.54007 3.00221   2
   9   5  -5 12.5717 4.49466   1
  -8  -5   5 135.572 21.9043   3
  -8  -5   5 115.172 17.6239   2
   8   5  -5 116.980 18.5085   1
  -8   5   5 138.927 17.1141   2
   8   5  -5 162.460 19.1802   2
  -8   5   5 151.029 20.3390   3
   8   5  -5 132.165 22.0594   3
  -7  -5   5 62.0344 9.21750   2
  -7  -5   5 38.1674 11.5676   3
  -7   5   5 51.6696 6.69463   1
   7   5  -5 69.1970 8.30330   1
   7   5  -5 36.8234 10.8414   3
  -7   5   5 41.5264 8.40636   3
  -7   5   5 40.6135 9.49371   3
   7   5  -5 59.8892 8.38871   2
  -6  -5   5 168.755 22.2691   2
   6   5  -5 173.223 22.3840   2
   6   5  -5 186.355 22.2567   1
  -6   5   5 175.244 21.3870   1
  -5  -5   5 108.281 13.9577   2
  -5   5   5 99.0068 14.5614   3
   5   5  -5 125.987 14.2099   2
  -5   5   5 82.5399 14.8521   3
   5   5  -5 119.937 13.9615   1
  -4  -5   5 17.1066 6.06400   2
  -4  -5   5 17.8920 6.64356   3
   4   5  -5 36.2993 7.86073   3
  -4   5   5 27.1016 5.47558   3
   4   5  -5 31.0769 7.52468   3
  -4   5   5 29.4516 3.61852   1
   4   5  -5 25.1873 5.18880   2
  -4   5   5 25.6268 4.10095   2
   4   5  -5 24.0751 4.88429   1
  -4   5   5 22.5548 6.29252   3
  -3  -5   5 166.207 22.5374   3
  -3   5   5 186.177 22.7116   3
  -3   5   5 145.291 21.4226   3
   3   5  -5 179.234 24.3855   3
   3   5  -5 166.887 20.5313   2
   3   5  -5 163.118 22.8657   3
   3   5  -5 148.540 20.3677   1
   3   5  -5 167.885 22.8311   3
  -2   5   5 51.1430 8.32880   3
   2   5  -5 53.5509 7.51262   2
  -2   5   5 58.3968 8.46506   3
  -2   5   5 48.8718 7.06716   2
  -2   5   5 40.1560 10.3445   3
   2   5  -5 37.2971 10.6497   3
   2   5  -5 57.8166 7.27565   1
  -1  -5   5 147.967 20.6135   3
   1   5  -5 129.326 22.3945   3
   1   5  -5 188.597 18.5372   1
  -1   5   5 149.310 18.5430   2
  -1   5   5 150.907 21.1495   3
  -1   5   5 107.384 21.7934   3
   0   5  -5 88.5714 11.0462   1
   0   5   5 102.556 13.1910   3
   0   5   5 82.9987 14.6290   3
   0   5  -5 73.7884 15.1205   3
   0   5   5 69.6575 11.1343   1
   0   5  -5 102.642 13.0193   3
   0   5   5 81.7284 11.2856   2
   1  -5   5 36.5171 6.71195   3
   1  -5   5 39.6322 6.45614   3
  -1  -5  -5 40.8576 6.55173   3
   1   5   5 51.3174 6.91345   2
   1   5   5 32.8325 6.41172   1
  -1   5  -5 44.4099 6.78578   2
   1   5   5 55.2365 8.85381   3
  -1   5  -5 42.4504 11.0513   3
  -1   5  -5 61.6257 8.26562   3
  -2  -5  -5 352.433 55.0433   3
   2   5   5 477.048 54.5900   2
  -2   5  -5 476.708 54.0841   1
  -2   5  -5 491.929 58.9460   3
   2   5   5 498.882 57.1231   3
  -2   5  -5 408.748 55.0176   2
   3   5   5 36.1681 8.78263   3
   3   5   5 40.9010 6.82657   2
   3   5   5 33.2484 9.63784   3
  -3   5  -5 31.6528 7.24215   3
  -3   5  -5 44.3213 6.26545   2
  -4   5  -5 101.004 16.5192   3
  -4   5  -5 120.771 14.8812   2
   4   5   5 121.261 15.5192   2
   4   5   5 129.536 19.2863   3
  -4   5  -5 116.686 14.5107   1
  -4   5  -5 96.1501 18.4810   3
  -5  -5  -5 191.490 23.9949   2
  -5  -5  -5 159.610 27.2101   3
   5   5   5 220.742 29.2059   3
  -5   5  -5 173.505 25.9269   3
   5   5   5 226.250 25.1604   2
  -5   5  -5 200.129 24.2547   2
   5   5   5 190.477 24.7013   1
  -6  -5  -5 40.1109 7.62490   2
   6   5   5 52.8422 8.91160   1
   6   5   5 41.7893 11.9617   3
  -6   5  -5 45.2243 7.89788   2
   6   5   5 64.4405 9.32381   2
  -7  -5  -5 8.37543 6.92131   3
  -7  -5  -5 6.87816 3.76091   2
   7   5   5 6.43699 4.47306   2
  -7   5  -5 11.4525 7.02995   3
  -7   5  -5 10.4046 4.16454   2
   7   5   5 5.41399 7.11293   3
  -7   5  -5 13.9688 3.63108   1
  -8  -5  -5 30.3315 6.14059   2
   8   5   5 15.1239 6.13609   1
   8   5   5 29.0475 7.31016   2
   8   5   5 19.8042 9.97205   3
  -8   5  -5 23.2474 9.27830   3
  -8   5  -5 32.8289 5.73554   1
  -9  -5  -5 16.4942 8.74464   3
  -9  -5  -5 8.89668 4.62523   2
   9   5   5 9.81618 9.40462   3
   9   5   5 5.68376 5.51105   2
  -9   5  -5 14.3841 4.07709   1
  -9   5  -5 11.6591 5.01399   2
  -9   5  -5 3.67237 6.77320   3
   9   5   5 12.9368 5.78548   1
 -10  -5  -5 33.8208 14.0001   3
 -10  -5  -5 57.2742 9.44993   2
 -10   5  -5 23.9662 11.7706   3
 -10   5  -5 54.5298 9.87178   2
  10   5   5 66.5901 10.9747   2
 -10   5  -5 72.9896 8.96020   1
  10   5   5 51.3682 10.9526   1
  10   5   5 46.1151 15.9230   3
 -11  -5  -5 10.8568 11.2250   3
 -11  -5  -5 49.2470 8.30103   2
 -11   5  -5 21.5110 10.0727   3
 -11   5  -5 47.5156 8.92472   2
  11   5   5 27.2571 13.8682   3
 -11   5  -5 50.1631 7.52675   1
  11   5   5 42.7322 9.57685   2
 -12  -5  -5 20.6419 6.48007   2
 -12   5  -5 26.1550 5.99778   1
 -12   5  -5 2.93776 8.91544   3
  12   5   5 26.2712 6.77261   1
  12   5   5 1.54610 10.1048   3
 -12   5  -5 15.9175 6.33881   2
 -13   5  -5 5.41269 4.12219   1
 -13   5  -5 7.58285 5.52306   2
  13   5   5 11.2164 8.46098   1
 -14  -5  -5 2.67809 5.27086   2
 -14   5  -5 1.77835 4.17849   1
  14   5   5 2.16101 5.58710   2
  14   5   5 -0.0152 4.96541   1
 -15  -5  -5 2.45369 6.65038   2
  15   5   5 0.32923 4.66607   2
 -15   5  -5 -5.1553 4.55356   2
  15   5   5 7.36003 5.23781   1
 -15   5  -5 -2.0031 3.80978   1
  16   5   5 -1.5225 5.06935   2
 -16   5  -5 0.20879 3.88441   1
 -17   5  -5 -0.2937 4.45048   2
  17   5   5 1.30426 4.93702   2
 -17   5  -5 -1.0628 3.27240   1
  17   6  -5 11.1203 5.78784   2
 -17   6   5 0.65837 3.46021   2
 -17   6   5 4.40280 4.28950   1
 -16   6   5 4.33395 3.33786   2
  16   6  -5 5.33005 4.68744   2
 -16   6   5 7.93625 3.48013   1
  16   6  -5 1.73366 4.40741   1
  15   6  -5 21.2721 6.87863   2
 -15   6   5 31.2664 6.00899   1
 -15   6   5 22.0705 5.57770   2
 -14   6   5 47.5870 8.60339   2
  14   6  -5 48.0993 9.75910   1
 -14   6   5 49.6458 8.38972   1
  14   6  -5 69.0450 10.4038   2
 -13  -6   5 12.6612 5.94268   2
 -13   6   5 34.7566 6.22894   2
  13   6  -5 37.4847 7.12008   1
  13   6  -5 1.66834 10.9152   3
  13   6  -5 29.4179 8.81039   2
 -13   6   5 34.6391 6.09288   1
  12   6  -5 30.6544 14.0302   3
  12   6  -5 42.7308 16.2646   3
  12   6  -5 55.2367 9.31974   1
 -12   6   5 32.4873 10.7185   3
 -12   6   5 56.3685 7.76699   2
 -11  -6   5 16.0094 11.9155   3
  11   6  -5 22.7744 11.9526   3
  11   6  -5 41.3385 8.35141   2
 -11   6   5 33.6005 6.28654   2
  11   6  -5 39.8672 7.96403   1
 -11   6   5 38.1998 5.94442   1
 -10  -6   5 25.1326 11.2270   3
  10   6  -5 38.9381 7.54785   1
 -10   6   5 36.7170 6.13924   2
 -10   6   5 44.4461 5.93641   1
  10   6  -5 15.7816 10.6096   3
  10   6  -5 49.9472 8.68184   2
 -10   6   5 24.5567 8.45677   3
  -9  -6   5 10.6895 8.94024   3
  -9   6   5 21.8432 4.37822   2
   9   6  -5 33.2289 6.78356   2
  -9   6   5 13.1256 6.93571   3
   9   6  -5 28.0477 6.17682   1
  -9   6   5 19.7291 4.28273   1
   9   6  -5 20.0114 10.2132   3
  -9   6   5 22.0397 4.39350   2
  -8  -6   5 95.5105 20.1353   3
   8   6  -5 142.853 16.8655   1
  -8   6   5 121.661 18.3801   3
   8   6  -5 155.316 17.4202   2
  -8   6   5 104.032 15.6952   1
   8   6  -5 132.820 21.7270   3
  -7  -6   5 39.1902 11.1602   3
  -7   6   5 50.0513 6.78798   2
   7   6  -5 67.8298 9.06076   2
   7   6  -5 50.5822 8.08449   1
   7   6  -5 26.7375 10.9320   3
  -6  -6   5 246.913 33.3560   3
  -6   6   5 196.539 30.3918   3
   6   6  -5 237.227 33.7428   3
  -6   6   5 233.878 29.1454   2
   6   6  -5 270.748 30.5462   1
   6   6  -5 262.751 30.1151   2
  -5   6   5 83.8929 13.5862   3
  -5   6   5 88.6249 11.6416   1
   5   6  -5 112.570 13.0073   1
  -5   6   5 103.609 12.6304   2
  -5   6   5 92.5887 13.4921   3
  -4  -6   5 738.290 85.7264   3
   4   6  -5 664.558 83.4715   2
  -4   6   5 731.682 84.4244   3
  -4   6   5 618.940 83.0516   2
  -4   6   5 754.015 84.4403   3
   4   6  -5 651.154 83.3577   1
  -3   6   5 94.3781 13.3201   3
   3   6  -5 95.6448 12.0344   1
   3   6  -5 96.7439 12.1077   2
  -3   6   5 73.2484 11.6200   2
   3   6  -5 91.1259 14.5174   3
   3   6  -5 96.7635 16.8315   3
  -2   6   5 70.6846 10.1342   3
  -2   6   5 60.7843 8.92324   2
   2   6  -5 56.9508 13.2171   3
   2   6  -5 70.2094 11.3797   3
   2   6  -5 78.4255 11.6357   3
   2   6  -5 66.7364 9.10194   1
  -2   6   5 57.9840 11.6609   3
   2   6  -5 66.2323 9.32249   2
   1   6  -5 70.3236 8.00520   1
   1   6  -5 67.6936 10.2790   3
  -1   6   5 36.8829 11.2608   3
  -1   6   5 57.5496 7.90966   2
  -1   6   5 52.2976 9.22203   3
   1   6  -5 37.5942 12.1115   3
   1   6  -5 59.7709 8.22038   2
   0   6   5 92.0566 12.7120   2
   0   6  -5 94.4002 17.1068   3
   0   6   5 92.5387 11.9513   1
   0   6   5 102.201 15.8934   3
   0   6   5 85.1214 16.1452   3
  -1   6  -5 24.4033 7.80445   3
  -1   6  -5 29.1954 4.82249   2
   1   6   5 10.0391 5.28195   3
  -1   6  -5 18.8805 3.92913   1
  -1   6  -5 12.8350 7.32246   3
   1   6   5 15.3082 3.70516   1
   1   6   5 23.0961 4.60074   2
   1   6   5 15.5493 7.32757   3
   2   6   5 184.661 25.9578   3
   2   6   5 188.728 27.3582   3
  -2   6  -5 201.264 25.1992   3
   2   6   5 169.104 23.2714   1
  -2   6  -5 187.649 22.9199   1
   2   6   5 204.470 23.6793   2
  -2   6  -5 166.934 26.8701   3
  -3  -6  -5 5.16525 4.29208   3
  -3   6  -5 11.1315 6.54954   3
   3   6   5 11.8018 7.23084   3
   3   6   5 15.4953 4.35522   2
  -3   6  -5 12.8956 3.17360   1
  -3   6  -5 11.6109 4.79593   3
   3   6   5 16.4120 4.27387   1
  -4  -6  -5 -1.8108 3.03188   3
  -4   6  -5 1.88326 5.51332   3
   4   6   5 -0.1222 5.22198   3
  -4   6  -5 4.91930 2.63135   1
  -4   6  -5 3.79122 3.81710   3
  -4   6  -5 4.01536 2.75380   2
   4   6   5 4.44655 3.64094   1
   4   6   5 2.31247 3.49926   2
   5   6   5 5.90880 8.11992   1
   5   6   5 12.0383 4.58775   2
  -5   6  -5 8.67613 3.63087   2
  -5   6  -5 4.92317 4.59649   3
   5   6   5 8.22078 6.83891   3
  -6   6  -5 54.8682 10.1618   1
   6   6   5 58.0044 14.0453   3
  -6   6  -5 64.8763 8.86606   2
  -6   6  -5 43.4574 10.3366   3
   6   6   5 55.4037 9.87511   2
   6   6   5 55.9698 9.79880   1
  -7  -6  -5 -0.2845 5.38936   3
  -7   6  -5 25.5861 4.76763   1
   7   6   5 16.1793 9.55699   3
   7   6   5 14.3547 5.46020   1
   7   6   5 20.7359 5.68802   2
  -7   6  -5 29.4825 5.66323   2
  -8  -6  -5 3.17197 7.09992   3
  -8   6  -5 14.2413 8.30910   3
  -8   6  -5 45.6024 6.88639   2
   8   6   5 29.8378 7.37917   2
   8   6   5 23.8924 11.6683   3
  -8   6  -5 42.2585 6.08330   1
   8   6   5 46.9476 8.54708   1
  -9  -6  -5 -1.3031 8.89886   3
  -9   6  -5 35.6088 5.94388   1
   9   6   5 24.7725 11.3546   3
   9   6   5 25.7086 6.70529   1
   9   6   5 20.3888 6.63106   2
  10   6   5 11.8489 9.83930   3
 -10   6  -5 31.0545 6.23695   1
  10   6   5 25.9010 7.50154   2
 -11   6  -5 1.05766 3.48275   1
  11   6   5 -1.2223 4.05988   1
  11   6   5 2.17108 8.70598   3
 -11   6  -5 -4.1874 4.01574   2
  11   6   5 1.87547 5.19735   2
  12   6   5 19.5666 6.72721   1
 -12   6  -5 10.9114 6.89652   2
 -12   6  -5 10.0671 4.85209   1
 -13   6  -5 11.1942 5.01709   1
 -13   6  -5 17.5312 5.98900   2
  13   6   5 7.40582 5.42980   1
  13   6   5 3.13511 6.01732   2
 -14   6  -5 1.92105 3.95955   1
  14   6   5 1.63261 4.00429   1
  14   6   5 0.64380 5.48719   2
 -14   6  -5 5.98722 4.98959   2
  15   6   5 -2.0947 4.82380   2
 -15   6  -5 -2.3360 3.66923   1
 -15   6  -5 2.07293 4.68375   2
  15   6   5 -5.9108 5.46372   1
 -16   6  -5 0.48276 3.71263   1
  16   6   5 2.81557 4.94731   2
 -16   6  -5 -3.7945 4.44479   2
 -17   7   5 11.1338 5.00628   2
  16   7  -5 5.59749 4.84485   2
 -16   7   5 5.37745 4.61281   1
 -16   7   5 8.72070 4.17618   2
  16   7  -5 5.53923 4.57002   1
 -16   7   5 1.95510 3.95841   2
 -15   7   5 -1.8715 2.95327   2
 -14   7   5 5.41385 3.78986   2
 -14   7   5 6.59779 3.35501   1
  14   7  -5 6.37723 4.61177   1
  14   7  -5 5.20436 5.06724   2
 -13   7   5 8.84048 3.46220   1
  13   7  -5 8.10715 5.11565   2
  13   7  -5 7.99292 5.16086   1
 -13   7   5 6.68145 3.77833   2
 -12   7   5 16.3246 4.31337   2
  12   7  -5 11.0541 7.29383   2
 -12   7   5 16.8700 6.67826   1
  11   7  -5 34.6906 7.36982   2
 -11   7   5 0.06606 5.82388   3
 -11   7   5 22.9965 4.18773   1
  11   7  -5 12.7202 9.66408   3
 -11   7   5 18.2480 4.33555   2
  11   7  -5 26.5261 6.23727   1
 -10   7   5 21.6026 4.17838   1
 -10   7   5 9.51589 5.85245   3
 -10   7   5 20.5692 4.30078   2
  10   7  -5 10.5665 8.58770   3
 -10   7   5 10.4495 5.86106   3
  10   7  -5 25.0226 6.06251   1
  -9   7   5 13.9076 3.63575   2
  -9   7   5 11.0384 5.33731   3
   9   7  -5 21.9254 5.55590   1
   9   7  -5 12.6121 8.61635   3
  -9   7   5 9.03144 2.82221   1
  -8   7   5 58.5936 11.2604   3
  -8   7   5 79.0594 10.0331   1
   8   7  -5 94.3129 12.3046   2
   8   7  -5 61.5427 16.2154   3
   8   7  -5 97.4048 12.1888   1
  -8   7   5 80.3959 10.3974   2
  -7   7   5 25.5371 5.25487   2
  -7   7   5 30.4364 6.05471   1
   7   7  -5 36.3996 6.95941   1
   7   7  -5 25.8151 13.5213   3
   6   7  -5 118.950 19.9993   3
   6   7  -5 113.430 15.5399   2
   6   7  -5 107.585 15.2869   1
  -5   7   5 36.3951 7.14206   2
   5   7  -5 61.6784 9.30915   2
   5   7  -5 55.2035 8.20926   1
   4   7  -5 49.5461 9.84600   1
   4   7  -5 57.5934 11.9684   3
   4   7  -5 54.8320 8.58292   2
  -3   7   5 22.0042 4.25339   3
   3   7  -5 32.9146 5.84337   2
   3   7  -5 28.2792 5.46638   1
   3   7  -5 22.1866 7.34579   3
   2   7  -5 22.8171 4.66460   2
   2   7  -5 27.5148 4.74924   1
   2   7  -5 17.7900 6.51506   3
  -2   7   5 8.10833 4.37458   3
   1   7  -5 19.1104 4.10546   2
  -1   7   5 17.6386 3.76219   2
  -1   7   5 16.5401 3.48134   1
   1   7  -5 26.9822 4.45355   1
   1   7  -5 10.1970 5.30759   3
  -1   7   5 9.21330 5.94347   3
  -1   7   5 9.18799 4.59617   3
   0   7  -5 28.0981 5.66542   2
   0   7   5 22.2601 6.75646   3
   0   7  -5 17.2481 10.6649   3
   0   7   5 27.9813 5.01935   1
   0   7  -5 36.8829 5.18196   1
   0   7   5 17.1345 8.40871   3
   1   7   5 51.2581 12.2923   3
   1   7   5 54.6800 8.58283   2
  -1   7  -5 49.2663 14.0903   3
  -1   7  -5 70.3750 10.3566   3
   1   7   5 47.5377 8.22425   1
  -1   7  -5 65.4520 8.08411   1
   1   7   5 44.9873 11.2680   3
  -1   7  -5 59.1943 8.72952   2
  -2   7  -5 10.4426 3.80455   2
  -2   7  -5 7.28064 4.27972   3
  -2   7  -5 5.82161 6.23874   3
  -2   7  -5 6.91312 2.86548   1
   2   7   5 5.88115 3.63540   1
   2   7   5 10.3493 3.93155   2
   2   7   5 1.47227 5.69897   3
  -3   7  -5 43.5349 6.69328   2
   3   7   5 19.4556 9.02697   1
  -3   7  -5 38.2000 8.09301   3
   3   7   5 37.9346 11.3762   3
   3   7   5 44.3125 7.81145   2
  -4   7  -5 9.43805 4.99724   3
   4   7   5 18.3522 4.97828   1
   4   7   5 10.2930 6.94574   3
   5   7   5 20.1782 5.97051   2
  -5   7  -5 12.6176 5.06267   3
   5   7   5 29.3522 9.76063   3
  -5   7  -5 24.2236 4.75185   2
  -5   7  -5 24.3383 4.93047   1
  -6   7  -5 48.1552 7.47164   2
   6   7   5 34.9692 12.7469   3
  -6   7  -5 26.9573 8.24061   3
  -6   7  -5 47.4375 6.91650   1
   6   7   5 53.6612 8.89356   2
  -7   7  -5 22.7962 4.66521   1
  -7   7  -5 26.5494 5.36110   2
   7   7   5 2.20541 7.87741   3
   7   7   5 19.5571 6.23285   2
  -8   7  -5 11.1458 3.68343   1
   8   7   5 10.6473 5.50643   2
   8   7   5 8.10345 4.96791   1
  -8   7  -5 1.92541 4.38605   3
  -8   7  -5 9.65480 4.21555   2
   8   7   5 2.40883 7.11249   3
   9   7   5 -0.4020 4.32149   1
   9   7   5 7.23822 7.71843   3
  -9   7  -5 3.02328 4.26304   3
   9   7   5 0.59102 4.56006   2
  -9   7  -5 -4.0222 2.70977   1
  -9   7  -5 -3.9341 3.33112   2
 -10   7  -5 25.1700 5.57832   1
  10   7   5 16.7698 7.29221   2
  11   7   5 4.77034 4.61215   1
 -11   7  -5 3.95250 3.74579   1
 -11   7  -5 2.77955 5.19021   2
  12   7   5 4.72382 4.73234   1
 -12   7  -5 0.45744 4.49269   2
  12   7   5 2.41882 6.06425   2
  13   7   5 -2.0586 3.71744   1
  13   7   5 -3.9378 4.66673   2
 -13   7  -5 -5.1076 4.37758   2
 -14   7  -5 0.39610 3.73281   1
  14   7   5 2.39506 4.67459   2
 -14   7  -5 -6.8334 5.43692   2
  14   7   5 -1.2572 3.57752   1
  15   7   5 -6.0886 3.80500   1
  15   7   5 0.43441 4.83390   2
 -15   7  -5 1.08582 3.85017   1
 -15   7  -5 4.11509 4.79886   2
  15   8  -5 7.52263 5.88342   2
  15   8  -5 11.4995 4.86992   1
 -15   8   5 9.29045 3.55243   1
 -14   8   5 5.97529 2.98112   1
  14   8  -5 4.26327 4.63484   2
  14   8  -5 6.71541 4.50247   1
  13   8  -5 4.70852 4.41471   1
 -13   8   5 0.24211 4.84957   2
  13   8  -5 -3.4972 4.03957   2
  12   8  -5 9.95954 4.95831   1
 -12   8   5 1.11005 4.42594   2
  12   8  -5 6.47200 5.06642   2
 -12   8   5 14.9074 3.52078   1
  11   8  -5 21.5471 6.16142   1
 -11   8   5 24.0222 4.77359   1
 -11   8   5 21.2848 5.60973   2
  11   8  -5 23.3284 6.61872   2
  10   8  -5 31.3055 7.36613   2
  10   8  -5 8.15443 8.54915   3
  10   8  -5 32.3344 7.11609   1
 -10   8   5 38.0427 5.28316   1
  -9   8   5 0.99027 1.96691   1
   9   8  -5 7.24163 4.58924   1
   9   8  -5 -3.9907 5.80234   3
   9   8  -5 5.89169 4.84204   2
   8   8  -5 3.98470 4.22298   1
   8   8  -5 6.76398 4.67760   2
  -8   8   5 3.92428 2.07708   1
   8   8  -5 8.39588 7.23396   3
   7   8  -5 15.1784 5.05073   1
   7   8  -5 14.9969 5.14571   2
   7   8  -5 3.73308 7.22714   3
   6   8  -5 24.6917 5.69117   2
   6   8  -5 1.37919 7.52882   3
   6   8  -5 25.0914 5.43159   1
   5   8  -5 19.5315 10.1249   3
   5   8  -5 12.6378 4.91628   2
   5   8  -5 21.3503 5.20427   1
   4   8  -5 61.4580 9.62905   1
   4   8  -5 62.1287 9.76700   2
   4   8  -5 64.1834 13.6075   3
   3   8  -5 14.3593 4.07431   1
   3   8  -5 4.82882 5.96038   3
   3   8  -5 15.3128 6.80636   2
  -2   8   5 45.6769 7.62128   2
   2   8  -5 45.2785 8.17908   2
   2   8  -5 57.4275 11.0091   3
   2   8  -5 53.9095 8.03266   1
   1   8  -5 8.95880 4.04578   2
  -1   8   5 11.8360 3.57770   2
   1   8  -5 15.9600 3.86586   1
  -1   8   5 4.96712 2.85759   1
   0   8   5 19.5315 4.44476   2
   0   8   5 13.9015 3.93296   1
   0   8  -5 22.9208 5.00632   2
   0   8  -5 19.1154 4.56262   1
   0   8  -5 21.7172 6.50287   3
   0   8   5 6.64903 6.56279   3
  -1   8  -5 1.81101 3.89100   1
  -1   8  -5 6.06290 4.01472   3
   1   8   5 0.35032 3.18903   1
   1   8   5 -4.6862 4.87221   3
  -1   8  -5 4.48507 3.77361   2
   2   8   5 54.0167 15.1619   3
  -2   8  -5 91.4661 11.4980   2
  -2   8  -5 73.7785 11.0318   1
   2   8   5 93.2836 12.0285   2
  -2   8  -5 86.8339 12.4618   3
  -3   8  -5 31.3353 5.43978   2
   3   8   5 15.0998 9.39651   3
   3   8   5 30.4252 6.54260   2
  -4   8  -5 12.7206 3.95215   2
  -4   8  -5 9.69173 4.28286   3
   4   8   5 16.7294 4.91579   2
  -4   8  -5 12.9580 4.00858   2
   4   8   5 7.20364 10.5853   3
  -4   8  -5 14.5133 3.88825   1
   4   8   5 13.2170 4.86238   1
   5   8   5 10.2420 4.68136   2
   5   8   5 12.1895 5.34595   1
   5   8   5 1.30524 7.09448   3
  -5   8  -5 8.50768 3.48410   1
   6   8   5 22.2533 7.02344   2
  -6   8  -5 37.7847 6.16609   1
  -6   8  -5 30.9987 6.40910   2
   7   8   5 17.9912 6.13980   1
  -7   8  -5 15.6393 3.74540   1
  -7   8  -5 2.95488 4.78046   3
   7   8   5 1.58894 7.46937   3
   7   8   5 7.76929 5.27200   2
  -8   8  -5 7.44725 3.36116   1
  -8   8  -5 -5.9306 3.58409   2
   8   8   5 4.47320 7.81341   3
   8   8   5 6.79893 4.90482   1
  -9   8  -5 0.79362 4.73524   1
  -9   8  -5 4.01156 3.97719   2
   9   8   5 12.8509 7.62988   1
 -10   8  -5 -2.9457 2.92236   1
 -10   8  -5 -7.6796 4.22205   2
  11   8   5 0.40583 5.74789   2
  11   8   5 0.42555 4.27955   1
 -11   8  -5 0.75573 3.64723   1
 -12   8  -5 13.7990 5.46808   2
 -12   8  -5 2.70991 3.40484   1
  12   8   5 0.06344 4.06570   1
  12   8   5 -1.9440 4.91821   2
  13   8   5 6.99629 4.29899   1
  13   8   5 -2.1872 4.44441   2
 -13   8  -5 -2.4807 3.17942   1
  14   8   5 -4.1786 3.93085   2
  14   8   5 -2.4913 3.46786   1
 -14   8  -5 -5.7871 2.98576   1
 -14   8  -5 -2.8669 5.46595   2
  14   9  -5 -0.3798 3.82274   2
  14   9  -5 2.16500 4.29345   1
  13   9  -5 2.49866 4.32402   2
 -13   9   5 4.00127 3.28435   1
  13   9  -5 9.27819 4.40003   1
  12   9  -5 14.1268 5.24816   1
  12   9  -5 3.85024 4.56683   2
 -12   9   5 4.59899 2.78723   1
 -11   9   5 2.45582 2.62878   1
  11   9  -5 3.51571 4.63436   2
  11   9  -5 3.82685 4.73927   1
  10   9  -5 2.04386 4.43722   1
   9   9  -5 17.0021 5.86055   1
   8   9  -5 43.1036 9.11989   1
  -8   9   5 44.3723 5.76050   1
   8   9  -5 17.5680 9.79369   3
   7   9  -5 7.23795 4.65861   2
   7   9  -5 5.69154 8.23427   3
   7   9  -5 1.04851 3.83738   1
   6   9  -5 46.1482 12.7047   3
   6   9  -5 45.3413 8.71854   2
   6   9  -5 45.0516 8.52228   1
   5   9  -5 172.200 29.1971   3
   5   9  -5 196.898 25.3932   2
   5   9  -5 213.810 25.2680   1
   4   9  -5 64.2299 10.7427   2
   4   9  -5 71.6056 10.5560   1
   3   9  -5 7.65514 4.04121   1
   3   9  -5 10.8497 4.43643   2
   2   9  -5 66.1837 8.69527   1
   2   9  -5 39.7790 10.9129   3
   1   9  -5 24.1350 5.69193   2
  -1   9   5 17.3510 4.38922   1
   1   9  -5 24.2999 4.95666   1
   1   9  -5 19.6806 6.81791   3
   0   9   5 62.6857 8.54230   2
   0   9  -5 38.6226 8.63261   3
   0   9  -5 53.8707 8.00586   1
   0   9  -5 38.8277 8.85796   2
   0   9   5 56.3877 8.29897   1
   1   9   5 63.3195 9.57447   1
  -1   9  -5 54.5695 8.89373   1
   2   9   5 -1.5287 3.42263   2
   2   9   5 2.75925 6.83352   3
  -2   9  -5 3.50017 3.27518   1
   2   9   5 0.93985 3.80862   1
   3   9   5 64.1479 9.34224   1
  -3   9  -5 50.2276 9.79692   2
   3   9   5 25.8613 11.8802   3
   4   9   5 39.0793 8.02872   2
   4   9   5 45.9001 8.40976   1
   4   9   5 22.8721 12.2116   3
  -4   9  -5 37.7123 6.56988   1
   5   9   5 -5.2640 7.22131   3
  -5   9  -5 1.35117 2.96348   1
  -6   9  -5 5.68106 3.10429   1
   6   9   5 1.73252 4.50439   2
   6   9   5 0.79936 8.52834   3
   6   9   5 1.39273 4.53960   1
  -7   9  -5 2.59684 3.60028   1
   7   9   5 11.1322 6.12347   1
  -8   9  -5 3.56060 3.02962   1
   8   9   5 3.56184 5.50719   1
  -9   9  -5 6.03960 3.50317   1
 -10   9  -5 4.42218 3.51850   1
  10   9   5 5.10613 4.72829   1
  10   9   5 2.65288 5.51404   2
  11   9   5 5.69496 5.15213   1
  11   9   5 9.19796 5.98013   2
 -11   9  -5 15.7471 4.42144   1
  12   9   5 -7.0709 6.22065   2
  12   9   5 3.74649 5.65656   1
 -13   9  -5 3.34770 3.36104   1
  13   9   5 -2.9077 3.95386   1
  13   9   5 0.65883 4.71197   2
  13  10  -5 2.21285 3.82781   2
 -13  10   5 3.59616 2.92541   1
  13  10  -5 -3.3356 3.76512   1
 -12  10   5 6.90638 2.93898   1
  12  10  -5 2.01980 4.36016   2
[truncated: 873,103 more chars]
