# Supplementary material for: Biomimetic Synthesis of Chejuenolides A–C by a Cryptic Lactone-Based Macrocyclization: Stereochemical Implications in Biosynthesis
Source: ACS Cent Sci. 2023 Jan 4;9(1):84–92. doi: 10.1021/acscentsci.2c01096 (PMC9881209; doi:10.1021/acscentsci.2c01096)
Supplement: Supplementary file 3 — oc2c01096_si_003.cif [file oc2c01096_si_003.cif]

data_mj20029_0m
_audit_creation_date               2020-01-08
_audit_creation_method
;
Olex2 1.2
(compiled 2018.05.29 svn.r3508 for OlexSys, GUI svn.r5506)
;
_shelx_SHELXL_version_number       '2016/6'
_audit_contact_author_address      ?
_audit_contact_author_email        ?
_audit_contact_author_name         ''
_audit_contact_author_phone        ?
_publ_contact_author_id_orcid      ?
_publ_section_references
;
Dolomanov, O.V., Bourhis, L.J., Gildea, R.J, Howard, J.A.K. & Puschmann, H.
 (2009), J. Appl. Cryst. 42, 339-341.

Sheldrick, G.M. (2015). Acta Cryst. A71, 3-8.

Sheldrick, G.M. (2015). Acta Cryst. C71, 3-8.
;
_chemical_name_common              ?
_chemical_name_systematic          ?
_chemical_formula_moiety           'C23 H33 N O4, 2(H2 O)'
_chemical_formula_sum              'C23 H37 N O6'
_chemical_formula_weight           423.53
_chemical_absolute_configuration   rmad
_chemical_melting_point            ?
loop_
  _atom_type_symbol
  _atom_type_description
  _atom_type_scat_dispersion_real
  _atom_type_scat_dispersion_imag
  _atom_type_scat_source
 'C' 'C' 0.0148 0.0070 'International Tables Vol C Tables 4.2.6.8 and 6.1.1.4'
 'H' 'H' 0.0000 0.0000 'International Tables Vol C Tables 4.2.6.8 and 6.1.1.4'
 'N' 'N' 0.0253 0.0136 'International Tables Vol C Tables 4.2.6.8 and 6.1.1.4'
 'O' 'O' 0.0412 0.0250 'International Tables Vol C Tables 4.2.6.8 and 6.1.1.4'

_shelx_space_group_comment
;
The symmetry employed for this shelxl refinement is uniquely defined
by the following loop, which should always be used as a source of
symmetry information in preference to the above space-group names.
They are only intended as comments.
;
_space_group_crystal_system        'monoclinic'
_space_group_IT_number             4
_space_group_name_H-M_alt          'P 1 21 1'
_space_group_name_Hall             'P 2yb'
loop_
  _space_group_symop_operation_xyz
 'x, y, z'
 '-x, y+1/2, -z'

_cell_length_a                     6.23890(10)
_cell_length_b                     12.9682(3)
_cell_length_c                     30.8833(6)
_cell_angle_alpha                  90
_cell_angle_beta                   91.0320(10)
_cell_angle_gamma                  90
_cell_volume                       2498.28(9)
_cell_formula_units_Z              4
_cell_measurement_reflns_used      9946
_cell_measurement_temperature      170(2)
_cell_measurement_theta_max        54.748
_cell_measurement_theta_min        3.216
_shelx_estimated_absorpt_T_max     0.997
_shelx_estimated_absorpt_T_min     0.951
_exptl_absorpt_coefficient_mu      0.421
_exptl_absorpt_correction_T_max    0.7508
_exptl_absorpt_correction_T_min    0.5964
_exptl_absorpt_correction_type     multi-scan
_exptl_absorpt_process_details    
 'SADABS-2016/2 (Bruker,2016/2) was used for absorption correction. wR2(int) was 0.1653 before and 0.0633 after correction. The Ratio of minimum to maximum transmission is 0.7944. The \l/2 correction factor is Not present.'
_exptl_absorpt_special_details     ?
_exptl_crystal_colour              'colourless'
_exptl_crystal_density_diffrn      1.126
_exptl_crystal_density_meas        ?
_exptl_crystal_density_method      ?
_exptl_crystal_description         'plate'
_exptl_crystal_F_000               920
_exptl_crystal_size_max            0.12
_exptl_crystal_size_mid            0.06
_exptl_crystal_size_min            0.006
_exptl_transmission_factor_max     ?
_exptl_transmission_factor_min     ?
_diffrn_reflns_av_R_equivalents    0.0518
_diffrn_reflns_av_unetI/netI       0.0522
_diffrn_reflns_Laue_measured_fraction_full  0.999
_diffrn_reflns_Laue_measured_fraction_max  0.998
_diffrn_reflns_limit_h_max         7
_diffrn_reflns_limit_h_min         -7
_diffrn_reflns_limit_k_max         15
_diffrn_reflns_limit_k_min         -15
_diffrn_reflns_limit_l_max         37
_diffrn_reflns_limit_l_min         -37
_diffrn_reflns_number              27046
_diffrn_reflns_point_group_measured_fraction_full  0.994
_diffrn_reflns_point_group_measured_fraction_max  0.992
_diffrn_reflns_theta_full          53.594
_diffrn_reflns_theta_max           54.880
_diffrn_reflns_theta_min           3.216
_diffrn_ambient_temperature        170.03
_diffrn_detector_area_resol_mean   ?
_diffrn_measured_fraction_theta_full  0.999
_diffrn_measured_fraction_theta_max  0.998
_diffrn_measurement_device_type    'Bruker D8 Venture'
_diffrn_measurement_method         '\f and \w scans'
_diffrn_radiation_type             GaK\a
_diffrn_radiation_wavelength       1.34139
_diffrn_source                     ?
_diffrn_standards_number           0
_reflns_Friedel_coverage           0.897
_reflns_Friedel_fraction_full      0.990
_reflns_Friedel_fraction_max       0.985
_reflns_number_gt                  8002
_reflns_number_total               9442
_reflns_special_details
;
 Reflections were merged by SHELXL according to the crystal
 class for the calculation of statistics and refinement.
 
 Structure factors included contributions from the .fab file.
 
 _reflns_Friedel_fraction is defined as the number of unique
 Friedel pairs measured divided by the number that would be
 possible theoretically, ignoring centric projections and
 systematic absences.
;
_reflns_threshold_expression       'I > 2\s(I)'
_computing_cell_refinement         'SAINT v8.37A (Bruker, 2015)'
_computing_data_collection         ?
_computing_data_reduction          'SAINT v8.37A (Bruker, 2015)'
_computing_molecular_graphics      'Olex2 (Dolomanov et al., 2009)'
_computing_publication_material    'Olex2 (Dolomanov et al., 2009)'
_computing_structure_refinement    'ShelXL (Sheldrick, 2015)'
_computing_structure_solution      'ShelXT (Sheldrick, 2015)'
_refine_diff_density_max           0.877
_refine_diff_density_min           -0.418
_refine_diff_density_rms           0.054
_refine_ls_abs_structure_details
;
 Flack x determined using 3166 quotients [(I+)-(I-)]/[(I+)+(I-)]
 (Parsons, Flack and Wagner, Acta Cryst. B69 (2013) 249-259).
;
_refine_ls_abs_structure_Flack     0.09(10)
_refine_ls_extinction_coef         .
_refine_ls_extinction_method       none
_refine_ls_goodness_of_fit_ref     0.703
_refine_ls_hydrogen_treatment      constr
_refine_ls_matrix_type             fullcycle
_refine_ls_number_parameters       567
_refine_ls_number_reflns           9442
_refine_ls_number_restraints       1
_refine_ls_R_factor_all            0.0699
_refine_ls_R_factor_gt             0.0576
_refine_ls_restrained_S_all        0.703
_refine_ls_shift/su_max            0.000
_refine_ls_shift/su_mean           0.000
_refine_ls_structure_factor_coef   Fsqd
_refine_ls_weighting_details      
 'w=1/[\s^2^(Fo^2^)+(0.1806P)^2^+1.9488P] where P=(Fo^2^+2Fc^2^)/3'
_refine_ls_weighting_scheme        calc
_refine_ls_wR_factor_gt            0.1654
_refine_ls_wR_factor_ref           0.1832
_refine_special_details            ?
_olex2_refinement_description
;
1. Fixed Uiso
 At 1.2 times of:
  All C(H) groups, All C(H,H) groups, All N(H) groups
 At 1.5 times of:
  All C(H,H,H) groups, All O(H) groups, All O(H,H) groups
2.a Free rotating group:
 O1S(H1SA,H1SB), O2S(H2SA,H2SB), O3S(H3SA,H3SB), O4S(H4SA,H4SB)
2.b Ternary CH refined with riding coordinates:
 C1(H1A), C2(H2A), C7(H7), C13(H13), C1A(H1AB), C2A(H2AB), C7A(H7A), C13A(H13A)
2.c Secondary CH2 refined with riding coordinates:
 C6(H6A,H6B), C12(H12A,H12B), C6A(H6AA,H6AB), C12A(H12C,H12D)
2.d Aromatic/amide H refined with riding coordinates:
 N1(H1), C5(H5), C8(H8), C9(H9), C11(H11), C14(H14), C15(H15), C17(H17),
 N1A(H1AA), C5A(H5A), C8A(H8A), C9A(H9A), C11A(H11A), C14A(H14A), C15A(H15A),
 C17A(H17A)
2.e Idealised Me refined as rotating group:
 C18(H18A,H18B,H18C), C19(H19A,H19B,H19C), C20(H20A,H20B,H20C), C21(H21A,H21B,
 H21C), C23(H23A,H23B,H23C), C18A(H18D,H18E,H18F), C19A(H19D,H19E,H19F),
 C20A(H20D,H20E,H20F), C21A(H21D,H21E,H21F), C23A(H23D,H23E,H23F)
2.f Idealised tetrahedral OH refined as rotating group:
 O2(H2), O3(H3), O2A(H2AA), O3A(H3A)
;
_atom_sites_solution_hydrogens     mixed
_atom_sites_solution_primary       dual
_atom_sites_solution_secondary     ?
loop_
  _atom_site_label
  _atom_site_type_symbol
  _atom_site_fract_x
  _atom_site_fract_y
  _atom_site_fract_z
  _atom_site_U_iso_or_equiv
  _atom_site_adp_type
  _atom_site_occupancy
  _atom_site_site_symmetry_order
  _atom_site_calc_flag
  _atom_site_refinement_flags_posn
  _atom_site_refinement_flags_adp
  _atom_site_refinement_flags_occupancy
  _atom_site_disorder_assembly
  _atom_site_disorder_group
 O1 O 0.483750 0.518490 0.535310 0.0536(9) Uani 1 1 d . . . . .
 O2 O 1.003640 0.697360 0.697830 0.0340(6) Uani 1 1 d . . . . .
 H2 H 1.048669 0.706281 0.723352 0.051 Uiso 1 1 calc GR . . . .
 O3 O 0.866180 0.033220 0.680020 0.0508(9) Uani 1 1 d . . . . .
 H3 H 0.805174 0.023480 0.703699 0.076 Uiso 1 1 calc GR . . . .
 O4 O 0.941240 0.388740 0.432490 0.0588(10) Uani 1 1 d . . . . .
 N1 N 1.096100 0.459480 0.491850 0.0358(8) Uani 1 1 d . . . . .
 H1 H 1.215068 0.485027 0.503211 0.043 Uiso 1 1 calc R . . . .
 C1 C 0.904970 0.457750 0.518990 0.0345(8) Uani 1 1 d . . . . .
 H1A H 0.781832 0.428108 0.501961 0.041 Uiso 1 1 calc R . . . .
 C2 C 0.848780 0.568300 0.533040 0.0365(9) Uani 1 1 d . . . . .
 H2A H 0.958189 0.592761 0.554760 0.044 Uiso 1 1 calc R . . . .
 C3 C 0.628360 0.569260 0.553580 0.0364(9) Uani 1 1 d . . . . .
 C4 C 0.575360 0.632380 0.591790 0.0367(9) Uani 1 1 d . . . . .
 C5 C 0.724640 0.678230 0.616560 0.0334(8) Uani 1 1 d . . . . .
 H5 H 0.869598 0.670794 0.608187 0.040 Uiso 1 1 calc R . . . .
 C6 C 0.683760 0.739900 0.656100 0.0346(8) Uani 1 1 d . . . . .
 H6A H 0.527308 0.749903 0.658902 0.042 Uiso 1 1 calc R . . . .
 H6B H 0.750262 0.808746 0.652960 0.042 Uiso 1 1 calc R . . . .
 C7 C 0.772950 0.688470 0.697540 0.0332(8) Uani 1 1 d . . . . .
 H7 H 0.717025 0.726509 0.723139 0.040 Uiso 1 1 calc R . . . .
 C8 C 0.696630 0.579080 0.699610 0.0332(8) Uani 1 1 d . . . . .
 H8 H 0.545880 0.569023 0.697934 0.040 Uiso 1 1 calc R . . . .
 C9 C 0.814990 0.494990 0.703500 0.0355(9) Uani 1 1 d . . . . .
 H9 H 0.965036 0.503816 0.707788 0.043 Uiso 1 1 calc R . . . .
 C10 C 0.732140 0.388210 0.701700 0.0349(8) Uani 1 1 d . . . . .
 C11 C 0.858170 0.309860 0.714250 0.0410(10) Uani 1 1 d . . . . .
 H11 H 0.996762 0.328082 0.724956 0.049 Uiso 1 1 calc R . . . .
 C12 C 0.807650 0.196900 0.713500 0.0432(10) Uani 1 1 d . . . . .
 H12A H 0.650337 0.187700 0.711182 0.052 Uiso 1 1 calc R . . . .
 H12B H 0.857157 0.165469 0.741128 0.052 Uiso 1 1 calc R . . . .
 C13 C 0.914430 0.140020 0.675390 0.0392(9) Uani 1 1 d . . . . .
 H13 H 1.073199 0.150373 0.677048 0.047 Uiso 1 1 calc R . . . .
 C14 C 0.827610 0.181380 0.632840 0.0403(9) Uani 1 1 d . . . . .
 H14 H 0.698156 0.153140 0.621327 0.048 Uiso 1 1 calc R . . . .
 C15 C 0.924370 0.255580 0.610780 0.0376(9) Uani 1 1 d . . . . .
 H15 H 1.061898 0.276253 0.621243 0.045 Uiso 1 1 calc R . . . .
 C16 C 0.842270 0.308740 0.572230 0.0362(9) Uani 1 1 d . . . . .
 C17 C 0.952050 0.390000 0.557630 0.0359(9) Uani 1 1 d . . . . .
 H17 H 1.077399 0.407380 0.573959 0.043 Uiso 1 1 calc R . . . .
 C18 C 0.838660 0.643880 0.495220 0.0539(12) Uani 1 1 d . . . . .
 H18A H 0.981526 0.651071 0.482890 0.081 Uiso 1 1 calc GR . . . .
 H18B H 0.789477 0.711194 0.505495 0.081 Uiso 1 1 calc GR . . . .
 H18C H 0.738474 0.617937 0.472974 0.081 Uiso 1 1 calc GR . . . .
 C19 C 0.337760 0.637850 0.600800 0.0708(19) Uani 1 1 d . . . . .
 H19A H 0.281681 0.568010 0.604910 0.106 Uiso 1 1 calc GR . . . .
 H19B H 0.262764 0.670537 0.576256 0.106 Uiso 1 1 calc GR . . . .
 H19C H 0.315123 0.678541 0.627063 0.106 Uiso 1 1 calc GR . . . .
 C20 C 0.505090 0.373690 0.684220 0.0454(10) Uani 1 1 d . . . . .
 H20A H 0.492348 0.404447 0.655303 0.068 Uiso 1 1 calc GR . . . .
 H20B H 0.404091 0.407364 0.703622 0.068 Uiso 1 1 calc GR . . . .
 H20C H 0.472301 0.299889 0.682454 0.068 Uiso 1 1 calc GR . . . .
 C21 C 0.637030 0.269880 0.551510 0.0493(11) Uani 1 1 d . . . . .
 H21A H 0.517560 0.282436 0.570996 0.074 Uiso 1 1 calc GR . . . .
 H21B H 0.649367 0.195729 0.545965 0.074 Uiso 1 1 calc GR . . . .
 H21C H 0.610769 0.306218 0.524102 0.074 Uiso 1 1 calc GR . . . .
 C22 C 1.101680 0.424950 0.451130 0.0375(9) Uani 1 1 d . . . . .
 C23 C 1.315420 0.431100 0.430340 0.0443(10) Uani 1 1 d . . . . .
 H23A H 1.298793 0.461211 0.401369 0.066 Uiso 1 1 calc GR . . . .
 H23B H 1.376334 0.361710 0.427999 0.066 Uiso 1 1 calc GR . . . .
 H23C H 1.411474 0.474417 0.448001 0.066 Uiso 1 1 calc GR . . . .
 O1A O 0.509220 0.644030 0.963640 0.0438(7) Uani 1 1 d . . . . .
 O2A O 0.060830 0.754890 0.785020 0.0399(7) Uani 1 1 d . . . . .
 H2AA H -0.016975 0.807753 0.785020 0.060 Uiso 1 1 calc GR . . . .
 O3A O 0.386290 0.135760 0.834680 0.0688(12) Uani 1 1 d . . . . .
 H3A H 0.498750 0.133906 0.850030 0.103 Uiso 1 1 calc GR . . . .
 O4A O 0.065390 0.510630 1.065750 0.0611(10) Uani 1 1 d . . . . .
 N1A N -0.096910 0.561290 1.003220 0.0299(7) Uani 1 1 d . . . . .
 H1AA H -0.219080 0.575989 0.989933 0.036 Uiso 1 1 calc R . . . .
 C1A C 0.099000 0.565820 0.978500 0.0276(8) Uani 1 1 d . . . . .
 H1AB H 0.222262 0.546707 0.998033 0.033 Uiso 1 1 calc R . . . .
 C2A C 0.135660 0.676220 0.961520 0.0297(8) Uani 1 1 d . . . . .
 H2AB H 0.029825 0.690545 0.937570 0.036 Uiso 1 1 calc R . . . .
 C3A C 0.361960 0.686880 0.944020 0.0299(8) Uani 1 1 d . . . . .
 C4A C 0.409550 0.753620 0.906290 0.0290(7) Uani 1 1 d . . . . .
 C5A C 0.257470 0.783610 0.877870 0.0294(8) Uani 1 1 d . . . . .
 H5A H 0.114929 0.762562 0.883613 0.035 Uiso 1 1 calc R . . . .
 C6A C 0.289170 0.847120 0.837840 0.0324(8) Uani 1 1 d . . . . .
 H6AA H 0.431108 0.881099 0.839809 0.039 Uiso 1 1 calc R . . . .
 H6AB H 0.178649 0.901867 0.836551 0.039 Uiso 1 1 calc R . . . .
 C7A C 0.275980 0.783040 0.795560 0.0339(8) Uani 1 1 d . . . . .
 H7A H 0.331744 0.826311 0.771443 0.041 Uiso 1 1 calc R . . . .
 C8A C 0.410510 0.687470 0.798880 0.0335(8) Uani 1 1 d . . . . .
 H8A H 0.559862 0.695819 0.804316 0.040 Uiso 1 1 calc R . . . .
 C9A C 0.335940 0.591990 0.794770 0.0335(8) Uani 1 1 d . . . . .
 H9A H 0.188448 0.585415 0.787083 0.040 Uiso 1 1 calc R . . . .
 C10A C 0.454820 0.496200 0.800720 0.0370(9) Uani 1 1 d . . . . .
 C11A C 0.352850 0.407090 0.792460 0.0444(11) Uani 1 1 d . . . . .
 H11A H 0.210495 0.413345 0.781331 0.053 Uiso 1 1 calc R . . . .
 C12A C 0.432680 0.299570 0.798380 0.0576(15) Uani 1 1 d . . . . .
 H12C H 0.586033 0.301579 0.807152 0.069 Uiso 1 1 calc R . . . .
 H12D H 0.421040 0.262504 0.770412 0.069 Uiso 1 1 calc R . . . .
 C13A C 0.307190 0.240440 0.832570 0.0633(17) Uani 1 1 d . . . . .
 H13A H 0.151398 0.239966 0.824372 0.076 Uiso 1 1 calc R . . . .
 C14A C 0.336760 0.287620 0.876680 0.0489(12) Uani 1 1 d . . . . .
 H14A H 0.458527 0.268734 0.893810 0.059 Uiso 1 1 calc R . . . .
 C15A C 0.198080 0.354920 0.892510 0.0456(11) Uani 1 1 d . . . . .
 H15A H 0.068091 0.364867 0.876563 0.055 Uiso 1 1 calc R . . . .
 C16A C 0.227620 0.416170 0.932930 0.0354(9) Uani 1 1 d . . . . .
 C17A C 0.089340 0.490470 0.941400 0.0333(8) Uani 1 1 d . . . . .
 H17A H -0.029379 0.497052 0.921900 0.040 Uiso 1 1 calc R . . . .
 C18A C 0.110630 0.757940 0.996820 0.0448(11) Uani 1 1 d . . . . .
 H18D H 0.196738 0.738417 1.022377 0.067 Uiso 1 1 calc GR . . . .
 H18E H -0.040492 0.762937 1.004686 0.067 Uiso 1 1 calc GR . . . .
 H18F H 0.159616 0.824796 0.986002 0.067 Uiso 1 1 calc GR . . . .
 C19A C 0.645140 0.779520 0.901820 0.0472(11) Uani 1 1 d . . . . .
 H19D H 0.710966 0.788059 0.930648 0.071 Uiso 1 1 calc GR . . . .
 H19E H 0.659535 0.843734 0.885398 0.071 Uiso 1 1 calc GR . . . .
 H19F H 0.717171 0.723504 0.886526 0.071 Uiso 1 1 calc GR . . . .
 C20A C 0.683080 0.502310 0.817320 0.0572(13) Uani 1 1 d . . . . .
 H20D H 0.760877 0.554416 0.800831 0.086 Uiso 1 1 calc GR . . . .
 H20E H 0.752504 0.435086 0.813898 0.086 Uiso 1 1 calc GR . . . .
 H20F H 0.684304 0.521401 0.848027 0.086 Uiso 1 1 calc GR . . . .
 C21A C 0.418080 0.387890 0.960780 0.0463(11) Uani 1 1 d . . . . .
 H21D H 0.549956 0.403400 0.945291 0.069 Uiso 1 1 calc GR . . . .
 H21E H 0.413239 0.314086 0.967511 0.069 Uiso 1 1 calc GR . . . .
 H21F H 0.415495 0.427706 0.987736 0.069 Uiso 1 1 calc GR . . . .
 C22A C -0.100490 0.535810 1.045270 0.0359(9) Uani 1 1 d . . . . .
 C23A C -0.315210 0.536910 1.066020 0.0416(10) Uani 1 1 d . . . . .
 H23D H -0.412620 0.581833 1.049418 0.062 Uiso 1 1 calc GR . . . .
 H23E H -0.300232 0.562865 1.095723 0.062 Uiso 1 1 calc GR . . . .
 H23F H -0.373489 0.466753 1.066517 0.062 Uiso 1 1 calc GR . . . .
 O1S O -0.204340 1.045160 0.850140 0.0968(18) Uani 1 1 d . . . . .
 H1SA H -0.177610 1.007570 0.872930 0.145 Uiso 1 1 d G . . . .
 H1SB H -0.211920 1.107860 0.860060 0.145 Uiso 1 1 d G . . . .
 O2S O -0.167370 0.932730 0.778570 0.0569(9) Uani 1 1 d . . . . .
 H2SA H -0.180370 0.976720 0.799650 0.085 Uiso 1 1 d G . . . .
 H2SB H -0.291220 0.933970 0.765150 0.085 Uiso 1 1 d G . . . .
 O3S O 0.848020 0.379660 0.345800 0.0419(7) Uani 1 1 d . . . . .
 H3SA H 0.877950 0.371360 0.373190 0.063 Uiso 1 1 d G . . . .
 H3SB H 0.846810 0.446190 0.342140 0.063 Uiso 1 1 d G . . . .
 O4S O 0.218830 0.055330 0.761280 0.0705(11) Uani 1 1 d . . . . .
 H4SA H 0.190900 0.066530 0.788360 0.106 Uiso 1 1 d G . . . .
 H4SB H 0.102370 0.035990 0.747650 0.106 Uiso 1 1 d G . . . .

loop_
  _atom_site_aniso_label
  _atom_site_aniso_U_11
  _atom_site_aniso_U_22
  _atom_site_aniso_U_33
  _atom_site_aniso_U_23
  _atom_site_aniso_U_13
  _atom_site_aniso_U_12
 O1 0.0317(16) 0.070(2) 0.059(2) -0.0259(17) -0.0071(14) -0.0100(15)
 O2 0.0338(14) 0.0346(14) 0.0334(13) 0.0006(12) -0.0042(11) -0.0020(12)
 O3 0.0449(18) 0.0255(14) 0.083(2) 0.0002(15) 0.0189(17) -0.0012(13)
 O4 0.051(2) 0.082(3) 0.0433(18) -0.0171(18) -0.0042(15) -0.0229(19)
 N1 0.0293(17) 0.045(2) 0.0336(17) -0.0086(15) -0.0033(13) -0.0075(14)
 C1 0.0285(19) 0.038(2) 0.037(2) -0.0062(17) -0.0037(15) -0.0050(15)
 C2 0.032(2) 0.041(2) 0.037(2) -0.0033(17) -0.0028(16) -0.0066(17)
 C3 0.031(2) 0.041(2) 0.037(2) -0.0045(17) -0.0066(16) -0.0035(17)
 C4 0.0255(19) 0.037(2) 0.047(2) -0.0098(18) -0.0061(16) 0.0002(16)
 C5 0.0282(18) 0.0327(19) 0.039(2) 0.0001(16) -0.0037(15) -0.0027(15)
 C6 0.0312(19) 0.0297(19) 0.043(2) -0.0045(16) -0.0057(16) 0.0014(15)
 C7 0.0334(19) 0.0303(18) 0.036(2) -0.0036(16) 0.0059(15) -0.0012(16)
 C8 0.035(2) 0.0304(19) 0.035(2) -0.0039(15) 0.0041(16) 0.0015(16)
 C9 0.040(2) 0.0305(19) 0.037(2) -0.0009(16) 0.0029(16) -0.0045(16)
 C10 0.042(2) 0.0300(19) 0.033(2) -0.0027(15) 0.0061(16) -0.0059(16)
 C11 0.045(2) 0.032(2) 0.046(3) -0.0022(17) 0.0080(19) -0.0030(17)
 C12 0.052(3) 0.0265(19) 0.052(3) 0.0032(18) 0.015(2) 0.0010(18)
 C13 0.035(2) 0.030(2) 0.053(3) -0.0003(18) 0.0057(19) -0.0055(16)
 C14 0.042(2) 0.0301(19) 0.049(2) -0.0073(18) 0.0077(18) -0.0011(17)
 C15 0.032(2) 0.036(2) 0.045(2) -0.0053(18) 0.0066(17) -0.0045(16)
 C16 0.029(2) 0.036(2) 0.043(2) -0.0070(17) 0.0019(17) -0.0054(15)
 C17 0.0247(18) 0.043(2) 0.040(2) -0.0051(18) -0.0033(15) -0.0038(16)
 C18 0.060(3) 0.048(3) 0.054(3) 0.012(2) 0.005(2) 0.004(2)
 C19 0.025(2) 0.090(4) 0.098(5) -0.050(4) -0.002(3) 0.001(2)
 C20 0.049(3) 0.037(2) 0.051(3) 0.004(2) 0.005(2) -0.0091(19)
 C21 0.036(2) 0.053(3) 0.059(3) -0.003(2) -0.010(2) -0.013(2)
 C22 0.043(2) 0.032(2) 0.037(2) -0.0054(17) -0.0012(17) -0.0063(17)
 C23 0.053(3) 0.038(2) 0.042(2) -0.0044(18) 0.002(2) -0.0065(19)
 O1A 0.0267(14) 0.0564(19) 0.0482(18) 0.0135(15) -0.0056(12) 0.0065(13)
 O2A 0.0414(16) 0.0338(14) 0.0439(16) -0.0028(12) -0.0138(13) 0.0048(12)
 O3A 0.120(4) 0.0373(18) 0.049(2) 0.0024(16) 0.010(2) 0.011(2)
 O4A 0.052(2) 0.088(3) 0.0432(18) 0.0169(18) -0.0022(16) 0.023(2)
 N1A 0.0263(15) 0.0322(16) 0.0312(17) 0.0026(13) 0.0003(12) 0.0056(12)
 C1A 0.0251(17) 0.0293(19) 0.0282(18) -0.0001(14) -0.0037(14) 0.0041(14)
 C2A 0.0260(18) 0.0315(19) 0.0315(19) -0.0007(15) -0.0018(14) 0.0030(14)
 C3A 0.0270(18) 0.0314(18) 0.0312(18) -0.0007(15) -0.0029(14) 0.0034(15)
 C4A 0.0219(17) 0.0338(19) 0.0311(19) -0.0012(15) -0.0033(13) 0.0037(14)
 C5A 0.0257(18) 0.0279(18) 0.034(2) -0.0005(15) -0.0020(14) 0.0026(14)
 C6A 0.037(2) 0.0267(18) 0.033(2) 0.0028(16) -0.0041(16) -0.0003(15)
 C7A 0.038(2) 0.0308(19) 0.033(2) 0.0053(16) -0.0019(16) -0.0014(16)
 C8A 0.037(2) 0.0339(19) 0.0298(18) 0.0001(16) 0.0029(15) 0.0033(17)
 C9A 0.035(2) 0.0330(19) 0.033(2) 0.0019(16) -0.0013(15) 0.0050(16)
 C10A 0.044(2) 0.035(2) 0.032(2) -0.0002(17) 0.0060(17) 0.0094(17)
 C11A 0.058(3) 0.035(2) 0.040(2) 0.0000(18) 0.012(2) 0.008(2)
 C12A 0.100(4) 0.029(2) 0.044(3) 0.0019(19) 0.027(3) 0.012(2)
 C13A 0.115(5) 0.032(2) 0.044(3) -0.006(2) 0.028(3) 0.002(3)
 C14A 0.076(3) 0.032(2) 0.038(2) -0.0003(19) 0.011(2) 0.004(2)
 C15A 0.070(3) 0.035(2) 0.032(2) -0.0050(17) 0.011(2) -0.008(2)
 C16A 0.046(2) 0.0297(19) 0.031(2) -0.0060(16) 0.0069(16) -0.0001(17)
 C17A 0.038(2) 0.0314(19) 0.0307(19) -0.0032(15) -0.0004(15) 0.0009(16)
 C18A 0.051(3) 0.032(2) 0.052(3) -0.0097(19) 0.017(2) -0.0012(19)
 C19A 0.026(2) 0.063(3) 0.052(3) 0.019(2) -0.0051(18) -0.0062(19)
 C20A 0.055(3) 0.057(3) 0.059(3) -0.003(2) -0.013(2) 0.024(2)
 C21A 0.050(3) 0.035(2) 0.054(3) -0.0019(19) 0.003(2) 0.0147(19)
 C22A 0.037(2) 0.037(2) 0.034(2) 0.0005(17) 0.0024(16) 0.0081(17)
 C23A 0.047(3) 0.040(2) 0.039(2) 0.0037(18) 0.0123(19) 0.0054(19)
 O1S 0.109(4) 0.120(4) 0.061(3) -0.037(3) -0.010(3) 0.039(3)
 O2S 0.054(2) 0.055(2) 0.061(2) -0.0025(17) -0.0071(16) 0.0220(17)
 O3S 0.0429(17) 0.0378(16) 0.0451(17) 0.0031(13) 0.0011(13) 0.0032(13)
 O4S 0.079(3) 0.067(3) 0.065(2) -0.009(2) -0.003(2) 0.006(2)

_geom_special_details
;
 All esds (except the esd in the dihedral angle between two l.s. planes)
 are estimated using the full covariance matrix.  The cell esds are taken
 into account individually in the estimation of esds in distances, angles
 and torsion angles; correlations between esds in cell parameters are only
 used when they are defined by crystal symmetry.  An approximate (isotropic)
 treatment of cell esds is used for estimating esds involving l.s. planes.
;
loop_
  _geom_bond_atom_site_label_1
  _geom_bond_atom_site_label_2
  _geom_bond_distance
  _geom_bond_site_symmetry_2
  _geom_bond_publ_flag
 O1 C3 1.2440 . ?
 O2 H2 0.8400 . ?
 O2 C7 1.4437 . ?
 O3 H3 0.8400 . ?
 O3 C13 1.4251 . ?
 O4 C22 1.2382 . ?
 N1 H1 0.8800 . ?
 N1 C1 1.4700 . ?
 N1 C22 1.3360 . ?
 C1 H1A 1.0000 . ?
 C1 C2 1.5401 . ?
 C1 C17 1.5065 . ?
 C2 H2A 1.0000 . ?
 C2 C3 1.5248 . ?
 C2 C18 1.5252 . ?
 C3 C4 1.4785 . ?
 C4 C5 1.3343 . ?
 C4 C19 1.5148 . ?
 C5 H5 0.9500 . ?
 C5 C6 1.4856 . ?
 C6 H6A 0.9900 . ?
 C6 H6B 0.9900 . ?
 C6 C7 1.5384 . ?
 C7 H7 1.0000 . ?
 C7 C8 1.4981 . ?
 C8 H8 0.9500 . ?
 C8 C9 1.3213 . ?
 C9 H9 0.9500 . ?
 C9 C10 1.4788 . ?
 C10 C11 1.3379 . ?
 C10 C20 1.5185 . ?
 C11 H11 0.9500 . ?
 C11 C12 1.4985 . ?
 C12 H12A 0.9900 . ?
 C12 H12B 0.9900 . ?
 C12 C13 1.5496 . ?
 C13 H13 1.0000 . ?
 C13 C14 1.5107 . ?
 C14 H14 0.9500 . ?
 C14 C15 1.3301 . ?
 C15 H15 0.9500 . ?
 C15 C16 1.4605 . ?
 C16 C17 1.3394 . ?
 C16 C21 1.5078 . ?
 C17 H17 0.9500 . ?
 C18 H18A 0.9800 . ?
 C18 H18B 0.9800 . ?
 C18 H18C 0.9800 . ?
 C19 H19A 0.9800 . ?
 C19 H19B 0.9800 . ?
 C19 H19C 0.9800 . ?
 C20 H20A 0.9800 . ?
 C20 H20B 0.9800 . ?
 C20 H20C 0.9800 . ?
 C21 H21A 0.9800 . ?
 C21 H21B 0.9800 . ?
 C21 H21C 0.9800 . ?
 C22 C23 1.4925 . ?
 C23 H23A 0.9800 . ?
 C23 H23B 0.9800 . ?
 C23 H23C 0.9800 . ?
 O1A C3A 1.2247 . ?
 O2A H2AA 0.8400 . ?
 O2A C7A 1.4231 . ?
 O3A H3A 0.8400 . ?
 O3A C13A 1.4455 . ?
 O4A C22A 1.2466 . ?
 N1A H1AA 0.8800 . ?
 N1A C1A 1.4539 . ?
 N1A C22A 1.3406 . ?
 C1A H1AB 1.0000 . ?
 C1A C2A 1.5432 . ?
 C1A C17A 1.5062 . ?
 C2A H2AB 1.0000 . ?
 C2A C3A 1.5271 . ?
 C2A C18A 1.5304 . ?
 C3A C4A 1.4858 . ?
 C4A C5A 1.3386 . ?
 C4A C19A 1.5164 . ?
 C5A H5A 0.9500 . ?
 C5A C6A 1.5015 . ?
 C6A H6AA 0.9900 . ?
 C6A H6AB 0.9900 . ?
 C6A C7A 1.5487 . ?
 C7A H7A 1.0000 . ?
 C7A C8A 1.4993 . ?
 C8A H8A 0.9500 . ?
 C8A C9A 1.3280 . ?
 C9A H9A 0.9500 . ?
 C9A C10A 1.4567 . ?
 C10A C11A 1.3414 . ?
 C10A C20A 1.5069 . ?
 C11A H11A 0.9500 . ?
 C11A C12A 1.4908 . ?
 C12A H12C 0.9900 . ?
 C12A H12D 0.9900 . ?
 C12A C13A 1.5316 . ?
 C13A H13A 1.0000 . ?
 C13A C14A 1.5017 . ?
 C14A H14A 0.9500 . ?
 C14A C15A 1.3284 . ?
 C15A H15A 0.9500 . ?
 C15A C16A 1.4882 . ?
 C16A C17A 1.3226 . ?
 C16A C21A 1.4998 . ?
 C17A H17A 0.9500 . ?
 C18A H18D 0.9800 . ?
 C18A H18E 0.9800 . ?
 C18A H18F 0.9800 . ?
 C19A H19D 0.9800 . ?
 C19A H19E 0.9800 . ?
 C19A H19F 0.9800 . ?
 C20A H20D 0.9800 . ?
 C20A H20E 0.9800 . ?
 C20A H20F 0.9800 . ?
 C21A H21D 0.9800 . ?
 C21A H21E 0.9800 . ?
 C21A H21F 0.9800 . ?
 C22A C23A 1.4954 . ?
 C23A H23D 0.9800 . ?
 C23A H23E 0.9800 . ?
 C23A H23F 0.9800 . ?
 O1S H1SA 0.8698 . ?
 O1S H1SB 0.8705 . ?
 O2S H2SA 0.8705 . ?
 O2S H2SB 0.8704 . ?
 O3S H3SA 0.8697 . ?
 O3S H3SB 0.8702 . ?
 O4S H4SA 0.8696 . ?
 O4S H4SB 0.8701 . ?

loop_
  _geom_angle_atom_site_label_1
  _geom_angle_atom_site_label_2
  _geom_angle_atom_site_label_3
  _geom_angle
  _geom_angle_site_symmetry_1
  _geom_angle_site_symmetry_3
  _geom_angle_publ_flag
 C7 O2 H2 109.5 . . ?
 C13 O3 H3 109.5 . . ?
 C1 N1 H1 117.7 . . ?
 C22 N1 H1 117.7 . . ?
 C22 N1 C1 124.5 . . ?
 N1 C1 H1A 109.2 . . ?
 N1 C1 C2 109.7 . . ?
 N1 C1 C17 108.2 . . ?
 C2 C1 H1A 109.2 . . ?
 C17 C1 H1A 109.2 . . ?
 C17 C1 C2 111.2 . . ?
 C1 C2 H2A 109.2 . . ?
 C3 C2 C1 109.7 . . ?
 C3 C2 H2A 109.2 . . ?
 C3 C2 C18 106.7 . . ?
 C18 C2 C1 112.9 . . ?
 C18 C2 H2A 109.2 . . ?
 O1 C3 C2 117.3 . . ?
 O1 C3 C4 119.0 . . ?
 C4 C3 C2 123.6 . . ?
 C3 C4 C19 114.0 . . ?
 C5 C4 C3 122.7 . . ?
 C5 C4 C19 123.3 . . ?
 C4 C5 H5 117.2 . . ?
 C4 C5 C6 125.6 . . ?
 C6 C5 H5 117.2 . . ?
 C5 C6 H6A 109.1 . . ?
 C5 C6 H6B 109.1 . . ?
 C5 C6 C7 112.7 . . ?
 H6A C6 H6B 107.8 . . ?
 C7 C6 H6A 109.1 . . ?
 C7 C6 H6B 109.1 . . ?
 O2 C7 C6 108.4 . . ?
 O2 C7 H7 108.5 . . ?
 O2 C7 C8 113.1 . . ?
 C6 C7 H7 108.5 . . ?
 C8 C7 C6 109.6 . . ?
 C8 C7 H7 108.5 . . ?
 C7 C8 H8 116.3 . . ?
 C9 C8 C7 127.4 . . ?
 C9 C8 H8 116.3 . . ?
 C8 C9 H9 117.4 . . ?
 C8 C9 C10 125.1 . . ?
 C10 C9 H9 117.4 . . ?
 C9 C10 C20 116.9 . . ?
 C11 C10 C9 119.8 . . ?
 C11 C10 C20 123.3 . . ?
 C10 C11 H11 116.0 . . ?
 C10 C11 C12 128.0 . . ?
 C12 C11 H11 116.0 . . ?
 C11 C12 H12A 109.1 . . ?
 C11 C12 H12B 109.1 . . ?
 C11 C12 C13 112.6 . . ?
 H12A C12 H12B 107.8 . . ?
 C13 C12 H12A 109.1 . . ?
 C13 C12 H12B 109.1 . . ?
 O3 C13 C12 107.0 . . ?
 O3 C13 H13 109.6 . . ?
 O3 C13 C14 111.1 . . ?
 C12 C13 H13 109.6 . . ?
 C14 C13 C12 109.8 . . ?
 C14 C13 H13 109.6 . . ?
 C13 C14 H14 118.5 . . ?
 C15 C14 C13 122.9 . . ?
 C15 C14 H14 118.5 . . ?
 C14 C15 H15 116.4 . . ?
 C14 C15 C16 127.1 . . ?
 C16 C15 H15 116.4 . . ?
 C15 C16 C21 118.1 . . ?
 C17 C16 C15 118.2 . . ?
 C17 C16 C21 123.8 . . ?
 C1 C17 H17 115.4 . . ?
 C16 C17 C1 129.2 . . ?
 C16 C17 H17 115.4 . . ?
 C2 C18 H18A 109.5 . . ?
 C2 C18 H18B 109.5 . . ?
 C2 C18 H18C 109.5 . . ?
 H18A C18 H18B 109.5 . . ?
 H18A C18 H18C 109.5 . . ?
 H18B C18 H18C 109.5 . . ?
 C4 C19 H19A 109.5 . . ?
 C4 C19 H19B 109.5 . . ?
 C4 C19 H19C 109.5 . . ?
 H19A C19 H19B 109.5 . . ?
 H19A C19 H19C 109.5 . . ?
 H19B C19 H19C 109.5 . . ?
 C10 C20 H20A 109.5 . . ?
 C10 C20 H20B 109.5 . . ?
 C10 C20 H20C 109.5 . . ?
 H20A C20 H20B 109.5 . . ?
 H20A C20 H20C 109.5 . . ?
 H20B C20 H20C 109.5 . . ?
 C16 C21 H21A 109.5 . . ?
 C16 C21 H21B 109.5 . . ?
 C16 C21 H21C 109.5 . . ?
 H21A C21 H21B 109.5 . . ?
 H21A C21 H21C 109.5 . . ?
 H21B C21 H21C 109.5 . . ?
 O4 C22 N1 122.0 . . ?
 O4 C22 C23 122.8 . . ?
 N1 C22 C23 115.2 . . ?
 C22 C23 H23A 109.5 . . ?
 C22 C23 H23B 109.5 . . ?
 C22 C23 H23C 109.5 . . ?
 H23A C23 H23B 109.5 . . ?
 H23A C23 H23C 109.5 . . ?
 H23B C23 H23C 109.5 . . ?
 C7A O2A H2AA 109.5 . . ?
 C13A O3A H3A 109.5 . . ?
 C1A N1A H1AA 118.4 . . ?
 C22A N1A H1AA 118.4 . . ?
 C22A N1A C1A 123.2 . . ?
 N1A C1A H1AB 108.5 . . ?
 N1A C1A C2A 110.3 . . ?
 N1A C1A C17A 110.5 . . ?
 C2A C1A H1AB 108.5 . . ?
 C17A C1A H1AB 108.5 . . ?
 C17A C1A C2A 110.3 . . ?
 C1A C2A H2AB 108.9 . . ?
 C3A C2A C1A 110.4 . . ?
 C3A C2A H2AB 108.9 . . ?
 C3A C2A C18A 107.2 . . ?
 C18A C2A C1A 112.5 . . ?
 C18A C2A H2AB 108.9 . . ?
 O1A C3A C2A 118.3 . . ?
 O1A C3A C4A 119.6 . . ?
 C4A C3A C2A 122.0 . . ?
 C3A C4A C19A 114.1 . . ?
 C5A C4A C3A 122.3 . . ?
 C5A C4A C19A 123.6 . . ?
 C4A C5A H5A 116.7 . . ?
 C4A C5A C6A 126.6 . . ?
 C6A C5A H5A 116.7 . . ?
 C5A C6A H6AA 108.9 . . ?
 C5A C6A H6AB 108.9 . . ?
 C5A C6A C7A 113.2 . . ?
 H6AA C6A H6AB 107.7 . . ?
 C7A C6A H6AA 108.9 . . ?
 C7A C6A H6AB 108.9 . . ?
 O2A C7A C6A 111.5 . . ?
 O2A C7A H7A 108.2 . . ?
 O2A C7A C8A 109.2 . . ?
 C6A C7A H7A 108.2 . . ?
 C8A C7A C6A 111.4 . . ?
 C8A C7A H7A 108.2 . . ?
 C7A C8A H8A 117.6 . . ?
 C9A C8A C7A 124.7 . . ?
 C9A C8A H8A 117.6 . . ?
 C8A C9A H9A 116.3 . . ?
 C8A C9A C10A 127.3 . . ?
 C10A C9A H9A 116.3 . . ?
 C9A C10A C20A 118.3 . . ?
 C11A C10A C9A 118.2 . . ?
 C11A C10A C20A 123.5 . . ?
 C10A C11A H11A 115.6 . . ?
 C10A C11A C12A 128.8 . . ?
 C12A C11A H11A 115.6 . . ?
 C11A C12A H12C 109.1 . . ?
 C11A C12A H12D 109.1 . . ?
 C11A C12A C13A 112.3 . . ?
 H12C C12A H12D 107.9 . . ?
 C13A C12A H12C 109.1 . . ?
 C13A C12A H12D 109.1 . . ?
 O3A C13A C12A 108.8 . . ?
 O3A C13A H13A 109.6 . . ?
 O3A C13A C14A 107.8 . . ?
 C12A C13A H13A 109.6 . . ?
 C14A C13A C12A 111.4 . . ?
 C14A C13A H13A 109.6 . . ?
 C13A C14A H14A 119.0 . . ?
 C15A C14A C13A 122.1 . . ?
 C15A C14A H14A 119.0 . . ?
 C14A C15A H15A 117.0 . . ?
 C14A C15A C16A 126.0 . . ?
 C16A C15A H15A 117.0 . . ?
 C15A C16A C21A 115.8 . . ?
 C17A C16A C15A 118.9 . . ?
 C17A C16A C21A 125.3 . . ?
 C1A C17A H17A 116.4 . . ?
 C16A C17A C1A 127.3 . . ?
 C16A C17A H17A 116.4 . . ?
 C2A C18A H18D 109.5 . . ?
 C2A C18A H18E 109.5 . . ?
 C2A C18A H18F 109.5 . . ?
 H18D C18A H18E 109.5 . . ?
 H18D C18A H18F 109.5 . . ?
 H18E C18A H18F 109.5 . . ?
 C4A C19A H19D 109.5 . . ?
 C4A C19A H19E 109.5 . . ?
 C4A C19A H19F 109.5 . . ?
 H19D C19A H19E 109.5 . . ?
 H19D C19A H19F 109.5 . . ?
 H19E C19A H19F 109.5 . . ?
 C10A C20A H20D 109.5 . . ?
 C10A C20A H20E 109.5 . . ?
 C10A C20A H20F 109.5 . . ?
 H20D C20A H20E 109.5 . . ?
 H20D C20A H20F 109.5 . . ?
 H20E C20A H20F 109.5 . . ?
 C16A C21A H21D 109.5 . . ?
 C16A C21A H21E 109.5 . . ?
 C16A C21A H21F 109.5 . . ?
 H21D C21A H21E 109.5 . . ?
 H21D C21A H21F 109.5 . . ?
 H21E C21A H21F 109.5 . . ?
 O4A C22A N1A 121.9 . . ?
 O4A C22A C23A 121.8 . . ?
 N1A C22A C23A 116.3 . . ?
 C22A C23A H23D 109.5 . . ?
 C22A C23A H23E 109.5 . . ?
 C22A C23A H23F 109.5 . . ?
 H23D C23A H23E 109.5 . . ?
 H23D C23A H23F 109.5 . . ?
 H23E C23A H23F 109.5 . . ?
 H1SA O1S H1SB 104.5 . . ?
 H2SA O2S H2SB 104.5 . . ?
 H3SA O3S H3SB 104.5 . . ?
 H4SA O4S H4SB 109.5 . . ?

_smtbx_masks_special_details       ?
loop_
  _smtbx_masks_void_nr
  _smtbx_masks_void_average_x
  _smtbx_masks_void_average_y
  _smtbx_masks_void_average_z
  _smtbx_masks_void_volume
  _smtbx_masks_void_count_electrons
  _smtbx_masks_void_content
 1 -0.002 0.110 0.141 13.5 0.7 ?
 2 -0.125 -0.055 0.356 8.1 0.2 ?
 3 0.387 0.047 0.649 63.0 9.7 ?
 4 -0.186 0.259 0.896 21.1 0.5 ?
 5 0.125 0.445 0.644 8.1 0.2 ?
 6 0.002 0.610 0.859 13.5 0.7 ?
 7 -0.387 0.547 0.351 63.0 9.7 ?
 8 0.186 0.759 0.104 21.1 0.5 ?

_shelx_res_file
;
TITL mj20029_0m_a.res in P2(1)
    mj20029_0m.res
    created by SHELXL-2016/6 at 15:23:47 on 08-Jan-2020
REM Old TITL mj20029_0m in P2(1)
REM SHELXT solution in P2(1)
REM R1 0.134, Rweak 0.048, Alpha 0.002, Orientation as input
REM Flack x = 0.233 ( 0.078 ) from Parsons' quotients
REM Formula found by SHELXT: C47 N4 O10
CELL 1.34139 6.2389 12.9682 30.8833 90 91.032 90
ZERR 4 0.0001 0.0003 0.0006 0 0.001 0
LATT -1
SYMM -X,0.5+Y,-Z
SFAC C H N O
DISP C 0.0148 0.007 57.7477
DISP H -0 0 0.6481
DISP N 0.0253 0.0136 110.5121
DISP O 0.0412 0.025 193.9543
UNIT 92 148 4 24

L.S. 12
PLAN  20
SIZE 0.006 0.06 0.12
TEMP -103.12
BOND $H
list 4
bloc -1
fmap 2
acta
ABIN
REM <olex2.extras>
REM <HklSrc "%.\\mj20029_0m.hkl">
REM </olex2.extras>

WGHT    0.180600    1.948800
FVAR       0.67380
O1    4    0.483750    0.518490    0.535310    11.00000    0.03173    0.06978 =
         0.05895   -0.02594   -0.00707   -0.01004
O2    4    1.003640    0.697360    0.697830    11.00000    0.03379    0.03456 =
         0.03345    0.00061   -0.00425   -0.00198
AFIX 147
H2    2    1.048669    0.706281    0.723352    11.00000   -1.50000
AFIX   0
O3    4    0.866180    0.033220    0.680020    11.00000    0.04491    0.02545 =
         0.08276    0.00019    0.01890   -0.00123
AFIX 147
H3    2    0.805174    0.023480    0.703699    11.00000   -1.50000
AFIX   0
O4    4    0.941240    0.388740    0.432490    11.00000    0.05087    0.08203 =
         0.04331   -0.01709   -0.00421   -0.02291
N1    3    1.096100    0.459480    0.491850    11.00000    0.02928    0.04454 =
         0.03356   -0.00861   -0.00332   -0.00753
AFIX  43
H1    2    1.215068    0.485027    0.503211    11.00000   -1.20000
AFIX   0
C1    1    0.904970    0.457750    0.518990    11.00000    0.02850    0.03804 =
         0.03692   -0.00621   -0.00372   -0.00500
AFIX  13
H1A   2    0.781832    0.428108    0.501961    11.00000   -1.20000
AFIX   0
C2    1    0.848780    0.568300    0.533040    11.00000    0.03215    0.04059 =
         0.03674   -0.00334   -0.00275   -0.00663
AFIX  13
H2A   2    0.958189    0.592761    0.554760    11.00000   -1.20000
AFIX   0
C3    1    0.628360    0.569260    0.553580    11.00000    0.03070    0.04143 =
         0.03670   -0.00447   -0.00657   -0.00355
C4    1    0.575360    0.632380    0.591790    11.00000    0.02551    0.03699 =
         0.04723   -0.00983   -0.00607    0.00024
C5    1    0.724640    0.678230    0.616560    11.00000    0.02817    0.03272 =
         0.03909    0.00010   -0.00368   -0.00267
AFIX  43
H5    2    0.869598    0.670794    0.608187    11.00000   -1.20000
AFIX   0
C6    1    0.683760    0.739900    0.656100    11.00000    0.03120    0.02970 =
         0.04276   -0.00450   -0.00574    0.00136
AFIX  23
H6A   2    0.527308    0.749903    0.658902    11.00000   -1.20000
H6B   2    0.750262    0.808746    0.652960    11.00000   -1.20000
AFIX   0
C7    1    0.772950    0.688470    0.697540    11.00000    0.03345    0.03026 =
         0.03616   -0.00364    0.00595   -0.00119
AFIX  13
H7    2    0.717025    0.726509    0.723139    11.00000   -1.20000
AFIX   0
C8    1    0.696630    0.579080    0.699610    11.00000    0.03485    0.03039 =
         0.03452   -0.00387    0.00410    0.00155
AFIX  43
H8    2    0.545880    0.569023    0.697934    11.00000   -1.20000
AFIX   0
C9    1    0.814990    0.494990    0.703500    11.00000    0.03958    0.03053 =
         0.03655   -0.00091    0.00287   -0.00446
AFIX  43
H9    2    0.965036    0.503816    0.707788    11.00000   -1.20000
AFIX   0
C10   1    0.732140    0.388210    0.701700    11.00000    0.04151    0.02997 =
         0.03332   -0.00275    0.00614   -0.00589
C11   1    0.858170    0.309860    0.714250    11.00000    0.04531    0.03200 =
         0.04591   -0.00221    0.00795   -0.00298
AFIX  43
H11   2    0.996762    0.328082    0.724956    11.00000   -1.20000
AFIX   0
C12   1    0.807650    0.196900    0.713500    11.00000    0.05189    0.02645 =
         0.05165    0.00317    0.01487    0.00101
AFIX  23
H12A  2    0.650337    0.187700    0.711182    11.00000   -1.20000
H12B  2    0.857157    0.165469    0.741128    11.00000   -1.20000
AFIX   0
C13   1    0.914430    0.140020    0.675390    11.00000    0.03488    0.02990 =
         0.05313   -0.00035    0.00570   -0.00547
AFIX  13
H13   2    1.073199    0.150373    0.677048    11.00000   -1.20000
AFIX   0
C14   1    0.827610    0.181380    0.632840    11.00000    0.04200    0.03012 =
         0.04900   -0.00734    0.00767   -0.00110
AFIX  43
H14   2    0.698156    0.153140    0.621327    11.00000   -1.20000
AFIX   0
C15   1    0.924370    0.255580    0.610780    11.00000    0.03199    0.03648 =
         0.04465   -0.00533    0.00658   -0.00453
AFIX  43
H15   2    1.061898    0.276253    0.621243    11.00000   -1.20000
AFIX   0
C16   1    0.842270    0.308740    0.572230    11.00000    0.02910    0.03623 =
         0.04341   -0.00701    0.00190   -0.00536
C17   1    0.952050    0.390000    0.557630    11.00000    0.02465    0.04314 =
         0.03968   -0.00511   -0.00331   -0.00375
AFIX  43
H17   2    1.077399    0.407380    0.573959    11.00000   -1.20000
AFIX   0
C18   1    0.838660    0.643880    0.495220    11.00000    0.05978    0.04782 =
         0.05416    0.01182    0.00466    0.00364
AFIX 137
H18A  2    0.981526    0.651071    0.482890    11.00000   -1.50000
H18B  2    0.789477    0.711194    0.505495    11.00000   -1.50000
H18C  2    0.738474    0.617937    0.472974    11.00000   -1.50000
AFIX   0
C19   1    0.337760    0.637850    0.600800    11.00000    0.02494    0.08982 =
         0.09756   -0.05004   -0.00184    0.00066
AFIX 137
H19A  2    0.281681    0.568010    0.604910    11.00000   -1.50000
H19B  2    0.262764    0.670537    0.576256    11.00000   -1.50000
H19C  2    0.315123    0.678541    0.627063    11.00000   -1.50000
AFIX   0
C20   1    0.505090    0.373690    0.684220    11.00000    0.04851    0.03711 =
         0.05064    0.00406    0.00481   -0.00913
AFIX 137
H20A  2    0.492348    0.404447    0.655303    11.00000   -1.50000
H20B  2    0.404091    0.407364    0.703622    11.00000   -1.50000
H20C  2    0.472301    0.299889    0.682454    11.00000   -1.50000
AFIX   0
C21   1    0.637030    0.269880    0.551510    11.00000    0.03591    0.05283 =
         0.05871   -0.00339   -0.00959   -0.01306
AFIX 137
H21A  2    0.517560    0.282436    0.570996    11.00000   -1.50000
H21B  2    0.649367    0.195729    0.545965    11.00000   -1.50000
H21C  2    0.610769    0.306218    0.524102    11.00000   -1.50000
AFIX   0
C22   1    1.101680    0.424950    0.451130    11.00000    0.04300    0.03229 =
         0.03721   -0.00537   -0.00116   -0.00634
C23   1    1.315420    0.431100    0.430340    11.00000    0.05321    0.03803 =
         0.04162   -0.00439    0.00228   -0.00648
AFIX 137
H23A  2    1.298793    0.461211    0.401369    11.00000   -1.50000
H23B  2    1.376334    0.361710    0.427999    11.00000   -1.50000
H23C  2    1.411474    0.474417    0.448001    11.00000   -1.50000
AFIX   0

O1A   4    0.509220    0.644030    0.963640    11.00000    0.02671    0.05636 =
         0.04815    0.01346   -0.00558    0.00651
O2A   4    0.060830    0.754890    0.785020    11.00000    0.04141    0.03383 =
         0.04389   -0.00285   -0.01378    0.00481
AFIX 147
H2AA  2   -0.016975    0.807753    0.785020    11.00000   -1.50000
AFIX   0
O3A   4    0.386290    0.135760    0.834680    11.00000    0.12001    0.03730 =
         0.04949    0.00241    0.01011    0.01144
AFIX 147
H3A   2    0.498750    0.133906    0.850030    11.00000   -1.50000
AFIX   0
O4A   4    0.065390    0.510630    1.065750    11.00000    0.05170    0.08835 =
         0.04321    0.01693   -0.00221    0.02333
N1A   3   -0.096910    0.561290    1.003220    11.00000    0.02628    0.03219 =
         0.03121    0.00260    0.00031    0.00556
AFIX  43
H1AA  2   -0.219080    0.575989    0.989933    11.00000   -1.20000
AFIX   0
C1A   1    0.099000    0.565820    0.978500    11.00000    0.02514    0.02932 =
         0.02820   -0.00009   -0.00369    0.00412
AFIX  13
H1AB  2    0.222262    0.546707    0.998033    11.00000   -1.20000
AFIX   0
C2A   1    0.135660    0.676220    0.961520    11.00000    0.02598    0.03155 =
         0.03149   -0.00070   -0.00177    0.00297
AFIX  13
H2AB  2    0.029825    0.690545    0.937570    11.00000   -1.20000
AFIX   0
C3A   1    0.361960    0.686880    0.944020    11.00000    0.02702    0.03138 =
         0.03121   -0.00074   -0.00290    0.00342
C4A   1    0.409550    0.753620    0.906290    11.00000    0.02192    0.03379 =
         0.03112   -0.00122   -0.00328    0.00375
C5A   1    0.257470    0.783610    0.877870    11.00000    0.02573    0.02791 =
         0.03443   -0.00046   -0.00202    0.00265
AFIX  43
H5A   2    0.114929    0.762562    0.883613    11.00000   -1.20000
AFIX   0
C6A   1    0.289170    0.847120    0.837840    11.00000    0.03712    0.02668 =
         0.03312    0.00276   -0.00415   -0.00033
AFIX  23
H6AA  2    0.431108    0.881099    0.839809    11.00000   -1.20000
H6AB  2    0.178649    0.901867    0.836551    11.00000   -1.20000
AFIX   0
C7A   1    0.275980    0.783040    0.795560    11.00000    0.03758    0.03076 =
         0.03340    0.00529   -0.00194   -0.00136
AFIX  13
H7A   2    0.331744    0.826311    0.771443    11.00000   -1.20000
AFIX   0
C8A   1    0.410510    0.687470    0.798880    11.00000    0.03688    0.03387 =
         0.02976    0.00006    0.00286    0.00326
AFIX  43
H8A   2    0.559862    0.695819    0.804316    11.00000   -1.20000
AFIX   0
C9A   1    0.335940    0.591990    0.794770    11.00000    0.03488    0.03296 =
         0.03254    0.00193   -0.00130    0.00499
AFIX  43
H9A   2    0.188448    0.585415    0.787083    11.00000   -1.20000
AFIX   0
C10A  1    0.454820    0.496200    0.800720    11.00000    0.04376    0.03541 =
         0.03217   -0.00015    0.00596    0.00936
C11A  1    0.352850    0.407090    0.792460    11.00000    0.05843    0.03516 =
         0.04010    0.00004    0.01200    0.00760
AFIX  43
H11A  2    0.210495    0.413345    0.781331    11.00000   -1.20000
AFIX   0
C12A  1    0.432680    0.299570    0.798380    11.00000    0.09994    0.02930 =
         0.04443    0.00186    0.02723    0.01244
AFIX  23
H12C  2    0.586033    0.301579    0.807152    11.00000   -1.20000
H12D  2    0.421040    0.262504    0.770412    11.00000   -1.20000
AFIX   0
C13A  1    0.307190    0.240440    0.832570    11.00000    0.11490    0.03199 =
         0.04384   -0.00616    0.02762    0.00170
AFIX  13
H13A  2    0.151398    0.239966    0.824372    11.00000   -1.20000
AFIX   0
C14A  1    0.336760    0.287620    0.876680    11.00000    0.07636    0.03250 =
         0.03826   -0.00033    0.01101    0.00396
AFIX  43
H14A  2    0.458527    0.268734    0.893810    11.00000   -1.20000
AFIX   0
C15A  1    0.198080    0.354920    0.892510    11.00000    0.07043    0.03515 =
         0.03159   -0.00499    0.01136   -0.00796
AFIX  43
H15A  2    0.068091    0.364867    0.876563    11.00000   -1.20000
AFIX   0
C16A  1    0.227620    0.416170    0.932930    11.00000    0.04583    0.02968 =
         0.03097   -0.00598    0.00691   -0.00007
C17A  1    0.089340    0.490470    0.941400    11.00000    0.03768    0.03144 =
         0.03075   -0.00317   -0.00037    0.00090
AFIX  43
H17A  2   -0.029379    0.497052    0.921900    11.00000   -1.20000
AFIX   0
C18A  1    0.110630    0.757940    0.996820    11.00000    0.05090    0.03208 =
         0.05187   -0.00969    0.01724   -0.00116
AFIX 137
H18D  2    0.196738    0.738417    1.022377    11.00000   -1.50000
H18E  2   -0.040492    0.762937    1.004686    11.00000   -1.50000
H18F  2    0.159616    0.824796    0.986002    11.00000   -1.50000
AFIX   0
C19A  1    0.645140    0.779520    0.901820    11.00000    0.02562    0.06345 =
         0.05226    0.01862   -0.00510   -0.00618
AFIX 137
H19D  2    0.710966    0.788059    0.930648    11.00000   -1.50000
H19E  2    0.659535    0.843734    0.885398    11.00000   -1.50000
H19F  2    0.717171    0.723504    0.886526    11.00000   -1.50000
AFIX   0
C20A  1    0.683080    0.502310    0.817320    11.00000    0.05461    0.05687 =
         0.05947   -0.00257   -0.01346    0.02442
AFIX 137
H20D  2    0.760877    0.554416    0.800831    11.00000   -1.50000
H20E  2    0.752504    0.435086    0.813898    11.00000   -1.50000
H20F  2    0.684304    0.521401    0.848027    11.00000   -1.50000
AFIX   0
C21A  1    0.418080    0.387890    0.960780    11.00000    0.04985    0.03496 =
         0.05421   -0.00188    0.00289    0.01475
AFIX 137
H21D  2    0.549956    0.403400    0.945291    11.00000   -1.50000
H21E  2    0.413239    0.314086    0.967511    11.00000   -1.50000
H21F  2    0.415495    0.427706    0.987736    11.00000   -1.50000
AFIX   0
C22A  1   -0.100490    0.535810    1.045270    11.00000    0.03747    0.03664 =
         0.03354    0.00054    0.00237    0.00811
C23A  1   -0.315210    0.536910    1.066020    11.00000    0.04691    0.03958 =
         0.03864    0.00371    0.01229    0.00543
AFIX 137
H23D  2   -0.412620    0.581833    1.049418    11.00000   -1.50000
H23E  2   -0.300232    0.562865    1.095723    11.00000   -1.50000
H23F  2   -0.373489    0.466753    1.066517    11.00000   -1.50000
AFIX   6

O1S   4   -0.204340    1.045160    0.850140    11.00000    0.10866    0.12004 =
         0.06118   -0.03685   -0.00975    0.03886
H1SA  2   -0.177610    1.007570    0.872930    11.00000   -1.50000
H1SB  2   -0.211920    1.107860    0.860060    11.00000   -1.50000
AFIX   6

O2S   4   -0.167370    0.932730    0.778570    11.00000    0.05419    0.05481 =
         0.06148   -0.00252   -0.00715    0.02197
H2SA  2   -0.180370    0.976720    0.799650    11.00000   -1.50000
H2SB  2   -0.291220    0.933970    0.765150    11.00000   -1.50000
AFIX   6

O3S   4    0.848020    0.379660    0.345800    11.00000    0.04285    0.03784 =
         0.04506    0.00310    0.00113    0.00319
H3SA  2    0.877950    0.371360    0.373190    11.00000   -1.50000
H3SB  2    0.846810    0.446190    0.342140    11.00000   -1.50000
AFIX   6

O4S   4    0.218830    0.055330    0.761280    11.00000    0.07933    0.06688 =
         0.06516   -0.00877   -0.00277    0.00582
H4SA  2    0.190900    0.066530    0.788360    11.00000   -1.50000
H4SB  2    0.102370    0.035990    0.747650    11.00000   -1.50000
AFIX   0
HKLF 4


REM  mj20029_0m_a.res in P2(1)
REM R1 =  0.0576 for    8002 Fo > 4sig(Fo)  and  0.0699 for all    9442 data
REM    567 parameters refined using      1 restraints

END

WGHT      0.1026      0.4943

REM Highest difference peak  0.877,  deepest hole -0.418,  1-sigma level  0.054
Q1    1   0.2005  0.1375  0.8212  11.00000  0.05    0.88
Q2    1   0.4403  0.0178  0.7614  11.00000  0.05    0.79
Q3    1   0.5023 -0.0491  0.7085  11.00000  0.05    0.34
Q4    1   0.1985  0.2822  0.8637  11.00000  0.05    0.29
Q5    1  -0.1945  1.1330  0.8664  11.00000  0.05    0.24
Q6    1  -0.3503  1.0847  0.8509  11.00000  0.05    0.20
Q7    1   0.9400  0.3211  0.3327  11.00000  0.05    0.19
Q8    1   0.7773  0.5638  0.5432  11.00000  0.05    0.19
Q9    1   0.5776  0.5262  0.3235  11.00000  0.05    0.18
Q10   1   0.2898  0.2947  0.7969  11.00000  0.05    0.17
Q11   1   0.9767 -0.0050  0.6693  11.00000  0.05    0.17
Q12   1  -0.0323  0.8925  0.8511  11.00000  0.05    0.17
Q13   1   0.4309  0.3637  0.7570  11.00000  0.05    0.16
Q14   1   1.2395  0.8120  0.7076  11.00000  0.05    0.16
Q15   1  -0.1610  0.5502  1.1326  11.00000  0.05    0.16
Q16   1   0.1075  0.8383  0.9391  11.00000  0.05    0.16
Q17   1   0.1473  0.9115  0.8204  11.00000  0.05    0.16
Q18   1  -0.0516  0.5268  0.9075  11.00000  0.05    0.16
Q19   1  -0.0134  0.8851  0.8391  11.00000  0.05    0.16
Q20   1   0.9438  0.8031  0.4982  11.00000  0.05    0.16
;
_shelx_res_checksum                57536
_shelx_hkl_file
;
   1   0   0  992.00   48.70
  -1   0   0  871.11   51.49
   2   0   0  231.28   11.20
  -2   0   0  264.17   13.00
   2   0   0  254.67   11.40
   3   0   0  185.58    9.60
   3   0   0  188.98    9.80
  -3   0   0  194.58   11.80
   4   0   0  497.05   23.40
   4   0   0  479.75   22.90
  -4   0   0  524.05   26.40
   4   0   0  602.34   60.79
  -4   0   0  501.65   21.40
  -5   0   0  345.67   15.00
   5   0   0  339.87   17.10
  -5   0   0  315.67   20.10
   5   0   0  294.37   58.09
   5   0   0  358.26   17.60
   6   0   0   -5.50   42.00
   6   0   0    1.70    2.30
   6   0   0    4.90    2.60
   7   0   0   17.90    3.20
   0  -1   0    0.10    0.40
  -1  -1   0  261.37   12.50
   1  -1   0  314.47   24.10
  -1   1   0  235.38   21.10
   1   1   0  248.98   12.60
   2  -1   0 1907.71   85.49
   2  -1   0 1956.30   84.89
  -2  -1   0 2112.39   84.49
  -2  -1   0 2326.77   87.89
   2   1   0 2042.50   85.09
   2   1   0 2306.17   85.39
   3  -1   0  541.25   24.20
  -3  -1   0  560.64   23.10
   3  -1   0  520.15   23.90
  -3  -1   0  634.34   28.00
   3  -1   0  600.34   53.59
   3   1   0  568.84   25.00
  -3   1   0  546.55   26.00
  -3   1   0  511.75   22.70
   3   1   0  557.04   24.30
   4  -1   0   73.09    5.70
  -4  -1   0   69.89    8.30
   4  -1   0   70.59    5.40
  -4  -1   0   71.99    4.30
  -4   1   0   74.39    7.50
   4   1   0  119.39   29.00
  -4   1   0   72.59    3.90
   4   1   0   78.99    6.00
   4   1   0   81.19    6.40
   5  -1   0   26.40   28.90
  -5  -1   0   15.00    4.60
  -5  -1   0   13.30    1.70
   5  -1   0    9.40    3.00
   5  -1   0    8.90    2.70
  -5   1   0   11.00    1.60
   5   1   0    6.60    2.70
   5   1   0   -6.30   24.80
  -5   1   0    3.70    3.50
   5   1   0    7.50    3.20
   6  -1   0   36.70   41.20
   6   1   0   38.40   41.90
   7  -1   0    4.40    1.90
  -7  -1   0    2.30    1.50
   7   1   0    6.40    2.40
   7   1   0   10.40    4.00
   0  -2   0  268.37   12.90
   0   2   0  271.87   12.70
   1  -2   0  418.46   32.70
  -1  -2   0  410.56   19.00
  -1  -2   0  391.86   16.60
  -1   2   0  414.76   18.70
   1   2   0  373.86   16.80
   2  -2   0  202.18   30.70
  -2  -2   0  150.78    7.20
   2  -2   0  154.68    7.50
   2  -2   0  145.69    7.30
   2   2   0  205.38   24.70
   2   2   0  176.68    8.30
   2   2   0  150.68    7.90
   3  -2   0  842.22   36.70
   3  -2   0  904.31   37.00
  -3  -2   0  973.10   41.90
  -3  -2   0  857.11   36.30
   3   2   0  869.71   37.40
  -3   2   0  855.31   38.50
  -3   2   0  814.82   36.00
   3   2   0  964.60   38.00
  -4  -2   0   38.90    7.10
   4  -2   0   45.60    4.30
   4  -2   0   46.40    4.10
   4  -2   0   92.09   30.20
  -4  -2   0   50.39    3.40
   4   2   0   44.80    4.90
   4   2   0   72.89   28.90
  -4   2   0   40.60    2.50
  -4   2   0   50.99    5.80
   4   2   0   55.49    5.80
   5  -2   0  160.48    9.80
  -5  -2   0  170.18    8.90
  -5  -2   0  169.28   14.80
   5  -2   0  173.28    9.80
   5   2   0  178.38   11.60
   5   2   0  186.78   11.00
   6  -2   0   14.40    3.00
  -6  -2   0   18.10    2.50
   6  -2   0   26.60   43.70
   6  -2   0   14.70    2.80
   6   2   0   14.30    3.90
   6   2   0   21.30   47.20
   6   2   0   10.70    3.90
   7  -2   0   17.20    2.80
  -7  -2   0   17.30    3.00
   7   2   0   13.70    4.60
   7   2   0   17.10    3.60
   0  -3   0    1.20    0.50
   0  -3   0    0.20    0.50
   0  -3   0    1.40    1.80
   0   3   0    0.50    1.40
   0   3   0    1.10    1.50
   1  -3   0 1931.31   77.09
   1  -3   0 1824.02   76.99
  -1  -3   0 1958.50   77.39
  -1  -3   0 2069.79   80.89
  -1   3   0 1896.11   79.39
   1   3   0 1865.51   77.39
  -1   3   0 1918.71   77.69
  -2  -3   0  746.13   31.20
  -2  -3   0  798.12   35.70
   2  -3   0  869.21   59.19
   2  -3   0  759.02   31.10
   2   3   0  742.03   32.30
  -2   3   0  694.43   31.10
   2   3   0  742.53   31.80
  -2   3   0  709.33   34.30
   2   3   0  827.92   50.59
   3  -3   0  253.47   12.00
   3  -3   0  265.57   12.20
  -3  -3   0  266.57   12.10
  -3  -3   0  280.47   17.40
   3   3   0  259.27   13.10
   3   3   0  319.47   38.70
  -3   3   0  269.97   11.90
   3   3   0  272.97   13.60
  -4  -3   0   61.39    4.30
  -4  -3   0   58.69    8.80
   4  -3   0   65.09    4.60
   4  -3   0   65.39    4.60
  -4   3   0   56.29    3.40
   4   3   0   64.59    5.80
   4   3   0   72.99    6.60
   4   3   0  102.59   39.30
  -4   3   0   67.29    6.00
  -5  -3   0  195.88   16.50
   5  -3   0  178.68   10.00
  -5  -3   0  184.78    9.80
   5  -3   0  175.78    9.90
   5   3   0  194.28   12.50
   5   3   0  196.38   11.70
  -6  -3   0   69.19    4.80
   6  -3   0   64.09    5.10
  -6  -3   0   56.59   14.10
   6   3   0   45.20   42.40
   6   3   0   55.59    9.10
   6   3   0   71.39    6.80
  -7  -3   0   35.30    3.60
   7  -3   0   27.70    3.60
   7   3   0   33.10    4.60
   7   3   0   23.00    4.90
   0  -4   0  573.14   23.00
   0  -4   0  553.34   22.60
   0  -4   0  548.85   26.60
   0   4   0  536.95   24.10
  -1  -4   0  249.08   14.70
  -1  -4   0  240.58   10.50
   1  -4   0  287.77   10.60
  -1  -4   0  236.78   10.90
  -1   4   0  233.88   11.50
   1   4   0  227.78   12.00
   1   4   0  232.98   10.90
   2  -4   0  251.97   10.70
  -2  -4   0  240.08   15.30
   2  -4   0  213.58    9.80
   2  -4   0  212.08   10.20
  -2  -4   0  206.08   11.60
   2   4   0  224.48   11.70
  -2   4   0  262.77   11.10
   2   4   0  243.68   11.20
   2   4   0  262.17   26.80
  -4  -4   0   52.69    9.30
   4  -4   0   58.39    4.20
   4  -4   0   60.69    4.40
  -4  -4   0   63.29    4.60
   4   4   0   58.19   27.60
  -4   4   0   70.89    4.30
   4   4   0   61.39    6.00
   5  -4   0   94.69    5.90
   5  -4   0  100.29    5.90
  -5  -4   0   84.89    6.20
  -5  -4   0  102.09   13.10
   5   4   0  146.29   40.50
   5   4   0   89.99    8.70
  -6  -4   0   13.60    2.50
   6  -4   0   16.80    3.50
  -6  -4   0   15.30    2.90
  -6  -4   0   37.40   11.90
   6   4   0   12.70    3.90
   6   4   0   54.19   48.90
   6   4   0   13.20    4.40
  -7  -4   0    1.30    2.90
  -7  -4   0    3.70    1.90
   7   4   0    4.90    2.60
   7   4   0    8.20    3.20
   0  -5   0    1.00    0.70
   1  -5   0  691.83   29.40
  -1  -5   0  721.63   29.10
  -1  -5   0  708.03   34.60
   1  -5   0  705.53   29.10
   1  -5   0  745.33   36.30
  -1  -5   0  721.13   29.60
   1   5   0  664.63   29.40
   1   5   0  700.53   31.10
  -1   5   0  706.53   30.50
  -2  -5   0   70.29    8.70
   2  -5   0   63.89    3.70
   2  -5   0   73.89    4.20
  -2  -5   0   66.39    3.90
  -2  -5   0   63.39    4.20
   2  -5   0   56.89    3.00
   2   5   0   66.19    5.50
   2   5   0   66.69    4.80
   2   5   0   97.09   18.60
  -3  -5   0  515.75   22.50
  -3  -5   0  533.35   22.90
   3  -5   0  493.35   21.90
  -3  -5   0  545.95   30.30
   3  -5   0  491.25   21.50
   3   5   0  517.15   24.10
   3   5   0  537.35   23.70
  -3   5   0  532.75   23.00
   3   5   0  515.75   23.80
   3   5   0  542.55   51.69
  -4  -5   0  120.99    7.10
   4  -5   0  105.99    6.00
  -4  -5   0  102.09   12.70
   4  -5   0  152.28   36.40
   4  -5   0  105.39    5.70
  -4  -5   0  113.49    6.70
   4   5   0  117.09    8.30
  -4   5   0  106.79    6.60
   4   5   0  118.89    9.10
   4   5   0  139.29   34.20
  -5  -5   0  126.39    7.70
  -5  -5   0  138.79    8.10
  -5  -5   0  131.99   16.00
   5  -5   0  116.59    6.50
   5   5   0   76.79   41.20
   5   5   0  136.29    9.50
   5   5   0  123.79   10.50
  -6  -5   0   -7.80   17.80
   6   5   0  -48.40   46.40
  -7  -5   0   18.60    2.60
  -7  -5   0   20.20    2.90
   7   5   0   18.30    3.60
   7   5   0   14.70    4.20
   0  -6   0  478.25   25.60
   0  -6   0  434.76   18.70
   0  -6   0  440.06   18.30
   0   6   0  379.76   18.10
   0   6   0  461.55   20.80
  -1  -6   0  463.35   19.70
   1  -6   0  429.96   20.70
   1  -6   0  472.75   19.70
  -1  -6   0  491.45   26.70
   1  -6   0  526.65   28.60
  -1  -6   0  448.46   20.20
   1   6   0  499.65   22.40
   1   6   0  427.46   20.00
  -2  -6   0  138.39    7.20
   2  -6   0  153.68    7.50
  -2  -6   0  146.19    8.00
  -2  -6   0  132.29   12.80
   2   6   0  164.58    9.60
   2   6   0  138.69    8.00
  -3  -6   0  284.97   13.50
  -3  -6   0  286.97   20.70
   3  -6   0  239.18   11.20
   3  -6   0  247.88   11.90
  -3  -6   0  270.07   12.60
   3   6   0  265.27   14.40
   3   6   0  341.57   60.59
   3   6   0  279.57   13.90
   3   6   0  249.68   14.20
  -3   6   0  296.77   13.90
  -4  -6   0   98.29    6.30
  -4  -6   0  116.59   14.10
   4  -6   0   85.19    5.40
  -4  -6   0   97.09    6.70
   4   6   0  106.09    8.70
  -4   6   0  104.19    6.60
   4   6   0  105.09    7.90
   4   6   0  107.79   32.30
  -5  -6   0   34.40    9.60
  -5  -6   0   42.40    4.20
  -5  -6   0   37.60    4.20
   5   6   0   47.20   37.30
   5   6   0   44.50    5.60
   5   6   0   35.10    6.30
  -6  -6   0   27.40    3.60
  -6  -6   0   24.60    3.40
   6   6   0   23.60    5.40
   6   6   0   29.60    4.90
  -7  -6   0   22.40    2.80
  -7  -6   0   11.80    2.30
   7   6   0   17.60    3.50
   7   6   0   16.80    4.20
   0  -7   0    0.10    0.90
   0  -7   0    0.60    0.80
   0  -7   0    3.20    3.50
   0   7   0    1.90    0.90
   1  -7   0   31.00    7.30
  -1  -7   0   36.80    3.10
   1  -7   0   28.00    2.50
  -1  -7   0   37.50    2.70
   1  -7   0   33.10    2.70
   1   7   0   33.80    3.10
  -1   7   0   49.90    5.00
  -2  -7   0  151.28    8.30
   2  -7   0  145.79    7.80
  -2  -7   0  157.38    7.60
   2   7   0  151.28    8.40
  -2   7   0  148.69    9.40
  -3  -7   0   31.50    3.10
  -3  -7   0   28.10    3.50
   3   7   0   46.30   19.30
  -3   7   0   24.20    4.10
   3   7   0   19.70    4.10
   3   7   0   32.50    4.40
  -4  -7   0  257.07   13.30
  -4  -7   0  240.08   12.00
  -4  -7   0  210.08   21.10
   4   7   0  239.78   13.60
   4   7   0  218.98   14.40
   4   7   0  307.97   54.89
  -4   7   0  235.88   12.60
  -5  -7   0  180.88   10.60
  -5  -7   0  177.38    9.90
  -5  -7   0  154.88   20.70
   5   7   0  184.98   11.80
   5   7   0  207.88   52.89
   5   7   0  178.28   12.80
  -6  -7   0    0.20    1.50
  -6  -7   0    4.50    2.00
   6   7   0    5.90    2.90
   6   7   0    2.00    3.70
   0  -8   0 1838.02   86.09
   0  -8   0 1801.22   74.49
   0  -8   0 1864.01   73.99
   0   8   0 1793.22   77.29
   1  -8   0  139.89    7.20
   1  -8   0  130.09   15.10
  -1  -8   0  131.79    7.60
   1  -8   0  133.79    7.10
  -1  -8   0  143.99    7.10
  -1  -8   0  148.09   15.20
   1   8   0  124.19    8.90
  -1   8   0  145.49    9.80
   1   8   0  149.69   10.40
  -2  -8   0  400.86   27.70
   2  -8   0  380.66   17.30
  -2  -8   0  384.36   17.60
  -2   8   0  368.06   19.40
   2   8   0  402.66   20.80
   2   8   0  376.66   17.80
  -3  -8   0   83.99    6.30
  -3  -8   0   62.99   12.10
  -3  -8   0   77.79    5.10
   3   8   0   64.29    7.00
   3   8   0   71.79    6.20
  -3   8   0   79.29    7.00
   3   8   0   74.89    7.60
   3   8   0   77.09   24.00
  -4  -8   0   35.30    3.70
  -4  -8   0   38.80    4.50
   4   8   0   38.20    6.40
   4   8   0   36.10    5.10
   4   8   0   35.20   23.90
  -5  -8   0   15.90    3.30
  -5  -8   0   19.10    9.60
  -5  -8   0   17.60    3.00
   5   8   0   18.80    5.20
   5   8   0   19.40    3.90
   5   8   0   39.80   34.10
  -6  -8   0   12.30    2.40
  -6  -8   0   17.40    3.00
   6   8   0   17.30    3.80
   6   8   0   19.90    4.70
   0  -9   0    8.40    7.40
   1  -9   0   88.49   13.20
   1  -9   0   87.49    5.40
  -1  -9   0   82.79    5.80
  -1  -9   0   87.09    5.40
  -1  -9   0   90.29   13.60
   1  -9   0   90.79    5.40
   1   9   0   97.59    9.00
   1   9   0   76.29    5.10
  -1   9   0  111.99    9.00
   2  -9   0  115.19    6.90
  -2  -9   0  129.39   15.60
  -2  -9   0  118.39    6.70
  -2  -9   0  115.79    7.70
  -2   9   0  111.69    9.20
   2   9   0  113.39    9.80
   2   9   0  106.49    6.90
  -3  -9   0    3.00    1.60
  -3  -9   0    2.20    2.00
  -3  -9   0    4.20    5.10
   3   9   0    4.10    2.20
   3   9   0   -7.10   13.80
  -3   9   0    4.20    3.00
   3   9   0    2.70    3.30
  -4  -9   0   41.60    4.80
  -4  -9   0   38.80   10.80
  -4  -9   0   42.90    4.00
   4   9   0   29.60    6.00
  -4   9   0   47.50    5.80
   4   9   0    5.40   30.50
   4   9   0   39.50    5.00
  -5  -9   0   24.90    3.40
  -5  -9   0   18.80    3.50
  -5  -9   0    9.40   10.90
   5   9   0   27.70   60.29
   5   9   0   19.90    5.70
   5   9   0   28.80    4.70
  -6  -9   0    1.50    1.60
  -6  -9   0    2.10    1.60
   6   9   0    8.90    3.60
   6   9   0   -2.70    1.90
   0 -10   0  240.98   24.10
   0 -10   0  250.87   12.10
   0 -10   0  248.38   12.70
   0  10   0  286.47   17.30
  -1 -10   0   54.99    4.00
   1 -10   0   53.49    4.20
  -1 -10   0   46.70   12.20
  -1 -10   0   45.60    4.30
   1  10   0   49.90    4.10
   1  10   0   53.59    7.30
  -1  10   0   52.49    7.00
  -2 -10   0   13.60    7.00
   2 -10   0   12.00    2.60
  -2 -10   0   10.80    2.50
  -2 -10   0   10.70    2.20
  -2  10   0   18.90    4.20
   2  10   0   13.10    4.40
  -3 -10   0   28.10    3.40
  -3 -10   0   27.90    4.10
  -3 -10   0   19.60    7.90
   3  10   0   29.50    5.80
   3  10   0   32.50    3.90
   3  10   0   25.60    5.40
  -4 -10   0   53.49    5.70
  -4 -10   0   32.00   11.90
  -4 -10   0   53.99    4.60
   4  10   0   51.19    5.30
   4  10   0   -2.60   35.40
   4  10   0   42.60    7.10
  -5 -10   0   87.59    5.90
  -5 -10   0   78.09    6.60
   5  10   0   72.49    9.10
   5  10   0   87.19    6.90
   0 -11   0    3.80    1.60
   0 -11   0   17.40    8.50
   0 -11   0    2.90    1.40
  -1 -11   0  275.57   13.00
   1 -11   0  258.17   13.10
  -1 -11   0  259.47   27.40
  -1 -11   0  247.88   13.70
   1  11   0  275.67   18.20
  -1  11   0  308.87   18.30
   2 -11   0   83.99    6.10
  -2 -11   0   93.79    5.90
  -2 -11   0   89.19    6.70
  -2 -11   0   88.09   17.30
   2  11   0   84.69    5.40
   2  11   0   91.59    9.90
  -3 -11   0  114.69   19.10
  -3 -11   0  107.69    9.20
  -3 -11   0  105.49    9.70
   3  11   0  106.19    6.90
   3  11   0   54.99   23.90
   3  11   0   88.49    9.50
  -4 -11   0  -15.40    9.60
  -4 -11   0    5.30    2.30
  -4 -11   0    6.40    2.00
   4  11   0   10.40    2.70
  -4  11   0    2.50    3.60
   4  11   0    6.10    4.40
  -5 -11   0   18.30    3.00
  -5 -11   0   16.90    3.30
   5  11   0   12.70    2.70
   5  11   0   17.10    5.30
   0 -12   0    5.10    8.90
   0 -12   0    1.80    1.80
   0 -12   0    1.70    1.30
   0  12   0    5.30    3.30
  -1 -12   0   -1.40    7.50
  -1 -12   0    4.40    1.80
   1 -12   0    3.60    1.80
  -1 -12   0    4.10    1.80
   1  12   0    4.10    3.70
  -1  12   0   13.50    4.90
  -2 -12   0   39.00    4.70
  -2 -12   0   47.30   13.30
  -2 -12   0   46.40    6.40
   2 -12   0   45.10    4.30
  -2  12   0   28.40   11.30
   2  12   0   22.60   19.30
   2  12   0   39.30    7.50
  -3 -12   0   24.40    3.20
  -3 -12   0   19.40    3.70
  -3 -12   0   17.00    9.90
   3  12   0   20.10    5.40
  -3  12   0   27.20    5.70
   3  12   0   15.60    4.80
   3  12   0  -11.70   27.20
  -4 -12   0    9.60    2.80
  -4 -12   0   15.20    2.70
   4  12   0    9.00    4.10
  -4  12   0   13.20    3.80
   0 -13   0   -5.40   11.20
   0 -13   0   -1.10    1.30
   0  13   0   -2.70    2.40
  -1 -13   0   30.40    3.40
   1 -13   0   35.50    3.80
  -1 -13   0   23.40    3.50
  -1 -13   0   14.50   13.10
   1  13   0   33.10    7.20
  -1  13   0   28.60    6.50
  -2 -13   0   57.09    5.30
  -2 -13   0   65.99    4.90
  -2 -13   0   69.99   15.10
   2 -13   0   48.00    5.00
   2  13   0   65.49    7.50
   2  13   0   57.99   31.80
   2  13   0   54.79    7.90
  -2  13   0   66.79    8.70
  -3 -13   0   80.59    5.60
  -3 -13   0   83.29    6.60
  -3  13   0   77.69    8.40
   3  13   0   64.89    7.90
   3  13   0   78.99    8.50
  -4 -13   0   17.10    2.70
  -4 -13   0   10.40    2.60
  -4  13   0    4.60    3.30
   4  13   0    3.20    3.40
   0 -14   0   21.70    3.20
   0  14   0   20.30    6.40
  -1 -14   0   23.80    3.80
  -1 -14   0   26.80    3.40
   1 -14   0   30.00    3.90
   1  14   0   25.60    6.00
   1  14   0   36.50    5.40
  -1  14   0   38.10    7.60
  -2 -14   0    7.00    2.30
  -2 -14   0    8.50    2.30
   2  14   0    4.50    3.10
  -2  14   0    5.00    3.60
   2  14   0    9.80    4.20
  -3 -14   0    3.50    1.60
  -3 -14   0    2.00    1.40
   3  14   0    0.20    3.80
   3  14   0    5.20    3.40
  -3  14   0   14.80    4.30
   0 -15   0    1.90    1.80
   0  15   0   -0.50    2.50
   0  15   0    0.40    2.20
  -1 -15   0   24.60    3.10
   1 -15   0   14.40    3.60
  -1  15   0   24.70    7.80
   1  15   0   27.40    4.70
  -2 -15   0   17.80    3.10
  -2 -15   0   16.20    2.80
  -2  15   0   21.00    5.40
   2  15   0   16.90    3.90
   2  15   0   16.80    5.10
   7   0  -1    1.00    4.70
  -7   0   1    0.60    1.40
   7   0  -1    1.00    2.00
   6   0  -1   -6.80   42.70
  -5   0   1   44.10    7.40
  -5   0   1   47.70    3.00
   5   0  -1   46.80    5.10
   5   0  -1   39.00    5.40
   5   0  -1   29.50   29.60
   4   0  -1    6.40    2.80
   4   0  -1    8.00    2.20
  -4   0   1    7.90    1.20
  -4   0   1    9.30    3.70
   4   0  -1   10.30   20.50
   3   0  -1   89.79    6.10
   3   0  -1   86.99    5.40
  -3   0   1   82.39    4.10
  -2   0   1 1341.77   50.59
   2   0  -1 1128.49   48.40
   2   0  -1 1078.69   48.20
  -1   0   1  300.27   20.40
  -1   0  -1 1113.69   56.19
   1   0   1 1276.27   58.89
  -1   0  -1 1120.49   47.60
   2   0   1 2697.83  109.09
  -2   0  -1 2797.42  110.19
   2   0   1 2606.94  108.59
  -3   0  -1  569.74   23.90
  -3   0  -1  542.05   28.70
   3   0   1  588.04   25.30
   3   0   1  683.93   55.99
   3   0   1  580.14   25.10
  -4   0  -1    6.30    1.20
   4   0   1   10.70    2.70
   4   0   1   -2.40   15.70
  -4   0  -1    6.60    2.90
   4   0   1    6.90    2.60
  -5   0  -1   51.19    7.80
   5   0   1   56.19   27.90
   5   0   1   63.59    6.00
   5   0   1   66.49    6.20
  -5   0  -1   69.29    4.00
   6   0   1   27.40    4.40
   6   0   1   30.10    4.40
   6   0   1   -0.60   42.60
   7   0   1   18.60    3.40
   7  -1  -1    4.50    1.90
  -7  -1   1    8.20    2.00
   7   1  -1    6.20    2.50
   7   1  -1    8.40    3.10
  -6  -1   1  128.99    6.80
   6  -1  -1  132.69    8.60
   6  -1  -1  127.29    8.40
   6  -1  -1  133.19   43.90
   6   1  -1  114.39    9.20
   6   1  -1  133.79    9.10
   5  -1  -1  -24.90   27.00
   5  -1  -1   -0.70    2.50
  -5  -1   1   -1.80    2.90
   5  -1  -1    3.40    2.20
  -5   1   1    0.90    3.70
   5   1  -1  -34.90   19.00
   5   1  -1    4.90    3.40
   5   1  -1    2.30    2.20
   4  -1  -1   55.39    4.70
  -4  -1   1   56.49    3.50
   4  -1  -1   84.59   26.30
   4  -1  -1   54.39    5.10
   4   1  -1   69.99    6.00
  -4   1   1   53.79    3.00
  -4   1   1   54.89    6.70
   3  -1  -1  992.00   43.00
   3  -1  -1 1049.09   43.40
   3  -1  -1 1180.98   75.89
  -3  -1   1 1122.79   47.30
  -3  -1   1 1008.80   42.20
   3   1  -1 1084.79   43.80
  -3   1   1  952.70   51.19
  -3   1   1  968.80   41.70
   3   1  -1 1032.40   43.40
   2  -1  -1  664.63   28.00
   2  -1  -1  627.84   27.60
  -2  -1   1  696.53   30.50
   2  -1  -1  664.63   47.90
  -2  -1   1  632.84   27.10
   2   1  -1  787.32   49.10
   2   1  -1  653.13   27.90
   2   1  -1  665.53   28.10
  -1  -1   1  203.28   10.30
   0  -1  -1  315.27   13.40
   0  -1   1  274.97   12.50
  -1  -1  -1 3541.95  139.49
   1  -1   1 3506.25  151.08
   1   1   1 3193.88  142.49
   1   1   1 3584.24  148.19
  -2  -1  -1  210.28   11.80
   3  -1   1  983.10   42.10
   3  -1   1  941.61   42.50
  -3  -1  -1 1100.09   45.80
   3  -1   1 1062.59   75.09
  -3  -1  -1 1041.30   41.30
  -3   1  -1  930.91   40.90
   3   1   1 1010.80   43.10
   3   1   1 1038.70   42.40
  -3   1  -1 1003.20   43.80
   4  -1   1  272.57   46.70
  -4  -1  -1  316.77   19.00
   4  -1   1  332.97   15.60
   4  -1   1  307.27   15.20
  -4  -1  -1  330.17   14.30
  -4   1  -1  311.07   17.30
   4   1   1  319.97   15.80
   4   1   1  325.67   16.10
  -5  -1  -1   16.50    2.20
  -5  -1  -1   19.60    5.50
   5  -1   1   19.30    3.50
   5  -1   1  -10.90   29.40
   5   1   1   29.80   28.00
  -5   1  -1   24.00    4.90
   5   1   1   18.60    4.00
  -5   1  -1   17.20    1.90
   5   1   1   18.10    3.70
   6  -1   1   54.59    5.40
   6  -1   1   54.39    4.90
  -6  -1  -1   48.30    3.70
   6  -1   1   13.20   47.20
   6   1   1   60.59    6.00
   6   1   1   58.39    6.10
   6   1   1  126.09   44.80
  -7  -1  -1   96.99    6.20
   7  -1   1   84.59    6.30
   7   1   1   87.59    7.00
   7  -2  -1   27.60    3.30
  -7  -2   1   22.60    3.20
   7   2  -1   29.80    4.60
   7   2  -1   25.50    4.10
   6  -2  -1   12.70    2.80
   6  -2  -1   54.29   41.20
   6  -2  -1    7.10    2.60
  -6  -2   1    9.20    1.80
   6   2  -1    7.50    3.70
   6   2  -1   68.49   47.30
   6   2  -1    8.80    4.20
   5  -2  -1   95.09    7.10
   5  -2  -1   91.59    6.80
  -5  -2   1  110.59   11.90
  -5  -2   1   96.99    5.90
  -5   2   1  114.49    9.30
   5   2  -1   99.09    7.70
   5   2  -1  104.69    8.80
   4  -2  -1  130.69    7.60
   4  -2  -1  129.09   35.20
   4  -2  -1  123.79    7.30
  -4  -2   1  119.89   11.40
  -4  -2   1  122.69    6.60
   4   2  -1  164.78   38.20
   4   2  -1  125.09    8.00
   4   2  -1  130.79    8.80
  -4   2   1  116.89    9.40
   3  -2  -1  162.48    8.40
  -3  -2   1  153.18    7.70
  -3  -2   1  165.08   12.20
   3   2  -1  155.98    9.20
   3   2  -1  193.98   32.80
  -3   2   1  156.58   10.00
   3   2  -1  194.28   10.00
   2  -2  -1 1450.45   61.79
  -2  -2   1 1568.14   65.69
   2  -2  -1 1600.44   62.19
  -2  -2   1 1538.05   61.79
   2  -2  -1 1593.54   87.29
   2   2  -1 1456.85  101.99
   2   2  -1 1508.15   62.39
  -1  -2   1 4303.17  166.38
   1  -2  -1 4335.17  180.08
  -1  -2   1 4002.00  163.78
   1   2  -1 3763.92  163.98
  -1   2   1 4142.19  167.08
   0  -2   1  297.47   13.80
   0  -2  -1  308.97   14.60
   0   2  -1  291.67   13.70
   0   2   1  302.07   14.30
  -1  -2  -1  161.88    7.20
   1  -2   1  153.18    7.30
   1   2   1  161.68    7.40
  -1   2  -1  174.28    8.40
   2  -2   1  376.26   18.00
  -2  -2  -1  415.46   18.00
   2  -2   1  407.86   18.10
   2  -2   1  470.75   42.10
  -2  -2  -1  504.25   22.10
   2   2   1  436.36   18.70
   3  -2   1   28.40    3.00
  -3  -2  -1   46.70    6.30
  -3  -2  -1   36.50    2.60
   3  -2   1   27.80    2.90
  -3   2  -1   30.50    3.90
  -3   2  -1   28.30    2.40
   3   2   1   41.20    3.90
   4  -2   1   28.80    3.50
  -4  -2  -1   40.80    6.90
  -4  -2  -1   38.80    3.00
   4  -2   1   20.80   30.40
   4  -2   1   26.40    3.40
  -4   2  -1   30.10    2.10
   4   2   1   42.70    5.20
  -4   2  -1   27.60    4.40
   4   2   1   31.00    4.30
   5  -2   1  272.17   14.30
  -5  -2  -1  289.67   13.70
   5  -2   1  285.37   60.09
  -5  -2  -1  288.57   20.10
   5  -2   1  294.47   14.60
   5   2   1  288.57   15.60
   5   2   1  293.47   16.30
   5   2   1  372.26   59.49
   6   2   1   35.30   39.50
  -7  -2  -1   16.30    2.80
   7  -2   1   15.00    2.60
   7   2   1    6.50    5.80
   7   2   1   12.70    3.40
   7  -3  -1    8.50    2.10
  -7  -3   1    2.90    1.80
   7   3  -1    0.80    2.00
   7   3  -1    8.70    5.60
  -6  -3   1   80.89    5.90
   6  -3  -1   68.69    5.40
  -6  -3   1   59.79   12.20
   6  -3  -1  172.38   52.39
  -6  -3   1   68.29    5.10
   6   3  -1   71.59    6.90
   6   3  -1  144.49   49.50
   5  -3  -1  198.58   10.50
  -5  -3   1  201.48   10.30
   5  -3  -1  184.78   10.60
  -5  -3   1  200.28   17.20
   5   3  -1  198.68   12.10
   5   3  -1  191.68   45.30
   5   3  -1  228.98   13.40
   4  -3  -1   95.19    6.20
  -4  -3   1  107.19   11.10
   4  -3  -1  103.99    6.10
  -4  -3   1  101.69    5.90
  -4   3   1   96.89    8.10
   4   3  -1  162.28   48.30
   4   3  -1  107.39    8.30
   3  -3  -1  158.38    7.90
   3  -3  -1  146.49    7.60
  -3  -3   1  150.68    7.70
  -3  -3   1  154.08   12.40
   3   3  -1  197.08   32.70
   3   3  -1  168.68    9.30
  -3   3   1  154.78    7.10
   2  -3  -1  233.28   10.30
  -2  -3   1  227.68   10.30
   2  -3  -1  215.28   10.00
  -2  -3   1  245.68   14.60
   2   3  -1  225.98   11.00
   2   3  -1  225.08   10.90
   2   3  -1  234.48   11.20
   2   3  -1  261.07   25.80
  -1  -3   1  500.15   21.20
  -1  -3   1  540.95   24.50
   1  -3  -1  486.65   20.90
  -1  -3   1  492.95   20.90
   1  -3  -1  530.15   20.90
  -1   3   1  531.35   24.20
   1   3  -1  451.55   23.10
  -1   3   1  566.74   21.60
   1   3  -1  487.85   21.30
   0  -3   1 1329.87   56.29
   0  -3   1 1362.16   53.99
   0  -3  -1 1375.16   53.99
   0  -3  -1 1399.06   57.29
   0  -3  -1 1461.45   53.89
   0  -3   1 1323.67   53.69
   0   3  -1 1273.17   54.79
   0   3   1 1267.07   54.69
   0   3  -1 1259.57   55.99
   1  -3   1 1004.70   40.10
   1  -3   1 1035.00   43.90
  -1  -3  -1  999.80   43.60
  -1  -3  -1  967.10   40.20
  -1   3  -1  947.01   40.60
   1   3   1 1003.80   41.30
  -1   3  -1  970.40   41.90
   2  -3   1  282.17   12.80
   2  -3   1  283.57   13.00
  -2  -3  -1  301.47   13.30
  -2  -3  -1  328.77   17.60
   2  -3   1  337.87   38.70
   2   3   1  303.17   13.80
  -2   3  -1  292.87   13.30
   2   3   1  369.16   32.00
  -2   3  -1  296.77   18.10
   2   3   1  310.57   14.10
  -3  -3  -1  171.78   13.10
   3  -3   1  184.28    8.50
   3  -3   1  180.88    8.40
  -3  -3  -1  171.88    8.50
  -3   3  -1  169.28   11.40
  -3   3  -1  171.98    9.40
   3   3   1  168.18    9.70
   3   3   1  171.28    9.50
   3   3   1  225.98   33.70
   4  -3   1  114.79    6.50
  -4  -3  -1   99.79   11.40
  -4  -3  -1  107.09    6.40
   4  -3   1  108.79    6.40
   4   3   1  215.18   42.80
   4   3   1  130.89    8.70
   4   3   1  106.59    7.70
  -4   3  -1  117.19    5.70
   5  -3   1  224.88   51.19
  -5  -3  -1  111.69    6.90
   5  -3   1  107.19    6.80
   5  -3   1  101.79    7.00
  -5  -3  -1  117.49   12.70
   5   3   1  141.89    9.80
   5   3   1  122.09    8.80
  -6  -3  -1   57.99    4.60
   6  -3   1   54.89    4.70
   6   3   1   60.99    6.50
   6   3   1  180.08   54.29
   6   3   1   61.79   10.70
   7  -3   1    3.20    1.90
  -7  -3  -1    2.30    1.50
   7   3   1    5.00    2.50
   7   3   1    5.00    3.00
  -7  -4   1   32.90    3.40
   7   4  -1   35.00    5.00
   7   4  -1   30.50    4.50
  -6  -4   1   58.29    5.00
  -6  -4   1   60.09   12.40
  -6  -4   1   55.79    4.70
   6  -4  -1   58.69    5.20
   6   4  -1  120.99   51.29
   6   4  -1   61.59    6.40
   6   4  -1   59.19    7.40
   5  -4  -1  696.03   77.39
  -5  -4   1  595.54   25.60
   5  -4  -1  535.75   24.90
  -5  -4   1  554.74   34.90
   5  -4  -1  547.55   24.80
   5   4  -1  606.04   28.50
   5   4  -1  517.45   73.39
  -4  -4   1   65.09    9.50
   4  -4  -1   49.90    4.10
   4  -4  -1   50.29    3.80
  -4  -4   1   43.30    3.90
   4   4  -1   63.49   10.60
   4   4  -1   56.09    5.50
  -4   4   1   46.90    8.00
   4   4  -1   50.99   28.10
  -3  -4   1  702.33   36.20
   3  -4  -1  668.63   29.00
   3  -4  -1  774.32   64.49
   3  -4  -1  696.83   29.40
  -3  -4   1  702.23   29.70
   3   4  -1  701.53   56.39
   3   4  -1  712.23   30.60
  -3   4   1  710.13   29.40
   3   4  -1  690.13   31.00
   2  -4  -1  147.79    6.80
   2  -4  -1  131.09    6.50
  -2  -4   1  129.09    8.00
  -2  -4   1  151.28   11.50
  -2  -4   1  145.59    6.80
   2  -4  -1  155.78    7.00
   2   4  -1  138.59    7.50
   2   4  -1  139.19   20.70
   2   4  -1  136.99    8.00
  -1  -4   1 2311.67   91.79
   1  -4  -1 2303.27   91.29
  -1  -4   1 2373.06   96.09
   1  -4  -1 2269.37   98.09
  -1  -4   1 2353.96   91.39
   1  -4  -1 2225.08   91.39
  -1   4   1 2322.37   92.39
   1   4  -1 2204.88   92.89
   1   4  -1 2153.58   91.69
   0  -4  -1 2834.32  115.09
   0  -4   1 2771.22  110.29
   0  -4   1 2736.23  113.89
   0  -4   1 2739.73  110.49
   0  -4  -1 2767.22  110.49
   0  -4  -1 2728.43  110.19
   0   4  -1 2737.23  111.69
   0   4   1 2748.72  111.69
  -1  -4  -1 2959.90  123.79
   1  -4   1 2926.51  119.09
  -1  -4  -1 3008.20  119.09
  -1  -4  -1 3011.20  119.49
   1  -4   1 3156.98  124.39
   1   4   1 3029.10  120.79
  -1   4  -1 2926.21  120.09
   1   4   1 2792.72  119.39
   2  -4   1  111.99    5.50
   2  -4   1   90.29    4.40
  -2  -4  -1   95.19    5.30
   2  -4   1   96.89    4.70
  -2  -4  -1   96.59    9.30
   2   4   1   94.99    6.30
   2   4   1   94.29   18.80
  -2   4  -1   94.49    6.40
   2   4   1   93.59    5.80
  -3  -4  -1  311.97   13.90
   3  -4   1  266.97   13.10
  -3  -4  -1  324.77   20.00
   3  -4   1  324.47   46.00
   3  -4   1  284.37   13.10
  -3   4  -1  276.37   14.70
   3   4   1  317.97   14.90
   3   4   1  306.77   14.50
   3   4   1  348.67   38.80
  -3   4  -1  305.37   13.80
   3   4   1  311.47   15.10
   4  -4   1   63.59    4.10
   4  -4   1   56.59    4.00
  -4  -4  -1   52.79    4.20
  -4  -4  -1   51.89    9.10
   4   4   1   67.89    7.60
   4   4   1   51.39    5.70
   4   4   1   61.99   27.50
  -5  -4  -1  204.58   11.10
   5  -4   1  184.28   10.30
   5  -4   1  358.66   66.49
  -5  -4  -1  258.67   20.60
   5   4   1  197.98   12.60
   5   4   1  231.08   13.90
  -6  -4  -1  119.59   20.40
  -6  -4  -1  138.09    8.50
  -6  -4  -1  136.19    8.30
   6  -4   1  250.37   56.59
   6   4   1  144.99   10.10
   6   4   1  155.48   11.20
   6   4   1   68.09   44.30
  -7  -4  -1    1.80    1.70
  -7  -4  -1    5.10    2.20
   7   4   1    3.20    3.30
   7   4   1    2.70    2.30
  -7  -5   1    3.40    1.50
  -7  -5   1    2.70    1.70
   7   5  -1    5.80    3.40
   7   5  -1    2.90    2.30
  -6  -5   1   14.00    2.70
  -6  -5   1   11.00    2.60
  -6  -5   1  -17.20   14.60
   6   5  -1   11.60    3.70
   6   5  -1   10.00    4.40
   6   5  -1    7.40   48.30
  -5  -5   1    7.90    2.30
   5  -5  -1    6.90    1.90
  -5  -5   1   16.80    6.90
  -5  -5   1    7.30    2.10
   5  -5  -1    6.50    1.50
   5   5  -1    9.00    4.30
   5   5  -1    2.70    2.40
   5   5  -1   71.19   36.50
  -4  -5   1    3.90    4.70
   4  -5  -1    3.00    1.40
  -4  -5   1    0.20    1.30
   4  -5  -1    5.70    1.30
  -4  -5   1    1.50    1.40
   4   5  -1    4.60    3.00
   4   5  -1    0.90    2.60
   3  -5  -1   21.70    1.70
  -3  -5   1   23.90    2.60
  -3  -5   1   20.70    2.40
  -3  -5   1   16.60    5.40
   3   5  -1   15.80    3.60
   3   5  -1   17.80    3.00
   3   5  -1   19.00    3.20
   3   5  -1   19.00   12.40
   2  -5  -1  187.48    8.60
  -2  -5   1  212.18   15.20
   2  -5  -1  212.28    9.60
  -2  -5   1  205.38    9.90
  -2  -5   1  215.98    9.50
   2  -5  -1  188.78    9.30
  -2   5   1  220.68   10.50
   2   5  -1  211.38   11.30
   2   5  -1  202.78   10.20
  -1  -5   1   63.39    4.00
  -1  -5   1   67.39    3.60
   1   5  -1   69.19    5.60
   1   5  -1   65.79    4.00
   0  -5  -1  147.49    7.10
   0  -5   1  158.28    7.20
   0  -5  -1  156.58   12.20
   0  -5   1  151.08    7.40
   0  -5  -1  150.38    7.40
   0  -5   1  191.68   12.10
   0   5  -1  169.98    9.10
   0   5   1  159.68    8.90
   1  -5   1  231.68   10.20
  -1  -5  -1  224.28   10.60
  -1  -5  -1  246.58   15.50
   1  -5   1  230.78   10.20
  -1  -5  -1  227.48   10.10
   1   5   1  244.58   12.30
   1   5   1  206.88   10.40
  -2  -5  -1  350.56   21.20
  -2  -5  -1  342.87   15.50
  -2  -5  -1  339.77   15.10
   2  -5   1  382.06   15.90
   2  -5   1  318.87   14.60
   2   5   1  333.57   15.80
   2   5   1  370.96   34.90
   2   5   1  347.97   17.00
   3  -5   1  101.19    5.20
   3  -5   1   95.89    5.50
  -3  -5  -1  125.09   12.30
   3  -5   1  136.69   31.20
  -3  -5  -1  112.19    6.50
   3   5   1  121.29    7.90
  -3   5  -1   93.89    7.50
  -3   5  -1  129.69    7.00
   3   5   1  120.09    7.40
   3   5   1  150.78   33.70
   3   5   1  112.29    7.30
   4   5   1   77.79   32.30
  -4   5  -1   99.19    6.40
  -5  -5  -1  112.79   15.40
  -5  -5  -1  127.99    8.00
  -5  -5  -1  125.89    7.70
   5   5   1  120.09   10.10
   5   5   1  116.99   45.00
  -6  -5  -1   38.90   17.80
  -6  -5  -1    3.80    1.70
  -6  -5  -1    0.90    1.70
   6   5   1    4.80    3.70
   6   5   1    3.80    2.80
  -7  -5  -1    7.50    2.00
  -7  -5  -1    6.50    1.90
   7   5   1    5.10    3.80
   7   5   1   12.90    3.30
  -7  -6   1    8.20    2.00
  -7  -6   1    4.70    1.90
   7   6  -1    7.30    2.30
   7   6  -1    8.20    3.40
  -6  -6   1   69.39    5.50
  -6  -6   1   67.39    5.60
   6   6  -1   82.19    8.80
   6   6  -1   82.69    7.30
  -5  -6   1   46.00   11.00
  -5  -6   1   33.00    3.70
  -5  -6   1   26.80    3.60
   5   6  -1   19.90    3.70
   5   6  -1   26.20    5.70
   5   6  -1  -16.60   35.40
  -4  -6   1  146.69    7.90
   4  -6  -1  132.99    7.20
  -4  -6   1  146.49    8.40
  -4  -6   1  138.09   15.50
   4   6  -1  132.19    9.20
   4   6  -1  128.29   36.50
  -4   6   1  129.99    8.10
  -3  -6   1  166.58    8.30
  -3  -6   1  168.28    8.90
   3  -6  -1  159.18    7.90
  -3  -6   1  160.38   15.20
   3  -6  -1  149.69    7.00
   3   6  -1  156.08    9.90
   3   6  -1  149.49   10.00
  -3   6   1  185.28    9.50
   3   6  -1  159.58    9.40
   3   6  -1  144.39   28.70
   2  -6  -1  523.05   22.40
  -2  -6   1  520.95   23.10
  -2  -6   1  521.25   22.40
   2   6  -1  527.35   24.80
  -2   6   1  550.24   23.90
   2   6  -1  516.45   23.10
  -1  -6   1  571.94   24.00
  -1  -6   1  602.74   30.90
  -1  -6   1  554.54   24.50
   1  -6  -1  569.14   24.00
   1  -6  -1  564.04   32.60
   1  -6  -1  564.24   23.90
  -1   6   1  658.73   26.30
   1   6  -1  527.05   24.20
   1   6  -1  565.44   26.40
   0  -6   1   94.79    9.50
   0  -6   1   80.39    4.80
   0  -6  -1   84.99    4.40
   0  -6  -1   90.79    4.90
   0   6  -1   95.59    6.70
   1  -6   1  144.39    7.40
  -1  -6  -1  162.58    8.00
   1  -6   1  165.48   13.70
  -1  -6  -1  158.38    7.30
  -1   6  -1  143.09    9.00
   1   6   1  160.58    7.90
  -2  -6  -1   63.59    4.10
  -2  -6  -1   63.59    4.80
  -2  -6  -1   82.99   10.20
   2  -6   1   81.29    4.70
   2   6   1   61.09    4.90
   2   6   1   77.79    6.60
  -3  -6  -1  262.47   12.60
  -3  -6  -1  256.27   19.50
  -3  -6  -1  240.48   11.60
   3   6   1  244.68   12.90
  -3   6  -1  230.68   12.70
   3   6   1  226.18   13.30
   3   6   1  262.37   40.80
   3   6   1  248.48   13.50
  -4  -6  -1  262.87   22.00
  -4  -6  -1  280.97   14.10
  -4  -6  -1  273.37   13.40
   4   6   1  308.27   51.79
   4   6   1  278.47   15.10
  -4   6  -1  271.57   13.80
   4   6   1  273.37   15.80
  -5  -6  -1   78.89    6.20
  -5  -6  -1   70.69   14.70
  -5  -6  -1   76.99    5.80
   5   6   1   35.60   36.10
   5   6   1   89.49    8.80
   5   6   1   75.59    7.30
  -6  -6  -1   47.60    4.50
  -6  -6  -1   36.60    4.10
   6   6   1   37.70    6.50
   6   6   1   47.80    6.00
  -7  -6  -1    1.10    1.70
  -7  -6  -1    4.80    1.80
   7   6   1    3.80    3.10
   7   6   1    5.90    2.60
  -6  -7   1   10.60    2.40
  -6  -7   1    8.70    2.30
   6   7  -1    9.10    3.20
   6   7  -1   11.00    4.60
  -5  -7   1   45.40    4.30
  -5  -7   1   45.50    4.70
  -5  -7   1   40.50   10.60
   5   7  -1   52.19    5.90
   5   7  -1   35.30    6.50
   5   7  -1  -23.50   36.30
  -4  -7   1  272.37   23.70
  -4  -7   1  291.57   13.70
  -4  -7   1  296.07   14.70
  -4   7   1  281.27   14.40
   4   7  -1  251.27   16.10
   4   7  -1  308.17   51.79
   4   7  -1  275.67   15.20
  -3  -7   1  219.28   10.70
  -3  -7   1  232.28   11.80
  -3  -7   1  209.48   18.90
   3   7  -1  220.28   11.90
   3   7  -1  203.98   12.70
   3   7  -1  244.18   36.90
  -3   7   1  217.98   12.00
   3   7  -1  200.78   12.70
   2  -7  -1   95.99    5.50
  -2  -7   1  100.79   11.90
  -2  -7   1   96.89    6.20
  -2  -7   1   93.29    5.30
   2   7  -1   84.89    6.00
   2   7  -1  100.29    7.90
  -2   7   1  102.19    7.20
  -1  -7   1  108.09    6.20
  -1  -7   1  130.19   12.30
   1  -7  -1  113.69    5.70
   1  -7  -1   93.29   12.20
   1  -7  -1  106.99    5.70
  -1  -7   1  109.59    5.70
   1   7  -1  101.09    5.90
  -1   7   1  111.59    7.90
   1   7  -1  120.39    8.50
   0  -7  -1  100.19    5.50
   0  -7  -1   98.29    5.10
   0  -7   1  108.79   11.50
   0  -7   1  102.49    5.20
   0  -7   1   96.09    5.50
   0  -7  -1  102.59   11.70
   0   7   1  101.29    7.60
   0   7   1   86.49    4.90
   0   7  -1  110.19    7.80
  -1  -7  -1  374.56   24.40
   1  -7   1  380.76   24.70
   1  -7   1  368.96   16.10
  -1  -7  -1  355.86   15.90
   1  -7   1  361.56   16.20
  -1  -7  -1  347.57   16.60
   1   7   1  366.06   18.90
  -1   7  -1  436.06   18.90
   1   7   1  335.87   16.20
  -2  -7  -1  559.34   25.40
  -2  -7  -1  561.24   24.40
  -2  -7  -1  584.64   33.90
   2  -7   1  568.44   24.70
   2   7   1  615.34   27.70
   2   7   1  554.64   25.30
  -2   7  -1  575.34   26.60
  -3  -7  -1  285.67   23.00
  -3  -7  -1  316.87   14.30
  -3  -7  -1  304.07   15.10
   3   7   1  290.67   16.10
  -3   7  -1  308.77   15.90
   3   7   1  314.77   41.60
   3   7   1  325.67   16.60
   3   7   1  286.47   16.30
  -4  -7  -1   75.29    6.30
  -4  -7  -1  116.49   15.10
  -4  -7  -1   82.39    5.80
   4   7   1   79.89    7.30
  -4   7  -1   78.99    6.40
   4   7   1   90.69    8.60
   4   7   1  109.09   34.50
  -5  -7  -1   80.69   15.20
  -5  -7  -1   83.89    6.50
  -5  -7  -1   75.29    5.90
   5   7   1  113.89   46.50
   5   7   1   89.99    7.90
   5   7   1   87.39    8.90
  -6  -7  -1   60.49    5.20
  -6  -7  -1   58.49    5.00
   6   7   1   58.29    7.30
   6   7   1   61.39    6.60
  -6  -8   1    6.50    2.20
  -6  -8   1    9.20    2.30
   6   8  -1    6.80    4.10
   6   8  -1    9.50    3.00
  -5  -8   1   36.10   11.90
  -5  -8   1   43.40    4.70
  -5  -8   1   43.40    4.20
   5   8  -1   34.20    6.50
   5   8  -1   39.20    5.50
   5   8  -1   47.30   41.30
  -4  -8   1   27.20    3.30
  -4  -8   1   28.60   12.70
  -4  -8   1   28.70    3.90
   4   8  -1   20.20   25.70
  -4   8   1   21.40    3.70
   4   8  -1   28.30    4.40
   4   8  -1   30.20    6.20
  -3  -8   1    9.60    5.50
  -3  -8   1    6.70    2.10
  -3  -8   1    7.50    1.80
   3   8  -1    7.20    3.30
   3   8  -1    9.10   10.30
   3   8  -1    3.90    3.30
   3   8  -1    8.60    2.60
  -3   8   1    8.50    3.10
  -2  -8   1  192.78   10.80
  -2  -8   1  197.58   18.20
   2  -8  -1  191.38    9.50
   2   8  -1  177.58    9.90
   2   8  -1  192.68   12.60
  -2   8   1  200.48   12.00
  -1  -8   1  221.38   10.30
   1  -8  -1  214.58   10.30
   1  -8  -1  215.48   20.00
  -1  -8   1  206.28   10.80
   1  -8  -1  223.78   10.30
  -1  -8   1  240.38   19.10
   1   8  -1  234.78   13.70
  -1   8   1  213.28   12.80
   1   8  -1  202.28   10.20
   0  -8   1   95.09    5.90
   0  -8   1   99.09    5.60
   0  -8   1  100.59   12.60
   0  -8  -1  109.19    6.00
   0  -8  -1  107.79    5.60
   0   8   1  109.09    5.40
   0   8  -1  113.69    9.00
   1  -8   1  151.48   15.80
   1  -8   1  151.08    7.70
  -1  -8  -1  146.99    8.20
   1  -8   1  145.29    7.80
  -1  -8  -1  164.78   16.50
  -1  -8  -1  153.88    7.60
   1   8   1  138.29    7.80
  -1   8  -1  150.38   10.20
   1   8   1  180.48   11.30
  -2  -8  -1  207.28   18.50
   2  -8   1  152.68    8.50
  -2  -8  -1  165.68    8.40
  -2   8  -1  154.58   10.50
   2   8   1  149.79    8.90
  -3  -8  -1    1.50    1.30
  -3  -8  -1   12.50    5.80
  -3  -8  -1    1.00    1.60
   3   8   1   -0.40    2.20
   3   8   1   21.30   18.20
   3   8   1   -0.70    2.70
  -4  -8  -1   36.60    4.40
  -4  -8  -1   34.40    3.70
   4   8   1   31.40    5.70
   4   8   1   43.50    5.50
   4   8   1    0.00   25.50
  -4   8  -1   37.20    4.90
  -5  -8  -1   17.10    9.00
  -5  -8  -1    3.50    2.10
   5   8   1   10.70    3.60
   5   8   1   10.30   42.50
   5   8   1    5.10    3.70
  -6  -8  -1   -0.90    1.40
  -6  -8  -1   -2.70    1.30
   6   8   1    0.10    2.00
   6   8   1   -0.10    2.90
  -6  -9   1   44.10    3.90
  -6  -9   1   37.50    4.30
   6   9  -1   45.20    4.90
   6   9  -1   41.40    6.40
  -5  -9   1    6.40    2.40
  -5  -9   1   -8.20    8.70
  -5  -9   1   10.00    2.50
   5   9  -1   12.70    4.70
   5   9  -1   69.79   55.99
   5   9  -1   15.10    3.70
  -4  -9   1   87.79    6.10
  -4  -9   1   64.89   13.60
  -4  -9   1   95.69    7.60
   4   9  -1   92.19    9.00
   4   9  -1   96.29    7.30
  -3  -9   1   76.09    6.10
  -3  -9   1   71.29    5.10
  -3  -9   1   58.99   13.20
   3   9  -1   59.39    7.50
  -3   9   1   91.79    7.70
   3   9  -1   61.59   26.60
   3   9  -1   72.69    7.80
   3   9  -1   67.99    5.80
   2  -9  -1   14.50    2.40
  -2  -9   1    7.50    5.00
  -2  -9   1   12.70    2.20
  -2  -9   1   13.90    3.10
  -2   9   1    9.20    3.40
   2   9  -1   16.80    4.40
   2   9  -1   11.90    2.30
  -1  -9   1  127.49   15.50
  -1  -9   1  110.89    7.00
   1  -9  -1  116.59   15.50
   1  -9  -1  109.69    6.40
   1  -9  -1  114.39    6.40
  -1   9   1  145.59   10.40
   1   9  -1  117.19    9.90
   0  -9  -1  396.16   18.20
   0  -9  -1  381.26   29.80
   0  -9   1  399.36   17.80
   0  -9   1  385.26   35.70
   0  -9   1  397.36   18.30
   0  -9  -1  406.36   17.70
   0   9  -1  411.86   26.00
   0   9   1  459.05   27.80
  -1  -9  -1  119.49    7.10
   1  -9   1  114.59    6.60
  -1  -9  -1  117.19    6.40
  -1  -9  -1  101.59   14.60
   1  -9   1  127.89   15.70
   1   9   1  125.19   10.20
   1   9   1  108.19    6.40
  -1   9  -1  115.19    9.50
  -2  -9  -1   10.60    6.40
   2  -9   1    1.50    1.70
  -2  -9  -1    3.50    1.40
  -2  -9  -1    3.90    1.80
  -2   9  -1    5.90    3.00
   2   9   1    4.00    1.90
  -3  -9  -1  104.69    7.70
  -3  -9  -1  101.69   15.60
  -3  -9  -1  110.99    6.70
  -3   9  -1  114.29    9.20
   3   9   1  111.89    9.50
   3   9   1   96.29    9.20
   3   9   1  104.69   33.20
   3   9   1  107.19    7.60
  -4  -9  -1   66.39    6.10
  -4  -9  -1   47.00   12.00
  -4  -9  -1   57.89    4.80
   4   9   1   63.29   32.10
   4   9   1   58.19    6.00
   4   9   1   60.19    7.70
  -5  -9  -1    4.70   10.50
   5   9   1  -22.00   64.69
  -6  -9  -1    5.00    1.90
  -6  -9  -1    4.00    2.00
   6   9   1   10.60    3.50
   6   9   1   11.10    3.00
  -5 -10   1    2.10    1.90
  -5 -10   1    1.60    1.70
   5  10  -1    0.80    2.00
   5  10  -1    3.30    3.70
  -4 -10   1   41.30    4.00
  -4 -10   1   28.50   10.50
  -4 -10   1   38.70    5.00
   4  10  -1   31.00   36.10
   4  10  -1   34.10    4.50
   4  10  -1   46.90    7.60
  -3 -10   1   30.50    4.30
  -3 -10   1   32.70    3.60
  -3 -10   1   25.70    9.10
   3  10  -1   25.60    5.70
  -3  10   1   40.80    6.10
   3  10  -1   30.60    5.90
   3  10  -1   34.40    3.90
  -2 -10   1   39.90    4.30
   2 -10  -1   41.10    3.90
  -2 -10   1   29.10    9.40
  -2 -10   1   43.50    3.80
   2  10  -1   37.20    6.30
  -2  10   1   48.70    6.50
   2  10  -1   39.70    3.60
  -1 -10   1   25.90    3.40
   1 -10  -1   27.70    3.10
  -1 -10   1   25.30    8.60
  -1 -10   1   30.90    3.20
  -1  10   1   30.20    5.80
   1  10  -1   32.30    7.50
   0 -10   1    5.80    1.80
   0 -10   1    7.40    6.40
   0 -10  -1   10.80    6.00
   0 -10   1    9.70    2.10
   0 -10  -1    9.00    1.90
   0  10   1   15.30    5.30
   0  10  -1   15.10    5.30
   1 -10   1   45.60   10.90
  -1 -10  -1   70.49   15.50
   1 -10   1   72.79    5.00
  -1 -10  -1   69.59    4.60
  -1 -10  -1   67.59    5.20
   1  10   1   76.09    8.60
   1  10   1   64.19    4.50
  -1  10  -1   77.89    8.10
  -2 -10  -1  157.38    8.20
  -2 -10  -1  155.98    9.40
   2 -10   1  153.78    8.60
  -2 -10  -1  153.38   19.50
   2  10   1  141.79   11.80
   2  10   1  122.09    8.00
  -3 -10  -1  181.68    9.60
  -3 -10  -1  163.18   21.00
  -3 -10  -1  172.38   10.80
   3  10   1  173.18   44.00
   3  10   1  171.98   10.30
   3  10   1  157.28   12.70
   3  10   1  182.98   12.80
  -3  10  -1  211.48   13.20
  -4 -10  -1   37.20   10.60
  -4 -10  -1   46.70    5.30
  -4 -10  -1   41.30    4.10
   4  10   1   53.99    7.70
   4  10   1   47.00   29.10
   4  10   1   47.80    5.20
  -4  10  -1   32.70    8.40
  -5 -10  -1    4.50    1.90
  -5 -10  -1    5.20    2.30
   5  10   1    5.00    2.50
   5  10   1    9.50    4.20
  -5 -11   1   47.10    4.30
  -5 -11   1   37.10    4.90
   5  11  -1   69.69    8.90
   5  11  -1   49.40    4.50
  -4 -11   1   10.70    2.90
  -4 -11   1   29.20   10.50
  -4 -11   1   10.10    2.40
   4  11  -1   11.80    4.70
  -4  11   1    9.40    3.80
   4  11  -1   12.00    2.60
  -3 -11   1   52.69   13.00
   3  11  -1   24.10   20.10
   3  11  -1   42.40    6.70
   3  11  -1   47.70    4.30
  -3  11   1   53.89    7.20
  -2 -11   1    6.60    2.00
  -2 -11   1    5.60    6.60
  -2 -11   1    5.90    2.20
   2 -11  -1    7.70    2.10
   2  11  -1   10.80    2.10
   2  11  -1    7.20    3.70
   2  11  -1   12.30    4.60
  -2  11   1    8.10    3.80
  -1 -11   1  123.19    7.20
  -1 -11   1  112.49    7.70
  -1 -11   1  108.39   18.90
   1 -11  -1  117.19    7.10
   1  11  -1  136.59   12.20
  -1  11   1  137.89   11.50
   0 -11  -1  698.83   32.10
   0 -11  -1  742.63   50.99
   0 -11   1  737.13   49.30
   0 -11   1  741.63   31.60
   0 -11  -1  724.03   31.40
   0 -11   1  676.13   32.10
   0  11   1  871.01   39.00
   0  11  -1  715.73   36.90
  -1 -11  -1  289.87   13.90
   1 -11   1  303.07   14.40
  -1 -11  -1  297.17   29.20
  -1 -11  -1  275.27   14.70
  -1  11  -1  298.27   18.60
   1  11   1  295.27   19.00
  -2 -11  -1   62.99   15.40
  -2 -11  -1   65.89    4.80
   2 -11   1   48.80    4.80
  -2 -11  -1   64.69    5.50
   2  11   1   54.79    4.40
  -2  11  -1   67.39    8.10
   2  11   1   66.69    8.10
  -3 -11  -1   93.99   17.80
  -3 -11  -1   99.19    8.00
  -3  11  -1  118.09    9.80
   3  11   1   87.29    6.60
   3  11   1   41.50   28.20
   3  11   1   81.19    8.90
  -4 -11  -1   35.40   14.10
  -4 -11  -1   49.40    5.20
  -4 -11  -1   48.20    4.40
   4  11   1   51.39    5.00
  -4  11  -1   49.40    6.80
   4  11   1   42.30    6.90
  -5 -11  -1   11.60    3.30
   5  11   1   13.20    5.10
   5  11   1   16.50    3.00
  -4 -12   1   53.89    4.50
  -4 -12   1   45.60    5.00
  -4  12   1   46.90    7.60
   4  12  -1   59.49    8.00
  -3 -12   1   51.09    5.30
  -3 -12   1   28.00   12.90
  -3 -12   1   58.79    4.70
  -3  12   1   50.39    7.50
   3  12  -1   43.10    7.10
   3  12  -1   60.29   35.50
   3  12  -1   64.59    8.10
  -2 -12   1    8.70    7.40
  -2 -12   1    9.80    2.80
   2 -12  -1   16.10    2.90
   2  12  -1   11.10    4.70
   2  12  -1   17.50   18.00
  -2  12   1   15.30    8.10
  -1 -12   1   74.39    6.00
   1 -12  -1   71.19    5.40
  -1 -12   1   76.79    5.40
  -1 -12   1   78.99   17.80
  -1  12   1   91.29    9.70
   1  12  -1   85.19    9.70
   0 -12   1   24.20   11.30
   0 -12  -1   31.20    3.40
   0 -12  -1   36.50   13.30
   0 -12   1   30.50    3.60
   0 -12   1   26.80    3.40
   0 -12  -1   22.90    3.30
   0  12   1   26.80    5.60
   0  12  -1   40.60    8.00
  -1 -12  -1   17.30    2.80
   1 -12   1   14.50    2.70
  -1 -12  -1   15.10   10.10
  -1 -12  -1   10.70    2.50
  -1  12  -1   12.40    5.30
   1  12   1    4.50    3.40
  -2 -12  -1   93.19    7.50
  -2 -12  -1   99.79    8.50
  -2 -12  -1   84.59   18.70
   2 -12   1   93.49    6.50
   2  12   1   81.39   11.80
   2  12   1   64.59   25.80
   2  12   1   98.69   11.90
  -3 -12  -1    5.90    2.30
  -3 -12  -1   14.00    8.80
  -3 -12  -1   11.90    2.50
  -3  12  -1    6.50    3.80
   3  12   1    5.90   29.20
   3  12   1    5.40    4.00
   3  12   1    7.60    4.50
   3  12   1    6.30    2.40
  -4 -12  -1    3.10    1.60
  -4 -12  -1    4.10    2.00
   4  12   1    9.20    4.50
  -4  12  -1    5.60    3.50
  -4 -13   1    7.60    1.90
  -4 -13   1    8.80    2.50
   4  13  -1   13.20    4.60
  -4  13   1   16.60    4.00
  -3 -13   1   32.10    3.50
  -3 -13   1   28.60    4.10
  -3  13   1   27.60    5.80
   3  13  -1   18.80    5.10
   3  13  -1   33.30    6.20
   2 -13  -1    1.10    2.40
  -2 -13   1    2.80    1.90
  -2 -13   1  -15.30   10.80
  -2 -13   1    1.00    1.50
   2  13  -1   -3.60    2.80
   2  13  -1   -1.00    3.30
  -2  13   1    0.90    3.50
   2  13  -1   -5.30   18.60
  -1 -13   1    9.90    9.90
  -1 -13   1    2.90    1.70
   1 -13  -1   -2.10    1.70
  -1 -13   1    1.80    1.70
   1  13  -1    2.70    3.10
  -1  13   1    0.10    3.20
   0 -13   1    6.80   12.20
   0 -13  -1   -1.30    1.50
   0 -13   1    1.10    1.60
   0  13   1    2.30    3.90
   0  13  -1    3.70    4.10
  -1 -13  -1    6.00    2.10
  -1 -13  -1    4.90    1.80
  -1 -13  -1   16.00   11.10
   1 -13   1    6.80    2.20
  -1  13  -1    3.20    3.40
   1  13   1    7.80    4.60
   2 -13   1   34.20    4.10
  -2 -13  -1   26.40    3.20
  -2 -13  -1   23.30    3.50
  -2 -13  -1   13.00   14.60
   2  13   1   33.10    5.90
  -2  13  -1   25.20    6.20
   2  13   1  -15.70   19.70
   2  13   1   25.30    5.80
  -3 -13  -1    4.10    2.10
  -3 -13  -1    4.10    1.90
  -3  13  -1    2.40    3.10
   3  13   1    6.20    4.00
   3  13   1    4.90    3.60
  -4 -13  -1    7.60    2.50
  -4 -13  -1    9.00    2.00
  -4  13  -1   14.00    3.90
   4  13   1   10.60    4.00
  -3 -14   1   11.10    2.80
   3  14  -1   15.20    4.80
  -3  14   1   15.30    3.90
   3  14  -1   22.60    4.90
  -2 -14   1    2.60    1.70
  -2 -14   1    3.90    1.80
   2  14  -1    0.30    3.20
  -2  14   1    3.70    3.40
   2  14  -1    0.80    2.90
  -1 -14   1   -1.40    1.30
  -1 -14   1   -1.40    2.00
   1 -14  -1   -2.40    1.90
   1  14  -1    0.40    2.60
   1  14  -1    0.60    3.50
  -1  14   1    4.90    4.20
   0 -14   1   61.49    4.90
   0 -14  -1   49.60    4.50
   0  14   1   68.59    9.50
   0  14  -1   64.49    9.00
  -1 -14  -1   45.30    5.00
  -1 -14  -1   57.09    4.70
   1 -14   1   60.89    5.10
   1  14   1   63.99    8.70
   1  14   1   56.69    6.60
  -1  14  -1   62.49    8.70
  -2 -14  -1    0.70    1.60
  -2 -14  -1    2.00    1.30
   2  14   1   -1.40    3.10
   2  14   1    2.60    2.90
  -2  14  -1    1.80    3.40
  -3 -14  -1   37.10    4.40
  -3 -14  -1   37.00    3.60
   3  14   1   42.00    6.30
  -3  14  -1   43.10    6.10
  -2 -15   1   26.70    4.20
  -2 -15   1   39.00    3.60
  -2  15   1   45.40    6.60
   2  15  -1   35.60    5.30
   2  15  -1   32.20    6.20
  -1 -15   1    3.70    1.70
   1  15  -1    3.00    2.60
  -1  15   1    5.30    4.70
   1  15  -1   -1.50    3.70
   0 -15  -1   20.60    3.10
   0 -15   1   24.00    3.40
   0  15  -1   22.00    3.40
   0  15  -1   15.60    5.00
   0  15   1   18.50    5.30
   0  15   1   20.40    3.60
   1 -15   1   11.10    2.80
   1  15   1    6.90    2.80
  -1  15  -1    0.20    3.80
  -2 -15  -1   48.50    3.90
  -2 -15  -1   29.10    4.10
  -2  15  -1   40.10    6.50
   2  15   1   47.90    6.10
   2  15   1   34.40    6.50
  -7   0   2    7.20    1.90
   7   0  -2    9.40    2.70
   7   0  -2    5.50    2.60
   6   0  -2    9.30    3.20
   6   0  -2  -66.89   37.00
   5   0  -2  271.37   14.10
  -5   0   2  274.97   12.00
   5   0  -2  203.88   47.30
   5   0  -2  265.57   14.80
   4   0  -2  724.93   31.70
  -4   0   2  720.83   35.90
  -4   0   2  720.23   30.00
   4   0  -2  734.53   67.89
   4   0  -2  748.33   32.50
   3   0  -2  302.67   14.00
  -3   0   2  287.97   12.70
  -3   0   2  317.67   17.10
   3   0  -2  302.87   14.50
   3   0  -2  299.37   37.40
   2   0  -2 2577.04  108.39
  -2   0   2 2742.43  110.69
   2   0  -2 2751.82  108.79
   2   0  -2 2718.63  127.39
  -1   0   2 5624.64  236.68
   1   0  -2 5876.21  237.58
   2   0   2  774.72   31.60
   2   0   2  740.63   31.70
  -2   0  -2  767.22   33.00
  -2   0  -2  775.82   31.20
   3   0   2   48.20    4.10
   3   0   2   33.90    3.60
  -3   0  -2   34.40    2.30
  -3   0  -2   36.30    4.70
   4   0   2  415.76   19.90
  -4   0  -2  430.66   22.60
   4   0   2  449.46   20.30
  -4   0  -2  426.06   18.50
   5   0   2  189.28   11.10
   5   0   2  105.59   42.80
  -5   0  -2  194.18    9.20
   5   0   2  210.28   11.40
  -5   0  -2  175.28   13.10
   6   0   2  144.09    9.10
   6   0   2  136.69   51.59
   6   0   2  144.29    9.50
   7   0   2  139.49    8.80
  -7  -1   2    7.50    1.80
   7  -1  -2    4.00    2.00
   7   1  -2    5.20    2.80
   7   1  -2    2.20    2.10
  -7   1   2    6.40    1.90
   6  -1  -2    3.50    2.30
   6  -1  -2    3.70    2.40
   6  -1  -2   63.49   45.10
   6   1  -2    3.80    2.50
   6   1  -2  -16.00   41.50
   6   1  -2    1.90    2.90
  -5  -1   2   62.49    8.90
  -5  -1   2   59.39    3.80
   5  -1  -2   51.89    5.80
   5  -1  -2    8.60   30.20
   5  -1  -2   56.69    5.30
   5   1  -2   31.50   26.30
   5   1  -2   61.99    6.80
   5   1  -2   62.49    5.80
  -5   1   2   58.59    8.30
  -4  -1   2   60.39    3.80
   4  -1  -2   64.19    5.00
   4  -1  -2   66.09    5.70
  -4  -1   2   70.99    8.60
   4   1  -2   68.79    6.30
   4   1  -2   65.59    5.40
  -4   1   2   61.69    3.30
  -4   1   2   74.09    7.80
   4   1  -2   47.60   22.20
   3  -1  -2  516.95   23.90
   3  -1  -2  578.34   51.39
  -3  -1   2  519.15   23.10
   3  -1  -2  644.14   28.10
  -3  -1   2  561.84   27.90
  -3   1   2  561.34   26.80
   3   1  -2  647.84   53.29
   3   1  -2  556.14   24.80
   3   1  -2  522.95   24.20
   2  -1  -2    6.60    1.70
   2  -1  -2   16.70   11.20
  -1  -1   2  240.28   12.10
   1   1  -2  253.97   17.80
   0  -1   2   61.99    3.50
   0  -1  -2   68.29    4.90
   0   1  -2   62.09    7.50
   0   1   2   68.49    4.60
  -1  -1  -2  261.17   12.80
   1  -1   2  254.87   23.80
   1   1   2  305.27   14.20
  -1   1  -2  243.68   22.10
   1   1   2  255.97   20.90
   2  -1   2  817.22   35.30
   2  -1   2  907.81   58.79
  -2  -1  -2  877.11   37.70
   2  -1   2  820.62   35.30
  -2  -1  -2  867.71   34.90
  -2   1  -2  882.51   36.10
   2   1   2  823.62   35.60
   2   1   2  859.91   35.60
   2   1   2  917.71   58.09
   3  -1   2  116.99    6.70
   3  -1   2  172.68   35.00
   3  -1   2  113.49    7.40
  -3  -1  -2  129.29    6.00
   3   1   2  140.19    7.30
  -3   1  -2  111.69    5.70
  -3   1  -2  111.09    7.60
   4  -1   2  164.88    9.40
  -4  -1  -2  174.58    8.40
  -4  -1  -2  174.68   12.80
   4  -1   2  164.58    9.40
   4  -1   2  153.08   45.10
   4   1   2  184.58   10.20
  -4   1  -2  169.88    7.90
   4   1   2  206.48   37.60
   4   1   2  168.98    9.80
  -4   1  -2  161.68   10.70
   5  -1   2   95.29    6.80
  -5  -1  -2   84.09    5.20
   5  -1   2   79.19    6.20
   5  -1   2   75.39   34.80
  -5  -1  -2   99.19    9.70
   5   1   2   83.59    7.40
  -5   1  -2   77.79    4.70
   5   1   2   97.99   35.80
   5   1   2   87.09    7.00
   6  -1   2   31.90    4.30
   6  -1   2   11.60   41.00
  -6  -1  -2   20.90    2.70
   6   1   2   31.30    5.10
   6   1   2   27.90    4.50
   6   1   2   62.69   48.50
   7  -1   2    5.70    2.20
   7   1   2    3.10    1.90
  -7  -2   2   14.20    2.40
   7  -2  -2   10.60    2.30
   7   2  -2   13.90    3.60
   7   2  -2   12.90    3.20
  -7   2   2    9.90    2.00
   6  -2  -2   88.29    6.60
  -6  -2   2   93.19    5.70
   6  -2  -2   98.29    6.70
   6  -2  -2   -1.40   43.90
  -6  -2   2   81.39   13.90
   6   2  -2  164.78   55.49
   6   2  -2  101.69   12.30
   6   2  -2   93.49    8.30
   5  -2  -2   28.40    3.90
  -5  -2   2   29.90    3.10
  -5  -2   2   45.90    8.30
   5  -2  -2   31.90    4.40
   5   2  -2   36.50    4.90
  -5   2   2   23.40    5.10
   5   2  -2   20.70    4.80
  -4  -2   2    4.50    3.60
  -4  -2   2    2.10    1.10
   4  -2  -2    2.70    1.70
   4  -2  -2    1.30    1.80
   4  -2  -2   -3.20   19.50
  -4   2   2    2.30    2.50
   4   2  -2   30.40   18.60
   4   2  -2    3.00    2.40
   4   2  -2    3.10    2.60
   3  -2  -2 1208.18   50.89
  -3  -2   2 1235.18   55.99
   3  -2  -2 1273.47   84.39
  -3  -2   2 1223.08   50.59
   3   2  -2 1239.28   51.99
   3   2  -2 1303.37   81.19
  -2  -2   2  402.36   19.80
   2  -2  -2  329.17   38.90
  -2  -2   2  370.36   15.80
   2  -2  -2  388.36   16.30
   2  -2  -2  347.07   15.90
   2   2  -2  403.06   32.60
   2   2  -2  383.06   16.90
   1  -2  -2 6713.03  268.67
  -1  -2   2 6678.13  256.17
  -1  -2   2 6135.99  253.47
   1  -2  -2 6129.29  253.47
  -1   2   2 7316.27  286.47
   1   2  -2 5981.30  253.57
  -1   2   2 5675.83  257.27
   0  -2  -2 1277.47   51.99
   0  -2   2 1195.78   50.29
   0   2  -2 1178.28   50.19
   0   2   2 1232.08   51.39
   1  -2   2  290.87   29.50
   1  -2   2  275.37   11.30
  -1  -2  -2  303.67   14.20
  -1  -2  -2  255.37   11.30
  -1   2  -2  229.58   11.40
   2  -2   2  853.01   35.00
  -2  -2  -2  854.81   35.10
  -2  -2  -2  873.51   38.60
   2  -2   2  845.82   60.19
  -2   2  -2  834.02   35.40
   2   2   2  842.92   35.60
  -2   2  -2  810.92   35.10
   2   2   2  980.60   57.19
   3  -2   2  130.29    7.10
   3  -2   2  147.89    7.20
   3  -2   2  186.78   36.80
  -3   2  -2  136.49    7.80
  -3   2  -2  133.69    6.70
   4  -2   2   29.40    3.50
  -4  -2  -2   26.50    2.60
  -4  -2  -2   21.90    5.30
   4  -2   2   28.90    3.30
   4   2   2   32.40    4.80
  -4   2  -2   25.60    4.00
   4   2   2   30.10   30.40
  -4   2  -2   27.10    2.10
   4   2   2   24.70    3.80
  -5  -2  -2  393.26   26.10
  -5  -2  -2  473.05   20.10
   5  -2   2  451.75   20.70
   5  -2   2  425.56   20.10
   5  -2   2  429.26   72.69
   5   2   2  460.95   21.90
  -5   2  -2  424.06   18.90
   5   2   2  456.85   22.30
   5   2   2  491.85   67.79
   6  -2   2  124.39   46.10
  -6  -2  -2  148.99    8.10
   6  -2   2  142.39    8.70
   6   2   2   67.09   41.30
   6   2   2  142.59   10.10
  -7  -2  -2    8.80    2.30
   7  -2   2    9.00    2.40
   7   2   2   16.00    3.90
   7   2   2   11.20    3.10
   7  -3  -2  102.69    6.30
  -7  -3   2  108.59    7.20
   7   3  -2  103.99    7.70
   6  -3  -2   77.19    5.60
   6  -3  -2   21.60   44.30
   6  -3  -2   73.69    5.80
  -6  -3   2   77.49    5.30
  -6  -3   2  111.49   15.90
  -6  -3   2   84.59    6.30
   6   3  -2   65.49   10.10
   6   3  -2   78.29    7.10
   6   3  -2   74.99   48.40
  -5  -3   2   28.30    3.00
   5  -3  -2   26.80    3.50
   5  -3  -2   28.60    3.90
   5   3  -2   23.00    4.20
   5   3  -2   44.30   24.00
   5   3  -2   28.00    5.00
   4  -3  -2  191.08    9.70
  -4  -3   2  188.18   15.30
  -4  -3   2  181.58    9.20
   4  -3  -2  175.68    9.30
   4   3  -2  188.48   11.50
   4   3  -2  173.18   10.50
  -4   3   2  185.28   12.30
   4   3  -2  192.88   41.80
  -3  -3   2  637.14   27.20
   3  -3  -2  652.73   27.60
   3  -3  -2  790.82   61.69
  -3  -3   2  625.94   32.90
   3   3  -2  686.03   56.09
   3   3  -2  611.84   28.60
   3   3  -2  632.24   28.20
  -2  -3   2  103.29    5.20
   2  -3  -2  100.29    5.30
  -2  -3   2  111.29    9.20
   2  -3  -2   92.19    4.90
   2  -3  -2  113.19   23.20
   2   3  -2  106.69    6.30
   2   3  -2  102.79    5.80
   2   3  -2  109.29    6.00
   2   3  -2  101.59   17.90
  -1  -3   2 1015.60   42.60
  -1  -3   2  974.90   38.90
  -1  -3   2 1000.10   39.20
  -1   3   2  949.80   39.40
   1   3  -2  869.41   39.10
   0  -3  -2 4202.58  160.38
   0  -3   2 3976.90  155.98
   0  -3   2 3869.91  158.38
   0  -3  -2 3875.71  156.18
   0  -3   2 3929.31  156.18
   0   3  -2 3774.72  156.98
   0   3  -2 3714.73  158.18
   0   3   2 3958.40  157.08
   1  -3   2  697.53   48.00
   1  -3   2  697.93   28.00
   1  -3   2  710.23   30.90
  -1  -3  -2  691.53   31.60
  -1  -3  -2  714.23   28.20
  -1   3  -2  641.64   29.00
   1   3   2  685.73   29.20
  -1   3  -2  637.74   28.50
  -2  -3  -2  122.19    6.50
   2  -3   2  127.99    6.10
   2  -3   2  128.39    6.10
   2  -3   2  192.68   32.50
  -2  -3  -2  148.09   10.50
   2   3   2  135.19    7.20
   2   3   2  136.89    7.40
   2   3   2  151.88   22.60
  -2   3  -2  132.99    7.10
   3  -3   2  111.59    6.10
   3  -3   2  113.69    6.00
  -3  -3  -2  118.19    6.30
  -3   3  -2  117.59    6.30
   3   3   2  136.99    7.60
   4  -3   2  133.99    7.50
  -4  -3  -2  137.99    7.60
  -4  -3  -2  142.89   12.90
   4  -3   2  130.99    7.30
   4   3   2  153.08    9.30
  -4   3  -2  132.09    6.90
   4   3   2  158.68    9.60
   5  -3   2  431.16   73.19
   5  -3   2  261.97   12.90
   5  -3   2  273.67   13.60
  -5  -3  -2  253.87   19.80
  -5  -3  -2  275.67   13.50
   5   3   2  285.47   15.90
   5   3   2  274.67   15.20
   5   3   2  314.97   59.69
  -6  -3  -2   48.30    4.20
   6  -3   2   39.70    3.90
   6  -3   2    8.00   35.60
   6   3   2   35.90    5.50
   6   3   2   34.10    8.50
  -7  -3  -2   11.00    2.50
   7   3   2    8.10    3.70
   7   3   2   11.50    3.20
  -7  -4   2   16.70    2.70
   7   4  -2   17.90    3.70
   7   4  -2   23.20    4.30
  -6  -4   2   40.20   10.80
  -6  -4   2   29.40    3.30
  -6  -4   2   26.20    3.40
   6  -4  -2   31.20    3.20
   6   4  -2   22.10    4.40
   6   4  -2   30.00    6.00
   6   4  -2  101.49   53.49
  -5  -4   2  120.19    7.20
   5  -4  -2  114.19    6.70
  -5  -4   2  123.09   14.40
   5  -4  -2  110.79    7.00
  -5  -4   2  114.99    7.00
   5   4  -2  110.79    9.90
   5   4  -2   99.69   40.50
   5   4  -2  116.59    8.70
   4  -4  -2  136.69    7.80
  -4  -4   2  143.69    7.90
  -4  -4   2  135.69   13.70
   4  -4  -2  136.99    7.30
   4   4  -2  147.69   10.10
   4   4  -2  154.88   36.80
  -4   4   2  144.39   10.40
   4   4  -2  152.88    9.30
   3  -4  -2   32.50    2.90
  -3  -4   2   22.90    2.50
  -3  -4   2   40.80    7.00
   3  -4  -2   26.50    2.30
   3   4  -2   24.10    3.00
   3   4  -2   27.90   14.10
   3   4  -2   29.00    3.70
   3   4  -2   20.60    3.40
   2  -4  -2  304.87   13.30
  -2  -4   2  317.17   18.80
  -2  -4   2  321.37   14.50
   2  -4  -2  316.07   13.80
  -2  -4   2  314.57   13.80
  -2   4   2  311.97   14.10
   2   4  -2  317.07   14.50
   2   4  -2  329.47   29.50
   2   4  -2  318.47   15.20
   2   4  -2  330.97   15.00
   1  -4  -2   57.69    2.90
  -1  -4   2   49.80    3.20
  -1  -4   2   55.79    3.00
  -1  -4   2   64.39    6.60
   1   4  -2   51.19    4.30
   1   4  -2   46.70    3.30
   0  -4  -2  100.99    5.10
   0  -4   2  110.89    7.90
   0  -4   2   99.19    5.00
   0  -4  -2  102.69    4.90
   0  -4   2  103.39    4.80
   0  -4  -2  115.79    9.50
   0   4  -2   93.09    6.10
   0   4   2  105.39    6.20
  -1  -4  -2   52.39    3.30
  -1  -4  -2   57.99    3.00
  -1  -4  -2   55.89    6.60
   1   4   2   55.89    4.60
  -1   4  -2   46.60    4.00
  -1   4  -2   48.90    4.50
   2  -4   2  224.58    9.70
  -2  -4  -2  171.58    9.30
  -2  -4  -2  193.88   13.80
   2   4   2  193.38   25.70
   2   4   2  200.08   10.70
  -2   4  -2  224.48   10.10
   3  -4   2   87.89    4.80
  -3  -4  -2  102.39   10.30
  -3  -4  -2   94.69    5.50
   3  -4   2   88.59    4.80
   3   4   2   91.49    6.40
   3   4   2   87.89    5.90
   3   4   2   92.39    6.70
   3   4   2  151.38   27.10
  -5  -4  -2  156.48    8.90
  -5  -4  -2  144.89   15.80
   5  -4   2  143.89    8.10
   5   4   2  161.68   10.60
   5   4   2  152.88   11.10
   5   4   2  221.08   48.00
   6  -4   2   -4.10   37.50
  -6  -4  -2   14.80    3.10
   6  -4   2   24.60    3.70
  -6  -4  -2   17.70    2.90
   6   4   2   17.40   37.80
   6   4   2   14.30    4.60
   6   4   2   14.30    3.80
  -7  -4  -2    3.40    2.10
  -7  -4  -2    2.10    1.80
   7   4   2    4.00    3.00
   7   4   2    2.10    3.40
  -7  -5   2    7.80    2.20
  -7  -5   2   13.80    2.20
   7   5  -2   10.00    3.90
   7   5  -2   15.10    3.40
  -6  -5   2   81.69    6.00
  -6  -5   2   90.69   16.20
  -6  -5   2   86.69    6.10
   6   5  -2  131.79   53.09
   6   5  -2   84.29    7.50
   6   5  -2   83.49    9.10
   5  -5  -2  117.59    7.20
  -5  -5   2  137.19    7.90
  -5  -5   2  140.69    8.10
   5  -5  -2  128.09    6.80
  -5  -5   2  112.29   15.20
   5   5  -2  134.69   10.80
   5   5  -2  139.79   38.10
   4  -5  -2  222.58   11.10
  -4  -5   2  252.77   12.10
   4  -5  -2  228.48   11.70
  -4  -5   2  247.98   20.00
  -4  -5   2  239.18   12.30
   4   5  -2  299.97   49.30
   4   5  -2  254.47   13.60
   4   5  -2  255.67   14.60
  -4   5   2  275.47   14.50
  -3  -5   2   19.60    2.40
  -3  -5   2   18.10    2.40
   3  -5  -2   18.70    2.40
  -3  -5   2   25.30    6.50
   3  -5  -2   20.10    1.70
   3   5  -2   16.90    2.90
   3   5  -2   14.00    3.10
   3   5  -2   19.10    3.30
   3   5  -2   30.50   17.90
  -2  -5   2  244.78   10.90
   2  -5  -2  229.08   10.10
   2  -5  -2  252.47   11.00
   2  -5  -2  234.58   10.80
  -2  -5   2  254.07   16.80
  -2  -5   2  238.98   11.30
   2   5  -2  241.28   11.60
   2   5  -2  244.58   12.80
  -1  -5   2  392.86   20.90
   1  -5  -2  360.06   15.30
   1  -5  -2  344.97   22.80
  -1  -5   2  363.36   15.40
  -1  -5   2  371.96   15.90
   1   5  -2  344.87   17.30
  -1   5   2  395.06   16.90
   1   5  -2  331.27   15.60
   0  -5   2  262.87   14.80
   0  -5  -2  233.98   10.60
   0  -5   2  232.28   10.60
   0  -5  -2  220.08   10.10
   0  -5  -2  234.28   16.00
   0  -5   2  235.28   10.30
   0   5   2  255.87   12.20
   0   5  -2  232.08   12.10
   1  -5   2 1109.69   48.20
  -1  -5  -2 1036.00   42.30
   1  -5   2 1054.09   42.50
  -1  -5  -2 1045.20   42.80
   1  -5   2 1031.00   42.40
  -1  -5  -2 1017.90   48.50
  -1   5  -2 1034.60   43.80
   1   5   2  993.80   42.70
   1   5   2 1035.20   44.40
  -2  -5  -2  191.48   14.30
  -2  -5  -2  173.78    8.80
  -2  -5  -2  176.28    8.40
   2  -5   2  175.58    8.70
   2   5   2  159.88   10.70
   2   5   2  204.08   26.60
  -2   5  -2  185.98    9.60
   2   5   2  172.98    9.20
  -3  -5  -2   65.09    9.20
  -3  -5  -2   68.29    4.60
   3  -5   2   87.29   28.50
   3  -5   2   61.39    3.60
   3  -5   2   57.39    3.30
   3   5   2   62.39    5.80
   3   5   2   48.20   15.70
   3   5   2   60.39    5.30
   3   5   2   64.39    5.50
  -3   5  -2   79.99    5.30
   4  -5   2  187.88    9.40
   4  -5   2  181.18    9.40
  -4  -5  -2  191.28   17.50
   4  -5   2  259.57   47.70
  -4  -5  -2  220.38   11.10
  -4   5  -2  222.88   10.90
   4   5   2  221.08   12.40
   4   5   2  220.38   12.90
   4   5   2  203.38   45.70
  -5  -5  -2   69.29   12.90
   5  -5   2  164.08   63.59
  -5  -5  -2   64.79    5.40
  -5  -5  -2   76.19    5.80
   5   5   2   35.80   39.60
   5   5   2   74.99    7.20
   5   5   2   77.09    8.10
  -6  -5  -2   39.30   20.30
  -6  -5  -2   30.60    3.90
  -6  -5  -2   26.50    3.50
   6   5   2   25.10    4.70
   6   5   2   28.20    5.40
   6   5   2  -38.90   46.60
  -7  -5  -2    4.50    1.80
  -7  -5  -2    3.00    1.60
   7   5   2    4.20    3.40
   7   5   2    5.40    2.50
  -7  -6   2    2.40    2.10
  -7  -6   2    9.70    2.00
   7   6  -2    5.80    2.60
   7   6  -2    5.60    3.20
  -6  -6   2   70.89    5.40
  -6  -6   2   68.19    5.50
   6   6  -2   74.49    6.90
   6   6  -2   64.19    8.20
  -5  -6   2    7.60    2.20
  -5  -6   2   19.60    6.20
   5  -6  -2    9.80    1.90
  -5  -6   2    8.90    2.40
   5   6  -2   -9.60   31.70
   5   6  -2    5.00    2.70
   5   6  -2    8.80    4.00
  -4  -6   2  402.56   17.30
   4  -6  -2  353.26   16.60
  -4  -6   2  357.36   26.40
  -4  -6   2  368.76   17.70
   4  -6  -2  338.97   15.70
   4   6  -2  330.17   50.29
   4   6  -2  384.66   19.90
  -4   6   2  385.16   17.40
   4   6  -2  394.96   18.90
  -3  -6   2  124.59    7.20
  -3  -6   2  130.79    6.80
   3  -6  -2  121.79    6.50
   3  -6  -2  115.49    5.60
  -3  -6   2  128.29   13.40
  -3   6   2  137.49    7.70
   3   6  -2  118.99    7.80
   3   6  -2  118.29    8.70
   3   6  -2  114.49    8.20
   3   6  -2  159.38   29.20
  -2  -6   2  479.05   20.10
  -2  -6   2  469.55   20.70
  -2  -6   2  472.05   27.40
   2  -6  -2  459.25   20.00
   2   6  -2  450.45   20.70
  -2   6   2  480.55   21.50
   2   6  -2  470.85   22.50
   1  -6  -2   17.70    1.70
   1  -6  -2   19.20    1.80
   1  -6  -2   20.10    5.90
   0  -6  -2   91.99    5.10
   0  -6  -2   91.99   10.70
   0  -6  -2   93.49    4.70
   0   6   2  101.09    7.00
  -1  -6  -2  144.29    6.50
  -1  -6  -2  135.19    7.10
   1  -6   2  132.49    6.70
   1  -6   2  128.59    6.70
   1  -6   2  138.19   12.10
  -1   6  -2  135.19    8.40
   1   6   2  129.19    7.00
   2  -6   2  162.88    8.50
  -2  -6  -2  201.38   15.60
  -2  -6  -2  157.38    8.10
  -2  -6  -2  159.48    8.70
   2   6   2  200.58   11.00
   2   6   2  161.28    9.00
  -2   6  -2  158.58    9.70
  -3  -6  -2   11.30    1.90
  -3  -6  -2   10.90    2.20
  -3  -6  -2   12.90    5.10
   3   6   2   30.00   16.50
   3   6   2   14.20    3.30
   3   6   2   14.50    3.10
   3   6   2   15.60    3.60
  -4  -6  -2   49.70    4.80
  -4  -6  -2   78.39   11.80
  -4  -6  -2   52.29    4.50
  -4   6  -2   52.49    4.90
   4   6   2   57.89    6.70
   4   6   2   84.19   31.40
   4   6   2   52.69    6.00
  -5  -6  -2  116.69    7.50
  -5  -6  -2  112.89   16.10
  -5  -6  -2  123.09    8.00
   5   6   2  108.89    8.90
   5   6   2  115.09    9.90
   5   6   2   94.49   46.90
  -6  -6  -2   20.90    3.60
  -6  -6  -2   16.90    3.00
   6   6   2   20.70    5.20
   6   6   2   32.20    5.30
  -7  -6  -2    5.60    1.70
  -7  -6  -2    6.70    2.00
   7   6   2    1.90    3.30
   7   6   2   10.00    3.00
  -6  -7   2   55.99    4.90
  -6  -7   2   49.20    4.40
   6   7  -2   54.59    7.70
   6   7  -2   59.39    6.20
  -5  -7   2   78.09    6.30
  -5  -7   2   75.89    5.70
  -5  -7   2   91.79   15.90
   5   7  -2   78.79    7.20
   5   7  -2   82.89    9.10
   5   7  -2   41.70   40.10
  -4  -7   2  310.77   15.70
  -4  -7   2  322.57   14.70
  -4  -7   2  297.37   24.90
   4   7  -2  294.97   17.30
   4   7  -2  302.47   16.10
  -4   7   2  300.37   15.20
   4   7  -2  282.07   54.19
  -3  -7   2  165.68   16.30
  -3  -7   2  165.88    9.20
  -3  -7   2  153.88    8.10
   3   7  -2  152.08    9.20
   3   7  -2  142.49   10.10
   3   7  -2  180.58   31.20
  -3   7   2  156.48    9.50
   3   7  -2  140.69   10.20
   2  -7  -2  139.59    7.10
  -2  -7   2  139.69    7.10
  -2  -7   2  147.59   14.20
  -2  -7   2  136.69    7.70
  -2   7   2  150.78    9.10
   2   7  -2  133.99    7.80
   2   7  -2  127.49    9.50
   1  -7  -2  456.65   19.50
   1  -7  -2  458.45   30.10
  -1  -7   2  500.75   27.70
  -1  -7   2  468.45   19.50
  -1  -7   2  438.56   20.10
   1  -7  -2  451.55   19.30
   1   7  -2  406.96   19.40
   1   7  -2  449.56   22.30
  -1   7   2  481.35   22.00
   0  -7   2  109.19    6.10
   0  -7  -2  121.19   13.00
   0  -7   2  118.09   11.70
   0  -7   2  108.19    5.70
   0  -7  -2  111.49    5.60
   0  -7  -2  110.49    6.00
   0   7  -2  101.39    8.00
   0   7   2  119.69    8.30
   1  -7   2   50.29    8.60
   1  -7   2   50.89    3.70
   1  -7   2   54.59    3.80
  -1  -7  -2   67.69   10.10
  -1  -7  -2   53.89    4.00
  -1  -7  -2   54.89    3.60
  -1   7  -2   59.79    5.70
   1   7   2   59.09    4.60
   1   7   2   77.49    6.60
  -2  -7  -2   31.40    7.30
  -2  -7  -2   24.20    2.60
   2  -7   2   24.60    3.00
  -2  -7  -2   25.50    3.20
  -2   7  -2   23.20    3.80
   2   7   2   23.70    3.50
  -3  -7  -2   94.39   13.50
  -3  -7  -2   87.59    5.80
   3   7   2  167.48   31.90
   3   7   2  123.49    8.70
  -3   7  -2   89.89    7.30
   3   7   2   96.79    8.10
  -4  -7  -2   48.30    4.80
  -4  -7  -2   52.29    5.20
   4   7   2   41.60    5.80
   4   7   2   60.89    7.20
   4   7   2  119.79   34.10
  -5  -7  -2   15.80    3.20
  -5  -7  -2    9.20    6.40
  -5  -7  -2   17.60    3.20
   5   7   2   20.60    4.00
   5   7   2   18.20   34.80
   5   7   2   22.40    5.70
  -6  -7  -2   31.80    3.70
  -6  -7  -2   27.00    3.80
   6   7   2   31.80    5.00
   6   7   2   38.50    6.00
  -6  -8   2   29.60    3.90
  -6  -8   2   40.90    3.80
   6   8  -2   38.30    5.00
   6   8  -2   33.80    6.40
  -5  -8   2   15.80    2.90
  -5  -8   2   12.90    2.90
  -5  -8   2    8.40    7.30
   5   8  -2  -15.30   43.00
   5   8  -2   14.00    4.90
   5   8  -2   20.40    4.20
  -4  -8   2   91.39   16.10
  -4  -8   2   96.79    7.00
  -4  -8   2   90.99    6.00
  -4   8   2   85.99    6.90
   4   8  -2   85.29    7.10
   4   8  -2   78.79   34.10
   4   8  -2   79.09    8.60
  -3  -8   2   89.79    6.70
  -3  -8   2   90.39   13.40
  -3  -8   2   84.79    5.50
   3   8  -2   82.09    8.00
   3   8  -2   81.19    6.30
  -3   8   2   93.59    7.30
   3   8  -2   81.39    7.80
   3   8  -2   85.19   25.90
  -2  -8   2   98.39    7.70
  -2  -8   2   93.09   12.70
  -2  -8   2   99.69    7.90
   2  -8  -2  107.69    6.00
  -2   8   2  112.69    8.30
   2   8  -2  104.59    6.40
   2   8  -2  106.89    8.90
   1  -8  -2  145.59   16.90
  -1  -8   2  171.38    9.10
  -1  -8   2  182.68    8.50
   1  -8  -2  163.48    8.40
  -1  -8   2  184.18   16.40
   1  -8  -2  172.98    8.40
  -1   8   2  190.48   11.40
   1   8  -2  158.88    8.30
   1   8  -2  183.68   11.80
   0  -8   2   98.29   12.20
   0  -8   2  101.89    6.00
   0  -8  -2  104.29    5.90
   0  -8  -2  108.79    5.50
   0  -8   2  103.89    5.70
   0  -8  -2   96.29   13.50
   0   8   2  118.29    8.70
   0   8   2   92.59    5.30
   0   8  -2  105.49    8.60
  -1  -8  -2  152.58    7.50
  -1  -8  -2  169.48   16.60
   1  -8   2  146.29    7.70
  -1  -8  -2  136.99    8.10
   1  -8   2  138.19    7.80
   1  -8   2  145.59   15.40
   1   8   2  145.59    7.90
  -1   8  -2  157.68   10.40
   1   8   2  177.38   11.20
  -2  -8  -2   61.39    4.20
   2  -8   2   53.29    4.60
  -2  -8  -2   83.89   12.40
   2   8   2   63.49    5.20
  -2   8  -2   62.59    6.30
  -3  -8  -2   19.00    3.50
  -3  -8  -2   20.70    2.80
  -3  -8  -2   12.10    6.10
   3   8   2   12.40   13.50
  -3   8  -2   11.80    3.60
   3   8   2   13.10    3.90
   3   8   2   16.60    4.50
   3   8   2   14.10    3.30
  -4  -8  -2   60.99   19.80
  -4  -8  -2   86.89    6.00
  -4  -8  -2   96.39    7.30
  -4   8  -2   94.29    7.40
   4   8   2   87.19    7.70
   4   8   2   77.69    8.50
  -5  -8  -2  219.08   12.20
  -5  -8  -2  210.08   11.20
  -5  -8  -2  159.28   22.00
   5   8   2  211.68   13.00
   5   8   2  222.58   14.50
   5   8   2  185.48   55.59
  -6  -8  -2   29.90    3.70
  -6  -8  -2   29.30    3.50
   6   8   2   39.00    5.00
   6   8   2   27.60    5.50
  -6  -9   2    8.20    2.10
  -6  -9   2    6.20    2.20
   6   9  -2    6.20    3.60
   6   9  -2    9.40    2.80
  -5  -9   2    8.70    2.60
  -5  -9   2   11.40    8.60
   5   9  -2    8.10    4.40
   5   9  -2    9.80    3.20
   5   9  -2  -35.00   64.79
  -4  -9   2   29.00    9.90
  -4  -9   2   30.70    4.50
  -4  -9   2   29.40    3.50
   4   9  -2   29.90    4.80
  -4   9   2   22.10    4.70
   4   9  -2   65.79   33.60
   4   9  -2   29.30    5.80
  -3  -9   2    9.80    6.60
  -3  -9   2    6.30    1.90
  -3  -9   2    4.30    2.00
  -3   9   2    1.00    2.50
   3   9  -2    7.50    2.50
   3   9  -2  -20.60   19.00
   3   9  -2    4.30    3.80
   3   9  -2    7.20    3.60
   2  -9  -2    2.10    1.40
  -2  -9   2    4.80    4.70
  -2  -9   2    2.30    1.40
  -2  -9   2    1.60    1.60
   2   9  -2    0.80    1.30
   2   9  -2    3.70    3.30
  -1  -9   2   52.79    3.70
   1  -9  -2   51.29    3.60
  -1  -9   2   44.70    4.10
  -1  -9   2   69.99   11.50
   1  -9  -2   44.00    3.50
   1   9  -2   54.49    7.40
  -1   9   2   49.60    6.70
   1   9  -2   44.70    3.30
   0  -9  -2   15.00    7.80
   0  -9  -2   17.90    2.20
   0  -9   2   19.40    2.50
   0  -9  -2   18.30    2.40
   0  -9   2   14.80    2.30
   0  -9   2   13.20    5.60
   0   9  -2   14.40    4.00
   0   9   2   25.50    5.90
   0   9   2   18.80    2.30
   1  -9   2   53.59    4.10
  -1  -9  -2   45.10    3.60
   1  -9   2   49.20    4.00
  -1  -9  -2   70.39   12.30
  -1  -9  -2   49.30    4.30
   1  -9   2   39.00   10.20
   1   9   2   61.09    7.50
  -1   9  -2   58.79    6.80
   1   9   2   49.50    4.10
  -2  -9  -2  210.68   11.10
   2  -9   2  201.78   10.50
  -2  -9  -2  186.78   20.40
  -2  -9  -2  194.28    9.80
   2   9   2  202.78   13.60
   2   9   2  191.38   10.60
  -2   9  -2  188.08   12.80
  -3  -9  -2   25.60    3.10
  -3  -9  -2   19.50    3.40
  -3  -9  -2   22.00    8.60
   3   9   2   24.70    5.30
   3   9   2   18.40    4.70
  -3   9  -2   17.50    4.40
   3   9   2   23.80    4.00
   3   9   2   21.90   19.10
  -4  -9  -2   36.90    4.80
  -4  -9  -2   43.40   11.00
  -4  -9  -2   36.80    3.90
  -4   9  -2   34.40    5.40
   4   9   2   40.50   30.40
   4   9   2   36.60    6.30
   4   9   2   37.70    5.10
  -5  -9  -2    6.00    2.60
  -5  -9  -2  -11.50    8.60
  -5  -9  -2    6.70    2.20
   5   9   2   79.99   83.79
   5   9   2    7.50    3.10
   5   9   2   -2.20    3.40
  -6  -9  -2   18.30    2.90
  -6  -9  -2   17.00    3.20
   6   9   2    9.30    4.00
   6   9   2   14.10    3.20
  -5 -10   2    9.50    2.60
  -5 -10   2   12.60    2.60
   5  10  -2   10.80    4.50
   5  10  -2   11.00    2.90
  -4 -10   2  206.48   11.00
  -4 -10   2  161.98   22.30
  -4 -10   2  235.18   13.10
   4  10  -2  204.18   11.60
   4  10  -2  142.19   41.80
   4  10  -2  223.68   14.80
  -3 -10   2   52.89   11.90
  -3 -10   2   70.29    5.20
  -3 -10   2   78.29    6.50
  -3  10   2   76.59    7.60
   3  10  -2   68.99    5.30
   3  10  -2   51.99   22.40
   3  10  -2   67.69    7.80
   3  10  -2   72.89    8.10
  -2 -10   2   40.10    3.60
  -2 -10   2   28.80    8.90
  -2 -10   2   33.00    3.90
   2 -10  -2   29.70    3.40
   2  10  -2   29.20    3.00
   2  10  -2   39.10    6.40
  -2  10   2   34.30    6.00
   2  10  -2   33.80    5.50
   1 -10  -2    8.60    2.20
  -1 -10   2   11.50    4.70
  -1 -10   2    9.20    2.30
  -1 -10   2   11.00    2.20
   1  10  -2    9.10    4.20
  -1  10   2    7.20    3.60
   0 -10  -2  219.28   10.40
   0 -10  -2  215.88   11.00
   0 -10   2  210.88   10.60
   0 -10  -2  219.28   23.50
   0 -10   2  213.88   21.70
   0 -10   2  200.38   11.10
   0  10   2  231.58   15.20
   0  10  -2  207.48   14.80
  -1 -10  -2  173.48    9.00
  -1 -10  -2  155.38   19.90
   1 -10   2  186.88    9.50
  -1 -10  -2  179.08    9.80
   1 -10   2  174.88   18.90
   1  10   2  166.98    8.90
  -1  10  -2  187.78   13.30
   1  10   2  187.28   13.80
  -2 -10  -2   -0.60    1.20
  -2 -10  -2    4.20    6.00
   2 -10   2    0.40    1.60
  -2 -10  -2    1.60    1.30
   2  10   2    2.60    3.10
   2  10   2    2.30    1.80
  -2  10  -2    4.00    3.20
  -3 -10  -2   15.80    8.50
  -3 -10  -2   17.90    3.40
  -3 -10  -2   20.30    2.90
   3  10   2   11.80   13.60
   3  10   2   24.90    5.30
   3  10   2   13.10    4.10
   3  10   2   19.50    3.70
  -4 -10  -2  146.19    9.70
  -4 -10  -2  111.39   18.60
  -4 -10  -2  138.89    8.10
   4  10   2  134.39    9.10
  -4  10  -2  124.79   10.70
   4  10   2  141.79   11.70
   4  10   2   83.79   31.60
  -5 -10  -2   16.00    3.30
  -5 -10  -2   18.80    3.10
   5  10   2   20.50    4.00
   5  10   2   26.90    5.90
  -5 -11   2   11.90    2.70
  -5 -11   2   10.10    2.70
   5  11  -2   15.10    2.50
   5  11  -2   13.70    5.50
  -4 -11   2   16.30    3.30
  -4 -11   2   19.10    8.80
  -4 -11   2   22.60    3.20
  -4  11   2   18.30    4.80
   4  11  -2   24.60    3.40
   4  11  -2   17.40    5.30
  -3 -11   2   73.69   16.10
   3  11  -2   89.19    6.00
   3  11  -2   68.79   30.50
  -3  11   2   95.19    9.10
   3  11  -2   87.29    8.80
  -2 -11   2  137.19   20.30
   2 -11  -2  125.49    7.90
  -2 -11   2  147.49    8.20
  -2 -11   2  148.39    9.30
  -2  11   2  160.98   12.00
   2  11  -2  149.79   12.50
   2  11  -2  146.79   10.80
  -1 -11   2   83.89    6.40
  -1 -11   2   84.19   16.20
  -1 -11   2   94.99    6.00
   1 -11  -2   90.49    5.80
   1  11  -2   98.99   10.20
   0 -11  -2  134.09    7.30
   0 -11   2  130.19    7.50
   0 -11   2  118.89    7.80
   0 -11   2  134.89   19.00
   0 -11  -2  113.19    7.50
   0 -11  -2  136.49   19.90
   0  11  -2  122.39   11.50
   0  11   2  159.98   12.80
  -1 -11  -2  159.88    8.30
  -1 -11  -2  143.29   21.20
   1 -11   2  150.48    8.80
  -1 -11  -2  132.89    8.80
  -1  11  -2  194.88   13.70
   1  11   2  160.48   13.30
  -2 -11  -2  170.48    8.90
  -2 -11  -2  154.08    9.70
  -2 -11  -2  162.98   22.60
   2 -11   2  157.78    9.30
   2  11   2  170.68   13.20
   2  11   2  148.49    8.60
  -2  11  -2  175.28   12.90
  -3 -11  -2    2.80    7.20
  -3 -11  -2   17.20    4.50
  -3  11  -2   18.70    4.90
   3  11   2   27.30    5.40
   3  11   2   12.00   21.70
   3  11   2   21.50    3.70
   3  11   2   15.20    7.00
  -4 -11  -2   34.00    3.70
  -4 -11  -2   33.30   20.40
  -4 -11  -2   27.70    4.10
   4  11   2   33.10    4.20
   4  11   2   32.90    6.40
  -4  11  -2   34.40    5.40
  -5 -11  -2    9.60    3.20
  -5 -11  -2   16.00    3.10
   5  11   2   14.70    2.90
   5  11   2    9.60    5.70
  -4 -12   2   -1.40    1.30
  -4 -12   2    0.00    1.70
   4  12  -2   -4.30    2.90
  -3 -12   2   94.79    7.30
  -3 -12   2   96.19    6.30
  -3 -12   2  101.89   19.10
  -3  12   2   89.09    9.00
   3  12  -2   77.59    9.00
   3  12  -2   93.09    9.40
   3  12  -2   45.50   38.20
  -2 -12   2   20.30    4.40
  -2 -12   2   22.30    4.50
  -2 -12   2   18.60    8.50
   2 -12  -2   24.20    3.20
   2  12  -2   37.30   22.80
   2  12  -2   31.50    7.50
  -1 -12   2   65.19    5.70
  -1 -12   2   71.29    5.20
  -1 -12   2   51.89   14.80
   1 -12  -2   61.09    4.90
  -1  12   2   85.19    9.50
   1  12  -2   79.89    9.70
   0 -12  -2    8.30    9.60
   0 -12  -2   26.20    3.20
   0 -12   2   23.00    3.50
   0 -12   2    6.50   10.20
   0 -12   2   28.80    3.50
   0  12   2   19.40    5.80
   0  12  -2   30.90    6.10
  -1 -12  -2   28.70    3.40
   1 -12   2   31.50    3.80
  -1 -12  -2   27.80    3.20
  -1 -12  -2   13.30   10.20
  -1  12  -2   29.10    6.60
   1  12   2   15.90    5.20
  -2 -12  -2    7.70    2.60
   2 -12   2   10.30    2.60
  -2 -12  -2   27.00   10.30
  -2 -12  -2    8.00    2.80
   2  12   2   20.20   21.70
   2  12   2    4.90    5.80
  -2  12  -2   26.20    9.10
  -3 -12  -2   30.60    4.10
  -3 -12  -2   39.50   12.90
  -3 -12  -2   31.80    3.50
   3  12   2   26.70    3.60
   3  12   2   20.90    5.40
   3  12   2    6.70   23.70
   3  12   2   28.70    5.30
  -3  12  -2   22.50    5.60
  -4 -12  -2    8.20    2.10
  -4 -12  -2    1.90    1.90
  -4  12  -2    4.70    3.40
   4  12   2   14.70    4.70
   4  12   2    6.50    3.70
  -4 -13   2   91.39    5.80
  -4 -13   2   82.99    6.60
   4  13  -2   80.09    8.40
  -4  13   2   70.39    7.70
  -3 -13   2    1.80    1.80
  -3 -13   2    0.90    1.40
   3  13  -2    4.00    4.20
   3  13  -2    4.80    3.60
  -3  13   2   -1.70    3.10
  -2 -13   2   26.20    3.30
  -2 -13   2   17.10    3.50
  -2 -13   2   25.10   12.40
   2  13  -2   18.20    5.40
   2  13  -2   17.90    4.50
   2  13  -2   25.30   23.80
  -2  13   2   21.00    5.10
  -1 -13   2   58.19   15.00
  -1 -13   2   31.90    4.10
   1 -13  -2   33.20    3.70
  -1 -13   2   35.10    3.80
   1  13  -2   33.40    7.40
   1  13  -2   37.50    5.60
  -1  13   2   35.60    7.20
   0 -13   2   12.90   14.60
   0 -13  -2   23.00    3.20
   0 -13   2   33.90    3.70
   0  13   2   26.90    7.30
   0  13  -2   32.30    7.00
  -1 -13  -2   15.40   12.20
  -1 -13  -2    4.40    1.80
   1 -13   2    5.60    2.30
  -1 -13  -2    3.20    1.70
   1  13   2    6.60    4.20
  -1  13  -2    6.20    4.30
   2 -13   2    9.40    2.50
  -2 -13  -2  -11.50   10.20
  -2 -13  -2    5.90    1.90
  -2 -13  -2    8.40    2.10
   2  13   2    7.10    3.70
   2  13   2    5.10   22.70
  -2  13  -2    5.50    3.90
   2  13   2    8.40    4.30
  -3 -13  -2    1.90    1.50
  -3 -13  -2    5.40    1.90
   3  13   2    0.00    3.70
  -3  13  -2    2.80    3.40
   3  13   2    8.30    4.00
  -4 -13  -2   29.00    3.10
  -4 -13  -2   25.20    3.60
  -4  13  -2   25.30    4.70
   4  13   2   29.50    5.70
  -3 -14   2    2.80    2.00
  -3 -14   2    4.50    1.90
   3  14  -2    5.50    3.20
   3  14  -2    8.30    4.00
  -3  14   2    8.10    3.10
  -2 -14   2    1.40    1.50
  -2 -14   2    2.30    1.90
   2  14  -2    2.10    3.40
  -2  14   2   -2.20    2.90
   2  14  -2   -3.00    2.70
  -1 -14   2   18.60    3.60
  -1 -14   2   30.50    3.60
   1 -14  -2   21.60    3.30
  -1  14   2   23.40    6.00
   1  14  -2   24.10    4.50
   1  14  -2   22.30    6.00
   0 -14   2    5.40    1.90
   0 -14  -2    3.20    1.70
   0  14  -2    4.70    2.40
   0  14   2    2.50    3.70
   0  14  -2   -1.50    3.00
  -1 -14  -2    2.90    1.70
  -1 -14  -2    2.80    2.00
   1 -14   2    4.00    2.40
  -1  14  -2    1.50    3.30
  -1  14  -2    5.10    2.80
   1  14   2   -0.30    3.30
  -2 -14  -2   -1.00    1.20
  -2 -14  -2    1.70    2.00
  -2  14  -2    5.30    3.60
   2  14   2   -2.90    2.60
   2  14   2   -4.60    2.20
  -3 -14  -2    4.30    1.80
  -3 -14  -2    7.70    1.90
   3  14   2   -0.90    3.50
  -3  14  -2    7.10    3.60
   3  14   2    8.80    3.80
  -2 -15   2   35.20    3.60
  -2 -15   2   29.40    4.20
   2  15  -2   28.70    4.90
  -2  15   2   43.80    6.30
   2  15  -2   41.60    6.00
  -1 -15   2   20.90    2.90
  -1  15   2    9.10    5.50
   1  15  -2   11.70    3.10
   1  15  -2   16.60    6.20
   0 -15   2    8.20    2.30
   0 -15  -2    6.50    2.50
   0  15   2    9.90    4.80
   0  15  -2    3.40    2.70
   0  15  -2   13.30    4.70
   1 -15   2    9.20    2.60
  -1 -15  -2    5.70    1.80
  -1  15  -2    6.10    4.50
   1  15   2   13.10    6.80
   1  15   2    2.40    2.70
  -2 -15  -2    3.00    1.90
  -2 -15  -2    2.30    1.50
   2  15   2   -1.40    2.30
  -2  15  -2    3.20    3.30
   2  15   2   -1.80    2.90
   7   0  -3   21.20    3.60
  -7   0   3   23.10    2.90
   7   0  -3   25.10    3.90
   6   0  -3  -17.80   41.30
  -5   0   3   15.80    5.00
   5   0  -3    8.60    3.50
   5   0  -3   34.40   26.30
  -5   0   3   14.00    1.70
   5   0  -3   16.70    3.40
   4   0  -3   54.39    5.60
   4   0  -3   36.10   21.60
   4   0  -3   56.89    4.90
  -4   0   3   52.39    7.60
  -4   0   3   56.69    3.10
   3   0  -3   54.19   19.50
  -3   0   3   40.00    2.40
  -3   0   3   57.29    6.70
   3   0  -3   45.40    4.60
   3   0  -3   41.30    3.70
   2   0  -3   14.90   12.00
   2   0  -3    9.10    1.60
   1   0  -3  956.20   45.90
  -1   0   3  943.81   45.20
   0   0  -3   17.90    2.70
   0   0   3   12.10    3.20
  -1   0  -3 1886.01   94.29
  -1   0  -3 2220.48   85.59
   1   0   3 2227.48   85.39
   2   0   3 1774.62   94.39
   2   0   3 1691.03   69.99
  -2   0  -3 1789.32   69.79
  -2   0  -3 1751.72   71.39
   2   0   3 1663.73   70.09
   3   0   3 1406.36   59.59
   3   0   3 1536.05   95.19
   3   0   3 1448.16   59.59
  -3   0  -3 1434.16   61.59
   4   0   3   29.30    4.10
   4   0   3   26.60    4.00
  -4   0  -3   37.10    5.50
   4   0   3   38.10   31.20
  -4   0  -3   29.20    2.50
  -5   0  -3  132.09    6.80
   5   0   3  133.99    8.70
   5   0   3   86.99   35.40
  -5   0  -3  112.49   10.60
   6   0   3   99.29   50.19
   7   0   3    1.80    2.10
   7  -1  -3   15.50    3.10
  -7  -1   3   15.50    2.50
   7   1  -3   15.60    3.50
   7   1  -3   16.50    3.30
   6  -1  -3  -31.00   31.90
   6  -1  -3    7.80    2.60
   6  -1  -3    4.00    2.60
   6   1  -3    7.60    3.00
   6   1  -3  -25.60   37.10
   6   1  -3    7.10    3.20
   5  -1  -3  340.97   16.50
  -5  -1   3  324.07   21.90
  -5  -1   3  337.87   14.80
   5  -1  -3  428.36   62.69
   5  -1  -3  334.37   17.10
   5   1  -3  344.27   57.49
   5   1  -3  336.67   16.90
  -5   1   3  306.87   20.30
   5   1  -3  327.77   17.90
   4  -1  -3  275.57   13.50
  -4  -1   3  273.77   18.30
   4  -1  -3  312.87   45.30
  -4  -1   3  280.97   12.30
   4  -1  -3  267.27   14.10
   4   1  -3  273.67   42.30
   4   1  -3  275.37   14.70
   4   1  -3  271.67   13.90
  -4   1   3  276.37   17.20
  -4   1   3  276.27   11.60
   3  -1  -3  536.45   23.50
   3  -1  -3  543.25   49.70
  -3  -1   3  530.25   22.10
   3  -1  -3  524.95   22.90
  -3  -1   3  568.44   27.40
   3   1  -3  522.45   23.80
  -3   1   3  529.05   26.00
   3   1  -3  504.65   23.20
   2  -1  -3  724.23   31.50
  -2  -1   3  753.82   30.70
   2  -1  -3  779.82   50.19
  -2  -1   3  779.92   34.40
   2  -1  -3  729.83   31.10
   2   1  -3  745.73   31.40
   2   1  -3  776.92   48.90
   2   1  -3  768.62   31.80
   1  -1  -3  414.96   17.30
  -1   1   3  420.36   28.30
   1   1  -3  387.16   17.00
   1   1  -3  383.26   17.00
   1   1  -3  414.36   23.50
   0  -1  -3  325.77   16.60
   0   1   3  350.86   16.40
   0   1  -3  323.97   19.20
   1  -1   3 2405.16  108.19
  -1  -1  -3 2505.85   95.39
   1  -1   3 2308.97   93.49
   1   1   3 2215.38   95.99
   1   1   3 2405.46  105.49
  -1   1  -3 2174.58  106.39
   2  -1   3 1332.87   57.29
   2  -1   3 1545.55   83.39
  -2  -1  -3 1459.25   59.79
  -2  -1  -3 1410.96   56.99
   2  -1   3 1337.97   57.19
  -2   1  -3 1385.46   57.69
  -2   1  -3 1397.36   57.29
   2   1   3 1408.76   57.59
   2   1   3 1479.25   57.59
  -3  -1  -3  915.91   41.10
   3  -1   3  870.71   38.80
   3  -1   3 1016.70   73.09
   3  -1   3  877.11   37.80
  -3   1  -3  890.41   37.10
   3   1   3  963.00   38.30
  -3   1  -3  846.12   38.70
   3   1   3  918.71   38.30
   4  -1   3   41.40    4.20
  -4  -1  -3   45.70    3.30
   4  -1   3   28.50   33.80
   4  -1   3   34.50    4.00
  -4  -1  -3   59.09    7.10
  -4   1  -3   40.20    2.90
  -4   1  -3   40.30    5.10
   4   1   3   48.70    4.90
  -5  -1  -3  189.58   11.20
  -5  -1  -3  196.78   14.30
   5  -1   3  192.08   50.09
   5  -1   3  180.68   10.30
   5  -1   3  198.38   11.10
  -5   1  -3  181.08    9.10
   5   1   3  192.68   11.50
   5   1   3  207.78   11.90
   6  -1   3    5.00    2.30
   6  -1   3   26.60   40.20
   6  -1   3    2.10    2.10
  -6  -1  -3    9.80    1.80
   6   1   3    5.20    2.90
   6   1   3   18.10   45.70
   6   1   3    7.80    3.00
   7  -1   3    3.50    1.90
   7   1   3    5.00    2.40
  -7  -2   3   17.00    2.50
   7  -2  -3   16.60    2.80
   7   2  -3   14.10    3.30
   7   2  -3   18.10    3.90
   6  -2  -3   13.70    2.90
   6  -2  -3   10.50    2.60
  -6  -2   3   10.90    1.80
  -6  -2   3   10.20    2.20
   6  -2  -3   68.69   42.00
  -6  -2   3   10.90    8.30
   6   2  -3  -21.20   37.00
   6   2  -3    7.70    3.70
   6   2  -3    6.50    3.70
  -5  -2   3   17.90    3.10
   5  -2  -3   18.50    3.50
   5  -2  -3   24.80    3.80
  -5  -2   3   19.40    5.90
  -5   2   3   23.20    5.00
   5   2  -3   19.60    3.60
   5   2  -3   18.00   23.90
   5   2  -3   17.30    4.60
   4  -2  -3  313.47   15.10
  -4  -2   3  314.97   20.50
  -4  -2   3  311.87   13.90
   4  -2  -3  247.78   44.30
   4  -2  -3  309.17   14.60
   4   2  -3  321.27   16.40
   4   2  -3  304.57   15.30
  -4   2   3  291.77   18.10
   4   2  -3  393.96   48.40
  -3  -2   3   85.39    8.80
  -3  -2   3   72.49    4.10
   3  -2  -3   69.39    5.10
   3  -2  -3   54.29   22.90
   3  -2  -3   64.69    4.50
   3   2  -3   83.89    6.10
   3   2  -3   86.99    6.10
   3   2  -3   83.99   22.50
  -2  -2   3  189.88    8.40
   2  -2  -3  191.18    8.90
  -2  -2   3  197.68   12.20
   2  -2  -3  177.78    8.50
   2   2  -3  191.08    9.50
   2   2  -3  213.38   23.30
   2   2  -3  174.78    9.00
  -1  -2   3 2166.58   86.79
  -1  -2   3 2078.39   84.09
   1  -2  -3 2142.19   84.19
  -1  -2   3 2069.19   83.89
   1   2  -3 2070.39   84.49
  -1   2   3 2383.96  105.59
   1   2  -3 1968.20   84.19
  -1   2   3 1945.01   88.79
   0  -2   3 1438.86   60.89
   0  -2  -3 1513.85   63.39
   0   2  -3 1355.56   60.69
   0   2   3 1458.05   62.49
   0   2  -3 1688.23   73.19
   1  -2   3  449.06   37.70
   1  -2   3  477.15   19.90
  -1  -2  -3  513.85   22.80
  -1  -2  -3  459.85   19.90
   1   2   3  490.05   20.70
  -2  -2  -3  118.49    8.70
   2  -2   3  175.48   37.60
  -2  -2  -3  114.09    5.80
   2   2   3  120.29    6.50
   2   2   3  125.29    6.50
  -2   2  -3  113.19    6.00
   2   2   3  147.09   24.50
   3  -2   3  303.47   14.20
   3  -2   3  309.47   43.10
  -3  -2  -3  317.67   18.20
  -3  -2  -3  322.37   14.00
   3  -2   3  305.87   13.90
   3   2   3  314.17   14.90
   3   2   3  326.37   15.00
   3   2   3  352.16   43.50
  -3   2  -3  297.27   13.90
   4  -2   3  193.58   10.30
  -4  -2  -3  230.98   15.40
  -4  -2  -3  201.98    9.80
   4  -2   3  268.37   49.20
   4  -2   3  190.68    9.90
   4   2   3  232.68   11.70
   4   2   3  194.88   11.20
  -4   2  -3  165.08    9.30
   5  -2   3  318.07   65.79
   5  -2   3  324.27   15.70
   5  -2   3  348.07   16.70
  -5  -2  -3  340.97   15.90
  -5  -2  -3  335.27   22.30
  -5   2  -3  332.87   15.00
   5   2   3  356.56   18.10
   5   2   3  351.16   17.80
   5   2   3  318.97   60.19
   6  -2   3  103.99    7.10
   6  -2   3   82.59   43.90
  -6  -2  -3  104.39    6.50
   6   2   3   92.29   10.40
   6   2   3   94.69    8.10
  -7  -2  -3   22.60    3.20
   7   2   3   12.90    3.30
   7  -3  -3   10.30    2.10
   7   3  -3   13.70    3.30
   7   3  -3   11.90    5.90
  -6  -3   3    3.30    1.70
   6  -3  -3    3.60   43.50
   6  -3  -3    6.40    2.70
  -6  -3   3   -1.70    7.30
   6  -3  -3    3.40    2.00
  -6  -3   3    2.80    1.40
   6   3  -3  -54.99   39.30
   6   3  -3    5.10    2.80
   6   3  -3    4.00    3.30
  -5  -3   3   45.00    9.20
   5  -3  -3   37.70    4.50
   5  -3  -3   46.00    4.30
   5  -3  -3   36.60   28.30
  -5  -3   3   40.70    3.60
   5   3  -3   49.50    5.50
   5   3  -3   27.40   27.50
   5   3  -3   52.79    6.90
  -5   3   3   56.99    7.90
  -4  -3   3   44.30    9.60
   4  -3  -3   65.49    4.50
   4  -3  -3   59.09    4.90
  -4  -3   3   59.89    4.10
   4  -3  -3   75.79   41.00
   4   3  -3   65.09    6.80
  -4   3   3   60.49    7.00
   4   3  -3   59.69    5.70
   4   3  -3  101.09   29.00
   3  -3  -3  110.59    6.00
   3  -3  -3  116.59    6.50
  -3  -3   3  113.59    6.00
  -3  -3   3  122.39   11.00
   3  -3  -3  112.69   28.10
   3   3  -3  114.59    7.70
   3   3  -3  146.69   28.50
   3   3  -3  110.29    6.90
   2  -3  -3  420.06   18.30
  -2  -3   3  438.16   18.70
   2  -3  -3  452.55   18.90
   2  -3  -3  452.05   40.80
  -2  -3   3  445.96   23.20
   2   3  -3  433.06   19.20
   2   3  -3  440.36   19.60
   2   3  -3  492.25   35.30
   2   3  -3  419.66   19.40
  -1  -3   3  745.93   32.30
   1  -3  -3  701.63   28.30
  -1  -3   3  725.23   28.90
  -1  -3   3  729.83   28.60
   1  -3  -3  683.73   28.70
   1   3  -3  667.13   28.80
  -1   3   3  683.73   29.00
   1   3  -3  675.43   30.00
   0  -3   3  735.93   32.60
   0  -3  -3  774.72   35.30
   0  -3   3  751.82   30.60
   0  -3  -3  753.42   30.60
   0   3  -3  727.23   32.50
   0   3   3  758.72   31.50
  -1  -3  -3  378.36   16.20
   1  -3   3  384.06   16.00
   1  -3   3  389.66   35.50
  -1  -3  -3  382.56   19.80
   1  -3   3  400.56   18.10
   1   3   3  375.26   17.20
  -1   3  -3  359.56   16.60
   2  -3   3  135.29    6.40
  -2  -3  -3  150.48    7.10
   2  -3   3  149.69    7.30
  -2  -3  -3  156.48   11.00
   2  -3   3  179.48   33.00
   2  -3   3  130.59    6.60
   2   3   3  157.88    8.10
   2   3   3  176.18   23.70
  -2   3  -3  134.89    7.30
   2   3   3  142.39    7.60
  -3  -3  -3   70.59    4.30
  -3  -3  -3   69.39    8.10
   3  -3   3   60.39    3.70
   3  -3   3   63.59    4.00
  -3   3  -3   66.59    4.40
   3   3   3   72.49    5.70
   3   3   3  103.29   23.60
   3   3   3   60.29    5.10
   3   3   3   62.69    4.40
   4   3   3   49.60   24.80
   5  -3   3   15.80    2.90
  -5  -3  -3   18.90    5.00
  -5  -3  -3   11.20    2.30
   5   3   3   25.20   31.60
   5   3   3   21.90    4.60
   5   3   3   12.70    3.20
  -6  -3  -3   -0.70    2.30
   6  -3   3    2.30    1.80
   6  -3   3   22.50   38.50
   6   3   3    1.60    2.70
   6   3   3  -11.00   40.80
  -7  -3  -3    8.30    2.10
   7   3   3    1.60    2.40
   7   3   3   -9.10    3.50
  -7  -4   3    7.60    2.00
   7   4  -3    7.40    2.70
   7   4  -3    5.20    3.30
  -6  -4   3    6.90    7.90
  -6  -4   3   13.80    2.70
   6  -4  -3   17.50    3.30
   6  -4  -3   11.90    2.10
  -6  -4   3   10.50    2.40
   6   4  -3  -15.00   40.00
   6   4  -3   18.50    5.00
   6   4  -3   13.20    3.60
   5  -4  -3  392.66   65.69
  -5  -4   3  288.77   14.00
   5  -4  -3  276.77   13.50
  -5  -4   3  278.17   22.70
   5  -4  -3  272.77   14.00
  -5  -4   3  291.77   14.00
   5   4  -3  295.87   15.70
   5   4  -3  251.77   52.79
   5   4  -3  296.87   17.10
   4  -4  -3  784.52   32.80
  -4  -4   3  801.22   33.30
   4  -4  -3  763.22   33.30
  -4  -4   3  774.32   33.40
  -4  -4   3  770.72   41.70
   4  -4  -3  725.53   70.59
   4   4  -3  809.42   35.60
   4   4  -3  814.52   34.70
   4   4  -3  734.53   70.59
  -4   4   3  763.52   36.80
   3  -4  -3  124.49    6.40
  -3  -4   3  135.09    6.80
  -3  -4   3  133.69   12.20
   3  -4  -3  135.49    7.10
   3  -4  -3  187.48   33.10
  -3  -4   3  137.19    7.00
   3   4  -3  111.59    7.00
   3   4  -3  145.99   26.00
   3   4  -3  133.79    7.80
   3   4  -3  135.09    8.50
  -3   4   3  124.69    6.40
  -2  -4   3  384.26   20.90
   2  -4  -3  353.96   15.50
   2  -4  -3  338.87   14.90
  -2  -4   3  367.46   15.40
  -2  -4   3  348.17   15.60
   2   4  -3  359.46   16.60
   2   4  -3  357.56   16.80
   2   4  -3  370.36   31.20
  -2   4   3  360.66   15.70
   2   4  -3  353.26   16.10
  -1  -4   3 2845.62  114.49
  -1  -4   3 3058.59  118.89
   1  -4  -3 2802.02  113.89
   1  -4  -3 2813.32  114.19
  -1  -4   3 2889.61  114.09
   1   4  -3 2794.62  115.69
   1   4  -3 2685.23  114.29
  -1   4   3 2918.81  115.09
   0  -4   3  563.44   22.40
   0  -4  -3  545.55   28.00
   0  -4  -3  550.64   22.40
   0  -4   3  547.75   22.10
   0  -4  -3  510.45   22.10
   0  -4   3  535.15   25.20
   0   4  -3  517.05   23.50
   0   4   3  529.65   23.50
   1  -4   3  401.06   16.90
  -1  -4  -3  392.56   17.10
   1  -4   3  370.56   18.40
  -1  -4  -3  432.46   22.20
   1  -4   3  427.66   20.20
   1   4   3  421.36   18.50
  -1   4  -3  375.56   17.80
  -1   4  -3  378.56   18.30
   2  -4   3  330.07   13.90
  -2  -4  -3  305.57   13.80
  -2  -4  -3  304.97   18.60
   2  -4   3  269.97   12.80
  -2   4  -3  310.57   14.30
   2   4   3  307.17   14.20
   2   4   3  301.97   14.90
   2   4   3  356.46   33.30
  -3  -4  -3   26.10    2.70
   3  -4   3   22.10    2.10
  -3  -4  -3   23.90    5.90
   3  -4   3   24.30    1.90
   3   4   3   25.80    3.70
   3   4   3   24.90   13.90
   3   4   3   24.60    3.50
   3   4   3   25.90    3.20
   4  -4   3  288.27   14.10
  -4  -4  -3  331.17   22.70
   4  -4   3  266.27   13.60
  -4  -4  -3  302.47   14.90
   4   4   3  347.27   52.49
   4   4   3  332.47   16.40
  -4   4  -3  346.87   14.80
   4   4   3  340.87   16.90
   5  -4   3   19.10    2.90
   5  -4   3  -13.60   28.20
  -5  -4  -3   41.90    9.30
   5   4   3   24.70    4.60
   5   4   3   47.70   31.90
  -6  -4  -3  299.07   14.40
   6  -4   3  171.88   46.80
   6   4   3  295.17   16.00
   6   4   3  179.98   51.09
   6   4   3  276.37   16.40
  -7  -4  -3   -2.70    1.60
  -7  -4  -3    1.70    1.60
   7   4   3   -0.50    3.00
   7   4   3    4.10    3.90
  -7  -5   3    1.30    1.50
  -7  -5   3    1.00    1.50
   7   5  -3    3.80    2.60
   7   5  -3    0.00    2.10
  -6  -5   3    1.90    1.40
   6  -5  -3    0.80    1.90
  -6  -5   3   10.60   10.20
   6  -5  -3    5.00    1.50
  -6  -5   3    3.30    1.80
   6   5  -3    1.50    2.60
   6   5  -3    1.90    3.30
   6   5  -3   42.70   51.59
  -5  -5   3  382.46   17.30
   5  -5  -3  339.97   15.90
  -5  -5   3  361.66   26.70
   5  -5  -3  325.57   16.40
  -5  -5   3  381.76   17.00
   5   5  -3  365.86   20.20
   5   5  -3  377.46   18.80
   5   5  -3  257.27   58.39
  -4  -5   3   20.60    6.60
   4  -5  -3   16.30    2.10
  -4  -5   3   17.80    2.70
  -4  -5   3   21.80    2.80
   4  -5  -3   25.30    3.00
   4   5  -3   20.00    4.80
   4   5  -3   41.50   23.30
   4   5  -3   15.10    3.50
   3  -5  -3   29.60    2.90
  -3  -5   3   31.70    7.60
  -3  -5   3   30.60    2.90
   3  -5  -3   32.30    2.60
  -3  -5   3   31.10    2.80
   3   5  -3   32.80    4.70
   3   5  -3   30.30   16.80
  -3   5   3   30.60    3.20
   3   5  -3   29.70    3.50
   3   5  -3   33.50    4.00
  -2  -5   3   78.69    4.40
  -2  -5   3   81.69    4.80
   2  -5  -3   79.19    4.40
  -2  -5   3   86.39    9.40
   2  -5  -3   73.29    4.50
   2  -5  -3   76.59    3.80
   2   5  -3   76.89    5.10
   2   5  -3   78.29    5.70
  -2   5   3   81.79    5.30
   2   5  -3   79.79    6.10
   1  -5  -3  304.17   21.60
  -1  -5   3  314.87   14.50
   1  -5  -3  324.57   13.80
  -1  -5   3  363.46   19.50
  -1  -5   3  327.67   14.40
  -1   5   3  375.16   15.70
   1   5  -3  297.17   14.20
   1   5  -3  323.77   16.00
   0  -5   3  471.35   22.40
   0  -5   3  427.06   17.90
   0  -5  -3  413.66   17.70
   0  -5   3  419.96   18.20
   0  -5  -3  410.66   18.10
   0  -5  -3  438.96   24.90
   0   5  -3  417.16   19.70
   0   5   3  419.56   19.60
   1  -5   3  238.38   10.10
  -1  -5  -3  209.68   15.40
  -1  -5  -3  208.58   10.30
  -1  -5  -3  213.68    9.80
   1  -5   3  215.98   11.00
  -1   5  -3  248.28   11.70
   1   5   3  224.78   12.00
   2  -5   3  297.67   12.70
  -2  -5  -3  261.97   12.60
  -2  -5  -3  277.57   18.50
  -2   5  -3  257.37   13.00
  -2   5  -3  293.47   13.60
   2   5   3  256.37   14.20
   2   5   3  265.87   13.10
   2   5   3  259.87   30.30
  -3  -5  -3  126.99    7.10
   3  -5   3  113.69    5.70
  -3  -5  -3  123.99   12.60
   3  -5   3  114.59    5.50
   3   5   3  129.29    8.00
   3   5   3  150.78   35.40
   3   5   3  119.49    8.00
   3   5   3  122.89    8.20
   4  -5   3  146.79    7.50
  -4  -5  -3  183.28   16.60
  -4  -5  -3  158.28    9.10
  -4   5  -3  177.18    9.30
   4   5   3  153.08   10.70
   4   5   3  153.08   10.20
   4   5   3  162.48   40.20
  -5  -5  -3  134.69    8.60
  -5  -5  -3  126.99   16.80
   5  -5   3   83.19   46.40
   5   5   3   55.99   48.30
   5   5   3  156.58   11.00
   5   5   3  138.79   10.00
  -6  -5  -3   27.70    3.80
  -6  -5  -3   24.10    3.40
   6   5   3   24.60    5.40
   6   5   3   23.40    4.40
  -7  -5  -3   10.80    2.40
  -7  -5  -3    3.30    1.60
   7   5   3    0.10    3.60
   7   5   3    8.70    3.00
  -7  -6   3   13.70    3.10
  -7  -6   3   14.20    2.10
   7   6  -3   16.50    3.40
   7   6  -3   16.30    3.90
  -6  -6   3   -0.40    1.40
  -6  -6   3   -0.80    1.30
   6   6  -3   -2.40    2.90
   6   6  -3   -1.20    2.00
  -5  -6   3  208.78   11.10
   5  -6  -3  183.08    9.90
  -5  -6   3  177.98   18.80
  -5  -6   3  206.28   10.50
   5   6  -3  208.28   12.30
   5   6  -3  160.68   46.00
   5   6  -3  193.98   13.60
  -4  -6   3  312.07   14.10
  -4  -6   3  307.77   14.70
   4  -6  -3  280.07   13.80
   4  -6  -3  280.67   12.70
  -4  -6   3  289.57   23.20
   4   6  -3  292.87   16.70
   4   6  -3  238.98   48.50
  -4   6   3  299.17   14.10
  -3  -6   3   72.79   10.70
  -3  -6   3   86.89    5.00
  -3  -6   3   88.29    5.60
   3  -6  -3   79.59    4.80
   3  -6  -3   73.59    4.00
   3   6  -3   86.49   23.70
   3   6  -3   82.39    6.00
   3   6  -3   76.69    6.30
   3   6  -3   82.09    7.00
  -3   6   3   68.39    5.50
   2  -6  -3   83.19    4.70
  -2  -6   3   90.09   10.40
   2  -6  -3   83.09    4.80
  -2  -6   3   87.59    5.30
  -2  -6   3   85.89    4.80
   2   6  -3   82.69    6.90
   2   6  -3   85.69    5.50
  -2   6   3   84.99    6.10
   1  -6  -3   49.90    2.90
   1  -6  -3   38.20    8.70
  -1  -6   3   49.70    3.10
   1  -6  -3   47.40    2.90
  -1  -6   3   45.70    3.50
  -1  -6   3   67.89    8.30
  -1   6   3   47.40    4.70
   1   6  -3   45.10    5.10
   1   6  -3   42.70    3.20
   0  -6  -3 2360.96  105.39
   0  -6  -3 2371.36   95.59
   0  -6   3 2497.65  102.09
   0  -6   3 2375.66   96.19
   0  -6  -3 2455.05   96.19
   0  -6   3 2396.16   95.79
   0   6   3 2312.27   97.99
   0   6  -3 2292.87   97.99
  -1  -6  -3 1396.66   56.99
   1  -6   3 1389.16   57.49
  -1  -6  -3 1442.76   66.09
   1  -6   3 1431.26   57.29
   1  -6   3 1493.45   64.19
   1   6   3 1372.06   59.69
  -1   6  -3 1391.66   59.19
   1   6   3 1346.27   57.59
  -2  -6  -3  135.79    7.20
  -2  -6  -3  138.99    7.80
  -2  -6  -3  154.18   14.20
   2  -6   3  148.29    7.70
  -2   6  -3  149.09    9.00
   2   6   3  156.98    9.80
   2   6   3  139.89    8.20
  -3  -6  -3   61.19    4.30
  -3  -6  -3   63.89   10.20
  -3  -6  -3   51.89    4.50
   3   6   3   55.09    5.50
   3   6   3   49.10    5.60
  -3   6  -3   57.79    5.40
   3   6   3   67.89   25.60
  -4  -6  -3   96.49    7.00
  -4  -6  -3  101.29    6.50
  -4  -6  -3  110.49   14.30
   4   6   3  107.59    8.30
   4   6   3  115.89    9.00
  -4   6  -3   99.19    7.00
   4   6   3  123.19   38.00
  -5  -6  -3    6.90    2.30
  -5  -6  -3   22.50    8.10
  -5  -6  -3    6.00    2.40
   5   6   3   11.70    4.20
   5   6   3    7.30    2.80
  -6  -6  -3   75.19    6.00
  -6  -6  -3   77.79    5.90
   6   6   3   76.89    7.40
   6   6   3   77.29    8.20
  -7  -6  -3    1.90    1.60
  -6  -7   3    5.10    2.00
  -6  -7   3    6.50    2.20
   6   7  -3   11.40    4.70
   6   7  -3    5.10    2.70
  -5  -7   3   84.69    5.90
  -5  -7   3   76.39   14.80
  -5  -7   3   75.09    6.30
   5   7  -3   60.29   38.00
   5   7  -3   86.29    7.40
   5   7  -3   74.59    9.10
  -4  -7   3  106.79   14.80
  -4  -7   3  127.79    7.20
  -4  -7   3  134.99    8.30
   4   7  -3  118.89   36.60
   4   7  -3  119.89   10.00
  -4   7   3  110.29    7.40
   4   7  -3  118.79    8.50
  -3  -7   3  176.78    9.20
  -3  -7   3  180.48   17.20
  -3  -7   3  191.28   10.20
   3   7  -3  199.28   33.70
  -3   7   3  189.38   10.60
   3   7  -3  183.68   11.60
   3   7  -3  176.68   10.20
   3   7  -3  185.48   11.50
  -2  -7   3   12.40    5.30
  -2  -7   3   16.00    2.20
  -2  -7   3   16.60    2.70
   2  -7  -3   17.00    2.20
   2   7  -3   16.00    2.60
   2   7  -3   11.50    3.50
  -2   7   3   19.40    3.60
  -1  -7   3    3.70    1.20
   1  -7  -3    2.90    1.10
   1  -7  -3    2.90    1.00
   1  -7  -3    0.90    3.80
  -1  -7   3    1.60    3.00
  -1  -7   3    2.40    1.30
   1   7  -3    4.20    2.40
   1   7  -3    2.40    1.10
  -1   7   3    3.50    2.30
   0  -7   3   13.80    4.50
   0  -7   3   10.20    1.60
   0  -7  -3    8.80    1.30
   0  -7   3    6.20    1.40
   0  -7  -3    7.80    1.40
   0  -7  -3    7.50    4.60
   0   7   3    6.00    2.60
   1  -7   3  343.17   22.20
   1  -7   3  325.07   15.00
  -1  -7  -3  377.16   24.70
  -1  -7  -3  345.57   14.70
   1  -7   3  328.07   15.20
  -1  -7  -3  340.97   15.50
  -1   7  -3  313.57   17.10
   1   7   3  310.37   15.20
   1   7   3  367.56   18.00
  -2  -7  -3  156.68    8.10
  -2  -7  -3  160.98    9.00
  -2  -7  -3  175.08   16.70
   2  -7   3  159.88    8.60
  -2   7  -3  154.88   10.10
   2   7   3  161.58    9.10
   2   7   3  179.28   11.20
  -3  -7  -3   18.80    6.60
  -3  -7  -3   23.30    3.50
  -3  -7  -3   23.30    3.00
   3   7   3   38.60    5.50
   3   7   3   23.70    4.40
   3   7   3   55.29   21.50
  -3   7  -3   23.00    3.90
  -4  -7  -3  114.29    7.00
  -4  -7  -3  112.39    7.80
  -4  -7  -3  132.49   16.50
  -4   7  -3   87.69    7.40
   4   7   3  113.09    8.70
   4   7   3  116.79    9.60
   4   7   3  138.79   38.20
  -5  -7  -3   10.50    2.70
  -5  -7  -3   26.00    9.30
  -5  -7  -3   11.70    3.50
   5   7   3   11.90    4.50
   5   7   3   16.70    4.90
   5   7   3   10.40   40.40
  -6  -7  -3   -0.60    1.60
  -6  -7  -3    1.90    1.60
   6   7   3    3.60    2.40
   6   7   3    3.70    3.70
  -6  -8   3    3.80    1.70
  -6  -8   3   -1.40    1.20
   6   8  -3    1.90    2.10
   6   8  -3    0.90    3.00
  -5  -8   3   29.90    3.60
  -5  -8   3   30.30    4.00
  -5  -8   3   20.80    9.70
   5   8  -3   24.80    5.80
   5   8  -3   37.20    5.10
   5   8  -3   78.59   41.00
  -4  -8   3   59.19   12.40
  -4  -8   3   65.59    5.00
  -4  -8   3   73.89    6.00
   4   8  -3   71.89    8.10
   4   8  -3   73.99   30.80
   4   8  -3   73.69    6.40
  -4   8   3   60.69    5.60
  -3  -8   3   31.80    3.30
  -3  -8   3   20.90    7.00
  -3  -8   3   33.90    4.10
   3   8  -3   32.90    5.40
   3   8  -3   29.40    4.00
   3   8  -3   23.00   13.30
  -3   8   3   30.60    4.70
   3   8  -3   21.30    4.70
  -2  -8   3   28.20    3.40
  -2  -8   3   19.20    6.10
  -2  -8   3   27.60    2.80
   2  -8  -3   20.90    2.60
  -2   8   3   26.50    4.40
   2   8  -3   21.90    3.10
   2   8  -3   26.70    5.00
   1  -8  -3  110.09    5.90
  -1  -8   3  110.89    6.00
   1  -8  -3  113.09    5.90
  -1  -8   3  114.09    6.70
   1  -8  -3  108.39   14.70
  -1  -8   3  119.19   13.20
  -1   8   3  121.09    8.70
   1   8  -3  124.29    9.30
   1   8  -3  101.79    5.80
   0  -8  -3   35.80    9.40
   0  -8  -3   42.70    3.00
   0  -8   3   49.20    3.40
   0  -8   3   39.70    3.60
   0  -8  -3   45.20    3.50
   0  -8   3   66.69    9.80
   0   8   3   43.30    5.60
   0   8   3   42.40    3.30
  -1  -8  -3   77.39   14.50
  -1  -8  -3   71.69    5.10
  -1  -8  -3   70.99    4.40
   1  -8   3   80.79    5.00
   1  -8   3   69.49   10.90
   1  -8   3   77.89    4.90
  -1   8  -3   84.49    7.40
   1   8   3   72.99    5.20
   1   8   3   87.89    7.90
  -2  -8  -3   12.50    2.70
  -2  -8  -3    2.00    4.40
  -2  -8  -3   10.80    1.90
   2  -8   3   13.80    2.70
   2   8   3   11.30    2.60
  -2   8  -3    9.60    3.30
  -3  -8  -3  139.99    7.60
  -3  -8  -3  132.39    8.70
  -3  -8  -3  139.29   16.80
   3   8   3   98.29   25.70
  -3   8  -3  143.29    9.90
   3   8   3  136.79    9.10
   3   8   3  117.79   14.80
  -4  -8  -3   95.69   18.50
  -4  -8  -3   86.49    7.00
  -4  -8  -3   98.49    6.30
  -4   8  -3   78.49    7.10
   4   8   3  103.29    9.20
   4   8   3   66.59   33.00
   4   8   3   95.39    8.00
  -5  -8  -3   42.00   12.20
  -5  -8  -3   55.69    5.40
  -5  -8  -3   50.69    4.80
   5   8   3   58.89    7.80
   5   8   3  129.49   51.89
   5   8   3   60.29    6.50
  -6  -8  -3   23.30    3.70
  -6  -8  -3   27.60    3.40
   6   8   3   29.60    5.00
   6   8   3   21.30    4.60
  -6  -9   3    1.60    1.80
  -6  -9   3    1.60    1.40
   6   9  -3    3.30    3.10
  -5  -9   3   66.19    5.90
  -5  -9   3   66.19    5.20
  -5  -9   3   57.49   15.80
   5   9  -3   72.79    6.30
   5   9  -3   65.09    8.70
  -4  -9   3   42.40    4.00
  -4  -9   3   41.20   10.60
  -4  -9   3   43.40    4.90
   4   9  -3   42.90    4.80
  -4   9   3   40.40    5.60
   4   9  -3   34.70    6.40
   4   9  -3   64.59   37.40
  -3  -9   3   38.40   10.00
  -3  -9   3   47.10    4.00
  -3  -9   3   39.10    4.50
   3   9  -3   43.70    6.20
   3   9  -3   42.90    4.40
   3   9  -3    9.60   14.90
  -3   9   3   49.00    5.80
   3   9  -3   56.09    7.00
   2  -9  -3   44.20    3.60
  -2  -9   3   41.10    9.90
  -2  -9   3   46.20    3.80
  -2  -9   3   43.70    4.40
   2   9  -3   41.90    3.70
   2   9  -3   40.80    6.00
  -2   9   3   44.30    6.00
   2   9  -3   46.70    6.70
  -1  -9   3   41.40    9.30
   1  -9  -3   30.30    3.00
   1  -9  -3   30.70    2.80
  -1  -9   3   32.10    3.70
  -1  -9   3   36.80    3.20
  -1   9   3   37.30    6.00
   1   9  -3   29.50    5.90
   1   9  -3   38.80    2.80
   0  -9  -3   84.19   13.90
   0  -9   3   87.09    5.20
   0  -9   3   81.99    5.50
   0  -9  -3   78.99    4.70
   0  -9  -3   77.49    5.10
   0  -9   3   80.59   11.70
   0   9   3   71.49    4.60
   0   9   3   79.39    8.30
   0   9  -3   88.19    8.80
   1  -9   3  307.87   14.10
  -1  -9  -3  305.27   14.50
   1  -9   3  283.87   14.00
  -1  -9  -3  310.77   13.50
   1  -9   3  288.57   24.00
  -1  -9  -3  301.67   26.10
   1   9   3  266.87   13.80
   1   9   3  291.17   17.60
  -1   9  -3  303.97   17.30
  -2  -9  -3   41.40    4.30
  -2  -9  -3   45.90    3.70
  -2  -9  -3   46.10   12.10
   2  -9   3   49.99    4.50
  -2   9  -3   42.80    6.20
   2   9   3   28.40    5.70
   2   9   3   39.60    4.40
  -3  -9  -3   15.10    2.60
  -3  -9  -3   10.80    2.80
  -3  -9  -3   11.80    7.40
   3   9   3   10.40   14.90
   3   9   3   11.80    3.20
   3   9   3   13.40    4.50
   3   9   3   10.10    4.10
  -3   9  -3   12.40    3.70
  -4  -9  -3   73.19    6.50
  -4  -9  -3   82.79    5.70
  -4  -9  -3   50.29   12.70
   4   9   3   77.29    8.70
   4   9   3   87.89   38.50
  -4   9  -3   92.89    7.70
   4   9   3   70.59    7.00
  -5  -9  -3   67.89    5.40
  -5  -9  -3   66.89    6.10
   5   9   3   68.19    6.90
   5   9   3   78.99    8.80
  -6  -9  -3   23.90    3.40
  -6  -9  -3   26.60    3.20
   6   9   3   25.50    4.30
   6   9   3   30.40    5.60
  -5 -10   3   41.90    4.00
  -5 -10   3   39.30    4.60
   5  10  -3   39.40    7.10
   5  10  -3   43.30    4.60
  -4 -10   3    3.60    2.10
  -4 -10   3    8.90    8.80
  -4 -10   3    5.10    2.00
   4  10  -3  -10.10   34.40
   4  10  -3    2.60    2.00
   4  10  -3    3.50    3.70
  -3 -10   3   46.90    4.90
  -3 -10   3   45.60    4.20
  -3  10   3   57.59    6.80
   3  10  -3   40.50    4.10
   3  10  -3   49.40    7.10
   3  10  -3   39.20    6.50
   3  10  -3   57.79   26.70
  -2 -10   3  148.69    8.20
  -2 -10   3  144.79   17.70
  -2 -10   3  157.58    9.20
   2 -10  -3  137.29    7.90
   2  10  -3  143.29   12.00
  -2  10   3  171.78   11.60
   2  10  -3  140.89    7.70
   2  10  -3  138.39   10.50
  -1 -10   3   25.00    3.40
  -1 -10   3   31.70    3.20
  -1 -10   3   32.40    9.60
   1 -10  -3   24.60    2.90
   1  10  -3   30.80    5.90
  -1  10   3   40.00    6.40
   0 -10  -3   50.09    3.70
   0 -10  -3   47.70   11.40
   0 -10   3   46.90    4.30
   0 -10  -3   46.30    3.90
   0 -10   3   34.90    9.80
   0 -10   3   49.30    4.10
   0  10  -3   48.60    7.10
   0  10   3   59.39    8.10
   1 -10   3  187.18   19.00
  -1 -10  -3  169.78    8.70
   1 -10   3  173.18    9.30
  -1 -10  -3  150.28   19.90
  -1 -10  -3  172.38    9.60
   1  10   3  174.78   13.30
  -1  10  -3  189.18   13.20
   1  10   3  148.89    8.60
  -2 -10  -3    9.50    2.00
   2 -10   3   13.70    2.90
  -2 -10  -3    9.40    2.30
  -2 -10  -3    8.20    6.50
   2  10   3    7.90    4.00
  -2  10  -3   12.60    4.10
   2  10   3    9.40    2.30
  -3 -10  -3   19.30    9.50
  -3 -10  -3   21.60    3.80
  -3 -10  -3   22.50    3.00
   3  10   3    2.60   19.40
  -3  10  -3   18.30    4.80
   3  10   3   18.80    5.10
   3  10   3   27.90    4.40
   3  10   3   14.90    4.70
  -4 -10  -3    4.60    7.00
  -4 -10  -3   15.10    2.90
  -4 -10  -3   15.20    3.40
   4  10   3   16.90    5.30
   4  10   3   90.09   35.60
  -4  10  -3    9.40    3.80
   4  10   3   13.60    3.50
  -5 -10  -3   77.89    6.80
  -5 -10  -3   89.59    6.00
   5  10   3   84.89    9.00
   5  10   3   81.99    7.00
  -5 -11   3    7.60    3.20
  -5 -11   3    3.90    2.20
   5  11  -3    2.10    3.40
   5  11  -3    8.00    2.00
  -4 -11   3   18.30    3.50
  -4 -11   3   47.80   21.90
  -4 -11   3   24.50    3.40
   4  11  -3   21.90    3.20
   4  11  -3   20.70    5.60
  -4  11   3   21.30    4.50
  -3 -11   3   46.70   12.50
  -3 -11   3   57.59    5.90
  -3 -11   3   56.89    6.20
  -3  11   3   50.39    7.00
   3  11  -3   54.89    4.40
   3  11  -3   56.19    7.30
   3  11  -3   56.79   31.10
   3  11  -3   57.79   10.80
  -2 -11   3   15.90    3.30
  -2 -11   3   21.30    8.50
   2 -11  -3   17.70    2.60
  -2 -11   3   14.20    2.80
   2  11  -3   14.50    4.80
  -2  11   3    6.70    4.40
   2  11  -3   14.90    4.30
  -1 -11   3   16.20    2.80
  -1 -11   3   13.20    2.60
   1 -11  -3   11.90    2.20
  -1 -11   3   10.00    7.30
  -1  11   3   19.90    5.30
   1  11  -3   21.50    5.80
   0 -11  -3   62.49    4.30
   0 -11   3   61.09    4.80
   0 -11   3   44.30    4.50
   0 -11  -3   50.69    4.50
   0 -11   3   78.49   14.30
   0 -11  -3   47.80   13.40
   0  11  -3   68.69    9.00
   1 -11   3   67.79    5.30
  -1 -11  -3   38.10   12.50
  -1 -11  -3   59.19    5.10
  -1 -11  -3   67.79    4.60
   1  11   3   65.49    9.00
  -2 -11  -3   57.19    4.50
   2 -11   3   56.19    5.20
  -2 -11  -3   58.69   15.30
  -2 -11  -3   57.89    5.30
   2  11   3   60.19    8.30
   2  11   3   49.30    4.40
  -2  11  -3   67.29    8.50
   2  11   3   63.69   25.30
  -3 -11  -3   -2.50    6.20
  -3 -11  -3    5.70    2.60
  -3 -11  -3    0.10    1.80
   3  11   3    7.10    4.30
   3  11   3    3.90    2.10
  -3  11  -3   -0.50    2.70
   3  11   3    7.40   18.70
  -4 -11  -3    2.00    1.80
  -4 -11  -3    3.40    1.80
  -4  11  -3   -4.20    2.80
   4  11   3   -0.10    3.70
   4  11   3    6.90    2.60
  -5 -11  -3    7.30    3.20
  -5 -11  -3    5.00    2.50
   5  11   3    1.30    2.10
   5  11   3   10.20    5.10
  -4 -12   3   48.60    4.30
  -4 -12   3   51.39    5.20
  -4  12   3   38.30    9.10
   4  12  -3   64.59    7.80
  -3 -12   3   -5.30    8.00
  -3 -12   3    3.20    2.10
  -3 -12   3    4.20    1.80
   3  12  -3    6.10    3.90
   3  12  -3   68.79   28.60
  -3  12   3    1.60    3.10
   3  12  -3    1.60    3.70
  -2 -12   3   14.10    2.80
   2 -12  -3    0.40    1.70
  -2 -12   3    4.30    6.70
   2  12  -3    6.90    5.90
   2  12  -3    7.80    5.80
   2  12  -3   16.00   19.60
  -2  12   3    6.40    5.60
  -1 -12   3   39.90   13.50
  -1 -12   3   33.90    3.70
  -1 -12   3   27.30    3.80
   1 -12  -3   32.90    3.40
  -1  12   3   30.50    6.20
   1  12  -3   33.90    5.70
   1  12  -3   34.20    6.80
   0 -12  -3   11.20    2.30
   0 -12   3    6.50    2.20
   0 -12   3   -3.30    6.90
   0 -12   3    8.00    2.20
   0 -12  -3    7.60    9.20
   0  12   3    7.90    4.80
   0  12  -3    5.60    4.40
  -1 -12  -3   12.40    2.30
   1 -12   3   13.10    3.00
  -1 -12  -3    0.10    8.90
  -1 -12  -3   13.80    2.70
  -1  12  -3   12.80    5.00
   1  12   3   13.50    4.20
  -2 -12  -3    9.30    8.80
   2 -12   3   13.90    3.00
   2  12   3   12.30    7.50
  -2  12  -3   11.60    5.10
   2  12   3    1.30   15.30
  -3 -12  -3    3.90    9.30
  -3 -12  -3   15.80    2.50
  -3 -12  -3   13.30    3.20
   3  12   3   10.80    4.90
  -3  12  -3   17.50    4.80
   3  12   3   12.60    3.90
   3  12   3   20.70    3.10
   3  12   3    0.70   30.00
  -4 -12  -3   78.49    6.50
  -4 -12  -3   87.49    5.80
  -4  12  -3   70.49    7.50
   4  12   3   88.69    9.30
   4  12   3   84.19    8.30
  -4 -13   3    6.40    2.10
  -4 -13   3    4.30    2.00
  -4  13   3   -6.40    3.90
   4  13  -3    9.40    3.80
  -3 -13   3   13.70    2.80
  -3 -13   3   10.10    2.70
   3  13  -3   10.10    4.10
   3  13  -3   12.50    4.60
  -3  13   3   11.60    4.20
  -2 -13   3    4.90    2.20
  -2 -13   3    4.40    1.80
  -2 -13   3  -17.70   12.50
   2  13  -3   30.50   26.50
   2  13  -3    3.00    3.80
  -2  13   3    8.50    4.00
   2  13  -3    3.10    3.10
  -1 -13   3   44.80   15.00
  -1 -13   3   40.20    4.30
   1 -13  -3   38.90    4.00
  -1 -13   3   47.90    4.30
   1  13  -3   42.10    5.80
   1  13  -3   43.60    7.90
  -1  13   3   38.10    6.90
   0 -13   3   21.60    3.20
   0 -13  -3   21.40    2.90
   0 -13   3   17.30   15.30
   0  13  -3   20.90    6.00
   0  13   3   19.60    5.10
   1 -13   3    0.50    1.80
  -1 -13  -3   -0.60    1.40
  -1 -13  -3   -1.50    1.30
  -1 -13  -3   -0.20   11.30
   1  13   3    3.30    3.50
  -1  13  -3    0.80    3.40
  -2 -13  -3   44.00   16.10
  -2 -13  -3   20.80    2.80
  -2 -13  -3   14.40    2.80
   2 -13   3   12.80    3.20
   2  13   3   41.90   24.00
   2  13   3   15.10    4.80
  -2  13  -3   19.60    5.50
   2  13   3   11.40    4.60
  -3 -13  -3    1.70    1.80
  -3 -13  -3    3.90    1.70
   3  13   3    6.00    4.10
   3  13   3   -0.50    3.70
  -3  13  -3   -1.00    2.70
  -4 -13  -3    2.50    1.70
  -4 -13  -3    1.60    1.40
   4  13   3    3.80    3.80
  -4  13  -3   -2.40    2.80
  -3 -14   3   26.70    3.90
  -3 -14   3   29.40    3.20
   3  14  -3   16.60    4.90
   3  14  -3   20.70    4.80
  -3  14   3   30.60    5.90
  -2 -14   3    2.90    1.80
  -2 -14   3    5.80    1.90
   2  14  -3    0.90    3.30
   2  14  -3    7.70    3.50
  -2  14   3    3.40    3.50
  -1 -14   3   21.90    3.70
  -1 -14   3   26.60    3.50
   1  14  -3   38.40    5.50
  -1  14   3   20.80    5.60
   1  14  -3   37.60    7.20
   0 -14  -3   92.69    5.90
   0 -14   3   89.69    6.30
   0  14  -3   90.19   10.20
   0  14  -3   88.19    7.00
   0  14   3   81.59    9.90
  -1 -14  -3   49.10    4.10
  -1 -14  -3   44.30    4.80
   1 -14   3   47.40    4.90
  -1  14  -3   49.40    8.20
   1  14   3   39.60    7.50
  -2 -14  -3  131.19    8.80
   2 -14   3  128.29    8.60
  -2 -14  -3  141.79    7.90
  -2  14  -3  142.89   12.20
   2  14   3  148.59   11.00
   2  14   3  135.79   11.90
  -3 -14  -3    5.70    2.00
  -3 -14  -3    4.50    1.90
   3  14   3   10.70    4.10
  -3  14  -3    7.40    3.60
   3  14   3   17.40    4.80
  -2 -15   3   24.80    3.20
  -2 -15   3   24.80    4.00
  -2  15   3   22.20    5.30
   2  15  -3   16.60    4.70
   2  15  -3   28.80    4.70
  -1 -15   3    4.80    1.70
   1  15  -3    2.60    3.20
   1  15  -3    2.50    3.00
  -1  15   3    2.50    4.10
   0 -15  -3    1.20    2.70
   0 -15   3    1.40    1.90
   0  15   3   -2.70    2.70
   0  15  -3   -2.30    2.80
   0  15  -3    3.00    3.00
   1 -15   3   15.90    3.20
  -1 -15  -3    9.90    2.00
  -1  15  -3   11.80    6.40
   1  15   3    7.00    4.80
   1  15   3   10.60    3.20
  -2 -15  -3   28.70    4.20
  -2 -15  -3   27.90    3.10
   2  15   3   18.10    4.90
   2  15   3   33.90    5.60
  -2  15  -3   32.00    6.40
   7   0  -4   12.70    3.00
   7   0  -4   15.10    3.50
   6   0  -4   18.60   41.00
   6   0  -4   12.30    3.70
   6   0  -4   10.30    3.00
  -5   0   4   12.20    1.70
   5   0  -4   14.40    4.00
   5   0  -4  -19.80   20.30
   5   0  -4   13.70    3.20
  -5   0   4    9.10    5.10
   4   0  -4   13.70   17.80
   4   0  -4    2.40    2.50
  -4   0   4    0.70    3.00
   4   0  -4    2.70    1.70
  -4   0   4    1.60    0.80
   3   0  -4 1952.90   78.79
  -3   0   4 1965.20   82.19
  -3   0   4 1861.61   76.69
   3   0  -4 1907.81  104.99
   3   0  -4 1881.71   77.99
   2   0  -4  521.25   38.00
   2   0  -4  532.35   22.70
   2   0  -4  558.04   23.30
   1   0  -4 1493.95   67.79
   1   0  -4 1490.25   61.79
  -1   0   4 1594.34   67.59
   1   0  -4 1542.15   61.49
   0   0  -4 1420.66   59.69
   0   0   4 1449.15   60.59
   1   0   4  742.63   30.20
   1   0   4  715.53   43.60
  -1   0  -4  791.82   31.00
  -1   0  -4  628.74   39.50
   2   0   4 2297.97  113.99
  -2   0  -4 2132.89   88.89
   2   0   4 2103.79   87.49
   2   0   4 2105.09   87.79
  -2   0  -4 2258.37   87.49
   3   0   4  194.98   10.10
   3   0   4  210.18   10.00
  -3   0  -4  189.28    9.00
  -3   0  -4  200.08   11.40
   4   0   4  121.09    7.80
   4   0   4  101.19   33.20
  -4   0  -4  126.99    9.40
   4   0   4  111.59    7.50
   5   0   4  314.57   16.00
  -5   0  -4  319.07   14.20
   5   0   4  290.97   15.30
   5   0   4  251.67   55.29
  -6   0  -4    0.10    1.30
   6   0   4   -0.60    2.20
   6   0   4   16.10   42.40
   6   0   4    1.80    2.10
   7   0   4  108.49    7.50
   7  -1  -4    1.50    1.80
   7  -1  -4    8.30    4.80
  -7  -1   4   -0.10    1.60
   7   1  -4    2.90    2.60
   7   1  -4    3.20    2.10
  -6  -1   4  106.39   16.00
   6  -1  -4   90.99    7.20
   6  -1  -4   41.20   40.40
  -6  -1   4   90.49    5.90
   6  -1  -4   84.29    6.70
   6   1  -4  101.29    8.30
   6   1  -4   99.59   46.70
   6   1  -4   88.69    7.30
  -5  -1   4   35.60    7.90
   5  -1  -4   12.70   27.50
   5  -1  -4   37.20    4.30
  -5  -1   4   31.50    2.50
   5  -1  -4   34.00    4.90
   5   1  -4   45.90   28.50
   5   1  -4   29.30    4.40
   5   1  -4   25.00    4.90
  -5   1   4   21.00    5.80
  -4  -1   4  191.88   15.60
   4  -1  -4  227.18   12.10
  -4  -1   4  218.88    9.90
   4  -1  -4  191.78   38.80
   4  -1  -4  219.18   11.20
  -4   1   4  214.78    9.30
   4   1  -4  228.08   12.70
  -4   1   4  226.28   15.30
   4   1  -4  231.48   11.70
   4   1  -4  191.38   39.50
  -3  -1   4  108.19    5.40
   3  -1  -4  114.79    6.30
   3  -1  -4  114.39   27.10
   3  -1  -4  125.99    7.20
  -3  -1   4  112.59   10.00
   3   1  -4  118.09    7.50
   3   1  -4  108.59    6.60
   3   1  -4   98.99   24.30
   2  -1  -4 1267.87   52.89
  -2  -1   4 1318.57   56.39
   2  -1  -4 1300.77   71.59
   2  -1  -4 1340.97   53.49
  -2  -1   4 1300.17   52.49
   2   1  -4 1305.17   53.19
   2   1  -4 1269.17   53.59
   2   1  -4 1327.07   69.69
   1  -1  -4   57.59    3.30
   1  -1  -4   54.09    2.90
   1   1  -4   55.69    3.40
   1   1  -4   64.99    9.40
   1   1  -4   54.99    3.10
  -1   1   4   36.10    9.70
   0   1  -4  146.29   12.30
   0   1   4  117.19    8.70
   1  -1   4 1067.19   44.10
  -1  -1  -4 1118.99   44.10
   1  -1   4 1092.09   59.19
  -1  -1  -4 1091.89   46.30
   1   1   4 1083.59   45.80
   2  -1   4  404.66   39.50
  -2  -1  -4  435.56   20.00
  -2  -1  -4  411.46   17.20
   2  -1   4  384.86   17.50
  -2   1  -4  386.06   17.50
   2   1   4  432.86   17.90
  -3  -1  -4  202.08   12.70
   3  -1   4  191.88    9.90
   3  -1   4  203.38   10.30
   3  -1   4  235.38   37.10
  -3  -1  -4  212.78    9.50
   3   1   4  217.38   10.50
  -3   1  -4  203.48    9.60
   3   1   4  274.57   40.20
  -3   1  -4  206.68   10.70
   3   1   4  205.48   10.50
   4  -1   4  280.17   13.60
  -4  -1  -4  277.67   17.20
   4  -1   4  277.87   14.00
   4  -1   4  244.68   50.29
  -4   1  -4  279.77   12.70
  -4   1  -4  279.07   14.70
   4   1   4  315.37   14.70
   4   1   4  286.27   14.50
  -5  -1  -4   57.69    8.50
   5  -1   4    9.20   32.10
   5  -1   4   44.00    4.90
  -5  -1  -4   43.20    3.60
   5  -1   4   47.10    4.40
  -5   1  -4   46.90    3.40
   5   1   4   47.70    5.60
   5   1   4    1.20   22.50
   5   1   4   50.19    5.70
   6  -1   4   55.69    5.40
   6  -1   4   81.59   45.80
  -6  -1  -4   53.09    4.30
   6   1   4   11.40   41.80
   6   1   4   66.89    6.50
   6   1   4   58.19    5.50
   7  -1   4    3.80    2.10
   7   1   4    6.70    2.40
   7  -2  -4   12.30    3.30
   7  -2  -4    2.10    1.70
  -7  -2   4    1.90    2.60
   7   2  -4    3.80    2.80
   7   2  -4    2.40    2.30
  -6  -2   4   28.30    3.30
   6  -2  -4   32.50    4.00
   6  -2  -4  100.79   50.29
  -6  -2   4   21.50    9.10
   6  -2  -4   19.80    3.50
  -6  -2   4   31.00    2.70
   6   2  -4   31.00    5.30
   6   2  -4   -0.70   46.80
   6   2  -4   28.10    5.60
  -5  -2   4  100.19    6.10
   5  -2  -4  104.19    6.90
   5  -2  -4  135.39   36.30
  -5  -2   4  106.39   12.20
   5  -2  -4  101.69    7.60
   5   2  -4  107.29    7.70
   5   2  -4  111.99    9.50
   5   2  -4  105.69   34.50
  -5   2   4   87.09   10.00
   4  -2  -4  200.78   10.50
   4  -2  -4  218.78   11.40
  -4  -2   4  210.28   16.10
  -4  -2   4  204.98    9.90
   4  -2  -4  255.27   42.90
   4   2  -4  216.78   12.50
   4   2  -4  203.38   11.30
   4   2  -4  251.47   37.90
  -4   2   4  205.68   14.40
  -3  -2   4  121.59   10.70
   3  -2  -4   88.19   23.90
   3  -2  -4  116.69    6.80
   3  -2  -4  116.79    6.20
  -3  -2   4  109.79    5.70
   3   2  -4  116.19    7.70
   3   2  -4  111.59    6.80
   3   2  -4  132.39   27.00
   2  -2  -4   47.70   16.70
  -2  -2   4   55.19    3.10
   2  -2  -4   56.89    3.30
  -2  -2   4   54.29    6.60
   2  -2  -4   59.29    3.90
   2   2  -4   55.69    4.30
   2   2  -4   55.09    3.80
   2   2  -4   48.80   12.80
  -1  -2   4 3091.09  123.69
   1  -2  -4 3231.48  124.49
  -1  -2   4 3195.88  126.69
   1  -2  -4 3119.09  123.49
  -1  -2   4 2998.20  123.49
  -1   2   4 3252.37  141.89
   1   2  -4 2917.21  124.59
   1   2  -4 2974.00  123.89
   0  -2   4 3630.74  149.09
   0  -2  -4 3904.21  152.78
   0  -2  -4 3592.64  147.69
   0  -2   4 3626.94  147.59
   0   2  -4 3926.71  160.68
   0   2   4 3721.93  148.39
   0   2   4 3783.12  151.58
   0   2  -4 3451.05  148.39
   1  -2   4 1017.90   41.90
  -1  -2  -4 1074.79   45.30
  -1  -2  -4 1006.20   41.90
   1  -2   4 1008.80   60.69
   1   2   4 1094.19   54.69
  -1   2  -4  949.31   42.30
   1   2   4 1080.29   42.80
   2  -2   4  192.08   32.50
  -2  -2  -4  188.58    8.80
  -2  -2  -4  198.68   12.10
   2   2   4  190.58    9.50
  -2   2  -4  197.08    9.20
   2   2   4  184.58    9.30
   2   2   4  193.38   26.40
  -3  -2  -4  222.98   10.40
   3  -2   4  212.28   10.60
   3  -2   4  212.18   10.10
   3  -2   4  222.98   41.10
  -3  -2  -4  217.58   14.30
   3   2   4  236.48   11.40
  -3   2  -4  216.28   10.40
   3   2   4  337.07   48.20
  -4  -2  -4   99.39   10.20
   4  -2   4   93.79    5.80
   4  -2   4  123.09   38.40
   4  -2   4  100.19    6.50
  -4  -2  -4   99.49    6.00
   4   2   4  124.89    7.80
   4   2   4  107.29    7.40
  -4   2  -4  100.39    5.50
   5  -2   4   85.09   35.70
  -5  -2  -4   69.19    9.80
   5  -2   4   57.69    5.30
  -5  -2  -4   63.09    4.70
   5   2   4   57.49    6.60
   5   2   4   37.80   28.90
   5   2   4   68.89    6.40
   6  -2   4   24.30    3.70
  -6  -2  -4   19.70    3.00
   6  -2   4  -21.70   35.20
   6   2   4   34.40    5.90
   6   2   4   36.10    5.10
   6   2   4   47.10   41.00
   7  -2   4   38.10    4.30
   7   2   4   36.50    5.00
   7  -3  -4   17.60    2.60
  -7  -3   4   14.80    2.40
   7   3  -4    1.10    4.70
   7   3  -4   15.60    3.40
  -6  -3   4    5.00    1.90
  -6  -3   4   14.20    7.90
  -6  -3   4    5.60    1.70
   6  -3  -4    3.80    2.30
   6   3  -4    1.80    3.20
   6   3  -4    7.60    2.90
   6   3  -4  -25.60   46.70
  -5  -3   4   77.49   11.80
  -5  -3   4   97.19    6.00
   5  -3  -4   91.59   36.80
  -5  -3   4   97.89    5.70
   5  -3  -4   92.59    6.20
   5  -3  -4   93.69    6.80
   5   3  -4   73.59   29.40
  -5   3   4   92.19    9.70
   5   3  -4   82.99    7.60
   5   3  -4   99.29    9.00
   4  -3  -4  176.78    9.10
  -4  -3   4  170.28   15.30
   4  -3  -4  186.78    9.80
  -4  -3   4  175.28    8.90
   4  -3  -4  176.28   47.00
  -4   3   4  173.58   12.80
   4   3  -4  175.48   11.40
   4   3  -4  189.48   39.20
   3  -3  -4  150.18    7.60
  -3  -3   4  154.18   12.90
   3  -3  -4  178.58   31.70
   3  -3  -4  157.18    8.20
  -3  -3   4  158.98    7.60
   3   3  -4  154.28    9.20
   3   3  -4  148.19    8.50
   3   3  -4  147.89   28.60
  -2  -3   4  313.87   13.90
   2  -3  -4  316.77   13.80
  -2  -3   4  325.57   14.10
  -2  -3   4  342.27   18.80
   2  -3  -4  339.87   34.60
   2  -3  -4  345.57   14.50
   2   3  -4  319.87   14.80
   2   3  -4  326.67   35.30
   2   3  -4  314.77   15.10
   2   3  -4  324.47   14.60
  -1  -3   4 1236.48   51.49
   1  -3  -4 1169.38   47.50
  -1  -3   4 1178.48   47.70
  -1  -3   4 1200.28   48.00
   1  -3  -4 1165.48   47.90
   1   3  -4 1187.98   48.40
  -1   3   4 1167.28   48.20
   1   3  -4 1145.49   48.00
   1   3  -4 1195.98   49.00
   0  -3  -4 7723.73  302.57
   0  -3   4 7686.13  298.87
   0  -3  -4 7240.78  296.57
   0   3  -4 7054.19  297.57
   0   3   4 7819.22  297.57
   0   3  -4 7149.38  298.57
   1  -3   4 2939.01  119.59
   1  -3   4 2962.90  141.39
  -1  -3  -4 3121.39  124.49
  -1  -3  -4 3025.50  119.89
   1  -3   4 3060.39  120.99
  -1   3  -4 2892.91  120.49
  -1   3  -4 2859.51  119.99
   1   3   4 3043.00  120.99
  -2  -3  -4  709.73   29.10
   2  -3   4  737.63   29.30
  -2  -3  -4  689.63   33.60
   2  -3   4  736.63   58.69
   2  -3   4  640.24   28.50
   2   3   4  690.03   30.10
   2   3   4  742.73   50.79
   2   3   4  693.63   29.50
  -2   3  -4  667.83   29.50
  -3  -3  -4   23.90    2.50
  -3  -3  -4   25.40    5.50
   3  -3   4   22.00    2.40
   3  -3   4   21.80    2.00
   3   3   4   39.70   18.70
   3   3   4   22.80    2.90
  -3   3  -4   21.40    2.80
   3   3   4   37.20    4.20
   3   3   4   24.40    3.60
   4  -3   4  364.16   16.80
  -4  -3  -4  364.66   23.20
   4  -3   4  347.37   16.00
  -4  -3  -4  371.76   17.00
   4   3   4  374.16   20.60
  -4   3  -4  366.86   16.50
   4   3   4  398.06   18.60
  -5  -3  -4  220.28   11.50
   5  -3   4  222.08   11.40
  -5  -3  -4  225.08   18.40
   5  -3   4  272.17   60.19
   5   3   4  231.38   56.19
   5   3   4  223.58   13.50
  -5   3  -4  200.88   10.00
   5   3   4  228.18   13.30
  -6  -3  -4   51.09    5.10
   6  -3   4   37.50   38.80
   6  -3   4   48.60    5.10
   6   3   4   51.99    6.20
   6   3   4   36.00   43.10
  -7  -3  -4   17.50    3.90
  -7  -3  -4   17.30    3.10
   7   3   4   18.90    3.80
   7  -4  -4   12.70    4.30
  -7  -4   4   21.10    2.60
   7   4  -4   30.30    4.80
   7   4  -4   18.50    4.60
   6  -4  -4   32.90    3.60
  -6  -4   4   33.50    3.40
  -6  -4   4   33.40    3.60
   6  -4  -4   27.80    3.10
  -6  -4   4   15.50    9.70
   6   4  -4   36.00    5.10
   6   4  -4   32.20    6.10
   6   4  -4   -6.60   48.20
   5  -4  -4   12.30    2.90
  -5  -4   4   16.50    2.50
  -5  -4   4    4.30    4.90
  -5  -4   4   11.90    2.30
   5  -4  -4   12.10    2.40
   5   4  -4   19.30    5.00
   5   4  -4   11.80   24.10
   5   4  -4   12.70    3.40
   4  -4  -4  197.18   39.20
   4  -4  -4  208.08   10.70
  -4  -4   4  202.28   10.30
   4  -4  -4  200.28    9.90
  -4  -4   4  203.58   17.20
  -4  -4   4  206.98   10.30
   4   4  -4  215.28   11.70
   4   4  -4  216.58   65.99
   4   4  -4  207.58   12.80
   3  -4  -4   78.69    4.30
  -3  -4   4   77.89    4.60
   3  -4  -4   79.09    5.10
  -3  -4   4   79.09    9.70
  -3  -4   4   78.19    4.80
   3   4  -4   72.49    5.50
   3   4  -4   79.89   20.60
   3   4  -4   71.79    6.30
  -3   4   4   83.09    4.30
  -2  -4   4  665.93   32.50
  -2  -4   4  646.84   26.70
   2  -4  -4  621.64   26.30
   2  -4  -4  635.64   26.90
  -2  -4   4  662.73   27.00
   2   4  -4  636.24   27.30
  -2   4   4  645.04   27.10
   2   4  -4  651.33   43.30
   2   4  -4  616.84   28.10
   2   4  -4  647.04   27.90
   1  -4  -4  158.18    7.10
  -1  -4   4  187.48   11.80
   1  -4  -4  164.18    7.70
  -1  -4   4  167.18    7.40
  -1  -4   4  169.98    7.80
   1   4  -4  163.18    7.70
   1   4  -4  157.38    9.00
  -1   4   4  165.58    8.40
   0  -4   4  263.87   13.90
   0  -4   4  249.38   11.10
   0  -4  -4  243.68   10.60
   0  -4   4  260.67   10.90
   0  -4  -4  256.47   11.10
   0  -4  -4  259.67   17.00
   0   4   4  256.67   12.30
   0   4  -4  236.58   12.30
   1  -4   4  235.38   10.70
  -1  -4  -4  257.47   16.00
   1  -4   4  242.28   12.90
   1  -4   4  252.17   10.60
  -1  -4  -4  237.28   10.80
   1   4   4  236.28   12.10
  -1   4  -4  227.68   11.60
  -1   4  -4  219.38   11.70
   2  -4   4  131.49    7.20
   2  -4   4  106.49   26.10
  -2  -4  -4  133.39   11.20
  -2  -4  -4  113.39    6.30
  -2   4  -4  121.79    7.10
   2   4   4  125.09    7.80
   2   4   4  117.49    6.90
   2   4   4  122.59   22.90
  -3  -4  -4  101.09    5.80
  -3  -4  -4  104.49   10.70
   3  -4   4   97.19    4.90
   3  -4   4   87.59    4.50
  -3   4  -4   94.99    6.20
   3   4   4   91.19    6.20
   3   4   4   93.89    6.70
   3   4   4   96.59    6.60
   3   4   4  109.69   25.00
   4  -4   4  147.49   37.30
  -4  -4  -4  155.88   15.10
   4  -4   4  144.99    7.60
  -4  -4  -4  139.59   10.40
   4  -4   4  135.89    6.90
   4   4   4  154.38   10.00
   4   4   4  141.19   37.30
  -4   4  -4  148.09    8.10
   4   4   4  161.98    9.90
  -5  -4  -4   30.70    3.60
  -5  -4  -4   35.70    8.50
   5  -4   4   27.60    3.00
   5  -4   4   92.89   32.60
   5   4   4   28.20    5.00
   5   4   4   26.70    5.20
   6  -4   4   -2.40    1.50
   6  -4   4  -11.40   44.50
   6   4   4  -25.60   45.60
  -7  -4  -4   15.30    2.40
  -7  -4  -4   14.00    2.70
   7   4   4   13.00    4.90
   7   4   4   17.60    4.40
  -7  -5   4   23.00    2.60
   7   5  -4   15.40    3.90
   7   5  -4   21.90    3.70
   6  -5  -4   20.50    2.50
  -6  -5   4   26.80   11.10
   6  -5  -4   15.80    2.60
  -6  -5   4   17.40    3.00
  -6  -5   4   18.20    2.90
   6   5  -4   93.79   68.69
   6   5  -4   17.90    3.90
   6   5  -4   13.50    4.60
  -5  -5   4  128.99   15.60
  -5  -5   4  134.59    7.70
  -5  -5   4  131.19    7.80
   5  -5  -4  121.79    6.80
   5  -5  -4  119.29    7.50
   5   5  -4  126.99    9.20
   5   5  -4  106.19   41.00
   5   5  -4  154.08   11.30
   4  -5  -4  153.08    7.60
   4  -5  -4  141.79    8.30
  -4  -5   4  156.28    8.20
  -4  -5   4  153.68   15.50
  -4  -5   4  153.38    8.60
   4   5  -4  176.28   11.20
   4   5  -4  127.69   34.70
   3  -5  -4  100.79    5.80
  -3  -5   4  102.99    5.90
   3  -5  -4   97.39    5.00
  -3  -5   4  101.59   11.30
  -3  -5   4  102.19    5.60
   3   5  -4  125.09   25.00
   3   5  -4   93.29    6.50
   3   5  -4   90.19    7.40
   3   5  -4  105.39    6.70
  -3   5   4   95.09    5.80
  -2  -5   4  147.79    7.50
   2  -5  -4  139.79    7.20
   2  -5  -4  142.39    6.50
  -2  -5   4  150.28    7.10
  -2  -5   4  151.58   12.50
   2  -5  -4  140.09    6.90
  -2   5   4  145.39    7.90
   2   5  -4  146.39    8.50
   2   5  -4  149.49    7.80
   2   5  -4  151.68    8.90
  -1  -5   4 1227.28   49.30
  -1  -5   4 1265.77   54.89
  -1  -5   4 1218.98   50.39
   1  -5  -4 1185.88   48.90
   1  -5  -4 1179.18   49.30
  -1   5   4 1234.58   50.59
   1   5  -4 1217.08   51.29
   1   5  -4 1168.88   49.30
   0  -5  -4  843.22   34.70
   0  -5  -4  878.41   43.30
   0  -5   4  879.01   39.30
   0  -5  -4  859.11   35.30
   0  -5   4  862.21   35.40
   0  -5   4  880.31   35.00
   0   5   4  848.32   36.80
   0   5  -4  803.02   36.80
  -1  -5  -4 1022.30   46.80
  -1  -5  -4 1133.69   45.90
   1  -5   4 1162.38   46.20
   1  -5   4 1178.78   50.39
  -1  -5  -4 1190.28   53.89
   1  -5   4 1191.58   46.50
  -1   5  -4 1057.69   47.60
   1   5   4 1105.59   49.20
   2  -5   4  100.19    5.50
  -2  -5  -4   94.09   10.50
  -2  -5  -4   89.49    5.40
  -2   5  -4   72.29    7.30
   2   5   4   96.99   19.70
   2   5   4   86.39    5.90
   2   5   4   88.19    6.90
  -3  -5  -4  513.25   21.90
  -3  -5  -4  534.55   30.10
   3  -5   4  479.05   57.19
   3  -5   4  444.56   20.00
   3   5   4  438.06   50.59
   3   5   4  506.15   22.70
   3   5   4  469.65   22.80
  -3   5  -4  497.05   22.40
  -4  -5  -4   33.50    8.20
   4  -5   4   74.59   29.00
  -4  -5  -4   38.80    4.00
   4  -5   4   34.90    2.70
  -4   5  -4   44.30    4.40
   4   5   4   26.60   21.90
   4   5   4   37.90    5.30
   4   5   4   34.60    5.50
  -5  -5  -4   40.10    4.30
   5  -5   4   15.40   26.10
  -5  -5  -4   39.10    9.90
   5   5   4   47.60    6.40
   5   5   4   37.40    5.90
   6   5   4  -33.90   38.60
   6   5   4   18.80    4.60
  -7  -5  -4   18.00    2.80
  -7  -5  -4   22.80    3.10
   7   5   4   29.20    4.80
   7   5   4   27.70    4.50
  -7  -6   4    8.10    1.90
  -7  -6   4    8.80    2.60
   7   6  -4    6.40    3.20
  -6  -6   4   40.70    3.90
  -6  -6   4   37.60    3.80
   6   6  -4   27.10    5.60
   6   6  -4   50.49    5.70
  -5  -6   4   83.19   14.30
  -5  -6   4   86.79    6.30
  -5  -6   4   91.49    5.90
   5  -6  -4   76.29    5.50
   5   6  -4   81.19    7.30
   5   6  -4   10.90   39.00
   5   6  -4   75.19    8.60
  -4  -6   4  103.19   13.70
  -4  -6   4  108.39    6.50
   4  -6  -4  101.09    6.40
   4  -6  -4  103.49    5.40
  -4  -6   4  114.69    7.00
   4   6  -4   72.59   26.70
   4   6  -4  105.99    9.20
   4   6  -4  125.19    8.20
  -3  -6   4   87.79    5.10
  -3  -6   4   90.39    5.70
  -3  -6   4   92.59   11.40
   3  -6  -4   85.19    5.20
   3  -6  -4   78.69    4.20
   3   6  -4   84.19    6.10
  -3   6   4   83.19    5.90
   3   6  -4   90.59   25.20
   3   6  -4   86.69    7.40
   3   6  -4   77.29    6.50
   2  -6  -4  381.16   17.10
  -2  -6   4  408.96   24.30
   2  -6  -4  374.56   16.80
  -2  -6   4  407.66   17.80
  -2  -6   4  404.96   17.10
   2   6  -4  402.06   18.60
   2   6  -4  371.86   17.60
   2   6  -4  406.16   19.60
  -2   6   4  386.76   18.40
  -1  -6   4  231.88   10.10
   1  -6  -4  214.68    9.80
  -1  -6   4  258.27   16.40
   1  -6  -4  209.88    9.70
  -1  -6   4  220.48   10.50
   1   6  -4  208.98   12.20
   1   6  -4  197.08   10.00
  -1   6   4  248.48   12.10
   0  -6   4  147.49    7.90
   0  -6  -4  156.68    7.20
   0  -6   4  182.18   12.40
   0  -6  -4  158.98    7.80
   0  -6  -4  167.18   15.40
   0  -6   4  153.28    7.40
   0   6  -4  152.78    9.60
  -1  -6  -4  407.76   18.60
  -1  -6  -4  437.96   26.50
   1  -6   4  436.06   18.30
   1  -6   4  413.96   18.50
  -1  -6  -4  420.26   17.90
   1   6   4  430.76   20.70
  -1   6  -4  417.96   20.20
  -2  -6  -4   83.49    5.50
  -2  -6  -4   85.39   11.00
   2  -6   4   85.39    5.30
  -2  -6  -4   78.69    4.70
   2   6   4   81.89    7.00
  -2   6  -4   84.79    6.40
  -2   6  -4   68.59    5.70
   2   6   4   81.89    5.70
   2   6   4  108.59   21.90
  -3  -6  -4  290.47   13.80
  -3  -6  -4  323.57   14.80
  -3  -6  -4  280.27   22.10
   3   6   4  300.57   15.20
  -3   6  -4  305.07   15.40
   3   6   4  268.17   15.50
   3   6   4  271.77   40.90
  -4  -6  -4  262.77   13.40
  -4  -6  -4  253.47   12.70
  -4  -6  -4  223.38   21.20
   4   6   4  241.58   14.70
   4   6   4  265.27   14.50
  -4   6  -4  255.77   13.60
   4   6   4  253.27   51.79
  -5  -6  -4    4.00    2.10
  -5  -6  -4   -0.80    7.00
  -5  -6  -4    4.40    2.10
   5   6   4  -45.40   32.70
   5   6   4    4.20    3.50
   5   6   4    7.90    3.50
  -6  -6  -4    4.20    1.70
  -6  -6  -4    0.70    1.70
   6   6   4   -0.30    1.90
   6   6   4   -0.60    2.90
  -6  -7   4    4.30    1.90
  -6  -7   4    4.30    1.90
   6   7  -4    4.10    2.50
   6   7  -4   -2.10    3.70
  -5  -7   4   41.00   11.70
  -5  -7   4   47.60    4.80
  -5  -7   4   51.29    5.10
   5   7  -4   58.39    6.70
   5   7  -4  -20.00   41.10
   5   7  -4   51.39    9.90
   4  -7  -4   64.59    4.70
  -4  -7   4   68.69    5.50
  -4  -7   4   61.69   11.70
  -4  -7   4   70.09    4.90
   4   7  -4   87.59   31.70
   4   7  -4   60.89    6.00
   4   7  -4   64.49    7.70
  -4   7   4   65.29    5.40
  -3  -7   4    3.40    1.40
   3  -7  -4    2.70    1.60
  -3  -7   4    2.30    1.60
  -3  -7   4   -0.70    4.00
  -3   7   4    3.00    2.00
   3   7  -4    4.60    2.50
   3   7  -4    3.60    2.30
   3   7  -4    7.40   15.40
   3   7  -4    1.90    3.10
  -2  -7   4   17.50    2.60
  -2  -7   4   15.10    5.30
  -2  -7   4   19.10    2.30
   2  -7  -4   19.00    2.50
   2   7  -4   14.80    3.70
   2   7  -4   18.30    3.30
   2   7  -4   15.40    2.70
  -2   7   4   18.20    3.40
  -1  -7   4  192.88    9.70
  -1  -7   4  195.78   15.30
   1  -7  -4  199.98    9.00
   1  -7  -4  193.48    8.90
  -1  -7   4  199.78    9.20
   1   7  -4  180.38    9.00
  -1   7   4  204.98   11.50
   1   7  -4  194.78   11.90
   0  -7   4   83.39    4.70
   0  -7  -4   82.49    4.40
   0  -7  -4   76.79   11.50
   0  -7   4   85.89    9.50
   0  -7   4   81.49    5.10
   0  -7  -4   85.89    4.90
   0   7   4   83.89    7.00
   0   7  -4   80.69    7.10
   1  -7   4  244.68   11.40
  -1  -7  -4  237.78   11.80
  -1  -7  -4  242.28   11.00
   1  -7   4  236.88   11.60
  -1  -7  -4  259.07   20.40
   1  -7   4  264.17   18.20
   1   7   4  237.58   11.80
   1   7   4  244.58   14.00
  -1   7  -4  248.08   13.70
  -2  -7  -4  217.68   10.30
  -2  -7  -4  217.08   11.40
   2  -7   4  221.78   11.00
   2   7   4  194.48   12.90
  -2   7  -4  235.98   12.90
   2   7   4  216.78   11.40
  -3  -7  -4   73.69    5.10
  -3  -7  -4   75.19    5.90
  -3  -7  -4   91.49   13.00
   3   7   4   75.69    7.20
   3   7   4   79.29    6.70
  -3   7  -4   75.29    6.90
   3   7   4   81.89   26.10
  -4  -7  -4  199.28   20.70
  -4  -7  -4  210.58   12.00
  -4  -7  -4  209.48   11.00
   4   7   4  208.78   13.50
   4   7   4  244.08   51.99
  -4   7  -4  197.18   12.10
   4   7   4  220.28   12.90
  -5  -7  -4   46.60   11.90
  -5  -7  -4   39.80    5.40
  -5  -7  -4   45.10    8.70
   5   7   4   75.99   44.30
   5   7   4   28.50    6.60
   5   7   4   46.00    7.30
  -6  -7  -4    2.90    1.60
  -6  -7  -4    8.30    2.30
   6   7   4    2.10    3.60
   6   7   4    5.30    3.20
  -6  -8   4    5.00    2.10
  -6  -8   4   10.20    2.10
   6   8  -4    6.20    3.50
   6   8  -4    7.40    2.70
  -5  -8   4    3.10    1.80
  -5  -8   4   15.90    8.20
  -5  -8   4    3.30    2.00
   5   8  -4   -9.90   44.40
   5   8  -4    4.60    2.60
   5   8  -4    7.30    4.50
  -4  -8   4  237.38   23.00
  -4  -8   4  269.97   13.90
  -4  -8   4  246.88   12.50
   4   8  -4  256.37   15.80
  -4   8   4  251.57   13.60
   4   8  -4  247.78   13.70
   4   8  -4  228.08   48.20
  -3  -8   4   42.60   10.40
  -3  -8   4   46.00    3.90
  -3  -8   4   47.80    4.60
  -3   8   4   42.10    5.00
   3   8  -4   46.00    6.30
   3   8  -4   39.50    5.60
   3   8  -4   47.70    4.60
   3   8  -4   45.10   22.90
  -2  -8   4  127.89    6.80
  -2  -8   4  121.99   13.80
   2  -8  -4  109.49    6.30
  -2  -8   4  139.49    7.90
  -2   8   4  121.79    8.90
   2   8  -4  113.19    6.90
   2   8  -4  127.19    9.90
  -1  -8   4  113.29   12.50
   1  -8  -4  101.69    5.50
  -1  -8   4  104.59    5.70
   1  -8  -4   98.99    5.40
  -1  -8   4  101.99    6.30
   1   8  -4  100.69    8.70
   1   8  -4   97.29    5.30
  -1   8   4  111.39    8.30
   0  -8  -4  660.63   27.30
   0  -8   4  633.44   28.20
   0  -8  -4  640.94   40.50
   0  -8   4  683.73   36.80
   0  -8  -4  662.63   28.00
   0  -8   4  671.63   27.70
   0   8  -4  626.64   31.00
   0   8   4  647.34   30.90
   1  -8   4  364.06   24.40
  -1  -8  -4  346.57   15.40
  -1  -8  -4  360.56   16.40
   1  -8   4  365.26   19.00
   1  -8   4  359.36   15.90
  -1  -8  -4  346.07   29.20
   1   8   4  335.27   19.00
   1   8   4  321.27   16.00
  -1   8  -4  351.06   18.80
  -2  -8  -4   67.79   12.60
   2  -8   4   69.19    5.30
  -2  -8  -4   72.19    4.60
  -2  -8  -4   72.49    5.40
  -2   8  -4   62.39    6.80
   2   8   4   61.49    5.40
   2   8   4   69.39    7.40
  -3  -8  -4  128.39    8.40
  -3  -8  -4  120.69   16.60
  -3  -8  -4  124.29    7.10
  -3   8  -4  109.89    9.10
   3   8   4  124.69    8.60
   3   8   4  110.39    9.70
  -4  -8  -4   12.90    8.60
  -4  -8  -4   15.70    2.90
  -4  -8  -4   26.40    3.80
   4   8   4   19.20   22.20
   4   8   4   20.30    4.40
   4   8   4   18.60    4.90
  -4   8  -4   17.40    3.50
  -5  -8  -4   11.20    2.80
  -5  -8  -4    9.00    2.30
  -5  -8  -4    7.50    9.20
   5   8   4   10.80    3.40
   5   8   4   30.40   49.60
   5   8   4   10.20    4.50
  -6  -8  -4    5.30    2.10
  -6  -8  -4    5.60    2.20
   6   8   4    8.70    4.20
   6   8   4    9.60    3.10
  -6  -9   4    6.00    1.80
  -6  -9   4    5.50    2.10
   6   9  -4   11.80    3.70
   6   9  -4    4.50    2.00
  -5  -9   4  -11.50   11.80
  -5  -9   4   11.90    2.90
  -5  -9   4   15.00    2.50
   5   9  -4   12.70    4.80
   5   9  -4   21.30    3.80
  -4  -9   4    8.10    2.30
  -4  -9   4   14.10    7.60
  -4  -9   4    7.20    2.40
   4   9  -4    0.00   26.40
   4   9  -4   10.70    2.80
   4   9  -4    5.30    3.80
  -4   9   4    6.50    3.20
  -3  -9   4   11.00    2.60
  -3  -9   4   11.90    6.90
  -3  -9   4   11.40    2.30
   3   9  -4   13.40    4.30
   3   9  -4   19.90   17.40
   3   9  -4   14.60    2.90
  -3   9   4   10.60    3.80
   3   9  -4    8.60    3.70
   2  -9  -4   68.29    4.70
  -2  -9   4   87.29    6.30
  -2  -9   4   78.89   12.70
  -2  -9   4   82.39    5.20
  -2   9   4   62.29    7.20
   2   9  -4   74.89    4.90
   2   9  -4   77.89    8.40
   2   9  -4   80.09    7.40
   1  -9  -4  162.68    8.20
   1  -9  -4  151.88    8.60
  -1  -9   4  170.38    8.60
  -1  -9   4  189.38   17.90
   1   9  -4  181.28   12.40
  -1   9   4  167.68   11.70
   0  -9  -4   63.79    4.60
   0  -9  -4   85.09   14.70
   0  -9   4   64.89    4.90
   0  -9   4   66.69    4.90
   0  -9   4   68.49   11.20
   0  -9  -4   66.29    4.10
   0   9   4   67.19    7.80
   0   9  -4   77.19    8.30
  -1  -9  -4   99.39   15.50
  -1  -9  -4   98.69    5.60
  -1  -9  -4   97.79    6.30
   1  -9   4   94.89    6.10
   1  -9   4   94.69   13.50
   1   9   4  107.89    9.60
  -1   9  -4  106.59    9.20
   1   9   4   88.69    6.00
  -2  -9  -4   50.19    3.90
  -2  -9  -4   51.99    4.70
   2  -9   4   48.00    4.70
  -2  -9  -4   38.80   10.40
  -2   9  -4   61.89    7.30
   2   9   4   39.30    5.20
   2   9   4   46.40    6.90
  -3  -9  -4    5.60    1.80
  -3  -9  -4    7.90    2.80
  -3  -9  -4    7.30    6.60
   3   9   4   -2.60   13.20
  -3   9  -4    6.90    3.30
   3   9   4    7.30    2.90
   3   9   4    9.30    3.40
  -4  -9  -4   47.20   13.20
  -4  -9  -4   49.30    4.50
  -4  -9  -4   46.10    5.30
  -4   9  -4   42.30    6.20
   4   9   4   68.69    8.20
   4   9   4   60.09   34.80
   4   9   4   58.79    6.30
  -5  -9  -4   10.60    2.70
  -5  -9  -4    7.20    2.20
   5   9   4    5.80    4.30
   5   9   4   10.10    3.20
  -6  -9  -4    7.70    2.10
  -6  -9  -4    5.60    2.20
   6   9   4    3.30    3.70
   6   9   4    7.90    3.10
  -5 -10   4   39.30    4.70
  -5 -10   4   49.80    4.40
   5  10  -4   54.79    4.70
   5  10  -4   40.40    7.10
  -4 -10   4   22.00    9.90
  -4 -10   4   22.30    3.80
  -4 -10   4   26.80    3.50
   4  10  -4   26.40    6.00
   4  10  -4   93.39   38.80
   4  10  -4   27.80    4.00
  -4  10   4   19.80    7.00
  -3 -10   4   49.10   12.30
  -3 -10   4   70.19    5.90
  -3 -10   4   63.09    4.80
  -3  10   4   49.30    6.70
   3  10  -4   69.19    7.90
   3  10  -4   55.39    4.60
   3  10  -4   53.39    7.10
   3  10  -4   99.69   29.70
   2 -10  -4   20.00    2.50
  -2 -10   4   18.00    3.00
  -2 -10   4   27.80    8.60
  -2 -10   4   24.30    3.00
   2  10  -4   17.20    2.40
   2  10  -4   19.50    5.40
   2  10  -4   18.20    4.40
  -2  10   4   20.70    5.00
  -1 -10   4   21.90    3.20
  -1 -10   4   24.50    3.00
   1 -10  -4   19.60    2.50
  -1 -10   4   21.80    8.30
  -1  10   4   23.90    5.60
   1  10  -4   17.10    5.00
   0 -10  -4    4.50    2.10
   0 -10   4   -0.50    5.10
   0 -10  -4    5.20    1.60
   0 -10  -4   11.60    7.40
   0 -10   4    6.80    1.90
   0 -10   4    9.50    2.10
   0  10  -4    5.90    4.70
   0  10   4    5.10    3.60
   1 -10   4  173.68   20.20
   1 -10   4  220.18   11.10
  -1 -10  -4  215.48   10.40
  -1 -10  -4  208.38   11.30
  -1 -10  -4  235.28   25.00
   1  10   4  215.48   14.90
   1  10   4  195.48   10.50
  -1  10  -4  240.98   15.10
   2 -10   4   38.60    4.40
  -2 -10  -4   43.60    3.70
  -2 -10  -4   47.30   13.70
  -2 -10  -4   38.90    4.30
   2  10   4   34.90    4.20
  -2  10  -4   34.00    6.50
   2  10   4   30.60    6.10
  -3 -10  -4  198.38   11.90
  -3 -10  -4  202.88   10.30
  -3 -10  -4  139.19   20.60
   3  10   4  181.28   47.60
   3  10   4  176.88   11.20
  -3  10  -4  216.28   13.80
   3  10   4  189.28   13.70
   3  10   4  211.58   13.60
  -4 -10  -4   36.30   12.30
  -4 -10  -4   49.70    4.40
  -4 -10  -4   44.40    5.10
   4  10   4   14.10   30.40
  -4  10  -4   42.00    6.60
   4  10   4   47.70    5.50
   4  10   4   41.60    7.00
  -5 -10  -4   78.19    6.60
  -5 -10  -4   76.49    5.70
   5  10   4   86.79    9.20
   5  10   4   77.29    6.90
  -5 -11   4   15.30    3.60
   5  11  -4   13.00    6.30
   5  11  -4   20.70    3.00
  -4 -11   4   11.70    2.30
  -4 -11   4   11.40    3.10
  -4  11   4    4.00    3.40
   4  11  -4   10.60    2.40
   4  11  -4   13.20    4.50
  -3 -11   4   13.80    2.70
  -3 -11   4   11.90    3.00
  -3 -11   4    3.30    5.10
  -3  11   4   19.50    5.20
   3  11  -4   17.00    2.50
   3  11  -4   14.10    4.50
   3  11  -4   -6.40   25.60
   3  11  -4   20.90    6.60
  -2 -11   4    2.90    2.00
  -2 -11   4    2.00    1.40
  -2 -11   4    3.80    6.20
   2  11  -4    4.00    3.40
   2  11  -4    2.00    3.10
  -2  11   4    3.10    3.40
  -1 -11   4  263.77   14.00
   1 -11  -4  239.38   12.40
  -1 -11   4  269.47   13.00
  -1 -11   4  289.97   26.50
  -1  11   4  267.27   17.00
   1  11  -4  270.97   18.00
   0 -11   4   21.20    3.30
   0 -11  -4   30.10   11.60
   0 -11   4   11.60    7.30
   0 -11  -4   16.90    2.70
   0 -11   4   19.00    2.80
   0 -11  -4   18.40    2.50
   0  11  -4   20.90    5.30
   0  11   4   23.60    6.10
   1 -11   4   57.89    5.00
  -1 -11  -4   44.00   13.50
  -1 -11  -4   58.49    4.10
  -1 -11  -4   51.79    4.60
   1  11   4   52.99    8.00
   1  11   4   48.20    4.00
  -1  11  -4   60.69    9.60
   2 -11   4    5.80    2.50
  -2 -11  -4    6.00    2.10
  -2 -11  -4    8.70    2.00
  -2 -11  -4    4.20    8.00
   2  11   4   -1.60   12.20
   2  11   4    7.70    2.30
  -2  11  -4   10.10    4.20
   2  11   4    0.00    3.70
  -3 -11  -4   18.60    3.40
  -3 -11  -4   24.50   12.50
  -3 -11  -4   17.70    3.60
   3  11   4   20.80    5.60
   3  11   4   19.80    3.70
  -3  11  -4   22.80    6.90
   3  11   4   59.19   32.50
   3  11   4   16.10    5.00
  -4 -11  -4   57.79    5.70
  -4 -11  -4   69.09    5.00
   4  11   4   68.09    8.70
  -4  11  -4   47.10    6.70
   4  11   4   55.39    5.60
  -5 -11  -4   38.70    3.90
  -5 -11  -4   39.20    5.10
   5  11   4   39.80    4.50
   5  11   4   33.90    6.20
  -4 -12   4   16.30    3.00
  -4 -12   4   13.80    3.30
  -4  12   4   14.30    4.80
   4  12  -4   12.30    4.70
  -3 -12   4   17.70    8.80
  -3 -12   4   11.10    2.90
  -3 -12   4    6.70    2.00
  -3  12   4    6.80    3.20
   3  12  -4  -16.70   33.20
   3  12  -4    8.90    4.30
   3  12  -4    1.30    3.50
  -2 -12   4   61.89    6.30
  -2 -12   4   56.39   13.60
  -2 -12   4   61.29    4.90
   2  12  -4   32.70   20.00
   2  12  -4   68.89    8.30
  -2  12   4   59.99    8.10
   1 -12  -4   14.20    2.40
  -1 -12   4   14.10    8.30
  -1 -12   4   18.20    3.40
  -1 -12   4   24.20    3.60
   1  12  -4   22.10    6.20
  -1  12   4   10.10    4.50
   1  12  -4   23.50    4.60
   0 -12   4   24.00   11.00
   0 -12  -4   41.30    3.60
   0 -12   4   44.70    4.30
   0 -12   4   33.20    4.10
   0  12  -4   43.40    8.20
   0  12   4   38.80    7.00
  -1 -12  -4    1.20    9.00
  -1 -12  -4   -0.40    1.10
   1 -12   4   -0.40    1.60
  -1 -12  -4   -1.00    1.30
  -1  12  -4    0.10    3.30
   1  12   4   -1.20    3.60
  -2 -12  -4   -7.20    8.20
  -2 -12  -4    6.00    2.90
  -2 -12  -4    1.10    2.30
   2 -12   4    2.00    2.40
   2  12   4  -23.80   13.70
  -2  12  -4   -4.20    2.90
   2  12   4    3.50    3.50
  -3 -12  -4    5.70    1.70
  -3 -12  -4   -8.90    8.00
  -3 -12  -4    6.70    2.60
  -3  12  -4    1.70    3.00
   3  12   4    3.30    4.30
   3  12   4    3.90    3.30
   3  12   4    5.60    2.10
   3  12   4    3.60   27.60
  -4 -12  -4   25.90    3.80
  -4 -12  -4   28.00    3.40
   4  12   4   32.50    6.40
  -4  12  -4   32.90    6.30
   4  12   4   38.60    6.20
  -4 -13   4    1.20    1.50
  -4 -13   4    0.80    1.70
   4  13  -4    0.70    2.80
  -3 -13   4   28.90    4.20
  -3 -13   4   37.60    3.70
   3  13  -4   28.50    5.60
  -3  13   4   32.70    5.90
   3  13  -4   23.90    5.60
  -2 -13   4   26.50    3.40
  -2 -13   4   34.90   14.50
  -2 -13   4   14.70    3.10
   2  13  -4   24.40    6.20
   2  13  -4   23.80    5.20
   2  13  -4   -0.30   33.50
  -2  13   4   23.00    5.60
  -1 -13   4    7.30    2.20
  -1 -13   4   10.10   11.00
  -1 -13   4    6.50    2.10
   1 -13  -4    6.00    2.30
   1  13  -4    3.80    4.00
  -1  13   4    7.50    3.90
   1  13  -4    4.10    3.10
   0 -13   4    7.60   14.00
   0 -13  -4   39.40    3.70
   0 -13   4   48.00    4.50
   0  13  -4   42.50    5.20
   0  13   4   48.70    9.30
   0  13  -4   46.90    8.70
   1 -13   4   47.30    4.70
  -1 -13  -4   37.40    3.60
  -1 -13  -4   34.40    4.00
  -1 -13  -4   22.50   13.80
  -1  13  -4   31.10    4.30
  -1  13  -4   42.50    7.60
   1  13   4   42.10    7.70
  -2 -13  -4   21.70   16.90
   2 -13   4   57.29    5.60
  -2 -13  -4   74.69    4.90
  -2 -13  -4   60.39    5.60
   2  13   4   64.59    8.60
   2  13   4   31.80   23.30
  -2  13  -4   67.59    8.60
  -3 -13  -4   23.90    3.50
  -3 -13  -4   20.90    2.80
  -3  13  -4   12.70    4.50
   3  13   4   22.20    5.60
   3  13   4   24.40    5.50
  -4 -13  -4   18.60    2.60
  -4 -13  -4   16.10    3.30
  -4  13  -4   10.90    3.60
   4  13   4   19.50    4.80
  -3 -14   4    2.80    2.20
  -3 -14   4    6.70    1.90
   3  14  -4    6.30    3.10
  -3  14   4   -2.00    2.90
   3  14  -4    6.30    4.90
  -2 -14   4    8.70    2.50
  -2 -14   4    7.80    2.30
   2  14  -4   11.10    3.30
  -2  14   4    4.80    4.00
   2  14  -4    1.30    3.00
  -1 -14   4    3.60    2.30
  -1 -14   4   11.00    2.40
   1  14  -4    2.00    3.60
   1  14  -4    8.30    2.90
  -1  14   4    2.70    3.50
   0 -14   4    1.20    1.60
   0 -14  -4    2.60    1.90
   0  14  -4    5.80    3.90
   0  14  -4    3.30    2.50
   0  14   4    2.60    3.70
  -1 -14  -4   14.50    2.50
  -1 -14  -4   11.90    2.90
   1 -14   4   17.90    3.20
   1  14   4   14.90    5.20
  -1  14  -4   16.50    5.20
  -2 -14  -4   11.40    2.60
   2 -14   4    5.50    2.90
  -2 -14  -4   14.90    2.40
   2  14   4   10.90    4.30
  -2  14  -4   16.50    4.80
   2  14   4   14.70    4.30
  -3 -14  -4   15.50    2.40
  -3 -14  -4   14.80    2.80
   3  14   4   19.90    4.90
  -3  14  -4   18.50    3.80
   3  14   4   15.10    5.10
  -2 -15   4   16.40    2.70
  -2 -15   4   10.60    2.90
   2  15  -4   10.00    3.70
  -2  15   4    7.50    4.30
   2  15  -4   10.70    3.20
  -1 -15   4   24.40    3.10
  -1  15   4   31.70    7.50
   1  15  -4   27.10    5.60
   1  15  -4   20.10    3.90
   0 -15   4   49.70    4.50
   0  15   4   38.90    7.10
   0  15  -4   53.99    7.70
   1 -15   4   32.00    4.00
  -1 -15  -4   28.90    3.20
  -1  15  -4   20.30    5.60
   1  15   4   30.10    6.00
   1  15   4   29.00    4.80
  -2  15  -4    4.30    3.40
   2  15   4    3.40    3.30
   2  15   4   11.20    3.50
   7   0  -5   15.20    3.50
   7   0  -5   12.20    2.90
  -7   0   5   10.40    2.70
   6   0  -5    4.90    3.00
   6   0  -5    7.00    2.70
   6   0  -5  -37.60   40.60
  -6   0   5    5.10    1.50
  -5   0   5  120.39    5.90
  -5   0   5  117.09   12.20
   5   0  -5   76.99   33.40
   5   0  -5  122.69    8.10
   5   0  -5  125.99    9.20
  -4   0   5  234.38   10.30
  -4   0   5  237.58   16.80
   4   0  -5  238.48   12.10
   4   0  -5  229.48   40.90
   4   0  -5  240.28   13.20
  -3   0   5  328.17   14.30
   3   0  -5  349.27   16.50
  -3   0   5  349.77   19.60
   3   0  -5  339.17   15.50
   3   0  -5  360.06   36.90
   2   0  -5    2.10    1.10
   2   0  -5    3.10    9.30
   2   0  -5    3.60    1.60
   1   0  -5  638.04   32.40
   1   0  -5  648.24   26.30
   1   0  -5  627.64   26.70
  -1   0   5  657.63   31.20
   1   0   5  220.08   24.70
   1   0   5  252.07   11.50
  -1   0  -5  250.17   12.60
  -1   0  -5  241.58   10.80
   2   0   5  103.49    5.70
   2   0   5  102.09    6.30
  -2   0  -5  102.29    6.80
  -2   0  -5  113.19    5.50
   2   0   5  112.29    5.50
   2   0   5  129.59   25.60
   3   0   5  138.39    7.30
   3   0   5  132.99    7.60
  -3   0  -5  134.89    8.70
  -3   0  -5  136.79    6.70
  -4   0  -5   59.59    6.60
   4   0   5   54.19   27.10
   4   0   5   69.19    5.70
  -4   0  -5   65.49    4.20
   4   0   5   78.59    5.50
  -5   0  -5    0.30    1.10
   5   0   5    0.50    2.00
   5   0   5   -4.70    1.90
   5   0   5   10.60   30.20
   6   0   5   -3.70   40.40
   6   0   5   -1.10    3.00
   7   0   5    3.90    2.20
   7  -1  -5   25.80    3.40
  -7  -1   5   26.40    3.10
   7   1  -5   24.20    4.30
   7   1  -5   26.40    3.90
  -6  -1   5   20.00    2.80
   6  -1  -5   23.20   38.60
   6  -1  -5   20.60    3.90
  -6  -1   5   14.60    7.70
   6  -1  -5   17.30    3.30
   6   1  -5   18.80    4.30
   6   1  -5  -42.40   45.40
   6   1  -5   23.40    7.40
  -5  -1   5   43.30    3.00
   5  -1  -5   38.50    5.40
   5  -1  -5   46.80    4.80
  -5  -1   5   47.10    9.20
   5  -1  -5   25.40   27.30
   5   1  -5   43.90   25.00
  -5   1   5   50.99    8.60
   5   1  -5   60.79    6.80
   5   1  -5   47.90    5.20
   4  -1  -5  201.58   11.00
  -4  -1   5  187.98    8.70
   4  -1  -5  188.98   10.00
   4  -1  -5  192.68   38.60
  -4  -1   5  179.28   14.90
  -4   1   5  197.78    8.20
  -4   1   5  191.48   14.30
   4   1  -5  189.48   11.60
   4   1  -5  139.89   32.80
   4   1  -5  180.78   10.20
   3  -1  -5  833.62   35.90
   3  -1  -5  839.02   61.89
   3  -1  -5  863.51   36.70
  -3  -1   5  858.81   35.10
  -3  -1   5  904.61   41.20
   3   1  -5  840.52   58.89
   3   1  -5  868.41   36.30
   3   1  -5  881.91   37.10
  -3   1   5  841.42   34.60
   2  -1  -5 1126.09   66.19
   2  -1  -5 1175.78   49.20
   2  -1  -5 1199.48   49.90
  -2  -1   5 1276.87   53.09
  -2  -1   5 1225.58   48.90
   2   1  -5 1245.08   50.09
   2   1  -5 1209.88   64.79
   2   1  -5 1214.28   49.50
   1  -1  -5  492.45   19.70
  -1  -1   5  475.65   19.70
   1  -1  -5  481.15   20.20
  -1   1   5  487.05   29.70
   1   1  -5  472.35   19.90
   1   1  -5  457.35   20.20
   1   1  -5  499.15   25.30
   0  -1   5 1921.91   79.69
   0   1   5 1791.82   77.29
   0   1  -5 1748.93   78.39
  -1  -1  -5  922.71   37.60
  -1  -1  -5  942.61   40.50
   1  -1   5  878.01   37.50
   1  -1   5  935.21   53.29
   1   1   5  913.91   39.50
   1   1   5  940.11   38.20
   1   1   5  927.51   50.89
  -1   1  -5  933.21   38.10
   2  -1   5  797.82   57.49
  -2  -1  -5  802.62   35.10
   2  -1   5  725.03   32.40
  -2  -1  -5  798.92   32.30
   2   1   5  790.32   32.80
  -2   1  -5  756.22   32.60
   2   1   5  858.41   57.89
  -3  -1  -5   87.59    7.80
   3  -1   5   84.99   26.10
  -3  -1  -5   78.09    5.60
   3  -1   5   82.19    5.50
   3  -1   5   83.89    5.00
  -3   1  -5   85.79    5.60
   3   1   5  102.69    6.10
  -3   1  -5   87.09    4.90
   3   1   5   92.49    5.70
   4  -1   5  326.37   52.19
  -4  -1  -5  296.37   13.80
  -4  -1  -5  281.17   17.70
   4  -1   5  300.37   14.60
   4  -1   5  280.17   13.90
   4   1   5  304.17   15.10
   4   1   5  402.76   52.29
  -4   1  -5  290.87   13.40
   4   1   5  296.37   14.80
  -5  -1  -5   79.99   10.10
  -5  -1  -5  105.79    6.40
   5  -1   5  109.59    7.60
   5  -1   5  104.39    6.40
   5  -1   5  115.99   44.70
   5   1   5  109.09    8.00
  -5   1  -5  102.89    6.00
   5   1   5  103.69    7.70
   5   1   5  106.69   40.80
   6  -1   5  -25.50   37.80
   6   1   5    3.00    2.60
   6   1   5   -5.20   37.60
   7  -1   5   64.69    6.00
   7   1   5   73.39    6.10
  -7  -2   5   12.60    2.30
   7  -2  -5    7.30    2.10
   7  -2  -5   13.40    3.10
   7   2  -5    9.40    2.80
   7   2  -5    9.50    3.10
  -6  -2   5   26.90    2.90
   6  -2  -5   35.00    4.90
   6  -2  -5   36.20    4.60
  -6  -2   5   33.70    3.50
  -6  -2   5   23.30    9.10
   6  -2  -5   28.50   37.40
   6   2  -5   31.30   42.70
   6   2  -5   32.30    4.80
   5  -2  -5  101.49    7.50
   5  -2  -5   67.79   31.40
  -5  -2   5   96.29    5.60
  -5  -2   5   89.89   12.00
   5  -2  -5  103.49    6.80
   5   2  -5   91.39   31.10
   5   2  -5  101.59    7.50
   5   2  -5   96.99    9.00
  -5   2   5   91.59   10.30
  -4  -2   5   81.29   10.30
  -4  -2   5   78.09    4.50
   4  -2  -5   79.69    5.40
   4  -2  -5   68.99   24.60
   4  -2  -5   81.89    6.10
   4   2  -5   77.09    7.10
   4   2  -5   57.09   23.80
   4   2  -5   79.69    6.00
  -4   2   5   70.29    8.60
   3  -2  -5  562.04   24.00
   3  -2  -5  568.44   24.70
  -3  -2   5  549.25   23.60
   3  -2  -5  520.85   48.50
  -3  -2   5  590.44   29.80
   3   2  -5  558.84   47.70
   3   2  -5  563.24   24.60
   3   2  -5  570.04   25.50
  -2  -2   5 1051.49   42.90
  -2  -2   5  995.20   42.70
   2  -2  -5  992.80   42.90
   2  -2  -5 1088.29   43.50
  -2  -2   5 1145.59   47.80
   2  -2  -5 1018.70   62.19
   2   2  -5 1081.69   58.59
   2   2  -5 1079.29   43.50
   2   2  -5 1042.80   43.90
  -1  -2   5 5736.93  222.48
  -1  -2   5 5781.62  225.58
  -1  -2   5 5480.85  222.18
   1   2  -5 5394.96  222.48
   1   2  -5 5372.76  223.18
  -1   2   5 5651.63  239.88
   1   2  -5 5636.04  222.98
   0  -2   5  736.53   29.50
   0  -2  -5  716.53   29.30
   0  -2   5  696.13   29.10
   0  -2  -5  708.13   34.80
   0  -2   5  728.33   30.90
   0   2   5  692.53   29.90
   0   2  -5  699.53   30.10
   0   2  -5  800.82   45.30
   1  -2   5  299.87   30.80
   1  -2   5  259.47   11.70
  -1  -2  -5  295.57   15.80
  -1   2  -5  239.58   12.50
   1   2   5  294.67   24.30
   2  -2   5 1135.89   48.70
   2  -2   5 1287.27   78.29
  -2  -2  -5 1204.78   52.79
   2   2   5 1303.77   72.99
   2   2   5 1152.78   49.30
   2   2   5 1144.59   50.79
  -2   2  -5 1222.78   49.40
  -3  -2  -5   81.39    4.90
   3  -2   5   72.89    4.30
   3  -2   5   64.59   24.00
   3  -2   5   81.09    5.10
  -3  -2  -5   93.09    8.50
   3   2   5   91.89    6.00
   3   2   5  103.89    6.10
  -3   2  -5   75.59    4.90
   4  -2   5   20.30   25.50
   4  -2   5   18.00    2.40
  -4  -2  -5   18.10    5.00
  -4  -2  -5   17.70    2.40
   4  -2   5   20.10    3.30
   4   2   5   22.30    3.90
  -4   2  -5   21.10    2.20
   4   2   5   18.80    3.60
   4   2   5   39.80   24.10
   5  -2   5  328.07   66.69
  -5  -2  -5  264.17   13.30
   5  -2   5  277.67   13.90
  -5  -2  -5  217.68   28.20
   5   2   5  272.17   14.90
   5   2   5  313.77   56.19
   5   2   5  266.37   14.90
   6  -2   5   84.29   53.59
  -6  -2  -5   81.69    5.70
   6  -2   5   76.49    6.10
   6   2   5   82.59   46.00
   6   2   5   82.69    7.40
   6   2   5   78.89    6.80
   7  -2   5    8.60    2.40
   7   2   5    5.60    2.60
  -7  -3   5    2.10    1.40
   7  -3  -5    5.00    1.60
   7   3  -5    2.10    2.30
  -6  -3   5   19.10    9.30
   6   3  -5  -76.69   42.30
   6   3  -5   14.80    4.40
   5  -3  -5   29.70    3.60
  -5  -3   5   26.80    3.10
  -5  -3   5   25.90    2.90
   5  -3  -5   26.40    3.90
   5  -3  -5   34.50   26.70
  -5  -3   5   36.40    8.40
   5   3  -5   23.60    5.20
   5   3  -5   20.00    3.70
  -5   3   5   31.30    6.30
   5   3  -5   50.79   28.10
   4  -3  -5   74.29   28.80
  -4  -3   5   71.99    4.50
  -4  -3   5   64.39    4.40
   4  -3  -5   72.59    5.60
  -4  -3   5   65.19   10.10
   4  -3  -5   69.69    4.80
  -4   3   5   70.79    8.30
   4   3  -5   65.69    6.30
   4   3  -5   63.49    8.60
   4   3  -5   67.99   25.30
   3  -3  -5  198.68   32.80
  -3  -3   5  231.98   10.40
  -3  -3   5  221.78   10.30
   3  -3  -5  227.78   11.10
   3  -3  -5  223.98   10.40
  -3  -3   5  220.08   16.00
   3   3  -5  225.98   11.30
   3   3  -5  190.28   31.40
   3   3  -5  232.98   12.20
   2  -3  -5   40.00    2.60
   2  -3  -5   45.10    3.30
  -2  -3   5   41.10    2.60
  -2  -3   5   38.90    6.50
  -2  -3   5   42.80    2.80
   2   3  -5   40.40    3.40
  -2   3   5   36.90    2.60
   2   3  -5   50.99   13.10
   2   3  -5   43.10    4.10
   2   3  -5   35.00    3.20
   1  -3  -5  635.54   26.20
  -1  -3   5  628.64   25.80
  -1  -3   5  653.83   26.20
   1  -3  -5  635.04   25.70
   1   3  -5  619.14   27.20
  -1   3   5  617.64   26.40
   1   3  -5  630.94   26.60
   0  -3   5 2285.17   91.99
   0  -3   5 2337.97   94.39
   0  -3  -5 2253.87   92.19
   0  -3   5 2370.46   92.39
   0  -3  -5 2412.76   99.29
   0   3  -5 2208.98   93.29
   0   3   5 2227.78   93.09
   1  -3   5   12.30    1.70
   1  -3   5   15.10    2.30
   1  -3   5   19.80   14.20
  -1  -3  -5   11.30    3.80
   1  -3   5   11.00    1.70
  -1  -3  -5   13.20    1.60
  -1   3  -5   11.80    2.20
   1   3   5   17.20    2.50
   2  -3   5  316.07   13.50
  -2  -3  -5  299.97   13.30
   2  -3   5  274.07   12.60
  -2  -3  -5  318.07   18.10
   2  -3   5  334.47   51.79
   2   3   5  287.97   14.20
   2   3   5  288.37   14.40
  -2   3  -5  284.27   13.70
   2   3   5  310.77   32.80
  -3  -3  -5   12.80    2.00
   3  -3   5   10.80    1.80
   3  -3   5   12.30    1.40
   3  -3   5   18.80   17.50
  -3  -3  -5   15.20    4.40
   3   3   5   15.70    2.90
   3   3   5    9.30   14.00
   3   3   5   13.30    2.10
   3   3   5   15.30    2.80
  -3   3  -5   14.00    2.40
   4  -3   5   84.29    4.90
   4  -3   5   97.09    6.00
   4  -3   5   99.99   39.10
  -4  -3  -5   96.59    6.00
  -4  -3  -5   94.49   10.80
   4   3   5   92.19   32.10
   4   3   5  104.59    7.50
  -4   3  -5   96.49    5.70
   4   3   5  107.99    7.70
   5  -3   5    6.10    2.10
  -5  -3  -5   -2.50    5.40
  -5  -3  -5    6.00    2.00
   5  -3   5   22.60   32.50
   5   3   5    6.90    3.10
   5   3   5    9.20    3.30
  -5   3  -5    7.60    1.40
   5   3   5   29.10   31.50
   6  -3   5   70.49   42.20
  -6  -3  -5   24.40    3.30
   6   3   5   64.49   44.50
   6   3   5   38.00    8.50
  -7  -3  -5   20.50    3.60
  -7  -3  -5   14.90    2.50
   7   3   5   16.50    3.60
  -7  -4   5   36.70    3.20
   7  -4  -5   36.60    3.50
   7   4  -5   37.80    5.40
   7   4  -5   24.50    5.50
  -6  -4   5   13.80    9.60
   6   4  -5    1.60    3.70
   6   4  -5    4.60    2.80
   5  -4  -5   59.19    4.40
  -5  -4   5   61.79    4.60
   5  -4  -5   59.69    5.20
  -5  -4   5   60.79    4.60
  -5  -4   5   59.59   11.00
   5   4  -5   66.19   29.00
   5   4  -5   64.39    6.20
   5   4  -5   60.19    7.50
   4  -4  -5   78.69    5.10
  -4  -4   5   91.39    5.50
  -4  -4   5   97.59   11.90
  -4  -4   5   85.59    5.50
   4  -4  -5   90.69    6.20
   4   4  -5   68.59   29.10
   4   4  -5   96.59    6.90
   4   4  -5   87.29    8.20
   3  -4  -5  121.19    6.80
   3  -4  -5  116.49    5.90
  -3  -4   5  116.39    6.10
  -3  -4   5  120.79    6.40
  -3  -4   5  120.99   11.90
   3   4  -5  118.99    8.10
  -3   4   5  115.39    5.90
   3   4  -5  125.09   25.00
   3   4  -5  125.29    7.20
   3   4  -5  106.19    6.70
  -2  -4   5   41.40    3.00
   2  -4  -5   39.10    2.50
  -2  -4   5   47.20    7.20
  -2  -4   5   41.60    2.80
   2   4  -5   39.70    4.20
   2   4  -5   42.90    4.00
   2   4  -5   49.50   12.70
   2   4  -5   42.40    3.50
  -2   4   5   43.70    3.20
  -1  -4   5  798.72   36.00
  -1  -4   5  753.82   31.70
   1  -4  -5  770.22   31.60
  -1  -4   5  788.72   31.30
  -1   4   5  749.82   32.30
   1   4  -5  773.02   33.10
   1   4  -5  735.93   31.50
   1   4  -5  756.02   32.10
   0  -4  -5  431.66   24.70
   0  -4   5  423.26   20.30
   0  -4   5  408.96   17.20
   0  -4  -5  404.76   16.90
   0  -4   5  420.16   17.60
   0  -4  -5  411.46   17.50
   0   4   5  414.26   18.70
   0   4  -5  391.66   18.80
   1  -4   5 1585.74   64.09
  -1  -4  -5 1651.03   70.89
  -1  -4  -5 1570.54   64.39
   1  -4   5 1624.74   66.19
   1  -4   5 1621.64   64.39
  -1   4  -5 1532.45   65.29
  -1   4  -5 1473.35   64.99
   1   4   5 1623.54   65.89
  -2  -4  -5  499.05   22.40
  -2  -4  -5  529.25   28.40
   2  -4   5  645.74   55.39
   2  -4   5  546.15   22.60
   2   4   5  496.15   23.70
   2   4   5  501.95   45.30
   2   4   5  501.75   22.80
  -2   4  -5  525.55   23.20
   3  -4   5   44.40   27.40
  -3  -4  -5   15.20    5.10
  -3  -4  -5   12.20    2.00
   3  -4   5   12.90    1.30
   3  -4   5   13.40    1.70
   3   4   5   16.90    3.10
   3   4   5   15.20    2.70
   3   4   5   14.60    3.30
  -3   4  -5   14.30    2.60
   3   4   5   15.60   15.20
   4  -4   5   85.89   34.30
  -4  -4  -5  100.39   12.30
  -4  -4  -5   92.59    6.20
   4  -4   5   88.79    5.40
   4   4   5   91.49    7.40
   4   4   5  106.09    8.00
   4   4   5   55.99   28.50
  -4   4  -5   92.59    6.00
   5  -4   5   87.69   38.50
   5  -4   5   57.39    4.20
  -5  -4  -5   62.99   11.60
  -5  -4  -5   58.09    5.00
   5   4   5   53.59    6.60
  -5   4  -5   46.50    4.20
   5   4   5   38.70   29.20
   5   4   5   61.49    6.70
   6  -4   5  188.38   73.39
  -6  -4  -5   94.29    6.70
   6   4   5   92.99    8.30
   6   4   5   91.89    8.50
  -7  -4  -5   18.30    3.00
  -7  -4  -5   10.20    2.20
   7   4   5   16.40    3.80
  -7  -5   5   17.70    2.40
   7   5  -5   14.10    3.80
   7   5  -5   15.40    3.20
   6  -5  -5   12.70    2.60
  -6  -5   5   21.40    2.90
  -6  -5   5   15.30    9.30
  -6  -5   5   14.30    2.50
   6  -5  -5   14.80    2.20
   6   5  -5   94.19   98.19
   6   5  -5   18.30    3.90
   6   5  -5   14.30    4.70
   5  -5  -5   77.19    5.60
  -5  -5   5   78.79    5.30
   5  -5  -5   68.89    4.60
  -5  -5   5   60.29   16.50
  -5  -5   5   76.69    5.50
   5   5  -5   78.09    8.50
   5   5  -5   69.49    6.60
   5   5  -5    4.60   30.90
  -4  -5   5  257.87   12.10
  -4  -5   5  256.67   12.60
   4  -5  -5  246.98   11.50
   4  -5  -5  235.48   13.30
  -4  -5   5  250.07   20.40
   4   5  -5  261.77   13.70
   4   5  -5  262.47   15.10
   4   5  -5  243.58   45.00
  -3  -5   5    9.40    1.80
  -3  -5   5    6.60    4.80
   3  -5  -5    6.90    1.30
   3  -5  -5    6.30    1.80
  -3  -5   5    9.60    1.70
   3   5  -5    7.40    2.20
   3   5  -5    7.30    3.30
   3   5  -5    9.00    2.60
  -3   5   5    8.10    1.90
   3   5  -5   -0.40   10.70
  -2  -5   5  174.98   13.90
   2  -5  -5  168.68    7.70
  -2  -5   5  173.78    8.10
  -2  -5   5  177.78    8.60
   2  -5  -5  176.28    8.50
   2   5  -5  168.18    9.60
   2   5  -5  181.28   10.20
  -2   5   5  176.68    9.10
   2   5  -5  171.48    8.80
  -1  -5   5  290.17   17.10
  -1  -5   5  282.07   12.00
  -1  -5   5  282.37   12.50
   1  -5  -5  268.77   12.60
  -1   5   5  275.97   13.40
   1   5  -5  274.17   14.10
   1   5  -5  263.07   12.10
   0  -5   5    9.60    1.30
   0  -5   5   10.40    3.20
   0  -5  -5   12.20    1.10
   0  -5  -5   11.20    5.70
   0  -5  -5   10.50    1.50
   0  -5   5    8.70    1.50
   0   5   5   10.80    2.60
   0   5  -5   13.30    2.90
   1  -5   5  659.33   28.20
   1  -5   5  686.63   28.20
  -1  -5  -5  701.03   35.80
  -1  -5  -5  632.84   28.10
  -1  -5  -5  661.73   27.50
   1  -5   5  673.83   31.20
   1   5   5  679.53   29.90
  -1   5  -5  642.94   29.70
   2  -5   5   27.60    3.00
  -2  -5  -5   25.70    2.80
  -2  -5  -5   25.60    6.60
   2   5   5   28.80    3.60
   2   5   5   21.70   12.60
  -2   5  -5   21.50    3.40
   2   5   5   22.40    4.00
  -3  -5  -5  271.47   20.20
  -3  -5  -5  263.67   12.70
   3  -5   5  215.98   50.79
   3  -5   5  227.78   11.20
   3   5   5  273.37   13.60
  -3   5  -5  280.37   13.60
   3   5   5  240.38   13.60
   3   5   5  274.97   42.80
  -4  -5  -5  369.76   17.70
   4  -5   5  453.65   59.79
  -4  -5  -5  336.27   25.90
  -4   5  -5  374.36   17.90
   4   5   5  362.96   19.00
   4   5   5  380.66   18.90
   4   5   5  319.57   52.99
   5  -5   5  101.19   40.60
  -5  -5  -5  110.29   16.10
  -5  -5  -5  146.39    8.80
  -5   5  -5  122.79    7.10
   5   5   5  183.68   53.79
   5   5   5  144.39   10.40
   5   5   5  143.09   10.30
  -6  -5  -5    2.30    1.80
  -6  -5  -5    2.40    1.80
   6   5   5    3.30    3.40
   6   5   5   14.50   57.99
   6   5   5    2.00    2.90
  -7  -5  -5   25.20    3.20
   7   5   5   28.50    4.70
   7   5   5   25.50    6.20
  -6  -6   5   23.30    3.10
  -6  -6   5   20.10    3.30
   6   6  -5   20.40    5.20
   6   6  -5   25.20    4.30
   5  -6  -5   85.19    5.00
  -5  -6   5   99.29   14.10
  -5  -6   5  100.59    6.80
  -5  -6   5   99.49    6.30
   5  -6  -5   92.99    6.10
   5   6  -5  112.19    8.00
   5   6  -5  109.99   46.80
   5   6  -5  100.49    9.70
  -4  -6   5   94.59   13.40
   4  -6  -5   87.09    5.90
  -4  -6   5   93.69    5.70
   4  -6  -5   87.99    4.80
  -4  -6   5   89.79    6.20
   4   6  -5   81.49   28.80
   4   6  -5   96.29    7.20
   4   6  -5   88.59    8.50
  -3  -6   5   18.30    6.60
  -3  -6   5   14.60    2.60
  -3  -6   5   17.10    2.30
   3  -6  -5   14.20    1.60
   3  -6  -5   14.00    2.50
   3   6  -5   14.40    2.70
   3   6  -5   16.40    4.00
  -3   6   5   17.20    2.90
   3   6  -5   12.20   11.10
   3   6  -5   14.90    3.20
  -2  -6   5   80.59    5.00
  -2  -6   5   75.99    9.70
  -2  -6   5   80.09    4.50
   2  -6  -5   71.99    4.10
   2  -6  -5   74.89    4.70
   2   6  -5   77.39    6.10
   2   6  -5   76.99    6.50
  -2   6   5   80.39    5.70
   2   6  -5   69.69    4.90
  -1  -6   5 2328.07   95.19
  -1  -6   5 2503.75  101.99
  -1  -6   5 2408.06   94.79
   1  -6  -5 2388.16   94.49
   1  -6  -5 2276.97   94.29
   1   6  -5 2363.76   97.39
   1   6  -5 2259.57   94.59
  -1   6   5 2293.87   96.49
   0  -6   5  812.72   33.00
   0  -6   5  773.22   33.50
   0  -6  -5  784.42   32.60
   0  -6  -5  821.62   43.70
   0  -6  -5  793.02   33.30
   0  -6   5  786.12   38.10
   0   6   5  804.22   35.20
   0   6  -5  812.82   35.70
  -1  -6  -5 1925.91   79.19
  -1  -6  -5 1910.01   78.39
   1  -6   5 1994.80   78.79
  -1  -6  -5 1944.51   88.89
   1  -6   5 1896.81   83.99
   1  -6   5 2008.40   79.19
  -1   6  -5 1953.50   80.89
   1   6   5 1912.61   81.19
  -2  -6  -5   17.90    2.10
   2  -6   5   12.80    2.40
  -2  -6  -5   13.70    2.30
  -2  -6  -5   16.20    5.70
  -2   6  -5   16.60    3.40
   2   6   5   18.80    3.00
   2   6   5   13.70    3.40
   2   6   5    9.80    7.70
  -3  -6  -5   68.99    5.50
  -3  -6  -5   73.39   11.30
   3   6   5   64.39    6.00
   3   6   5   90.29   29.00
  -3   6  -5   70.49    6.10
   3   6   5   69.79    6.50
  -4  -6  -5  102.99    7.40
  -4  -6  -5  110.09   14.70
  -4   6  -5  108.39    7.70
   4   6   5  109.59    9.10
   4   6   5  113.29    8.60
   4   6   5   40.30   33.40
  -5  -6  -5   96.59    6.60
  -5  -6  -5   92.59    7.00
  -5  -6  -5   91.59   16.70
   5   6   5   92.79    8.80
   5   6   5  100.49    8.60
   5   6   5  140.59   48.90
  -5   6  -5   74.49    5.30
  -6  -6  -5   58.99    5.10
  -6  -6  -5   50.39    5.10
   6   6   5   52.69    6.80
   6   6   5   63.19    6.80
  -6  -7   5   45.50    4.40
  -6  -7   5   42.40    3.90
   6   7  -5   37.10    6.60
   6   7  -5   45.00    5.30
   5  -7  -5   74.39    5.00
  -5  -7   5   69.39   13.60
  -5  -7   5   68.19    6.80
   5   7  -5   33.70   46.40
   5   7  -5   55.99    9.70
  -4  -7   5  166.98    9.40
   4  -7  -5  148.29    8.20
  -4  -7   5  143.99    8.10
  -4  -7   5  137.49   16.40
   4   7  -5  149.09    9.40
   4   7  -5  141.09   11.00
   4   7  -5  142.59   41.20
  -4   7   5  139.99    8.60
  -3  -7   5  166.38   16.50
  -3  -7   5  182.78    9.60
  -3  -7   5  165.98    8.40
   3  -7  -5  158.28    8.50
  -3   7   5  157.78    9.60
   3   7  -5  161.08   28.30
   3   7  -5  160.28   10.90
   3   7  -5  161.88    9.30
   3   7  -5  149.59   10.20
  -2  -7   5  316.57   14.00
  -2  -7   5  310.27   14.90
   2  -7  -5  286.97   13.60
   2   7  -5  310.77   15.80
  -2   7   5  311.37   15.90
   2   7  -5  341.67   17.20
   2   7  -5  307.97   14.40
  -1  -7   5  294.37   12.60
  -1  -7   5  284.77   13.20
   1  -7  -5  269.37   12.10
   1  -7  -5  274.77   12.30
  -1  -7   5  294.37   19.50
   1   7  -5  254.27   12.20
   1   7  -5  274.37   15.40
  -1   7   5  294.67   15.00
   0  -7   5  198.48   14.60
   0  -7   5  185.18    9.50
   0  -7   5  195.48    9.00
   0  -7  -5  192.48    8.60
   0  -7  -5  190.68    9.20
   0  -7  -5  187.58   18.10
   0   7   5  187.48   11.40
   0   7  -5  169.68   11.20
  -1  -7  -5   29.10    2.30
   1  -7   5   28.60    6.20
  -1  -7  -5   16.70    6.10
   1  -7   5   24.40    2.70
  -1  -7  -5   21.90    2.70
   1  -7   5   25.60    2.80
  -1   7  -5   22.80    4.20
   1   7   5   27.10    4.40
  -2  -7  -5  226.88   11.70
  -2  -7  -5  223.68   10.70
  -2  -7  -5  236.48   20.70
   2  -7   5  223.68   11.40
   2   7   5  233.58   12.00
  -2   7  -5  226.08   13.20
   2   7   5  247.18   34.90
   2   7   5  217.48   13.70
  -3  -7  -5   11.80    6.60
  -3  -7  -5   19.60    2.80
  -3  -7  -5   19.50    3.40
   3   7   5   19.90    3.90
  -3   7  -5   17.80    3.90
   3   7   5   19.90   20.40
   3   7   5   19.20    4.10
  -4  -7  -5   45.00   10.70
  -4  -7  -5   54.29    4.70
  -4  -7  -5   49.40    5.30
  -4   7  -5   47.70    5.10
   4   7   5   60.59    7.30
   4   7   5   45.00    6.00
   4   7   5   48.00   27.90
  -5  -7  -5   34.90    4.90
  -5  -7  -5   37.50    4.10
  -5  -7  -5   37.60   13.10
   5   7   5   22.60   46.10
  -5   7  -5   29.60    4.30
   5   7   5   43.90    6.10
   5   7   5   39.70    8.30
  -6  -7  -5    9.70    2.50
  -6  -7  -5   11.50    2.50
   6   7   5   18.60    4.50
   6   7   5    9.40    4.20
  -6  -8   5   10.90    2.30
  -6  -8   5    7.30    2.50
   6   8  -5   13.90    3.10
   6   8  -5   12.90    4.70
  -5  -8   5   14.00    7.10
  -5  -8   5   -0.20    1.50
  -5  -8   5   -0.60    1.50
   5   8  -5    2.50    3.60
   5   8  -5    1.90    2.30
   5   8  -5  -59.69   46.40
  -4  -8   5    3.90    2.00
  -4  -8   5    2.60    1.70
  -4  -8   5    5.00    5.20
  -4   8   5    7.70    2.50
   4   8  -5    3.70   32.70
   4   8  -5    3.00    3.50
   4   8  -5    4.10    2.40
  -3  -8   5    6.70    5.50
  -3  -8   5   10.10    2.60
  -3  -8   5    7.30    1.70
   3   8  -5    8.90    2.50
   3   8  -5    4.30    3.30
   3   8  -5    5.10    2.80
   3   8  -5   -0.80   12.40
  -3   8   5   11.70    2.90
  -2  -8   5   48.80    9.50
  -2  -8   5   45.40    3.50
  -2  -8   5   48.30    4.20
   2  -8  -5   39.00    3.10
   2   8  -5   36.60    3.50
   2   8  -5   34.90    5.70
  -2   8   5   37.10    5.10
   2   8  -5   41.00    6.80
   1  -8  -5   71.99    4.30
  -1  -8   5   73.59   10.40
  -1  -8   5   75.89    5.20
   1  -8  -5   74.09    4.20
   1   8  -5   74.49    4.10
   1   8  -5   70.79    7.50
  -1   8   5   69.69    6.80
   0  -8   5   96.99   11.40
   0  -8   5   90.09    6.00
   0  -8  -5  103.49   14.50
   0  -8  -5   86.79    4.90
   0  -8  -5   89.59    5.50
   0  -8   5   93.69    5.50
   0   8  -5  100.49    8.80
   0   8   5   95.69    8.00
   1  -8   5  161.48   15.10
  -1  -8  -5  145.89   17.60
   1  -8   5  166.28    8.90
  -1  -8  -5  171.88    8.20
   1  -8   5  182.88    8.90
  -1  -8  -5  167.98    9.00
  -1   8  -5  161.78   11.30
   1   8   5  168.98    9.10
   1   8   5  160.88   11.60
  -2  -8  -5  211.98   20.80
  -2  -8  -5  205.98    9.90
  -2  -8  -5  212.18   11.10
   2  -8   5  199.68   10.70
   2   8   5  193.38   13.20
  -2   8  -5  188.18   12.70
   2   8   5  197.58   11.00
  -3  -8  -5  200.88   21.50
  -3  -8  -5  179.78   11.00
  -3  -8  -5  188.58    9.70
   3   8   5  179.78   12.40
  -3   8  -5  188.18   12.30
   3   8   5  179.68   11.20
  -4  -8  -5   55.49    5.50
  -4  -8  -5   53.09   13.40
  -4  -8  -5   54.99    4.60
  -4   8  -5   41.00    5.40
   4   8   5   47.80    6.10
   4   8   5   40.10   35.60
   4   8   5   71.69    7.80
  -5  -8  -5    8.40   11.30
   5   8   5  141.09   65.49
  -6  -8  -5   10.50    2.60
  -6  -8  -5   17.10    3.10
   6   8   5   20.30    5.50
   6   8   5   13.40    3.60
  -6  -9   5    5.30    2.30
  -6  -9   5   13.20    2.40
   6   9  -5   11.20    2.60
   6   9  -5   12.40    4.50
  -5  -9   5   23.00    3.20
  -5  -9   5   20.10    3.50
   5   9  -5   22.40    5.60
   5   9  -5   24.50    4.00
  -4  -9   5  210.08   10.70
  -4  -9   5  207.38   21.70
  -4  -9   5  205.88   11.80
  -4   9   5  196.78   12.30
   4   9  -5  200.38   11.40
   4   9  -5  178.38   46.50
   4   9  -5  195.68   13.80
  -3  -9   5   86.09   13.80
  -3  -9   5   81.79    6.40
  -3  -9   5   72.19    5.20
   3   9  -5   67.19    7.30
   3   9  -5   73.39    7.90
  -3   9   5   74.89    7.10
   3   9  -5   38.10   18.60
   3   9  -5   67.39    5.30
  -2  -9   5  176.68   10.00
  -2  -9   5  160.48    8.50
   2  -9  -5  145.99    7.80
  -2  -9   5  160.78   17.10
   2   9  -5  150.98    8.20
  -2   9   5  159.38   11.10
   2   9  -5  157.78   10.60
   2   9  -5  169.88   12.30
  -1  -9   5   70.09   11.20
  -1  -9   5   57.69    4.80
   1  -9  -5   57.79    3.80
  -1  -9   5   60.09    4.30
   1   9  -5   57.99    7.40
  -1   9   5   51.09    6.80
   0  -9   5   12.80    2.40
   0  -9  -5    9.50    6.30
   0  -9   5    9.10    4.80
   0  -9  -5    9.20    1.90
   0  -9   5   14.20    2.60
   0  -9  -5   13.70    1.90
   0   9   5    8.00    3.90
   0   9  -5   11.20    4.10
   0   9   5   11.30    2.10
   1  -9   5    9.10    2.30
  -1  -9  -5    6.50    2.00
   1  -9   5    9.00    2.10
  -1  -9  -5    5.10    6.20
   1  -9   5    6.40    5.40
  -1  -9  -5    8.90    1.70
   1   9   5    5.40    2.00
   1   9   5    6.60    3.60
  -1   9  -5   10.20    4.00
  -2  -9  -5    5.50    6.00
  -2  -9  -5    0.70    1.40
   2  -9   5    0.50    1.90
  -2  -9  -5    1.00    1.30
   2   9   5    0.20    3.00
  -2   9  -5   -3.70    2.40
   2   9   5    2.30    2.00
  -3  -9  -5   32.10   11.00
  -3  -9  -5   53.39    4.30
  -3  -9  -5   52.89    5.50
   3   9   5   42.90    6.70
   3   9   5   44.40    5.50
   3   9   5   75.69   29.80
  -3   9  -5   43.60    6.50
  -4  -9  -5   59.69    5.90
  -4  -9  -5   58.49    4.80
  -4  -9  -5   43.20   12.90
   4   9   5   56.59    7.70
   4   9   5   61.59    6.50
  -4   9  -5   48.60    6.50
   4   9   5   81.39   34.90
  -5  -9  -5   12.30    2.60
  -5  -9  -5    8.10    2.70
   5   9   5   14.80    4.70
   5   9   5   12.70    3.40
  -6  -9  -5   19.70    2.80
  -6  -9  -5   15.30    3.10
   6   9   5    6.70    3.80
   6   9   5   20.70    4.00
  -5 -10   5    4.80    1.90
  -5 -10   5    3.10    2.00
   5  10  -5    4.30    1.60
   5  10  -5    2.10    3.50
  -4 -10   5   25.60    3.30
  -4 -10   5   18.60    3.60
  -4 -10   5   22.60    8.80
  -4  10   5   18.00    4.60
   4  10  -5   24.90    3.50
   4  10  -5   22.00    5.50
  -3 -10   5   18.40    3.30
  -3 -10   5   35.80    9.70
  -3 -10   5   28.10    3.40
  -3  10   5   29.00    5.40
   3  10  -5   21.00    5.10
   3  10  -5   25.50    5.20
   3  10  -5   29.90   26.20
   3  10  -5   28.50    3.10
  -2 -10   5  142.79    7.80
  -2 -10   5  121.09   17.30
  -2 -10   5  145.39    8.90
  -2  10   5  134.49   10.70
   2  10  -5  125.29    6.90
   2  10  -5  150.18   11.80
   2  10  -5  134.59   10.10
  -1 -10   5  218.48   20.90
   1 -10  -5  189.08    9.90
  -1 -10   5  205.58   11.40
  -1 -10   5  219.58   10.60
  -1  10   5  206.98   14.10
   1  10  -5  216.68   15.00
   0 -10  -5   25.50    2.90
   0 -10   5   20.90    7.40
   0 -10   5   25.90    3.20
   0 -10  -5   26.60    9.90
   0 -10   5   23.80    3.80
   0  10   5   31.00    6.70
   0  10  -5   23.20    5.40
   0  10   5   25.40    3.00
   1 -10   5  178.88   23.10
  -1 -10  -5  185.28   10.60
   1 -10   5  203.28   10.60
  -1 -10  -5  217.38   24.70
  -1 -10  -5  205.98    9.80
   1  10   5  210.68   15.10
   1  10   5  170.48   10.00
  -1  10  -5  234.08   15.10
   2 -10   5   53.59    5.10
  -2 -10  -5   49.80    4.90
  -2 -10  -5   51.79   14.90
  -2 -10  -5   57.79    4.20
  -2  10  -5   54.29    7.50
   2  10   5   55.79    7.60
   2  10   5   50.19    5.00
   2  10   5   32.00   17.60
  -3 -10  -5   -2.60    4.80
  -3 -10  -5    7.80    2.10
  -3 -10  -5    5.30    2.20
  -3  10  -5   12.80    4.20
   3  10   5    9.10    3.10
   3  10   5    5.40    3.90
   3  10   5   22.30   20.20
  -4 -10  -5   19.10   10.40
  -4 -10  -5   42.90    4.00
  -4 -10  -5   40.70    4.90
   4  10   5   38.80    5.30
   4  10   5   50.49   42.70
   4  10   5   32.20    6.30
  -4  10  -5   29.80    5.60
  -5 -10  -5    4.40    2.20
  -5 -10  -5    8.60    2.30
   5  10   5   11.90    4.50
   5  10   5    5.10    2.90
  -5 -11   5   -2.40    1.10
  -5 -11   5    0.70    1.30
   5  11  -5   -3.10    3.20
   5  11  -5   -3.70    1.50
  -4 -11   5   57.39    4.80
  -4 -11   5   58.39    5.60
   4  11  -5   49.50    4.30
  -4  11   5   50.79    6.20
   4  11  -5   59.69    7.90
  -3 -11   5   26.40    3.30
  -3 -11   5   19.70    8.20
  -3 -11   5   23.30    3.80
   3  11  -5   22.20    2.80
   3  11  -5   12.80    4.50
   3  11  -5   21.90    5.20
   3  11  -5   80.79   39.10
  -3  11   5   28.00    5.70
  -2 -11   5   60.29    5.50
  -2 -11   5   60.69   13.60
  -2 -11   5   55.59    4.70
   2  11  -5   60.89    7.30
   2  11  -5   68.39    8.10
  -2  11   5   61.49    7.60
  -1 -11   5  307.67   16.40
   1 -11  -5  311.07   14.80
  -1 -11   5  341.97   15.60
  -1 -11   5  326.37   29.10
   1  11  -5  333.67   17.40
   1  11  -5  337.37   20.70
  -1  11   5  322.97   20.10
   0 -11  -5  162.68    8.90
   0 -11  -5  157.48    8.30
   0 -11   5  167.08   20.70
   0 -11  -5  171.68   23.20
   0 -11   5  145.59    9.40
   0 -11   5  162.58    9.20
   0  11  -5  178.78   14.10
   0  11   5  187.08   14.10
   1 -11   5   48.90    4.60
  -1 -11  -5   43.30    3.60
  -1 -11  -5   40.90    4.10
  -1 -11  -5   34.10   12.40
  -1  11  -5   43.50    8.30
   1  11   5   56.19   10.10
  -2 -11  -5   14.50    9.10
   2 -11   5   28.80    4.30
  -2 -11  -5   28.30    3.10
  -2 -11  -5   22.10    3.70
  -2  11  -5   22.50    5.50
   2  11   5   25.40    3.40
   2  11   5   32.50   24.30
   2  11   5   24.50    6.00
  -3 -11  -5   94.99   18.90
  -3 -11  -5   79.19    6.70
  -3 -11  -5   86.69    5.80
  -3  11  -5   74.49    9.90
   3  11   5   76.89   33.80
   3  11   5   67.59    8.60
   3  11   5   83.89    6.90
   3  11   5   86.29    9.10
  -4 -11  -5   54.29    5.60
  -4 -11  -5   51.89    4.50
   4  11   5   49.80    5.50
  -4  11  -5   53.39    6.50
   4  11   5   53.19    7.80
  -5 -11  -5    1.90    1.60
  -5 -11  -5    1.80    1.70
   5  11   5    3.00    2.40
   5  11   5    4.60    3.60
  -4 -12   5    3.90    2.00
  -4 -12   5    2.90    1.60
   4  12  -5    1.30    3.40
  -4  12   5    6.00    3.60
  -3 -12   5    0.70    1.40
  -3 -12   5   -7.60    9.30
  -3 -12   5    2.10    1.90
  -3  12   5    3.70    3.50
   3  12  -5    2.30    2.80
   3  12  -5    4.70    3.50
   3  12  -5    6.70   31.00
  -2 -12   5   30.10   10.90
  -2 -12   5   18.90    3.50
  -2 -12   5   24.10    3.20
   2  12  -5   25.60    6.20
  -2  12   5   12.80    4.80
   2  12  -5   18.20    4.60
   2  12  -5    9.30   22.60
  -1 -12   5    6.30    2.20
  -1 -12   5    2.70    1.80
  -1 -12   5   -8.40    6.60
   1 -12  -5    6.50    1.80
   1  12  -5    8.70    3.30
   1  12  -5    6.30    4.40
  -1  12   5    6.30    4.00
   0 -12   5  156.38    9.90
   0 -12   5  171.38    9.60
   0 -12   5  139.09   21.50
   0 -12  -5  163.18    8.80
   0  12  -5  185.48   14.80
   0  12  -5  168.48   10.50
   0  12   5  182.58   14.60
  -1 -12  -5   55.69   16.20
   1 -12   5   81.19    6.20
  -1 -12  -5   68.99    5.70
  -1 -12  -5   72.89    5.00
   1  12   5   84.69   10.00
  -1  12  -5   80.39    9.90
   2 -12   5   20.50    4.40
  -2 -12  -5    9.80    8.60
  -2 -12  -5   17.00    3.20
  -2 -12  -5   19.10    2.90
   2  12   5    8.60   19.70
   2  12   5   16.60    5.70
   2  12   5   18.20    3.00
  -2  12  -5   23.80    5.90
  -3 -12  -5   13.70   13.20
  -3 -12  -5    5.80    2.30
  -3 -12  -5    6.20    1.90
   3  12   5    5.10    4.50
  -3  12  -5    1.00    3.20
   3  12   5   34.40   33.00
   3  12   5    0.50    1.90
   3  12   5    2.60    3.60
  -4 -12  -5   26.60    4.10
  -4 -12  -5   30.00    3.30
   4  12   5   19.50    5.40
   4  12   5   26.60    5.00
  -4 -13   5    3.00    1.80
  -4 -13   5    2.30    1.60
   4  13  -5    4.50    3.30
  -3 -13   5   16.00    2.90
  -3 -13   5    7.20    2.50
   3  13  -5    7.10    3.60
   3  13  -5   10.20    3.70
  -3  13   5   11.90    4.20
  -2 -13   5    7.90    2.50
  -2 -13   5   11.40   17.00
  -2 -13   5    5.60    2.30
   2  13  -5    3.50    3.30
   2  13  -5    3.10    3.20
  -2  13   5   -3.20    2.80
  -1 -13   5   27.70   13.30
  -1 -13   5   19.40    3.50
  -1 -13   5   12.20    2.90
   1  13  -5   17.50    5.20
  -1  13   5   13.70    5.00
   1  13  -5   21.90    4.40
   0 -13   5   22.40    3.60
   0 -13  -5   18.50    2.60
   0 -13   5   18.70   15.70
   0  13  -5   21.30    3.80
   0  13  -5   21.50    5.70
   0  13   5   17.60    5.30
  -1 -13  -5    2.50    1.70
  -1 -13  -5    6.10    1.80
  -1 -13  -5  -22.20   16.20
   1 -13   5    2.60    2.20
   1  13   5    8.60    5.00
  -1  13  -5    2.70    3.90
  -2 -13  -5   22.80    3.50
   2 -13   5   26.50    4.10
  -2 -13  -5   18.80    3.50
  -2 -13  -5   15.20   18.80
  -2  13  -5   16.50    5.30
   2  13   5   24.50    6.20
  -3 -13  -5   42.20    3.70
  -3 -13  -5   39.30    4.40
  -3  13  -5   45.30    6.50
   3  13   5   52.89    7.80
  -4 -13  -5   30.00    2.90
  -4 -13  -5   20.80    3.50
   4  13   5   28.00    5.60
  -3 -14   5    4.40    1.70
  -3 -14   5    5.90    2.20
  -3  14   5    7.30    3.30
   3  14  -5    1.30    6.60
   3  14  -5    4.60    2.90
  -2 -14   5    6.20    2.10
  -2 -14   5    6.50    2.30
   2  14  -5    9.70    3.40
   2  14  -5   13.50    4.60
  -2  14   5    7.10    4.00
  -1 -14   5   15.60    3.30
  -1 -14   5   24.60    3.40
   1  14  -5   19.60    3.90
  -1  14   5   18.00    5.50
   1  14  -5   18.50    5.60
   0 -14  -5    4.80    2.00
   0 -14   5   10.30    2.70
   0  14  -5    8.80    4.80
   0  14  -5    9.80    3.30
   0  14   5   11.10    4.70
  -1 -14  -5  145.29    8.20
   1 -14   5  159.58    9.40
   1  14   5  147.49   13.10
  -1  14  -5  151.48   13.00
  -2 -14  -5   74.89    7.00
  -2 -14  -5   90.59    5.60
   2 -14   5   89.29    7.00
   2  14   5   91.39    9.70
  -2  14  -5   90.39    9.50
   2  14   5   96.99    9.00
  -3 -14  -5    4.90    1.70
  -3 -14  -5    2.30    1.80
   3  14   5    2.10    3.80
   3  14   5   -0.50    3.40
  -3  14  -5    1.10    2.50
  -2 -15   5   18.50    3.50
  -2 -15   5   24.00    3.20
   2  15  -5   17.20    5.00
   2  15  -5   32.70    4.70
  -2  15   5   26.50    5.50
  -1 -15   5   10.80    2.40
   1  15  -5    4.10    3.60
   1  15  -5    5.70    2.80
  -1  15   5    5.90    4.10
   0 -15   5    4.30    1.90
   0  15  -5    0.10    2.70
   0  15   5   -1.20    3.20
  -1 -15  -5    7.70    2.60
   1 -15   5   14.30    2.90
   1  15   5   11.40    3.70
   1  15   5   12.40    4.60
  -1  15  -5   11.10    4.30
   2  15   5   14.80    3.80
   2  15   5   13.40    4.90
  -2  15  -5   20.40    4.80
   7   0  -6   71.69    5.60
   7   0  -6   62.19    5.90
   6   0  -6  -64.69   39.20
   6   0  -6    1.50    2.90
   6   0  -6   -4.20    3.40
  -6   0   6   13.50    9.60
  -6   0   6    1.40    1.40
   5   0  -6    6.40    2.70
   5   0  -6    4.50    3.30
   5   0  -6   -3.20   21.40
  -5   0   6   -4.40    3.50
   4   0  -6   51.29   22.50
   4   0  -6   76.79    5.70
  -4   0   6   78.69    4.00
  -4   0   6   85.89   10.10
   4   0  -6   78.79    6.80
  -3   0   6 2700.43  110.09
   3   0  -6 2498.45  129.79
  -3   0   6 2598.94  103.79
   3   0  -6 2571.74  104.99
   3   0  -6 2586.24  105.89
   2   0  -6   34.40    2.70
  -2   0   6   33.90    1.90
   2   0  -6   32.10    3.60
   2   0  -6   42.40   12.00
   1   0  -6 5516.05  220.88
   0   0   6 1208.08   50.39
   0   0   6 1246.08   54.69
   1   0   6 8922.91  365.56
  -1   0  -6 8710.13  349.67
   1   0   6 8530.45  350.66
   1   0   6 8920.71  349.96
   2   0   6   12.00    1.70
   2   0   6   11.00    1.80
   2   0   6   15.80    2.70
   2   0   6   31.00   27.10
  -2   0  -6   14.50    2.80
  -2   0  -6   11.40    1.60
  -3   0  -6    2.20    1.90
   3   0   6    2.70    1.70
   3   0   6   23.80   18.60
  -4   0  -6    3.90    2.70
  -4   0  -6    3.80    1.20
   4   0   6   10.00   19.90
   4   0   6    5.20    2.40
   4   0   6    1.20    1.90
   5   0   6  470.15   73.29
  -5   0  -6  517.15   22.60
   5   0   6  479.75   23.00
   5   0   6  531.95   24.30
   6   0   6    2.10    2.90
   6   0   6    8.80   46.30
  -6   0  -6    4.10    1.80
   7   0   6    1.20    1.90
   7  -1  -6   11.90    2.50
  -7  -1   6   15.10    2.10
   7  -1  -6   20.90    5.50
   7   1  -6   11.10    3.30
   7   1  -6   11.10    2.70
  -6  -1   6   12.70    7.60
   6  -1  -6   13.00    4.10
  -6  -1   6   13.70    2.40
   6  -1  -6  -18.80   49.30
   6  -1  -6   16.20    3.80
   6   1  -6   11.60    4.00
   6   1  -6   16.90   45.20
   6   1  -6   17.10    5.00
  -6   1   6   16.60    2.40
   5  -1  -6   52.99   25.30
   5  -1  -6   41.50    4.50
  -5  -1   6   37.80    2.80
   5  -1  -6   45.30    5.40
  -5  -1   6   44.20    8.70
  -5   1   6   45.10    8.20
   5   1  -6    8.10   22.10
   5   1  -6   43.40    6.30
   5   1  -6   43.60    5.00
   4  -1  -6  168.68   36.10
  -4  -1   6  183.28   15.00
   4  -1  -6  174.48    9.50
   4  -1  -6  186.88   10.70
  -4  -1   6  183.58    8.40
   4   1  -6  168.98   34.10
   4   1  -6  190.38   10.10
  -4   1   6  173.08    7.80
  -4   1   6  176.18   14.00
   4   1  -6  184.48   11.40
   3  -1  -6  291.07   14.30
   3  -1  -6  292.07   13.40
  -3  -1   6  291.67   12.60
   3  -1  -6  289.47   34.80
  -3  -1   6  307.07   18.40
   3   1  -6  300.27   14.70
  -3   1   6  285.07   12.20
   3   1  -6  298.57   13.80
   3   1  -6  282.07   32.20
  -2  -1   6  152.48    6.90
   2  -1  -6  154.88    8.10
   2  -1  -6  155.28    7.40
   2  -1  -6  162.38   21.90
   2   1  -6  156.98    8.40
   2   1  -6  159.08    7.60
   2   1  -6  151.48   20.50
   1  -1  -6 2189.58   86.39
  -1  -1   6 2113.69   86.39
   1  -1  -6 2177.18   86.79
   1   1  -6 2140.29   90.99
  -1   1   6 2163.98   95.99
   0  -1   6 1343.07   59.59
   0  -1   6 1307.17   52.69
   0   1  -6 1318.47   53.19
   0   1   6 1357.56   52.99
   0   1  -6 1250.07   58.29
   0   1   6 1233.68   57.39
   1  -1   6  123.79   22.00
  -1  -1  -6  134.19    6.20
  -1  -1  -6  135.09    9.70
   1  -1   6  119.39    6.10
   1  -1   6  136.49    6.70
   1   1   6  136.39    6.90
  -1   1  -6  116.99    7.40
   1   1   6  123.69    8.00
   1   1   6  114.59   18.00
  -2  -1  -6  305.97   16.50
   2  -1   6  338.67   37.40
  -2  -1  -6  317.67   13.50
   2  -1   6  295.47   13.60
   2   1   6  307.37   36.10
  -2   1  -6  307.57   13.80
   2   1   6  306.77   14.10
   3  -1   6   13.10    2.40
   3  -1   6    9.50   16.60
  -3  -1  -6    8.50    1.50
  -3  -1  -6    6.50    2.90
   3  -1   6    6.30    1.40
   3   1   6   25.70   15.40
   3   1   6    8.90    2.30
   3   1   6   10.60    2.40
  -3   1  -6   12.60    1.90
   4  -1   6  -24.10   16.80
   4  -1   6    4.60    3.10
  -4  -1  -6    8.40    3.80
   4   1   6  -20.50   17.40
   4   1   6    7.40    2.60
   4   1   6    8.00    2.70
  -4   1  -6    5.70    1.50
   5  -1   6  111.89    7.80
  -5  -1  -6  110.69    6.50
   5  -1   6   55.49   38.20
  -5  -1  -6   72.89   15.70
   5   1   6   93.79   35.20
  -5   1  -6  105.59    6.20
   5   1   6  106.39    8.20
   5   1   6   98.89    8.70
   6  -1   6   92.79    7.90
  -6  -1  -6   88.49    6.00
   6  -1   6    1.70   48.30
  -6   1  -6   78.89    5.40
   6   1   6  110.69    9.10
   6   1   6   62.99   48.50
   7  -1   6    2.40    3.00
   7   1   6    3.00    2.30
   7  -2  -6    9.30    2.20
   7  -2  -6    7.40    2.70
  -7  -2   6    4.40    1.40
   7   2  -6    6.70    2.50
   7   2  -6   -1.70    2.50
   6  -2  -6   18.50    3.80
  -6  -2   6   18.90    3.30
   6  -2  -6   20.40    4.90
  -6  -2   6   31.60    8.70
  -6  -2   6   14.30    2.40
   6   2  -6   18.30    4.00
   6   2  -6   21.50    5.20
   6   2  -6   30.90   49.90
  -5  -2   6   71.89   11.20
  -5  -2   6   63.59    4.60
   5  -2  -6   59.29   27.40
   5  -2  -6   68.49    5.40
   5  -2  -6   74.39    6.40
  -5  -2   6   73.69    4.40
  -5   2   6   55.19    9.10
   5   2  -6   72.09    8.00
   5   2  -6   66.59   27.90
   5   2  -6   73.69    6.30
   4  -2  -6  281.87   13.90
  -4  -2   6  264.87   12.20
   4  -2  -6  259.77   12.90
   4  -2  -6  217.18   40.40
  -4  -2   6  259.07   26.30
   4   2  -6  267.07   13.70
   4   2  -6  275.67   15.00
  -4   2   6  279.27   17.90
   4   2  -6  281.67   38.00
  -3  -2   6   93.39    9.80
  -3  -2   6   78.29    5.30
   3  -2  -6   85.19    5.10
   3  -2  -6  103.79   23.50
   3  -2  -6   90.39    5.90
   3   2  -6   93.59    5.80
   3   2  -6   92.09    6.80
   3   2  -6   92.69   23.00
   2  -2  -6   33.20   13.50
  -2  -2   6   32.40    2.10
  -2  -2   6   33.60    2.30
   2  -2  -6   33.60    3.20
   2  -2  -6   32.10    2.40
  -2  -2   6   41.10    7.70
   2   2  -6   32.70    2.90
   2   2  -6   30.50    3.70
   2   2  -6   25.60   10.30
  -1  -2   6  868.91   33.90
  -1  -2   6  883.41   37.10
   1  -2  -6  835.52   33.60
   1  -2  -6  826.92   34.00
  -1  -2   6  855.81   33.70
   1   2  -6  830.02   34.60
   1   2  -6  707.63   34.70
  -1   2   6  833.52   34.00
  -1   2   6  810.62   48.90
   1   2  -6  832.92   34.30
   0  -2  -6 1006.30   41.20
   0  -2   6 1061.79   41.40
   0  -2  -6  976.20   47.20
   0  -2   6 1016.40   42.80
   0  -2   6 1016.40   40.90
   0   2   6 1041.30   41.90
   0   2  -6  982.10   42.00
   1  -2   6 2273.07   88.29
   1  -2   6 2174.68  108.19
  -1  -2  -6 2225.68   87.79
  -1  -2  -6 2227.08   92.79
   1  -2   6 2075.29   87.79
   1   2   6 2212.68  102.09
  -1   2  -6 2100.09   88.49
   1   2   6 2192.88   88.79
   2  -2   6  370.06   40.60
  -2  -2  -6  296.27   24.80
   2  -2   6  331.27   14.60
  -2  -2  -6  352.26   14.80
   2   2   6  342.87   34.80
   2   2   6  333.47   15.70
  -2   2  -6  348.27   15.50
  -3  -2  -6  155.18   11.80
   3  -2   6  175.68   36.80
  -3  -2  -6  153.98    7.70
   3  -2   6  152.68    7.80
   3  -2   6  139.89    6.80
   3   2   6  156.58    8.60
   3   2   6  119.79    8.70
   3   2   6  156.88    8.40
  -3   2  -6  149.69    7.80
   3   2   6  148.29   33.10
   4  -2   6   52.69    4.60
   4  -2   6   48.80    3.60
  -4  -2  -6   53.59    8.20
   4  -2   6   28.30   24.90
  -4  -2  -6   49.50    4.00
   4   2   6   56.19    5.60
   4   2   6   47.10   25.40
  -4   2  -6   51.79    3.80
   4   2   6   61.59    5.60
   5  -2   6   33.90    4.20
   5  -2   6  -19.20   36.20
  -5  -2  -6   36.00    8.00
  -5  -2  -6   31.50    3.50
   5   2   6   31.60    5.10
  -5   2  -6   34.00    3.50
   5   2   6   32.00    4.80
   5   2   6   -3.40   27.30
   6  -2   6   62.39    6.60
   6  -2   6  106.29   51.09
   6   2   6   67.89    6.80
   6   2   6   80.79   46.10
   6   2   6   65.49    6.10
   7  -2   6   13.20    2.80
   7   2   6   20.90    3.70
   7  -3  -6   10.80    2.10
  -7  -3   6   10.90    1.80
   7  -3  -6   16.60    3.10
   7   3  -6    1.00    3.60
   7   3  -6    9.60    2.60
   6  -3  -6    0.80    1.60
   6  -3  -6   -0.60    2.00
  -6  -3   6   12.00    8.10
  -6  -3   6    2.40    1.40
   6   3  -6    7.10    4.00
   6   3  -6    1.60    2.40
   6   3  -6  -22.70   51.59
   5  -3  -6   10.70    2.50
  -5  -3   6   12.20    2.00
   5  -3  -6   11.40    2.70
   5  -3  -6  -16.40   27.70
  -5  -3   6    8.40    2.00
  -5  -3   6    6.70    5.30
   5   3  -6   11.60    4.30
  -5   3   6    1.20    4.10
   5   3  -6    7.30    2.90
   5   3  -6    2.40   23.90
   4  -3  -6    1.40    2.10
  -4  -3   6    1.20    1.10
  -4  -3   6    2.10    1.20
   4  -3  -6  -18.20   15.30
   4  -3  -6    0.90    1.40
  -4  -3   6   -1.30    3.10
   4   3  -6   -1.70    1.70
   4   3  -6    2.40    2.50
   4   3  -6    3.00   16.00
  -3  -3   6  417.36   17.80
   3  -3  -6  417.26   18.50
   3  -3  -6  399.96   41.10
  -3  -3   6  393.16   17.50
  -3  -3   6  413.86   24.20
   3  -3  -6  399.36   17.70
   3   3  -6  417.36   19.60
   3   3  -6  413.26   18.70
   3   3  -6  409.26   39.60
  -2  -3   6  195.78    8.70
   2  -3  -6  181.58    8.40
   2  -3  -6  178.88    9.00
  -2  -3   6  186.58    8.40
  -2  -3   6  200.58   13.40
   2   3  -6  182.58   10.60
   2   3  -6  198.78   21.20
  -2   3   6  184.28    8.60
   2   3  -6  190.18    9.50
   2   3  -6  183.48    9.10
   1  -3  -6 4813.22  189.58
  -1  -3   6 4541.55  189.18
   1  -3  -6 4706.33  189.08
  -1  -3   6 4750.32  189.58
  -1  -3   6 4980.60  193.48
   1   3  -6 4845.12  190.68
   1   3  -6 4552.14  189.98
   1   3  -6 4649.43  189.38
  -1   3   6 4860.91  189.98
   0  -3  -6  596.44   25.00
   0  -3   6  628.14   25.00
   0  -3   6  591.14   24.50
   0  -3  -6  588.34   31.80
   0  -3   6  595.14   26.90
   0   3   6  606.84   25.70
   0   3  -6  583.84   25.90
   1  -3   6  415.46   40.30
  -1  -3  -6  426.26   23.50
   1  -3   6  423.76   17.90
   1  -3   6  418.36   18.20
   1  -3   6  414.06   18.20
  -1  -3  -6  424.86   18.10
   1   3   6  442.76   19.30
  -1   3  -6  413.06   18.90
   2  -3   6    5.30    1.10
  -2  -3  -6    4.40    1.40
  -2  -3  -6    5.90    3.20
   2  -3   6    5.80    2.00
   2  -3   6    6.20   14.90
   2   3   6    8.80   12.50
   2   3   6    7.90    2.20
  -2   3  -6    3.30    1.60
  -3  -3  -6  150.38   12.30
   3  -3   6  101.89   30.70
   3  -3   6  129.69    6.90
  -3  -3  -6  129.79    7.30
  -3   3  -6  139.39    7.90
   3   3   6  141.79    8.20
   3   3   6  123.59    7.50
   3   3   6  180.78   34.50
   3   3   6  142.79    8.10
  -4  -3  -6  278.07   13.40
   4  -3   6  322.87   55.39
   4  -3   6  270.17   13.10
  -4  -3  -6  256.37   19.30
   4   3   6  277.17   14.70
   4   3   6  317.07   50.49
   4   3   6  275.07   14.70
  -4   3  -6  271.57   13.10
  -5  -3  -6  109.39   13.40
   5  -3   6  121.69    7.30
   5  -3   6  138.99   42.90
  -5  -3  -6  122.99    7.50
  -5   3  -6  115.19    6.30
   5   3   6  118.39    9.10
   5   3   6  110.89    8.80
   5   3   6   88.19   39.40
  -6  -3  -6    2.60    1.70
   6  -3   6   -1.90   38.40
   6  -3   6    2.00    2.40
   6   3   6   -1.60    2.20
   6   3   6   29.20   43.00
   6   3   6    4.40    3.00
  -7  -3  -6    4.50    2.40
  -7  -3  -6   -0.10    1.80
   7   3   6   -0.60    3.10
  -7  -4   6    8.60    1.70
   7  -4  -6    3.80    1.80
   7   4  -6    7.00    3.40
   7   4  -6    7.60    2.80
  -6  -4   6    8.70    2.20
  -6  -4   6    5.60    1.80
   6  -4  -6    8.50    1.90
   6  -4  -6    5.20    2.30
   6   4  -6    6.40    3.80
   6   4  -6   10.20    3.20
   5  -4  -6    3.00    2.30
  -5  -4   6   -3.50    4.00
   5  -4  -6    5.40    1.70
  -5  -4   6    3.00    1.30
  -5  -4   6    3.80    1.60
   5   4  -6   11.10   24.00
   5   4  -6    1.20    3.30
   5   4  -6    3.80    2.60
  -5   4   6   10.00    5.10
  -4  -4   6   55.49    4.30
  -4  -4   6   55.29    4.10
  -4  -4   6   61.29   10.30
   4  -4  -6   64.89    5.20
   4  -4  -6   58.99    4.10
   4   4  -6   66.59    5.90
   4   4  -6   86.89   23.30
   4   4  -6   59.59    7.20
  -3  -4   6    8.40    1.50
   3  -4  -6    6.70    1.80
  -3  -4   6    4.10    3.70
  -3  -4   6    7.30    1.60
   3  -4  -6    7.50    1.40
   3   4  -6   11.20    3.20
  -3   4   6    9.70    1.60
   3   4  -6   23.40   13.70
   3   4  -6    8.90    3.10
   3   4  -6    6.10    1.90
  -2  -4   6  526.55   21.60
   2  -4  -6  522.85   22.10
  -2  -4   6  534.35   27.70
   2  -4  -6  487.25   21.30
  -2  -4   6  519.75   22.00
   2   4  -6  515.45   23.20
   2   4  -6  514.55   23.10
  -2   4   6  508.65   22.10
   2   4  -6  520.25   36.80
  -1  -4   6  152.88    7.20
  -1  -4   6  147.49    6.80
  -1  -4   6  161.68   11.20
   1  -4  -6  145.09    7.20
   1   4  -6  149.19    7.80
   1   4  -6  146.09    7.00
  -1   4   6  149.88    7.90
   1   4  -6  148.79    8.60
   0  -4   6   27.70    4.50
   0  -4  -6   25.40    6.70
   0  -4   6   27.40    2.00
   0  -4  -6   23.20    1.50
   0  -4   6   26.20    2.30
   0  -4  -6   23.90    2.00
   0   4   6   25.20    3.30
   0   4  -6   26.70    3.50
   1  -4   6  160.78    7.70
  -1  -4  -6  144.89    7.40
   1  -4   6  149.59    8.60
  -1  -4  -6  145.79   12.80
   1  -4   6  149.79    7.30
  -1   4  -6  150.48    8.50
   1   4   6  161.88    9.00
   2  -4   6  113.79    6.40
  -2  -4  -6  106.09    6.20
  -2  -4  -6  136.19   11.80
   2  -4   6  111.59   27.10
   2   4   6  110.09    7.50
  -2   4  -6  100.89    6.80
   2   4   6  114.79   22.40
   3  -4   6   41.10    2.80
  -3  -4  -6   50.99    8.30
  -3  -4  -6   40.90    3.60
   3   4   6   43.30    4.60
   3   4   6   28.60   18.00
  -3   4  -6   48.30    4.50
   3   4   6   32.80    4.00
  -4  -4  -6   -0.40    1.20
  -4  -4  -6    1.00    3.60
   4  -4   6    0.50    1.20
  -4   4  -6   -0.70    1.20
   4   4   6    4.10    2.90
   4   4   6   36.70   25.00
   4   4   6    1.30    2.80
   5  -4   6  129.59    7.10
  -5  -4  -6  138.49    8.30
  -5  -4  -6  107.49   15.30
  -5   4  -6  128.69    7.00
   5   4   6  141.39   10.00
   5   4   6  121.59    9.60
   5   4   6   69.99   38.00
   6  -4   6   43.50   35.90
   6   4   6  -58.79   48.60
   6   4   6   23.70    4.00
  -7  -4  -6   17.10    2.40
  -7  -4  -6   23.60    3.60
   7   4   6   18.20    4.00
  -7  -5   6   20.40    2.60
   7   5  -6   12.20    3.80
   7   5  -6   17.40    3.30
   6  -5  -6   78.39    4.60
  -6  -5   6   74.39    5.40
   6  -5  -6   70.49    5.40
  -6  -5   6   75.19    5.20
  -6  -5   6   54.89   13.00
   6   5  -6   73.29    6.70
   6   5  -6   79.89    8.80
  -5  -5   6   25.50    3.00
  -5  -5   6   14.30    6.90
  -5  -5   6   24.70    3.10
   5  -5  -6   19.30    3.10
   5  -5  -6   22.30    2.60
   5   5  -6   26.20    5.70
   5   5  -6   26.10    4.60
   5   5  -6    4.20   28.80
   4  -5  -6  151.58    8.70
  -4  -5   6  157.08    8.60
   4  -5  -6  148.39    7.60
  -4  -5   6  140.69   15.30
  -4  -5   6  151.68    8.10
   4   5  -6  157.08   11.20
   4   5  -6  168.58   37.40
   4   5  -6  166.68    9.70
   3  -5  -6   84.89    4.60
  -3  -5   6   87.49    5.40
   3  -5  -6   85.09    5.50
  -3  -5   6   88.19    5.00
  -3   5   6   91.59    5.40
   3   5  -6   82.49    7.10
   3   5  -6   86.79    6.00
   3   5  -6   87.09    6.00
   3   5  -6   89.79   21.00
   2  -5  -6   15.60    1.50
  -2  -5   6   16.80    5.10
   2  -5  -6   13.70    2.00
  -2  -5   6   16.70    2.10
  -2  -5   6   17.10    1.90
   2   5  -6   14.10    3.00
   2   5  -6   18.40    2.60
   2   5  -6   20.50    3.50
   2   5  -6   15.10    9.80
  -2   5   6   17.70    2.70
  -1  -5   6  548.65   27.20
  -1  -5   6  518.45   21.70
   1  -5  -6  495.95   21.20
   1  -5  -6  512.05   22.00
  -1  -5   6  519.75   22.20
   1   5  -6  509.05   21.70
  -1   5   6  533.95   23.30
   1   5  -6  536.15   22.70
   1   5  -6  501.65   27.90
   0  -5  -6 1455.15   59.79
   0  -5  -6 1550.14   70.89
   0  -5   6 1514.75   64.39
   0   5   6 1436.66   62.19
   1  -5   6  447.56   18.70
  -1  -5  -6  416.06   18.90
   1  -5   6  434.56   19.00
   1  -5   6  420.86   21.30
  -1  -5  -6  443.16   18.30
   1   5   6  448.96   20.70
  -1   5  -6  424.46   20.30
  -2  -5  -6  316.07   21.70
  -2  -5  -6  319.57   14.70
   2  -5   6  322.07   14.60
  -2   5  -6  316.87   15.70
   2   5   6  313.57   15.10
   2   5   6  318.87   35.20
   2   5   6  305.37   16.20
  -3  -5  -6  246.68   12.00
  -3  -5  -6  235.48   19.10
   3  -5   6  218.38   44.60
   3   5   6  207.78   12.70
  -3   5  -6  236.98   12.60
   3   5   6  251.57   12.80
   3   5   6  182.08   39.50
   4  -5   6   55.19   29.00
  -4  -5  -6   58.39   11.30
  -4  -5  -6   72.69    5.60
   4   5   6   73.09    7.20
   4   5   6   74.99    7.00
  -4   5  -6   71.79    5.60
   4   5   6   43.70   25.10
  -5  -5  -6  132.69   17.80
   5  -5   6  122.89   48.90
  -5  -5  -6  159.88    9.50
   5   5   6   79.59   45.20
   5   5   6  162.68   11.10
   5   5   6  158.78   10.90
  -5   5  -6  139.29    8.00
   6   5   6  -60.39   53.29
  -7  -5  -6    4.60    1.90
  -7  -5  -6    5.00    2.00
   7   5   6    9.70    3.10
  -6  -6   6   13.10    2.70
   6  -6  -6    9.50    2.40
  -6  -6   6   14.90    2.60
   6   6  -6   14.30    3.40
   6   6  -6   10.20    4.70
  -5  -6   6   30.20    3.60
   5  -6  -6   29.90    2.60
  -5  -6   6   29.60    3.30
  -5  -6   6   22.70    8.40
   5  -6  -6   24.30    3.40
   5   6  -6   38.90    5.00
   5   6  -6   29.80    5.90
   5   6  -6   32.10   41.70
  -4  -6   6  220.78   11.80
   4  -6  -6  216.38   10.30
   4  -6  -6  227.68   11.50
  -4  -6   6  219.68   20.10
  -4  -6   6  229.18   11.20
   4   6  -6  253.97   46.70
   4   6  -6  232.98   12.70
   4   6  -6  257.17   14.70
   3  -6  -6   19.80    2.80
   3  -6  -6   18.80    1.80
  -3  -6   6   20.70    2.80
  -3  -6   6   17.60    2.30
  -3  -6   6   17.00    6.20
   3   6  -6   16.90    3.30
   3   6  -6   17.80    2.80
   3   6  -6   10.30    3.90
  -3   6   6   20.00    3.20
  -2  -6   6   72.29    9.70
  -2  -6   6   79.09    5.10
   2  -6  -6   72.49    4.60
  -2  -6   6   76.79    4.40
   2   6  -6   71.59    4.80
   2   6  -6   74.29    6.10
   2   6  -6   71.79    6.40
  -2   6   6   72.79    5.60
   1  -6  -6  513.45   21.40
  -1  -6   6  536.35   28.10
   1  -6  -6  479.95   21.10
  -1  -6   6  520.15   22.30
  -1  -6   6  545.85   21.70
   1   6  -6  493.15   21.50
   1   6  -6  499.55   24.20
  -1   6   6  517.75   23.60
   0  -6  -6  148.59    7.40
   0  -6  -6  142.19    6.60
   0  -6   6  142.19    7.50
   0  -6   6  138.19   10.90
   0  -6   6  146.39    7.10
   0  -6  -6  149.59   15.40
   0   6   6  151.38    9.20
   0   6  -6  145.79    9.50
  -1  -6  -6  419.56   27.20
  -1  -6  -6  395.16   17.30
   1  -6   6  421.66   22.10
   1  -6   6  399.06   17.80
   1  -6   6  406.36   18.10
  -1  -6  -6  409.76   18.10
   1   6   6  418.56   20.20
  -1   6  -6  383.86   19.70
  -2  -6  -6   94.19    6.00
   2  -6   6   92.29    5.90
  -2  -6  -6   85.29    5.20
  -2  -6  -6   96.39   12.50
   2   6   6   93.99   22.50
  -2   6  -6   94.59    7.20
   2   6   6   96.59    7.70
   2   6   6   89.69    6.30
  -3  -6  -6  102.09    7.50
  -3  -6  -6   86.09   12.80
   3   6   6   93.09    7.80
   3   6   6  114.19    8.20
  -3   6  -6  105.19    7.70
  -4  -6  -6  121.49    7.80
  -4  -6  -6  107.09   15.20
   4   6   6   79.29   35.00
   4   6   6  107.49    8.70
  -4   6  -6  106.29    8.50
   4   6   6  100.59    8.80
  -5  -6  -6    2.40    6.60
  -5  -6  -6    3.70    1.80
  -5  -6  -6    5.20    2.30
   5   6   6  -27.90   39.30
   5   6   6    5.10    3.90
   5   6   6   12.50    4.20
  -5   6  -6    9.60    2.20
  -6  -6  -6   39.70    4.40
  -6  -6  -6   42.90    4.50
   6   6   6   26.60    4.40
   6   6   6   35.30    5.60
  -6  -7   6    6.10    1.90
  -6  -7   6    6.30    2.00
   6   7  -6    2.40    3.00
   6   7  -6    9.50    2.90
  -5  -7   6   28.00    7.80
  -5  -7   6   24.70    6.30
  -5  -7   6   22.00    3.60
   5  -7  -6   26.60    3.30
   5   7  -6   29.60    6.00
   5   7  -6   18.70    4.40
   5   7  -6  131.29   48.10
  -4  -7   6    8.40    5.90
   4  -7  -6   20.10    3.00
  -4  -7   6   22.30    2.90
  -4  -7   6   19.10    3.20
   4   7  -6   18.00    3.60
  -4   7   6   21.90    3.10
   4   7  -6   15.10    4.60
   4   7  -6  -10.00   22.70
   3  -7  -6   30.20    3.50
  -3  -7   6   31.50    3.60
  -3  -7   6   22.90    7.10
  -3  -7   6   31.70    3.20
   3   7  -6   28.00    4.90
   3   7  -6   33.50    4.60
   3   7  -6   34.60    4.00
  -3   7   6   31.80    4.10
   3   7  -6   49.40   20.70
  -2  -7   6  171.18   15.60
  -2  -7   6  179.78    9.40
   2  -7  -6  156.58    7.80
  -2  -7   6  162.98    8.30
   2   7  -6  171.08    8.70
   2   7  -6  176.38   10.30
   2   7  -6  179.38   11.20
  -2   7   6  160.18   10.10
  -1  -7   6  104.09    5.50
  -1  -7   6  104.39    6.20
   1  -7  -6  101.79    5.20
  -1  -7   6  114.39   11.40
   1  -7  -6   98.99    5.00
   1   7  -6  101.09    8.20
   1   7  -6   95.39    5.10
  -1   7   6  109.39    7.70
   0  -7  -6   48.60   12.00
   0  -7  -6   49.20    3.30
   0  -7   6   51.49    4.00
   0  -7   6   50.89    3.60
   0  -7  -6   51.19    3.60
   0  -7   6   54.39    7.50
   0   7   6   58.69    5.70
   0   7  -6   50.59    6.00
  -1  -7  -6   98.29    6.20
  -1  -7  -6  104.59    5.40
  -1  -7  -6   98.09   13.70
   1  -7   6  101.79    6.20
   1  -7   6  103.59    6.00
   1  -7   6  110.89   10.50
   1   7   6  105.99    8.30
  -1   7  -6   96.99    7.90
  -2  -7  -6   18.60    3.00
   2  -7   6   17.70    3.10
  -2  -7  -6   15.40    2.20
  -2  -7  -6   16.30    6.50
  -2   7  -6   15.40    3.80
   2   7   6   16.20    3.10
   2   7   6   14.20    3.90
   2   7   6   15.10    9.90
  -3  -7  -6   31.50    3.30
  -3  -7  -6   17.70    7.70
  -3  -7  -6   28.70    4.10
   3   7   6    8.90   11.80
  -3   7  -6   31.10    4.90
   3   7   6   24.30    5.10
   3   7   6   33.90    5.00
  -4  -7  -6  265.07   13.20
  -4  -7  -6  286.57   14.60
  -4  -7  -6  251.97   25.00
  -4   7  -6  242.38   14.40
   4   7   6  266.77   15.80
   4   7   6  176.98   47.70
   4   7   6  265.97   15.10
  -5  -7  -6    6.10    2.40
  -5  -7  -6    3.50    7.30
  -5  -7  -6    5.20    2.00
   5   7   6    9.70    3.60
   5   7   6   -1.20   43.10
   5   7   6   12.00    5.50
  -5   7  -6    7.60    2.30
  -6  -7  -6   18.90    3.10
  -6  -7  -6   21.60    3.60
   6   7   6   18.30    4.60
   6   7   6   34.70    5.20
  -6  -8   6   40.60    5.80
  -6  -8   6   43.50    3.90
   6   8  -6   37.10    6.10
   6   8  -6   49.90    5.10
  -5  -8   6   43.10    4.60
  -5  -8   6   44.00    4.00
   5   8  -6   41.90    5.10
   5   8  -6   41.40   56.99
   5   8  -6   47.50    7.70
  -4  -8   6    6.00    5.70
  -4  -8   6    4.90    1.80
  -4  -8   6    1.50    1.60
   4   8  -6    6.50    2.40
  -4   8   6   -1.60    2.10
   4   8  -6  -22.20   27.10
   4   8  -6    3.00    3.60
  -3  -8   6  170.58   17.70
  -3  -8   6  172.98    8.90
  -3  -8   6  194.88   10.50
   3   8  -6  177.58   11.70
   3   8  -6  144.39   32.50
   3   8  -6  148.59   10.90
   3   8  -6  161.38    9.40
  -2  -8   6  219.08   10.20
  -2  -8   6  229.08   18.80
  -2  -8   6  217.08   11.10
   2  -8  -6  182.48    9.40
   2   8  -6  204.48   13.30
   2   8  -6  220.18   12.80
  -2   8   6  200.28   12.30
   2   8  -6  183.28    9.90
   1  -8  -6   14.70    1.80
  -1  -8   6   19.90    2.30
   1  -8  -6   18.80    2.00
  -1  -8   6   13.50    5.50
  -1  -8   6   20.00    2.70
   1   8  -6   17.80    4.10
  -1   8   6   14.50    3.90
   1   8  -6   17.60    1.80
   0  -8  -6  125.89    6.30
   0  -8  -6  112.69   16.10
   0  -8  -6  126.89    7.00
   0  -8   6  132.69    6.90
   0  -8   6  127.99    7.50
   0  -8   6  123.49   12.60
   0   8   6  131.19    9.80
   0   8  -6  136.79   10.20
  -1  -8  -6  433.06   18.50
   1  -8   6  397.36   26.20
  -1  -8  -6  430.06   19.60
   1  -8   6  444.76   19.30
  -1  -8  -6  465.75   32.50
   1  -8   6  428.66   19.50
  -1   8  -6  412.76   22.10
   1   8   6  414.46   22.20
   1   8   6  419.76   19.50
  -2  -8  -6  238.38   13.10
  -2  -8  -6  275.97   12.60
  -2  -8  -6  271.37   24.30
   2  -8   6  244.78   16.00
   2   8   6  206.58   21.60
   2   8   6  251.57   13.30
   2   8   6  259.77   36.20
  -3  -8  -6  161.68    9.70
  -3  -8  -6  146.59    8.00
  -3  -8  -6  131.39   18.50
   3   8   6  142.19    9.50
  -3   8  -6  130.39   10.00
   3   8   6  122.09   10.40
   3   8   6  161.58   44.70
  -4  -8  -6    2.60    1.80
  -4  -8  -6   -5.70    6.10
  -4  -8  -6    1.60    2.10
   4   8   6    1.60    3.10
  -4   8  -6    5.00    2.70
   4   8   6   -4.10    4.00
   4   8   6    3.30    2.80
   4   8   6   26.00   27.10
  -5  -8  -6    3.90    1.90
  -5  -8  -6   11.10   10.50
  -5  -8  -6    4.70    2.20
   5   8   6    7.80    4.00
   5   8   6    7.10    3.30
  -5   8  -6    0.90    2.50
  -6  -8  -6   85.99    6.00
  -6  -8  -6   78.89    7.60
   6   8   6   94.09    7.80
   6   8   6   96.89    8.70
  -6  -9   6    3.00    1.90
  -6  -9   6    3.30    1.60
   6   9  -6    0.60    3.40
   6   9  -6    1.90    1.60
  -5  -9   6   60.09    4.90
  -5  -9   6   57.79    5.50
   5   9  -6   64.39    5.50
   5   9  -6   68.79    8.40
  -4  -9   6   23.30    3.20
  -4  -9   6   21.70    3.70
  -4  -9   6   33.70   10.20
  -4   9   6   28.50    4.70
   4   9  -6   28.00    5.70
   4   9  -6   25.60    3.90
   4   9  -6  -53.69   35.70
  -3  -9   6    7.80    2.50
  -3  -9   6    6.80    2.00
  -3  -9   6   10.80    6.10
   3   9  -6    5.10    4.00
   3   9  -6    4.60    2.90
  -3   9   6   10.10    3.30
   3   9  -6   21.90   17.70
   3   9  -6    7.20    2.20
   2  -9  -6   95.29    5.80
  -2  -9   6  111.89   14.30
  -2  -9   6  121.39    7.60
  -2  -9   6  111.29    6.40
   2   9  -6  110.69    8.60
   2   9  -6  106.09    9.60
   2   9  -6  108.49    6.00
  -2   9   6  101.49    8.80
  -1  -9   6   68.69    5.20
  -1  -9   6   60.19   10.50
   1  -9  -6   62.49    3.90
  -1  -9   6   66.09    4.60
  -1   9   6   71.99    7.60
   1   9  -6   61.19    7.70
   1   9  -6   68.79    6.20
   0  -9  -6   55.99    3.50
   0  -9   6   51.59   10.10
   0  -9  -6   58.49    4.10
   0  -9   6   48.80    4.50
   0  -9  -6   32.00    9.70
   0   9  -6   63.59    7.60
   0   9   6   53.49    7.20
  -1  -9  -6   32.10    2.80
  -1  -9  -6   29.10    4.50
   1  -9   6   38.80    3.90
   1  -9   6   25.60    7.10
   1  -9   6   28.70    3.40
  -1  -9  -6   18.00    7.70
   1   9   6   36.70    7.10
   1   9   6   33.40    3.80
  -1   9  -6   36.10    6.30
  -2  -9  -6   60.69    5.20
  -2  -9  -6   40.60   10.50
   2  -9   6   64.19    5.50
  -2  -9  -6   55.59    4.10
   2   9   6   59.19    5.50
  -2   9  -6   53.49    6.90
   2   9   6   54.69   21.30
   2   9   6   55.59    7.60
  -3  -9  -6    4.70    6.10
  -3  -9  -6    2.70    2.30
  -3  -9  -6    2.20    1.60
   3   9   6    6.20    3.70
   3   9   6    2.10   20.30
  -3   9  -6    1.70    2.90
   3   9   6    6.00    2.80
  -4  -9  -6   53.19   14.90
  -4  -9  -6   82.99    5.70
  -4  -9  -6   93.49    7.70
   4   9   6   10.90   29.90
  -4   9  -6   71.59    7.60
   4   9   6   80.39    8.70
   4   9   6   83.19    7.70
  -5  -9  -6    4.00    2.10
  -5  -9  -6    5.10    2.00
   5   9   6    6.60    3.20
   5   9   6    0.50    3.40
  -6  -9  -6   34.20    3.30
  -6  -9  -6   30.00    3.50
   6   9   6   31.60    4.90
   6   9   6   27.30    5.00
  -5 -10   6   38.90    3.90
  -5 -10   6   42.10    4.70
   5  10  -6   49.40    4.30
   5  10  -6   35.70    6.60
  -4 -10   6  146.59   21.30
  -4 -10   6  178.48   10.90
  -4 -10   6  168.38    9.30
  -4  10   6  152.48   10.90
   4  10  -6  170.38   48.50
   4  10  -6  170.88    9.60
   4  10  -6  165.18   12.60
  -3 -10   6  172.18   10.20
  -3 -10   6  143.79   18.90
  -3 -10   6  156.78    8.50
  -3  10   6  134.09   10.50
   3  10  -6  148.69    8.10
   3  10  -6  120.79   10.60
   3  10  -6  170.18   39.70
   3  10  -6  150.68   11.30
  -2 -10   6   33.60   10.10
  -2 -10   6   36.90    4.30
  -2 -10   6   40.40    3.70
  -2  10   6   29.10    5.70
   2  10  -6   36.60    6.60
   2  10  -6   39.40    5.80
   2  10  -6   37.10    3.00
  -1 -10   6  429.26   18.60
  -1 -10   6  427.86   19.70
   1 -10  -6  377.16   17.70
  -1 -10   6  412.06   30.20
   1  10  -6  387.16   20.00
  -1  10   6  392.46   22.20
   1  10  -6  422.56   23.30
   0 -10   6  129.39    7.30
   0 -10  -6  119.79    7.00
   0 -10  -6  103.09   17.70
   0 -10   6  126.99   15.60
   0 -10   6  115.09    7.60
   0 -10  -6  119.59    6.40
   0  10   6  114.29   10.50
   0  10   6  111.09    6.70
   0  10  -6  136.09   11.70
  -1 -10  -6  102.09    5.80
  -1 -10  -6  122.19   19.40
  -1 -10  -6  108.59    6.90
   1 -10   6  114.19    7.10
   1 -10   6   82.89   16.70
   1  10   6   82.19    6.20
   1  10   6  102.19   10.10
  -1  10  -6  107.89   10.40
   2 -10   6   50.49    5.20
  -2 -10  -6   51.89    4.10
  -2 -10  -6   51.79   13.60
  -2 -10  -6   50.99    5.00
  -2  10  -6   51.99    7.20
   2  10   6   59.89   24.60
   2  10   6   51.29    7.70
   2  10   6   50.39    5.00
  -3 -10  -6    9.80    2.70
  -3 -10  -6    6.30    1.90
  -3 -10  -6    3.80    6.60
   3  10   6    4.20    3.40
   3  10   6    6.50   17.00
   3  10   6    7.50    3.00
  -3  10  -6    9.70    4.20
  -4 -10  -6    9.10   10.00
  -4 -10  -6   11.70    3.00
  -4 -10  -6   14.60    2.90
   4  10   6   11.20    3.60
  -4  10  -6   18.70    4.50
   4  10   6   16.20    5.00
  -5 -10  -6   54.29    5.50
  -5 -10  -6   63.19    4.90
   5  10   6   64.89    6.40
   5  10   6   58.59    8.10
  -5 -11   6   27.50    3.30
  -5 -11   6   33.40    4.00
   5  11  -6   30.40    3.30
   5  11  -6   20.10    5.10
  -4 -11   6   49.40    4.30
  -4 -11   6   43.00    5.00
  -4  11   6   47.80    5.90
   4  11  -6   36.80    6.60
   4  11  -6   44.50    3.80
  -3 -11   6   25.80    4.10
  -3 -11   6   24.60    9.00
  -3 -11   6   23.50    3.20
   3  11  -6    5.80   25.80
   3  11  -6   27.30    5.10
   3  11  -6   20.90    5.00
  -2 -11   6   99.89   15.80
  -2 -11   6  116.09    8.20
  -2  11   6  114.39   10.20
   2  11  -6  125.59   11.20
   2  11  -6  122.39    9.70
  -1 -11   6   15.10    2.70
  -1 -11   6   15.20    3.10
   1 -11  -6   15.10    2.20
  -1 -11   6   12.90    7.90
   1  11  -6   13.50    3.90
  -1  11   6   10.50    4.70
   1  11  -6   15.50    5.00
   0 -11   6   35.40    4.20
   0 -11  -6   37.10    3.50
   0 -11  -6   40.10    3.30
   0 -11   6   41.50    4.30
   0 -11   6   34.90   11.10
   0 -11  -6   21.60    9.50
   0  11  -6   44.90    7.80
   0  11   6   42.30    8.00
  -1 -11  -6   16.70   11.30
  -1 -11  -6   20.20    2.50
   1 -11   6   17.70    3.20
  -1 -11  -6   17.50    2.90
  -1  11  -6   16.30    5.40
   1  11   6   19.60    6.30
   1  11   6   15.00    2.80
  -2 -11  -6   37.80    3.50
  -2 -11  -6   27.50   11.90
   2 -11   6   33.30    4.50
  -2 -11  -6   37.10    4.20
  -2  11  -6   33.40    6.50
   2  11   6   26.80    3.80
   2  11   6   25.30    6.00
   2  11   6   67.79   26.00
  -3 -11  -6   21.30    3.80
  -3 -11  -6   28.40    3.20
   3  11   6   26.50    5.70
   3  11   6   31.00   25.90
  -3  11  -6   17.40    5.10
  -4 -11  -6   15.70    3.50
  -4 -11  -6   27.10    3.30
   4  11   6   18.00    5.30
   4  11   6   28.50    4.60
  -4  11  -6   20.10    5.10
  -5 -11  -6    1.50    1.90
  -5 -11  -6    6.10    1.80
   5  11   6    5.30    3.70
   5  11   6    6.50    2.50
  -4 -12   6    5.10    2.20
  -4 -12   6    5.80    2.00
   4  12  -6    9.80    4.10
  -4  12   6   -4.00    3.70
  -3 -12   6   13.30    3.10
  -3 -12   6   29.80   11.00
  -3 -12   6   14.90    2.70
   3  12  -6   14.60    4.70
   3  12  -6   11.30    4.20
   3  12  -6   49.80   47.30
  -3  12   6   10.40    4.20
  -2 -12   6   28.40   11.60
  -2 -12   6   32.80    3.80
  -2 -12   6   28.70    4.10
   2  12  -6   33.90    5.70
  -2  12   6   23.70    5.90
   2  12  -6   29.00    6.20
  -1 -12   6   26.40   10.00
  -1 -12   6   36.80    4.30
  -1 -12   6   40.10    4.00
   1  12  -6   41.20    5.60
  -1  12   6   34.00    7.20
   1  12  -6   26.10    6.50
   0 -12  -6   55.89    4.20
   0 -12   6   52.79   14.30
   0 -12   6   58.99    5.10
   0 -12   6   58.19    5.20
   0  12  -6   57.79    5.80
   0  12  -6   57.89    8.70
   0  12   6   62.89    9.00
   1 -12   6   30.90    4.20
  -1 -12  -6   30.90    3.40
  -1 -12  -6   17.90   11.40
  -1 -12  -6   30.90    3.10
  -1  12  -6   23.00    6.20
   1  12   6   28.90    6.50
  -1  12  -6   39.80    4.30
  -2 -12  -6   23.20   13.00
  -2 -12  -6   42.00    3.60
   2 -12   6   37.80    4.80
  -2 -12  -6   43.00    4.50
  -2  12  -6   37.80    6.90
   2  12   6   67.79   18.60
   2  12   6   42.80    4.50
   2  12   6   31.40    6.80
  -3 -12  -6    0.70   12.30
  -3 -12  -6   19.70    3.00
  -3 -12  -6   14.90    3.10
   3  12   6   16.40    3.20
   3  12   6   15.50    5.20
  -3  12  -6   16.80    5.20
   3  12   6   19.90   42.20
   3  12   6   15.80    4.60
  -4 -12  -6   26.50    3.90
  -4 -12  -6   26.70    3.20
   4  12   6   32.40    4.10
  -4  12  -6   27.50    7.00
   4  12   6   34.30    6.90
  -4 -13   6    2.20    1.60
  -4 -13   6    0.00    1.20
   4  13  -6    0.90    3.10
  -3 -13   6    3.90    2.10
  -3 -13   6    5.30    1.90
   3  13  -6    4.90    4.50
  -3  13   6   10.40    3.80
   3  13  -6    3.40    3.20
  -2 -13   6    2.50    1.70
  -2 -13   6   -0.40    1.50
   2  13  -6    2.30    2.80
   2  13  -6    4.50    2.90
  -2  13   6   -0.80    2.70
  -1 -13   6    1.90    1.80
  -1 -13   6   32.80   24.60
  -1 -13   6    7.80    2.40
   1  13  -6   14.40    3.60
   1  13  -6    2.90    3.70
  -1  13   6    5.80    3.70
   0 -13   6    0.10    2.10
   0 -13  -6    2.00    1.60
   0 -13   6    8.60    2.50
   0 -13   6    2.20   15.40
   0  13  -6   11.20    3.00
   0  13  -6    2.90    4.00
   0  13   6    9.70    4.50
   1 -13   6  244.38   12.40
  -1 -13  -6  194.28   11.40
  -1 -13  -6  218.18   10.70
  -1 -13  -6  182.58   26.70
  -1  13  -6  218.38   16.20
   1  13   6  203.38   15.90
  -2 -13  -6   21.50    3.40
   2 -13   6   26.00    4.00
  -2 -13  -6   23.90    2.80
  -2  13  -6   17.10    5.40
   2  13   6   12.00    4.80
  -3 -13  -6   23.60    2.80
  -3 -13  -6   24.20    3.80
   3  13   6   25.80    5.90
  -3  13  -6   33.20    5.90
   3  13   6   23.60    5.60
  -4 -13  -6   33.80    3.10
  -4 -13  -6   23.70    3.80
   4  13   6   29.40    5.40
  -4  13  -6   16.00    4.00
  -3 -14   6    5.70    2.00
  -3 -14   6   -0.20    1.60
  -3  14   6    1.00    3.10
   3  14  -6   -0.20    2.40
  -2 -14   6   10.10    2.20
  -2 -14   6    4.90    2.30
   2  14  -6    8.80    4.00
   2  14  -6   14.90    4.00
  -2  14   6    0.70    3.40
  -1 -14   6    1.30    1.80
  -1 -14   6    3.50    2.20
  -1  14   6    0.10    3.10
   1  14  -6    0.90    2.40
   1  14  -6    5.40    3.90
   0 -14   6   11.80    2.90
   0  14  -6    9.00    3.20
   0  14   6    7.90    5.40
   0  14  -6    9.20    4.80
   1 -14   6   40.90    4.70
  -1 -14  -6   42.20    3.70
  -1  14  -6   39.70    7.10
   1  14   6   38.60    7.00
   2 -14   6    0.70    2.60
  -2 -14  -6    0.90    1.80
  -2  14  -6    3.20    3.30
   2  14   6    7.00    3.30
   2  14   6    3.90    3.20
  -3 -14  -6    1.20    1.50
   3  14   6   13.50    4.20
   3  14   6    7.00    3.20
  -3  14  -6    5.50    2.90
  -2 -15   6    3.40    2.40
  -2 -15   6    1.40    1.70
  -2  15   6    4.40    3.20
   2  15  -6    4.40    3.30
   2  15  -6   11.90    3.10
  -1 -15   6   15.20    2.80
   1  15  -6   13.80    4.20
  -1  15   6   12.70    4.50
   1  15  -6   18.00    3.20
   0 -15   6   25.10    3.50
   0  15  -6   17.50    5.70
   0  15   6   23.00    7.10
   1 -15   6   21.80    3.50
  -1  15  -6   21.60    5.40
   1  15   6   15.70    5.10
   2  15   6   19.00    3.80
   2  15   6   25.00    5.20
  -2  15  -6   17.40    4.90
   7   0  -7   -0.60    2.20
   7   0  -7   -0.50    1.60
   6   0  -7   36.90    5.40
   6   0  -7    0.70   40.20
   6   0  -7   29.80    6.30
  -6   0   7   16.20    8.50
  -6   0   7   29.10    3.00
  -5   0   7    1.50    0.90
  -5   0   7    2.50    3.90
   5   0  -7    1.30    1.90
   5   0  -7    1.80    3.00
   5   0  -7  -12.00   21.00
   4   0  -7  206.28   10.80
   4   0  -7  206.78   11.90
   4   0  -7  194.58   35.80
  -4   0   7  203.98    9.10
  -4   0   7  196.58   15.70
   3   0  -7  202.68   10.90
  -3   0   7  191.28    8.50
   3   0  -7  208.88   28.50
   3   0  -7  189.68    9.70
  -2   0   7  137.99    7.20
   2   0  -7  154.28    8.00
  -2   0   7  140.69   19.70
   2   0  -7  124.99   18.40
   2   0  -7  149.49    7.10
   1   0  -7  302.17   12.70
  -1   0   7  291.07   12.80
   1   0  -7  310.17   13.40
   0   0   7   -5.50    5.10
   0   0  -7    2.00    0.90
   0   0   7    1.50    1.10
   1   0   7   38.70   12.70
   1   0   7   23.90    4.80
  -1   0  -7   22.80    2.40
   1   0   7   29.60    3.00
  -2   0  -7  156.08   10.30
   2   0   7  209.28   32.00
  -2   0  -7  178.88    8.40
   2   0   7  162.28    8.50
   2   0   7  190.58    8.40
   2   0   7  165.98    9.10
   3   0   7  274.37   12.70
   3   0   7  290.57   13.50
   3   0   7  311.07   41.80
  -3   0  -7  277.37   12.70
  -3   0  -7  261.67   15.00
  -4   0  -7   25.40    4.80
  -4   0  -7   31.60    2.80
   4   0   7   26.90    3.60
   4   0   7   30.30   22.10
   4   0   7   35.90    4.40
  -5   0  -7    6.10    1.80
   5   0   7   21.30   32.30
   5   0   7    4.00    2.00
   5   0   7   11.60    3.50
   6   0   7    7.30    3.00
   6   0   7  -49.60   38.70
   7  -1  -7   11.80    2.50
   7   1  -7    8.10    2.70
   7   1  -7    5.30    2.30
   6  -1  -7    8.30    2.70
  -6  -1   7   10.70    2.00
  -6  -1   7    2.50    6.10
   6  -1  -7  -12.60   40.60
   6   1  -7   19.60    7.00
   6   1  -7    9.30    2.90
  -6   1   7   10.00    2.00
  -5  -1   7   55.79    9.70
   5  -1  -7   60.19   27.70
   5  -1  -7   51.79    5.00
  -5  -1   7   48.10    3.40
  -5  -1   7   52.99    3.80
   5  -1  -7   54.19    6.00
   5   1  -7   70.69   26.80
   5   1  -7   58.89    5.50
  -5   1   7   57.29    9.10
   5   1  -7   53.89    6.70
   4  -1  -7   54.89    4.50
   4  -1  -7   51.49    5.50
  -4  -1   7   51.49    3.30
  -4  -1   7   46.30    8.60
   4  -1  -7   52.59   22.10
  -4   1   7   50.59    8.10
   4   1  -7   50.89    6.20
   4   1  -7   55.29    4.90
   4   1  -7   60.69   21.80
  -4   1   7   50.79    2.90
  -3  -1   7  957.60   44.70
   3  -1  -7  906.41   38.80
   3  -1  -7  868.81   61.09
   3  -1  -7  907.11   39.70
  -3  -1   7  948.81   38.10
   3   1  -7  961.80   40.20
  -3   1   7  926.81   37.80
   3   1  -7  961.00   60.99
   3   1  -7  947.31   39.20
   2  -1  -7  441.56   19.10
  -2  -1   7  408.76   17.70
  -2  -1   7  436.86   17.90
   2  -1  -7  377.26   31.40
  -2   1   7  433.46   17.80
   2   1  -7  449.16   19.30
   2   1  -7  423.26   30.40
   2   1  -7  448.86   18.50
   1  -1  -7 4453.75  171.68
  -1  -1   7 4135.29  170.98
  -1  -1   7 4398.26  171.38
   1   1  -7 4178.18  171.78
  -1   1   7 4152.18  171.38
  -1   1   7 4458.75  180.68
   1   1  -7 4255.47  171.28
   0  -1   7  967.00   45.20
   0  -1   7  875.01   36.80
   0  -1   7  936.41   37.40
   0  -1  -7  908.51   37.00
   0  -1  -7  899.41   36.90
   0   1  -7  899.81   37.70
   0   1   7  915.01   37.60
   0   1  -7  882.21   43.20
  -1  -1  -7  148.49   11.10
   1  -1   7  156.88    7.70
   1  -1   7  143.49    7.10
  -1  -1  -7  158.88    7.30
   1  -1   7  148.99    8.40
   1  -1   7  175.88   23.40
   1   1   7  157.78    8.00
   1   1   7  155.98   20.90
  -1   1  -7  149.59    7.80
  -2  -1  -7  404.86   20.50
   2  -1   7  406.86   40.90
   2  -1   7  360.46   16.70
  -2  -1  -7  382.46   16.70
  -2   1  -7  392.16   17.10
   2   1   7  394.96   41.10
   3  -1   7  125.69    7.60
   3  -1   7  203.78   38.70
  -3  -1  -7  125.19   11.90
  -3  -1  -7  142.59    7.20
   3  -1   7  147.59    7.80
   3   1   7  158.88   33.70
   3   1   7  138.89    8.10
  -3   1  -7  144.69    7.50
   3   1   7  152.88    7.80
   4  -1   7  207.98   11.10
   4  -1   7  239.18   48.90
   4  -1   7  241.58   12.40
  -4  -1  -7  231.48   16.00
   4   1   7  241.88   12.30
   4   1   7  281.07   48.60
  -4   1  -7  250.57   11.40
   4   1   7  240.78   12.80
   5  -1   7  -14.50   30.90
   5   1   7   -8.10   27.70
   5   1   7   17.40    5.30
  -6  -1  -7  156.68    8.70
   6  -1   7  145.89   13.20
   6  -1   7   66.19   44.30
  -6   1  -7  139.19    7.90
   6   1   7  106.99   49.10
   6   1   7  143.09   10.00
   7  -1   7    8.60    2.50
   7   1   7   16.80    3.30
  -7  -2   7    5.90    1.70
   7  -2  -7    5.90    2.40
   7   2  -7    0.70    2.90
   7   2  -7    5.00    2.30
  -6  -2   7    2.50    6.50
   6  -2  -7   10.00    3.70
   6  -2  -7   11.50    2.50
  -6  -2   7    6.10    1.70
   6   2  -7   10.90    3.10
   6   2  -7   21.10   50.39
   6   2  -7    4.40    3.30
  -5  -2   7   35.40    2.90
   5  -2  -7   35.00   25.60
   5  -2  -7   34.50    4.90
  -5  -2   7   27.20    2.90
   5  -2  -7   31.90    3.80
  -5  -2   7   23.60    7.80
   5   2  -7    6.40   27.90
   5   2  -7   34.10    4.60
   5   2  -7   33.10    5.70
  -5   2   7   26.90    6.30
   4  -2  -7   65.39   23.70
   4  -2  -7   76.49    6.10
   4  -2  -7   72.69    5.10
  -4  -2   7   66.79    4.30
  -4  -2   7   68.89   10.10
  -4  -2   7   70.39    4.30
   4   2  -7   71.49    8.00
  -4   2   7   73.29    9.20
   4   2  -7   74.49   24.10
   4   2  -7   75.49    8.80
  -3  -2   7  186.88    8.50
   3  -2  -7  184.38    9.70
   3  -2  -7  166.68   27.10
  -3  -2   7  188.48    8.60
   3  -2  -7  179.58    8.90
  -3  -2   7  200.18   14.60
   3   2  -7  197.28   27.80
  -3   2   7  168.48    8.00
   3   2  -7  182.08    9.40
   3   2  -7  187.08   10.60
  -2  -2   7  450.05   18.30
   2  -2  -7  436.56   18.30
  -2  -2   7  436.26   18.00
  -2  -2   7  459.15   23.20
   2  -2  -7  443.46   19.10
   2   2  -7  421.96   19.50
   2   2  -7  413.76   31.30
  -2   2   7  394.46   18.10
   2   2  -7  443.46   18.80
   1  -2  -7    5.40    1.70
  -1  -2   7    5.00    1.00
   1  -2  -7    3.10    0.70
  -1  -2   7    3.50    0.70
  -1   2   7   17.20    8.80
   1   2  -7    2.80    0.90
   1   2  -7    2.10    1.40
   1   2  -7    1.10    1.30
  -1   2   7    3.40    1.10
   0  -2   7  185.28    8.80
   0  -2  -7  198.18    8.40
   0  -2   7  188.88    8.40
   0   2  -7  173.48    9.30
   0   2   7  197.18    9.30
  -1  -2  -7 2141.29   90.29
   1  -2   7 2116.49   84.89
   1  -2   7 1984.40   84.29
   1  -2   7 2062.19  104.99
  -1  -2  -7 2013.10   84.39
   1  -2   7 2077.79   84.29
   1   2   7 2200.58   85.49
  -1   2  -7 2075.49   85.29
   1   2   7 2211.18  100.09
   2  -2   7  154.78    7.70
  -2  -2  -7  172.98    7.90
  -2  -2  -7  171.08   12.40
   2  -2   7  178.18   31.60
   2   2   7  180.48   27.10
   2   2   7  155.78    8.90
  -2   2  -7  160.08    8.60
   3  -2   7   36.30    3.90
   3  -2   7   43.20   22.60
  -3  -2  -7   52.59    7.20
  -3   2  -7   45.30    3.60
   3   2   7   25.10   17.70
   3   2   7   40.40    4.20
   3   2   7   39.30    4.20
   3   2   7   34.80    3.40
   4  -2   7   22.10    2.60
  -4  -2  -7   25.00    3.00
  -4  -2  -7   24.40    6.10
   4  -2   7   22.80    3.40
   4  -2   7  -11.90   19.50
   4   2   7   25.30    4.10
   4   2   7   33.10   22.30
  -4   2  -7   25.40    2.70
   5  -2   7  105.49   44.80
  -5  -2  -7  126.49   14.20
   5  -2   7  128.09    8.20
  -5  -2  -7  125.49    7.80
   5   2   7  119.29   43.70
  -5   2  -7  120.89    6.90
   5   2   7  137.39    9.10
   5   2   7  137.39    9.60
   6  -2   7  -50.69   40.70
   6  -2   7   19.80    4.60
  -6  -2  -7   14.50    2.90
   6   2   7   11.80    3.50
   6   2   7   18.30   48.00
  -6   2  -7    9.30    2.80
   6   2   7    8.10    2.90
   7  -2   7   13.90    3.10
   7   2   7   16.00    4.20
   7  -3  -7    1.30    1.40
  -7  -3   7    5.20    1.60
   7  -3  -7    7.00    2.40
   7   3  -7    5.30    2.50
   7   3  -7    3.10    3.10
   6  -3  -7   72.99    5.40
  -6  -3   7   66.49   12.20
  -6  -3   7   74.99    5.30
   6  -3  -7   77.89    6.30
  -6  -3   7   78.49    5.10
   6   3  -7   80.69    6.80
   6   3  -7   76.69    8.40
  -5  -3   7  103.69    6.10
   5  -3  -7   98.69    7.40
  -5  -3   7   96.59   13.60
   5  -3  -7  103.29    6.50
  -5  -3   7  108.19    6.20
  -5   3   7   99.49   11.00
   5   3  -7  122.89   31.00
   5   3  -7  111.99    9.90
   5   3  -7  108.79    7.90
   4  -3  -7  -18.50   14.80
  -4  -3   7    0.90    1.00
   4  -3  -7    1.90    1.40
  -4  -3   7    5.90    4.10
  -4  -3   7    0.50    0.90
   4  -3  -7    1.20    2.20
   4   3  -7   -1.60    2.80
   4   3  -7    1.10    1.90
   4   3  -7  -20.20   14.40
  -3  -3   7   85.89   10.00
   3  -3  -7   75.29    4.50
   3  -3  -7   78.59    5.40
  -3  -3   7   75.09    4.30
  -3  -3   7   80.19    4.50
   3   3  -7   80.99   21.30
   3   3  -7   75.69    6.40
   3   3  -7   86.89    5.50
  -3   3   7   59.69    4.60
  -2  -3   7 1117.59   44.80
  -2  -3   7 1141.69   50.39
   2  -3  -7 1095.39   44.40
  -2  -3   7 1071.89   44.40
   2   3  -7 1091.99   45.10
   2   3  -7 1090.69   59.29
   2   3  -7 1116.59   45.90
   2   3  -7 1012.50   46.30
  -2   3   7 1106.39   44.80
  -1  -3   7  197.58    8.80
   1  -3  -7  215.08    9.40
  -1  -3   7  203.78    9.20
  -1  -3   7  218.78   13.00
   1  -3  -7  199.58    8.80
   1   3  -7  204.38   10.30
   1   3  -7  201.68    9.70
  -1   3   7  195.88    9.60
   1   3  -7  197.68    9.00
   0  -3  -7   52.09    8.60
   0  -3   7   56.69    5.40
   0  -3  -7   57.59    3.40
   0  -3   7   57.79    3.60
   0  -3   7   61.19    3.20
   0  -3  -7   60.69    3.40
   0   3  -7   62.89    4.60
   0   3   7   59.79    4.30
  -1  -3  -7  454.05   18.80
  -1  -3  -7  453.05   25.00
   1  -3   7  423.26   18.50
   1  -3   7  417.66   18.80
   1  -3   7  428.06   19.00
   1  -3   7  385.76   58.79
  -1   3  -7  432.66   19.60
   1   3   7  463.35   20.00
  -2  -3  -7  582.74   29.90
  -2  -3  -7  552.84   23.90
   2  -3   7  515.15   52.39
   2  -3   7  577.74   24.10
   2  -3   7  506.35   23.10
  -2   3  -7  579.64   24.70
   2   3   7  582.84   25.20
   2   3   7  541.15   45.30
   3  -3   7   40.40    3.30
   3  -3   7   20.80   21.40
  -3  -3  -7   36.60    7.30
  -3  -3  -7   50.79    3.70
   3   3   7   36.90    3.90
   3   3   7   42.30    4.50
  -3   3  -7   43.90    4.10
   3   3   7   40.00    4.40
   3   3   7   21.60   19.20
   4  -3   7   17.00   25.00
  -4  -3  -7   16.30    5.30
  -4  -3  -7   11.30    2.30
   4  -3   7    9.70    2.20
  -4   3  -7    9.70    2.10
   4   3   7   12.70   22.40
   4   3   7    9.90    3.30
   4   3   7   18.10    3.80
  -5  -3  -7  101.49    7.00
  -5  -3  -7  105.09   13.80
   5  -3   7  186.58   58.69
   5  -3   7  107.39    6.80
  -5   3  -7   99.69    6.00
   5   3   7  136.89   43.70
   5   3   7  109.79    8.50
   5   3   7  106.99    8.70
   6  -3   7  -59.39   38.60
   6  -3   7    6.80    2.50
   6   3   7   -4.20   39.50
  -7  -3  -7    4.30    1.80
  -7  -3  -7    0.80    1.50
   7   3   7    1.10    2.30
   7  -4  -7    7.00    1.60
  -7  -4   7    2.40    1.60
   7   4  -7    5.40    3.20
   7   4  -7    6.20    2.40
   6  -4  -7   75.19    6.00
  -6  -4   7   81.69    5.30
   6  -4  -7   78.39    5.20
  -6  -4   7   73.29    5.30
   6   4  -7   90.09    9.20
   6   4  -7   90.79    7.30
  -5  -4   7   47.60    3.90
  -5  -4   7   44.40    3.70
   5  -4  -7   41.10    3.70
   5  -4  -7   43.60    4.80
  -5  -4   7   46.40   10.10
  -5   4   7   52.79    9.30
   5   4  -7   47.40    5.30
   5   4  -7   -2.40   28.70
   5   4  -7   42.10    6.60
  -4  -4   7  688.63   30.40
   4  -4  -7  671.53   29.50
   4  -4  -7  724.63   32.60
  -4  -4   7  699.53   39.50
  -4  -4   7  679.33   29.60
   4   4  -7  707.83   32.80
   4   4  -7  734.73   63.39
   4   4  -7  715.13   31.20
   3  -4  -7  748.63   31.50
  -3  -4   7  738.63   31.10
  -3  -4   7  742.03   38.70
   3  -4  -7  715.53   30.50
  -3  -4   7  739.23   30.60
   3   4  -7  688.23   54.89
  -3   4   7  732.43   30.70
   3   4  -7  754.22   31.70
  -2  -4   7 1204.28   49.30
   2  -4  -7 1171.58   49.10
   2  -4  -7 1209.88   49.90
  -2  -4   7 1267.77   56.09
  -2  -4   7 1262.47   49.90
  -2   4   7 1184.28   49.99
   2   4  -7 1173.78   50.89
   2   4  -7 1256.47   66.09
   2   4  -7 1246.18   49.99
   2   4  -7 1180.58   50.79
  -1  -4   7 1439.56   57.59
  -1  -4   7 1484.45   62.19
  -1  -4   7 1400.66   56.99
  -1   4   7 1415.36   58.19
   1   4  -7 1387.46   57.89
   1   4  -7 1354.26   57.09
   1   4  -7 1407.56   58.89
   0  -4   7 1214.58   49.10
   0  -4   7 1280.87   49.80
   0  -4  -7 1267.67   49.40
   0  -4  -7 1187.58   48.70
   0  -4   7 1259.67   52.49
   0  -4  -7 1193.18   58.79
   0   4  -7 1114.09   49.20
   0   4   7 1204.98   50.69
   0   4  -7 1186.98   50.89
   1  -4   7  454.65   19.20
  -1  -4  -7  440.26   19.40
   1  -4   7  427.26   20.20
  -1  -4  -7  452.85   26.60
   1  -4   7  467.95   19.70
   1   4   7  462.75   21.00
  -1   4  -7  442.26   20.60
   2  -4   7  296.07   40.50
   2  -4   7  274.37   12.90
  -2  -4  -7  280.27   12.90
  -2  -4  -7  270.27   19.00
   2   4   7  263.27   16.00
   2   4   7  300.97   33.40
  -2   4  -7  267.67   13.70
   3  -4   7  302.07   13.70
   3  -4   7  318.07   48.50
  -3  -4  -7  327.17   15.00
  -3  -4  -7  303.97   21.60
   3   4   7  301.97   15.80
   3   4   7  334.87   15.80
  -3   4  -7  315.77   15.60
   3   4   7  323.47   43.70
  -4  -4  -7   59.09   10.10
   4  -4   7   80.29   32.20
  -4  -4  -7   62.49    5.00
   4  -4   7   53.49    4.00
   4   4   7   59.79    7.40
  -4   4  -7   57.19    4.80
   4   4   7   65.79    6.30
   4   4   7   71.39   33.00
  -5  -4  -7  153.28   17.80
  -5  -4  -7  167.88    9.70
   5  -4   7  113.29   48.70
   5   4   7  139.79   58.09
  -5   4  -7  151.18    8.40
   5   4   7  165.58   11.20
   5   4   7  175.88   11.40
  -6  -4  -7   92.69    6.80
   6  -4   7  137.59   51.59
   6   4   7   89.39    8.20
   6   4   7  103.99    8.60
  -7  -4  -7    7.80    2.30
  -7  -4  -7   10.70    2.10
   7   4   7    8.70    3.20
  -7  -5   7    6.70    1.70
   7   5  -7    8.10    2.50
   7   5  -7   13.10    3.80
  -6  -5   7   30.20   11.90
  -6  -5   7   18.20    2.70
   6  -5  -7   15.20    2.20
  -6  -5   7   20.50    2.80
   6  -5  -7   15.70    2.80
   6   5  -7   20.70    3.90
   6   5  -7   21.80    5.60
  -5  -5   7  126.49    7.00
  -5  -5   7   89.39   13.60
  -5  -5   7  120.59    7.40
   5  -5  -7  117.79    6.60
   5  -5  -7  117.39    7.50
   5   5  -7  131.59   10.60
   5   5  -7  132.99    8.80
   5   5  -7   93.49   34.40
   4  -5  -7  137.69    7.10
  -4  -5   7  139.19    8.00
  -4  -5   7  134.09   15.10
   4  -5  -7  142.19    8.30
  -4  -5   7  138.79    7.50
   4   5  -7  172.88   35.10
   4   5  -7  150.78    9.00
   4   5  -7  132.59   10.60
   3  -5  -7  190.18    9.60
  -3  -5   7  189.78    9.00
   3  -5  -7  183.58    8.60
  -3  -5   7  187.18    9.50
  -3  -5   7  178.88   16.10
   3   5  -7  197.78   11.40
   3   5  -7  200.38   28.90
   3   5  -7  163.88    9.90
  -3   5   7  186.68    9.50
   3   5  -7  199.78   10.10
  -2  -5   7  168.68   13.80
   2  -5  -7  152.88    8.10
  -2  -5   7  158.68    7.70
  -2  -5   7  168.38    8.30
   2   5  -7  163.38    9.40
   2   5  -7  161.38   19.70
  -2   5   7  166.78    8.90
   2   5  -7  165.58    8.30
   2   5  -7  165.38   10.10
  -1  -5   7   18.60    4.70
   1  -5  -7   19.20    1.30
  -1  -5   7   22.40    2.30
  -1  -5   7   19.00    1.90
   1  -5  -7   23.30    2.40
   1   5  -7   18.00    2.80
  -1   5   7   18.30    2.90
   1   5  -7   19.80    3.40
   1   5  -7   22.00    2.00
   0  -5  -7  170.48   16.30
   0  -5  -7  161.38    8.00
   0  -5   7  170.08    7.80
   0  -5   7  164.88    8.30
   0  -5  -7  165.18    7.30
   0  -5   7  171.98   11.30
   0   5   7  165.58    9.60
   0   5  -7  170.18    9.90
  -1  -5  -7  156.08   15.00
   1  -5   7  161.18    8.30
  -1  -5  -7  152.68    8.10
  -1  -5  -7  156.18    7.40
   1  -5   7  165.08    7.90
   1  -5   7  159.78    9.90
   1   5   7  174.18    9.90
  -1   5  -7  156.98    9.50
   2  -5   7  391.26   18.00
  -2  -5  -7  405.36   26.10
  -2  -5  -7  387.56   18.00
   2   5   7  407.26   19.90
   2   5   7  446.26   41.70
  -2   5  -7  386.86   19.10
   3  -5   7  120.29   32.10
  -3  -5  -7  138.89   14.70
  -3  -5  -7  125.59    7.60
   3   5   7  131.69    8.50
  -3   5  -7  124.89    8.30
   3   5   7  118.69    8.60
   3   5   7  138.49   34.40
   4  -5   7  323.77   59.39
  -4  -5  -7  289.07   23.80
  -4  -5  -7  302.37   15.40
   4   5   7  302.87   57.59
   4   5   7  324.07   16.80
  -4   5  -7  296.77   15.60
   4   5   7  321.67   16.80
  -5  -5  -7   -0.10    7.80
  -5  -5  -7    3.80    2.30
   5  -5   7    1.60   29.20
   5   5   7    3.40    3.10
   5   5   7  -15.40   34.00
   5   5   7    0.40    2.70
  -6  -5  -7    5.80    2.10
  -6  -5  -7    0.60    1.70
   6   5   7    3.10    3.00
   6   5   7    0.20    2.90
  -7  -5  -7    3.60    1.60
  -7  -5  -7    1.10    1.80
   7   5   7    1.10    2.30
  -6  -6   7   50.99    4.20
  -6  -6   7   55.19    4.70
   6  -6  -7   51.29    4.50
   6   6  -7   56.29    7.50
   6   6  -7   59.29    5.90
   5  -6  -7   65.49    4.30
  -5  -6   7   72.89    5.10
  -5  -6   7   71.59    5.50
   5  -6  -7   71.79    5.40
   5   6  -7   65.19   44.60
   5   6  -7   74.09    8.60
   5   6  -7   83.89    6.80
   4  -6  -7   52.89    4.80
  -4  -6   7   60.59   11.10
  -4  -6   7   64.19    4.50
  -4  -6   7   61.89    5.00
   4   6  -7   67.89    5.80
   4   6  -7   43.20   23.70
   4   6  -7   71.59    8.00
  -3  -6   7   46.40    9.60
   3  -6  -7   45.20    3.00
  -3  -6   7   55.49    5.40
   3  -6  -7   47.50    4.00
   3   6  -7   45.00    4.90
  -3   6   7   47.70    4.50
   3   6  -7   49.30    6.00
   3   6  -7   55.29   18.60
   3   6  -7   51.19    4.60
   2  -6  -7   57.29    4.10
  -2  -6   7   59.99    8.90
  -2  -6   7   56.49    4.20
  -2  -6   7   60.59    3.80
   2   6  -7   56.69    5.50
   2   6  -7   58.29    5.70
   2   6  -7   60.09    4.20
  -2   6   7   59.99    5.10
   1  -6  -7  592.64   26.60
  -1  -6   7  698.83   34.10
  -1  -6   7  661.53   28.00
  -1  -6   7  663.43   27.30
   1  -6  -7  653.83   27.10
  -1   6   7  661.13   29.30
   1   6  -7  655.63   30.10
   1   6  -7  683.53   28.50
   1   6  -7  629.44   27.00
   0  -6  -7  162.18   16.60
   0  -6  -7  142.69    6.60
   0  -6   7  147.89    7.70
   0  -6  -7  149.49    7.40
   0  -6   7  141.19   11.10
   0  -6   7  147.79    7.20
   0   6  -7  145.29    9.50
   0   6   7  132.79    9.10
   1  -6   7  402.56   21.50
  -1  -6  -7  410.06   17.30
  -1  -6  -7  389.46   18.20
  -1  -6  -7  424.66   28.20
   1  -6   7  410.46   18.30
   1  -6   7  418.06   17.90
  -1   6  -7  404.36   20.00
   1   6   7  394.16   20.20
  -2  -6  -7  301.47   23.50
  -2  -6  -7  336.87   15.30
   2  -6   7  312.47   14.90
  -2  -6  -7  308.47   14.20
   2   6   7  319.47   37.20
   2   6   7  311.67   17.00
  -2   6  -7  304.17   16.40
   2   6   7  326.97   15.50
  -3  -6  -7  139.19   16.30
  -3  -6  -7  145.99    8.30
   3   6   7  124.39    9.40
   3   6   7  133.59    9.80
  -3   6  -7  135.19    9.20
   3   6   7  155.68   38.40
  -4  -6  -7  174.38   10.40
  -4  -6  -7  172.48   19.10
   4   6   7  176.58   11.30
  -4   6  -7  152.78   10.30
   4   6   7  167.88   11.50
   4   6   7  148.79   42.10
  -5  -6  -7   74.99    6.10
  -5  -6  -7   68.79    5.50
  -5  -6  -7   55.99   12.60
   5   6   7  -19.30   38.00
  -5   6  -7   52.69    5.00
   5   6   7   71.59    7.90
   5   6   7   73.29    7.60
  -6  -6  -7   47.30    4.90
  -6  -6  -7   42.50    4.80
   6   6   7   55.89    6.80
   6   6   7   54.79    6.50
  -6  -7   7   11.60    2.30
  -6  -7   7   10.00    2.50
   6   7  -7    5.10    4.30
   6   7  -7    8.20    2.80
   5  -7  -7  203.18   11.00
  -5  -7   7  200.38   21.00
  -5  -7   7  217.38   12.00
  -5  -7   7  218.98   11.10
   5   7  -7  228.58   12.60
   5   7  -7  195.88   54.89
   5   7  -7  214.08   14.80
   4  -7  -7   12.30    2.50
  -4  -7   7   16.40    2.60
  -4  -7   7   17.70    6.90
  -4  -7   7   12.50    2.80
   4   7  -7    9.90    4.20
   4   7  -7   10.10    2.90
   4   7  -7  -18.90   22.30
  -4   7   7   18.20    2.90
  -3  -7   7   74.29    4.90
   3  -7  -7   76.59    5.30
  -3  -7   7   74.29   11.10
  -3  -7   7   73.09    5.50
   3   7  -7   71.69    7.30
  -3   7   7   73.79    5.90
   3   7  -7   70.99    6.40
   3   7  -7   79.09    7.70
   3   7  -7   63.69   22.60
  -2  -7   7  192.08   10.00
  -2  -7   7  197.18    9.20
  -2  -7   7  182.98   15.90
   2   7  -7  173.58   11.50
   2   7  -7  188.58   11.00
  -2   7   7  193.08   11.00
   2   7  -7  173.68    9.20
  -1  -7   7   63.39    4.60
   1  -7  -7   62.19    3.60
  -1  -7   7   71.09    9.40
   1  -7  -7   62.19    3.40
  -1  -7   7   64.29    4.00
   1   7  -7   65.59    6.70
   1   7  -7   58.99    3.50
  -1   7   7   66.09    6.00
   1   7  -7   67.39    5.40
   0  -7  -7  646.04   27.60
   0  -7   7  651.63   27.30
   0  -7  -7  604.94   40.10
   0  -7  -7  620.04   27.00
   0  -7   7  679.73   33.80
   0   7   7  630.04   29.90
   0   7  -7  688.13   30.90
  -1  -7  -7  546.25   22.80
   1  -7   7  553.84   23.60
   1  -7   7  520.25   24.20
  -1  -7  -7  530.85   35.40
  -1  -7  -7  558.14   24.00
   1  -7   7  507.05   28.60
   1   7   7  578.74   26.80
  -1   7  -7  545.35   26.30
  -2  -7  -7  107.39    7.00
  -2  -7  -7  109.79    6.10
   2  -7   7  110.59    7.10
  -2  -7  -7  115.69   14.90
   2   7   7  127.09   32.50
   2   7   7  109.69    9.00
   2   7   7  121.09    7.70
  -2   7  -7  115.89    8.80
  -3  -7  -7   29.10    8.70
  -3  -7  -7   44.80    4.60
  -3  -7  -7   41.20    3.70
   3   7   7   40.00   21.30
   3   7   7   39.30    5.80
  -3   7  -7   39.30    7.60
   3   7   7   37.80    5.30
  -4  -7  -7  179.48   10.60
  -4  -7  -7  143.19   19.70
  -4  -7  -7  179.28    9.50
   4   7   7  173.48   11.90
   4   7   7  139.69   45.80
  -4   7  -7  149.49   10.60
   4   7   7  164.98   11.40
  -5  -7  -7   83.49    6.80
  -5  -7  -7   80.59    6.00
  -5  -7  -7   55.59   13.40
   5   7   7   87.29    8.30
   5   7   7   64.39    8.00
   5   7   7   92.69   48.00
  -6  -7  -7   26.50    3.80
  -6  -7  -7   29.30    3.70
   6   7   7   23.10    4.10
   6   7   7   24.40    5.20
  -6  -8   7   19.90    3.80
   6   8  -7   15.30    4.70
  -5  -8   7    8.90    7.90
  -5  -8   7   13.20    2.50
  -5  -8   7   12.70    2.70
   5   8  -7    6.80    3.90
   5   8  -7   12.30    3.10
  -4  -8   7   13.90    6.20
  -4  -8   7   27.10    3.20
  -4  -8   7   20.40    3.50
   4   8  -7   22.40    5.20
   4   8  -7   23.10    3.90
  -4   8   7   26.90    3.90
   4   8  -7   19.00   24.70
  -3  -8   7    1.50    4.70
  -3  -8   7    8.50    1.90
  -3  -8   7    5.10    1.90
   3   8  -7    5.90    3.60
   3   8  -7    6.40    2.80
   3   8  -7    0.70   11.70
  -3   8   7    4.10    2.50
   3   8  -7    7.60    2.10
  -2  -8   7   53.69   10.30
  -2  -8   7   66.29    5.40
  -2  -8   7   65.19    4.40
   2   8  -7   60.19    4.20
  -2   8   7   61.79    6.40
   2   8  -7   51.69    6.50
   2   8  -7   64.09    6.40
  -1  -8   7  130.39    7.70
   1  -8  -7  120.69    6.30
  -1  -8   7  143.19    7.10
   1  -8  -7  127.69    6.50
  -1  -8   7  138.19   14.00
  -1   8   7  134.39    9.60
   1   8  -7  121.89    6.10
   1   8  -7  137.39    8.40
   1   8  -7  136.39   10.30
   0  -8   7  114.89    6.30
   0  -8   7  109.39    6.80
   0  -8  -7  105.39    5.50
   0  -8   7  117.29   12.00
   0  -8  -7   99.39   23.10
   0  -8  -7  110.89    6.30
   0   8  -7  118.79    9.50
   0   8   7   96.69    8.70
  -1  -8  -7   98.19    5.30
   1  -8   7   87.19   10.80
   1  -8   7  101.09    6.20
  -1  -8  -7  103.19    6.40
   1  -8   7   94.99    6.30
  -1  -8  -7   92.39   14.50
  -1   8  -7   95.69    8.70
   1   8   7  101.49    8.90
   2  -8   7   25.10    3.70
  -2  -8  -7   17.70    2.90
  -2  -8  -7   15.80    6.80
   2   8   7   24.70    5.00
   2   8   7   28.30    4.20
  -2   8  -7   21.70    4.60
   2   8   7   11.80   13.40
  -3  -8  -7   38.40    4.70
  -3  -8  -7   38.10    3.60
  -3  -8  -7   23.00    9.10
   3   8   7   37.30    5.20
  -3   8  -7   33.80    5.50
   3   8   7    4.80   16.60
   3   8   7   29.00    5.70
  -4  -8  -7   99.79    7.70
  -4  -8  -7   70.49   16.40
  -4  -8  -7   87.39    6.20
   4   8   7   83.29   36.30
   4   8   7  106.09    9.40
  -4   8  -7   82.19    7.80
   4   8   7   92.89    8.10
  -5  -8  -7   35.60    4.60
  -5  -8  -7   45.30    4.40
  -5  -8  -7   42.90   14.80
  -5   8  -7   33.80    4.30
   5   8   7   31.00    6.20
   5   8   7   43.20    6.20
   5   8   7   64.99   46.50
  -6  -8  -7    8.80    2.40
  -6  -8  -7    7.90    2.70
   6   8   7   17.10    7.20
   6   8   7    7.70    3.50
  -6  -9   7    6.70    2.10
  -6  -9   7    9.00    1.90
   6   9  -7    5.60    2.10
   6   9  -7    8.00    3.80
  -5  -9   7   66.39    5.10
  -5  -9   7   65.09    5.90
   5   9  -7   67.39    5.70
   5   9  -7   67.49    8.60
  -4  -9   7  349.17   16.10
  -4  -9   7  281.17   27.00
  -4  -9   7  385.66   18.40
   4   9  -7  256.87   51.19
   4   9  -7  327.57   16.20
  -4   9   7  302.97   17.00
   4   9  -7  329.77   19.50
  -3  -9   7   32.50    3.40
  -3  -9   7   23.80    8.10
  -3  -9   7   35.80    4.50
   3   9  -7   32.20    3.30
   3   9  -7   27.80    5.00
  -3   9   7   27.50    4.80
   3   9  -7   27.10    5.00
  -2  -9   7   47.10    3.90
  -2  -9   7   60.69   11.00
  -2  -9   7   53.09    5.00
   2   9  -7   45.60    6.50
   2   9  -7   40.50    3.30
  -2   9   7   43.10    6.00
   2   9  -7   50.69    6.20
  -1  -9   7  119.29    6.60
  -1  -9   7  116.99   13.70
  -1  -9   7  104.19    7.20
   1  -9  -7  109.59    5.70
   1   9  -7  108.69    8.00
  -1   9   7  121.79    9.60
   1   9  -7  111.59    9.90
   0  -9   7  417.76   18.40
   0  -9   7  395.66   27.20
   0  -9  -7  416.56   18.40
   0  -9  -7  392.46   17.40
   0  -9   7  397.56   19.00
   0  -9  -7  364.36   32.40
   0   9  -7  397.16   22.40
   0   9   7  445.66   23.00
   1  -9   7   83.79    5.80
  -1  -9  -7   83.19    4.80
   1  -9   7   73.09    5.60
   1  -9   7   73.59   10.90
  -1  -9  -7   79.89    6.10
  -1  -9  -7   78.79   14.80
   1   9   7   77.59    5.80
  -1   9  -7   87.39    9.10
   1   9   7   86.59    9.20
  -2  -9  -7   49.50    3.80
   2  -9   7   43.80    4.90
  -2  -9  -7   39.20   11.30
  -2  -9  -7   52.49    4.90
   2   9   7   65.99   24.90
   2   9   7   36.60    6.40
   2   9   7   44.50    5.00
  -2   9  -7   48.80    6.70
  -3  -9  -7   38.00    5.00
  -3  -9  -7   16.60    8.20
  -3  -9  -7   32.30    3.40
   3   9   7   34.90    5.20
   3   9   7   31.40   19.70
  -3   9  -7   29.50    5.80
   3   9   7   36.00    6.10
  -4  -9  -7  125.09    8.50
   4   9   7  126.39    9.70
   4   9   7  130.59   36.50
   4   9   7  114.49   11.80
  -4   9  -7  113.59    9.50
  -5  -9  -7   11.10    2.90
  -5  -9  -7    8.50    2.20
   5   9   7   11.20    4.10
  -5   9  -7    4.40    2.70
   5   9   7   13.60    4.10
  -6  -9  -7    5.40    1.80
  -6  -9  -7    5.90    2.20
   6   9   7    3.70    3.50
   6   9   7   10.60    3.20
  -5 -10   7   16.50    3.20
  -5 -10   7   18.00    2.90
   5  10  -7   20.50    3.10
   5  10  -7   13.70    4.50
  -4 -10   7   55.49    5.70
  -4 -10   7   56.69    4.70
  -4  10   7   54.89    6.20
   4  10  -7   56.19    7.80
   4  10  -7   57.19    4.70
   4  10  -7  -10.40   53.39
  -3 -10   7   61.39    5.70
  -3 -10   7   67.89    5.10
  -3 -10   7   54.49   12.70
   3  10  -7   67.69    7.70
   3  10  -7   58.79    4.30
  -3  10   7   55.79    6.80
   3  10  -7   37.60   30.10
   3  10  -7   45.30    6.50
  -2 -10   7   62.09    4.70
  -2 -10   7   62.29    5.70
  -2 -10   7   45.90   10.60
   2  10  -7   59.09    7.30
  -2  10   7   44.70    6.60
   2  10  -7   59.89    6.80
   1 -10  -7  125.39    6.90
  -1 -10   7  154.78    8.10
  -1 -10   7  130.59    8.60
  -1 -10   7  137.29   16.60
   1  10  -7  140.49   11.90
   1  10  -7  141.69    9.40
  -1  10   7  144.69   11.40
   0 -10  -7    1.70    5.40
   0 -10   7    9.70    5.80
   0 -10   7    3.80    1.90
   0 -10  -7    1.40    1.30
   0 -10  -7    4.70    1.30
   0  10  -7    5.40    4.00
   0  10   7    4.70    3.60
  -1 -10  -7  241.88   12.80
  -1 -10  -7  244.38   27.80
   1 -10   7  211.18   21.30
  -1 -10  -7  243.88   11.70
   1 -10   7  218.98   12.70
   1 -10   7  265.47   13.10
   1  10   7  302.47   18.60
  -1  10  -7  291.37   17.90
  -2 -10  -7   30.80   10.50
  -2 -10  -7   36.20    3.40
   2 -10   7   41.10    4.90
  -2 -10  -7   39.10    4.40
   2  10   7   48.20   24.40
   2  10   7   43.00    7.40
  -2  10  -7   38.10    7.00
   2  10   7   34.30    4.40
  -3 -10  -7   39.10    3.60
  -3 -10  -7   24.00   10.40
  -3 -10  -7   35.80    4.60
   3  10   7   33.80    4.90
   3  10   7   26.90   24.40
  -3  10  -7   38.30    6.30
   3  10   7   25.90    5.90
  -4 -10  -7   82.39    5.80
  -4 -10  -7   74.09   18.80
  -4 -10  -7   70.59    6.60
  -4  10  -7   83.69    8.10
   4  10   7   85.89    9.50
   4  10   7   81.99    7.50
  -5 -10  -7    6.30    1.90
  -5 -10  -7    2.40    2.10
   5  10   7   13.30    4.50
   5  10   7    8.40    3.00
  -5 -11   7   67.99    4.80
  -5 -11   7   57.89    5.60
   5  11  -7   58.39    4.50
   5  11  -7   58.19    7.70
  -4 -11   7   62.79    5.90
  -4 -11   7   59.19    4.80
   4  11  -7   49.30    4.10
  -4  11   7   45.80    6.20
   4  11  -7   61.19    8.10
  -3 -11   7   54.39    4.70
  -3 -11   7   55.59    5.60
  -3 -11   7   59.99   13.10
  -3  11   7   46.80    7.00
   3  11  -7   24.40   30.00
   3  11  -7   53.29    7.20
   3  11  -7   58.39    7.20
  -2 -11   7   16.60    3.00
  -2 -11   7    9.40    6.90
  -2 -11   7   17.00    3.40
   2  11  -7   15.50    4.70
   2  11  -7   21.10    4.80
  -2  11   7   17.20    4.70
  -1 -11   7  113.29    8.10
  -1 -11   7  108.19   16.70
  -1 -11   7  130.89    7.50
   1  11  -7  120.59   11.60
  -1  11   7  124.29   11.20
   1  11  -7  114.89    8.80
   0 -11  -7  353.46   17.20
   0 -11   7  345.07   18.30
   0 -11   7  376.46   30.00
   0 -11   7  392.56   17.90
   0 -11  -7  366.96   16.50
   0  11  -7  368.56   18.10
   0  11   7  382.86   22.50
   0  11  -7  397.66   23.10
  -1 -11  -7  271.77   12.60
  -1 -11  -7  250.97   30.60
  -1 -11  -7  265.77   13.80
   1 -11   7  292.17   14.20
  -1  11  -7  244.48   13.00
   1  11   7  254.47   13.10
   1  11   7  280.37   18.50
  -1  11  -7  281.37   18.30
   2 -11   7    5.80    2.80
  -2 -11  -7    4.00    8.10
  -2 -11  -7    5.10    1.80
  -2 -11  -7    4.90    2.10
   2  11   7   17.10   15.10
   2  11   7    6.30    2.20
  -2  11  -7    1.40    3.60
   2  11   7    2.80    3.70
  -3 -11  -7    7.90    2.50
  -3 -11  -7    8.90    2.10
  -3 -11  -7    5.10    7.50
   3  11   7   11.90    3.50
   3  11   7    4.20    3.50
   3  11   7   50.29   24.10
  -3  11  -7    6.70    3.70
  -4 -11  -7   39.30    3.80
  -4 -11  -7   30.80    4.40
   4  11   7   41.40    5.00
   4  11   7   34.50    6.40
  -4  11  -7   25.30    5.10
  -5 -11  -7    0.20    1.30
  -5 -11  -7    0.90    1.60
   5  11   7    1.80    3.00
   5  11   7    4.00    2.70
  -4 -12   7   47.60    5.30
  -4 -12   7   54.29    4.50
   4  12  -7   61.19    7.50
  -3 -12   7   26.20   16.30
  -3 -12   7    1.70    1.70
  -3 -12   7    0.20    1.50
   3  12  -7    3.70    3.20
   3  12  -7    7.10    3.90
  -3  12   7    2.60    3.30
  -2 -12   7   64.29    5.10
  -2 -12   7   58.19    5.80
  -2 -12   7   69.49   15.40
   2  12  -7   36.70   28.80
  -2  12   7   52.29    7.60
   2  12  -7   61.99    8.10
   2  12  -7   58.59    7.00
  -1 -12   7   16.40    3.10
  -1 -12   7    9.70    2.60
  -1 -12   7   15.60    9.90
   1  12  -7   19.20    5.30
   1  12  -7   15.90    3.90
  -1  12   7   15.90    4.90
   0 -12   7   63.79    5.30
   0 -12   7   48.40    5.00
   0 -12   7   50.19   14.00
   0 -12  -7   51.59    4.00
   0  12  -7   64.09    8.90
   0  12  -7   62.59    5.80
   0  12   7   64.99    8.80
  -1 -12  -7    8.70    1.80
   1 -12   7   10.80    2.90
  -1 -12  -7    5.50    1.80
  -1 -12  -7   13.80    9.40
  -1  12  -7   13.40    5.40
   1  12   7    4.90    3.70
   2 -12   7   12.70    3.20
  -2 -12  -7   35.80   12.90
  -2 -12  -7    9.00    2.50
  -2 -12  -7   18.60    2.40
  -2  12  -7   17.00    5.30
   2  12   7   15.50   20.40
   2  12   7   13.70    4.40
  -3 -12  -7   15.00    2.40
  -3 -12  -7   12.60    2.80
   3  12   7   10.10    4.20
  -3  12  -7    9.60    4.10
   3  12   7   14.40    4.70
   3  12   7   16.60    3.20
  -4 -12  -7   58.79    5.60
  -4 -12  -7   66.89    4.80
   4  12   7   59.59    8.20
   4  12   7   61.39    5.50
  -4  12  -7   80.99    6.70
  -4 -13   7   10.80    2.50
  -4 -13   7   12.60    2.80
   4  13  -7    9.70    3.70
  -3 -13   7    3.10    1.70
  -3 -13   7   -0.80    1.50
   3  13  -7    1.40    2.50
  -3  13   7   -6.10    2.60
   3  13  -7   -3.10    4.00
  -2 -13   7    2.10    1.70
  -2 -13   7    2.20    1.70
   2  13  -7   -0.50    2.70
   2  13  -7    2.90    2.80
  -2  13   7    2.80    3.20
  -1 -13   7    9.10    2.70
  -1 -13   7    6.40    2.40
   1  13  -7   11.90    4.80
  -1  13   7    4.80    3.80
   1  13  -7    1.00    2.70
   0 -13   7   -2.40    2.10
   0 -13   7   -0.10    1.60
   0 -13  -7   -1.20    1.20
   0  13  -7   -1.30    2.20
   0  13   7   -1.40    3.80
   0  13  -7   -0.80    3.40
  -1 -13  -7    8.70    2.40
  -1 -13  -7   12.50    2.10
   1 -13   7   14.30    3.20
   1  13   7    5.50    4.30
  -1  13  -7    7.10    4.20
  -2 -13  -7   10.20    2.40
   2 -13   7    9.40    3.20
  -2 -13  -7   14.10    2.40
  -2  13  -7   16.10    5.00
   2  13   7   11.10    5.00
  -3 -13  -7   14.30    2.30
  -3 -13  -7   10.40    2.70
   3  13   7    7.70    4.30
  -3  13  -7   14.00    4.20
   3  13   7   14.70    4.60
  -4 -13  -7   19.30    3.10
  -4 -13  -7   18.60    2.40
  -4  13  -7   16.20    4.20
   4  13   7   21.50    5.00
  -3 -14   7   12.10    3.10
  -3 -14   7   22.30    3.00
   3  14  -7   18.80    4.20
  -3  14   7   22.20    4.90
  -2 -14   7   -0.20    1.30
  -2 -14   7    1.10    2.10
  -2  14   7    1.50    2.90
   2  14  -7    3.00    3.80
  -1 -14   7    9.70    3.10
  -1 -14   7   19.20    3.40
  -1  14   7   18.20    5.30
   1  14  -7   20.40    3.50
   1  14  -7   16.40    5.40
   0 -14   7   43.20    4.60
   0  14  -7   35.90    6.40
   0  14   7   51.29    9.30
   1 -14   7   51.39    5.10
  -1 -14  -7   47.40    3.90
  -1  14  -7   58.49    8.00
   1  14   7   43.50    7.60
  -2 -14  -7    2.00    1.50
  -2 -14  -7    0.40    1.30
   2  14   7    5.00    3.20
   2  14   7   -4.30    2.60
  -2  14  -7    3.20    3.10
  -3 -14  -7   15.80    2.20
  -3 -14  -7    9.40    2.50
   3  14   7    0.60    3.80
   3  14   7   12.30    4.40
  -3  14  -7   13.50    3.70
  -1 -15   7    3.90    2.00
  -1  15   7    1.50    3.30
   1  15  -7    9.00    3.40
   0 -15   7   22.10    3.40
   0  15   7   11.70    4.40
   0  15  -7   16.50    4.50
   1 -15   7   29.40    4.00
   1  15   7   18.40    5.00
  -1  15  -7   27.80    6.30
   7   0  -8   18.70    3.10
   7   0  -8   26.00    5.10
   6   0  -8    6.70    2.60
   6   0  -8    8.00    3.40
  -6   0   8    8.30    8.00
  -5   0   8  111.49    6.10
   5   0  -8  125.69    9.30
   5   0  -8  122.19    7.90
  -5   0   8  105.39   12.60
   5   0  -8   56.69   24.70
  -5   0   8  121.49    6.00
   4   0  -8  390.26   18.30
  -4   0   8  403.16   24.90
  -4   0   8  401.26   16.90
   4   0  -8  378.46   42.80
   4   0  -8  390.16   19.60
   3   0  -8 1302.37   79.09
   3   0  -8 1430.36   57.99
  -3   0   8 1429.36   56.99
   3   0  -8 1452.75   59.09
   2   0  -8 1295.17   53.89
  -2   0   8 1308.27   61.79
   2   0  -8 1255.27   64.79
  -2   0   8 1268.77   52.29
   2   0  -8 1321.97   53.09
  -2   0   8 1358.66   52.69
   1   0  -8 1963.90   77.39
   1   0  -8 1846.12   77.89
  -1   0   8 1970.90   77.69
   0   0   8 9720.83  393.66
   0   0  -8 9999.00  393.46
   0   0   8 9895.61  399.66
  -1   0  -8  217.58   10.40
   1   0   8  224.68   12.50
   1   0   8  234.48   10.90
   1   0   8  221.28   26.20
  -2   0  -8  330.97   18.70
   2   0   8  398.66   41.30
   2   0   8  350.76   17.00
   2   0   8  392.36   16.70
  -2   0  -8  384.06   16.30
   3   0   8    5.70    2.00
   3   0   8    4.00   16.50
  -3   0  -8    6.50    1.40
  -3   0  -8    7.50    2.80
   3   0   8    5.60    1.60
   4   0   8  243.98   12.30
   4   0   8  263.87   52.79
   4   0   8  253.37   13.30
  -4   0  -8  260.37   12.10
   5   0   8  195.98   11.50
  -5   0  -8  186.68   10.00
   5   0   8  112.39   44.70
   6   0   8  136.99   43.10
  -6   0  -8   28.40    5.00
   6   0   8   41.00    5.20
   7   0   8   11.20    2.60
   7  -1  -8   61.29    7.40
   7  -1  -8   54.19    4.80
   7   1  -8   65.39    5.40
   7   1  -8   59.19    6.50
   6  -1  -8    1.70    1.90
  -6  -1   8    2.40    1.40
  -6  -1   8   16.60    7.90
   6  -1  -8    2.30    2.60
   6   1  -8    1.80    2.20
   6   1  -8    5.50    3.10
   5  -1  -8    1.10    1.70
  -5  -1   8    4.10    1.10
   5  -1  -8   20.70   20.40
  -5  -1   8    1.50    1.20
  -5  -1   8    4.90    4.40
   5  -1  -8    0.60    2.60
   5   1  -8    3.30    2.20
   5   1  -8    0.90    2.90
   5   1  -8   43.00   22.30
  -5   1   8    2.50    4.40
   4  -1  -8   49.90    5.40
  -4  -1   8   40.00    8.60
   4  -1  -8   26.20   17.40
   4  -1  -8   49.50    4.40
  -4  -1   8   47.70    3.20
  -4  -1   8   49.00    3.20
   4   1  -8   23.80   18.80
   4   1  -8   32.80    5.30
   4   1  -8   42.80    6.10
  -4   1   8   56.29    8.70
  -4   1   8   51.89    2.90
  -3  -1   8  204.08    9.70
  -3  -1   8  222.28    9.80
   3  -1  -8  220.08   10.60
   3  -1  -8  226.18   11.60
  -3  -1   8  238.68   16.00
   3  -1  -8  198.78   27.60
   3   1  -8  224.18   10.80
   3   1  -8  212.38   26.60
  -3   1   8  212.98    9.60
   3   1  -8  235.88   12.20
   2  -1  -8  550.64   22.40
   2  -1  -8  520.95   35.20
  -2  -1   8  556.84   22.20
  -2  -1   8  508.65   21.80
   2   1  -8  546.65   22.60
  -2   1   8  494.95   22.20
   2   1  -8  550.24   23.50
   2   1  -8  537.25   33.20
   1  -1  -8  914.81   37.40
  -1  -1   8  868.51   36.50
   1  -1  -8  931.01   36.90
  -1  -1   8  934.11   37.20
   1   1  -8  941.91   37.00
   1   1  -8  912.31   37.50
  -1   1   8  942.51   45.50
  -1   1   8  846.12   38.40
   1   1  -8  886.51   37.50
   0  -1   8  667.53   35.50
   0  -1  -8  655.43   26.60
   0  -1  -8  672.83   26.50
   0  -1   8  678.13   27.10
   0  -1   8  592.84   26.20
   0   1  -8  651.33   26.10
   0   1   8  639.54   33.20
   0   1  -8  600.14   32.70
   0   1   8  662.93   27.30
   0   1  -8  626.94   27.30
   1  -1   8  351.76   15.70
   1  -1   8  387.36   32.90
   1  -1   8  379.36   16.50
   1  -1   8  368.16   17.80
  -1  -1  -8  316.07   20.00
  -1  -1  -8  377.36   15.90
   1   1   8  376.36   16.70
  -1   1  -8  377.06   16.50
   1   1   8  387.06   30.20
  -2  -1  -8  142.79   10.80
   2  -1   8  139.59    7.40
   2  -1   8  143.19   29.10
  -2  -1  -8  147.89    7.20
   2   1   8  118.69   24.30
   2   1   8  149.39    8.10
  -2   1  -8  140.79    7.50
   3  -1   8   72.89   25.70
   3  -1   8   64.59    4.70
  -3  -1  -8   60.49    4.00
  -3  -1  -8   54.59    8.30
   3  -1   8   56.49    3.60
   3   1   8   59.89    5.00
   3   1   8   52.69   24.40
   3   1   8   62.19    4.60
  -3   1  -8   59.39    4.20
   4  -1   8  349.37   56.19
  -4  -1  -8  327.87   20.10
   4  -1   8  294.07   14.30
   4  -1   8  323.77   15.80
   4   1   8  335.77   16.40
   4   1   8  282.97   48.60
   4   1   8  317.67   15.50
  -4   1  -8  333.77   14.90
   5  -1   8   46.90   35.40
   5  -1   8   43.90    5.00
  -5  -1  -8   32.00    3.50
   5   1   8   36.50    5.40
   5   1   8   30.30    4.30
   5   1   8   35.90   34.90
   6  -1   8   51.19   45.20
   6  -1   8   24.20    3.90
  -6  -1  -8   34.40    4.00
   6   1   8   43.00   48.40
  -6   1  -8   25.40    3.70
   6   1   8   29.40    4.90
   7  -1   8   -1.60    1.90
   7   1   8    0.50    2.80
   7  -2  -8   33.70    4.40
   7  -2  -8   44.80    4.40
   7   2  -8   48.30    4.70
  -6  -2   8    1.40    1.80
   6  -2  -8    2.90    2.60
   6  -2  -8    2.30    1.80
  -6  -2   8    2.80    7.50
  -6  -2   8    3.00    1.50
   6   2  -8    0.50    2.20
   6   2  -8    2.30    3.40
  -5  -2   8   51.59    3.90
   5  -2  -8   55.99    4.90
  -5  -2   8   56.79   10.30
  -5  -2   8   57.99    3.90
   5  -2  -8   56.79    6.00
   5  -2  -8   19.20   23.30
   5   2  -8   58.59    5.70
   5   2  -8   63.09    7.50
   5   2  -8   69.79   29.80
  -5   2   8   56.99    9.70
   4  -2  -8   59.09   24.30
  -4  -2   8   28.70    2.50
  -4  -2   8   24.10    6.40
   4  -2  -8   25.50    3.30
   4  -2  -8   23.40    3.90
  -4  -2   8   27.40    2.50
   4   2  -8   19.70    3.30
   4   2  -8   25.40    4.80
   4   2  -8   19.20   17.90
   3  -2  -8  682.03   50.29
  -3  -2   8  685.73   28.50
  -3  -2   8  709.73   35.60
   3  -2  -8  709.33   29.80
   3  -2  -8  676.93   28.80
  -3  -2   8  663.13   28.30
   3   2  -8  646.44   48.50
  -3   2   8  623.34   28.10
   3   2  -8  719.63   29.50
   3   2  -8  724.03   30.70
   2  -2  -8 1300.77   51.69
  -2  -2   8 1280.47   51.39
  -2  -2   8 1332.27   51.79
  -2  -2   8 1354.06   57.29
   2  -2  -8 1070.69   54.09
   2   2  -8 1334.77   52.19
  -2   2   8 1220.88   51.69
   2   2  -8 1292.07   65.09
   1  -2  -8    2.90    0.90
  -1  -2   8    4.20    1.00
  -1  -2   8    4.10    0.70
   1  -2  -8    4.70    0.90
  -1   2   8    3.90    1.20
   1   2  -8    3.00    1.50
   1   2  -8    4.30    1.00
  -1   2   8    8.50    9.30
   1   2  -8    2.10    1.30
   0  -2  -8 1608.14   62.09
   0  -2  -8 1524.25   61.69
   0  -2   8 1509.15   61.49
   0  -2   8 1560.54   62.19
   0   2  -8 1558.04   62.89
   0   2  -8 1344.77   74.69
   0   2   8 1545.65   62.69
   0   2  -8 1573.04   61.29
  -1  -2  -8  136.99    6.60
   1  -2   8  133.59    7.10
   1  -2   8  133.79    6.80
   1  -2   8  130.19    6.60
  -1  -2  -8  137.19   11.80
   1  -2   8  121.89   23.30
  -1   2  -8  135.29    7.50
   1   2   8  148.69    7.80
   1   2   8  140.19   19.10
  -2  -2  -8 1550.84   68.69
  -2  -2  -8 1367.36   64.09
   2  -2   8 1613.54   94.39
   2  -2   8 1460.95   62.49
   2   2   8 1671.63   91.19
  -2   2  -8 1559.04   63.59
   2   2   8 1617.04   64.09
   3  -2   8  389.66   17.70
  -3  -2  -8  409.96   23.30
   3  -2   8  377.96   50.29
   3   2   8  381.56   49.00
   3   2   8  402.46   18.40
   3   2   8  362.26   17.80
   3   2   8  394.96   18.00
  -3   2  -8  408.46   18.00
   4  -2   8   85.79    6.10
  -4  -2  -8   90.09    5.90
   4  -2   8  103.79   36.20
   4   2   8   41.70   22.10
   4   2   8   87.79    7.10
   4   2   8   85.39    6.70
  -4   2  -8  100.89    5.80
  -5  -2  -8  318.97   34.50
  -5  -2  -8  397.76   18.50
   5  -2   8  260.77   62.19
   5  -2   8  415.16   18.90
   5   2   8  391.56   19.20
   5   2   8  414.76   20.20
   5   2   8  364.96   67.79
  -5   2  -8  376.96   17.50
   6   2   8   33.50   41.40
  -7  -2  -8   29.90    3.70
   7   2   8   35.40    4.70
  -7  -3   8   17.60    2.20
   7  -3  -8    9.60    2.00
   7  -3  -8   15.70    2.70
   7   3  -8   14.70    3.50
   7   3  -8   21.70    5.70
   6  -3  -8   20.10    3.10
  -6  -3   8   12.30    7.50
   6  -3  -8   14.20    3.10
  -6  -3   8   20.10    2.80
  -6  -3   8   20.60    2.50
   6   3  -8   19.10    3.90
   6   3  -8   16.60    5.10
  -5  -3   8  197.08   18.80
  -5  -3   8  195.98   10.20
  -5  -3   8  204.88   10.10
   5  -3  -8  206.88   10.60
   5  -3  -8  201.38   11.60
   5   3  -8  134.89   35.20
   5   3  -8  231.98   14.30
   5   3  -8  215.88   12.00
  -5   3   8  203.18   16.50
  -4  -3   8   17.50    6.10
  -4  -3   8   22.20    2.40
  -4  -3   8   21.30    2.50
   4  -3  -8   22.40    2.90
   4   3  -8   18.70    3.10
   4   3  -8   22.70    4.50
   4   3  -8   21.60   18.40
  -3  -3   8   92.39    5.30
   3  -3  -8  108.29    6.40
  -3  -3   8  101.89   11.00
  -3  -3   8   88.09    5.00
   3  -3  -8   97.89    5.30
   3   3  -8  101.39   21.30
  -3   3   8   95.19    5.10
   3   3  -8   96.69    7.40
   3   3  -8  101.89    6.20
   2  -3  -8 1603.54   67.89
  -2  -3   8 1609.14   67.49
   2  -3  -8 1615.14   68.39
  -2  -3   8 1688.33   68.09
  -2  -3   8 1740.43   73.99
  -2   3   8 1707.43   68.19
   2   3  -8 1705.33   68.89
   2   3  -8 1661.13   82.19
   2   3  -8 1704.93   69.09
   2   3  -8 1742.63   68.79
  -1  -3   8    4.80    0.80
   1  -3  -8    5.80    1.00
   1  -3  -8    4.80    1.40
  -1  -3   8    2.30    2.70
  -1  -3   8    5.20    1.10
   1   3  -8    3.80    1.10
  -1   3   8    5.40    1.50
   1   3  -8    3.00    1.60
   1   3  -8    3.60    1.60
   0  -3   8 1575.34   63.09
   0  -3  -8 1626.54   63.29
   0  -3  -8 1614.44   63.39
   0  -3   8 1616.84   63.79
   0  -3   8 1640.74   65.99
   0   3  -8 1328.37   63.69
   0   3  -8 1523.45   64.59
   0   3   8 1603.44   64.49
   1  -3   8  205.88    9.60
   1  -3   8  206.68   10.00
  -1  -3  -8  219.08   16.10
   1  -3   8  213.38   10.20
   1  -3   8  204.98   29.00
  -1  -3  -8  207.98    9.80
  -1   3  -8  200.78   10.70
   1   3   8  219.88   11.10
   1   3   8  204.58   22.40
   2  -3   8 1360.86   55.59
  -2  -3  -8 1392.56   62.79
   2  -3   8 1276.77   55.09
   2  -3   8 1289.77   88.19
  -2  -3  -8 1364.96   55.59
  -2   3  -8 1358.86   56.39
   2   3   8 1384.96   56.99
   2   3   8 1367.36   82.59
   3  -3   8  508.15   61.79
   3  -3   8  530.45   23.70
  -3  -3  -8  572.44   31.40
  -3  -3  -8  574.54   24.40
   3   3   8  543.25   25.00
   3   3   8  555.44   25.00
   3   3   8  546.05   58.19
  -3   3  -8  566.74   24.90
   4  -3   8   40.20    3.80
  -4  -3  -8   40.20    3.90
   4  -3   8   10.30   25.40
  -4  -3  -8   38.70    8.40
   4   3   8   44.10    5.10
   4   3   8   41.40   27.00
   4   3   8   40.50    5.40
  -4   3  -8   36.80    3.70
  -5  -3  -8  121.79   14.40
  -5  -3  -8  110.39    7.20
   5  -3   8  115.19   50.09
   5  -3   8  105.09    6.70
  -5   3  -8  101.89    6.10
   5   3   8  100.09    8.50
   5   3   8   76.09   40.10
   5   3   8   90.99    7.90
  -6  -3  -8   30.00    3.60
   6  -3   8   26.00    3.70
   6  -3   8   86.19   58.39
   6   3   8   20.50    4.70
   6   3   8    0.60   43.70
   6   3   8   21.40    4.40
  -7  -3  -8    9.40    2.20
   7   3   8    7.80    2.90
  -7  -4   8   14.10    2.00
   7  -4  -8   16.80    2.30
   7   4  -8   18.40    3.40
   7   4  -8   12.30    3.80
   6  -4  -8   46.60    3.90
  -6  -4   8   44.40   11.40
   6  -4  -8   43.30    4.70
  -6  -4   8   49.20    3.90
  -6  -4   8   49.70    4.20
   6   4  -8   45.40    5.40
   6   4  -8   53.69    7.40
  -5  -4   8   41.90   10.00
  -5  -4   8   34.10    3.50
   5  -4  -8   32.80    4.50
   5  -4  -8   36.60    3.40
  -5  -4   8   36.60    3.30
  -5   4   8   35.60    8.20
   5   4  -8   31.70    4.80
   5   4  -8   36.40    6.50
   5   4  -8  -13.00   26.90
   4  -4  -8   42.40    4.10
   4  -4  -8   41.10    4.50
  -4  -4   8   43.60    3.40
  -4  -4   8   36.50    8.20
  -4  -4   8   41.80    3.80
   4   4  -8   48.80    4.90
   4   4  -8   47.60   21.10
   4   4  -8   32.00    5.40
  -3  -4   8  193.98    9.20
  -3  -4   8  203.48   16.20
  -3  -4   8  200.68    9.70
   3  -4  -8  202.68   10.30
   3  -4  -8  194.88    9.20
   3   4  -8  191.68   11.60
   3   4  -8  200.58   10.30
  -3   4   8  198.78    9.50
   3   4  -8  183.08   27.90
   2  -4  -8  178.38    8.10
   2  -4  -8  180.38    9.00
  -2  -4   8  181.68   13.90
  -2  -4   8  180.28    8.30
  -2  -4   8  180.48    8.80
   2   4  -8  190.48   20.40
   2   4  -8  181.08    8.90
  -2   4   8  176.28    9.10
   2   4  -8  183.98   10.00
   2   4  -8  184.58    9.90
  -1  -4   8  269.27   11.30
  -1  -4   8  281.57   16.20
  -1   4   8  262.37   12.50
   1   4  -8  251.37   12.20
   1   4  -8  253.67   13.20
   1   4  -8  247.68   11.30
   0  -4  -8  293.47   12.60
   0  -4  -8  271.17   11.80
   0  -4   8  305.57   13.00
   0  -4   8  307.57   15.80
   0  -4  -8  279.47   21.10
   0  -4   8  292.07   12.30
   0   4  -8  265.47   12.50
   0   4   8  273.27   13.80
   0   4  -8  275.17   14.10
   1  -4   8   32.60    3.10
   1  -4   8   38.10    3.10
   1  -4   8   36.70    3.50
  -1  -4  -8   27.40    2.70
  -1  -4  -8   33.90    7.30
   1   4   8   32.10    4.20
  -1   4  -8   31.30    4.00
  -2  -4  -8   78.39   10.40
  -2  -4  -8   76.89    4.90
   2  -4   8   52.39   22.30
   2  -4   8   70.79    5.10
  -2   4  -8   73.09    5.80
   2   4   8   62.19   16.50
   2   4   8   76.09    6.30
   3  -4   8   10.30   20.20
   3  -4   8   26.10    2.30
  -3  -4  -8   28.20    3.10
  -3  -4  -8   25.50    6.80
   3   4   8   28.90    4.20
   3   4   8   41.70   23.00
   3   4   8   24.40    3.90
  -3   4  -8   24.60    3.80
   4  -4   8   79.69    5.10
  -4  -4  -8   91.59   11.70
  -4  -4  -8   85.69    6.10
   4  -4   8  115.99   39.10
  -4   4  -8   85.59    6.10
   4   4   8   90.59    7.50
   4   4   8   67.69   31.10
  -5  -4  -8  141.49   18.10
  -5  -4  -8  156.78    9.20
   5  -4   8   86.49   45.10
   5   4   8  145.39   10.30
  -5   4  -8  135.89    8.00
   5   4   8  126.09   48.40
   5   4   8  154.88   10.80
   6  -4   8  -61.79   38.40
   6   4   8  -34.20   39.80
  -7  -4  -8   58.29    4.90
  -7  -4  -8   45.10    4.00
   7   4   8   63.39    6.10
  -7  -5   8   -0.90    1.30
   7   5  -8   -0.10    1.70
   7   5  -8    7.30    2.90
  -6  -5   8   32.20    3.40
   6  -5  -8   30.20    3.80
   6  -5  -8   34.00    3.00
  -6  -5   8   24.20   15.00
  -6  -5   8   28.60    3.40
   6   5  -8   22.70    5.30
   6   5  -8   38.40    4.80
  -5  -5   8   89.39    6.10
   5  -5  -8   78.89    5.10
  -5  -5   8   89.19    5.60
  -5  -5   8   78.99   13.10
   5  -5  -8   87.99    6.30
   5   5  -8   94.99    9.30
   5   5  -8  100.79   33.90
  -5   5   8   57.29   13.40
   5   5  -8   91.89    7.30
  -4  -5   8  105.69   13.80
  -4  -5   8  116.09    6.90
  -4  -5   8  111.49    6.30
   4  -5  -8  108.59    7.10
   4  -5  -8  108.19    6.10
   4   5  -8  102.09    9.30
   4   5  -8  115.59    7.70
   4   5  -8  121.89   33.30
  -3  -5   8   17.70    2.50
   3  -5  -8   18.50    2.70
  -3  -5   8   22.10    6.00
  -3  -5   8   23.20    2.30
   3  -5  -8   16.90    1.90
   3   5  -8   25.80   15.40
   3   5  -8   19.40    3.80
   3   5  -8   24.30    3.30
   3   5  -8   13.70    2.90
  -3   5   8   21.20    4.70
   2  -5  -8   45.70    3.60
  -2  -5   8   51.39    8.00
   2  -5  -8   44.10    2.70
  -2  -5   8   40.40    3.40
  -2  -5   8   45.20    3.00
   2   5  -8   46.30    3.50
   2   5  -8   38.70    4.60
   2   5  -8   39.70   11.60
   2   5  -8   43.90    4.70
  -1  -5   8  545.55   27.50
  -1  -5   8  529.75   22.30
  -1  -5   8  504.95   21.60
   1   5  -8  487.95   21.50
  -1   5   8  524.35   23.30
   1   5  -8  528.15   24.00
   1   5  -8  497.65   22.60
   0  -5  -8 1563.64   65.09
   0  -5   8 1649.44   69.89
   0  -5  -8 1574.64   77.89
   0  -5  -8 1718.03   66.09
   0  -5   8 1693.43   65.69
   0   5  -8 1629.94   67.99
   0   5   8 1650.43   67.79
   0   5  -8 1504.75   65.79
   1  -5   8  475.35   20.50
  -1  -5  -8  480.85   20.70
   1  -5   8  490.05   21.10
   1  -5   8  456.45   22.40
  -1  -5  -8  457.95   29.60
  -1   5  -8  488.45   22.40
   1   5   8  466.15   22.50
   2  -5   8   45.80   21.30
  -2  -5  -8   51.09    9.10
  -2  -5  -8   50.39    3.90
   2  -5   8   50.89    4.20
  -2   5  -8   33.30    4.70
   2   5   8   45.80    5.30
   2   5   8   48.10   17.40
  -3  -5  -8  484.75   32.30
   3  -5   8  524.15   60.49
  -3  -5  -8  518.75   23.30
   3   5   8  501.85   24.60
  -3   5  -8  540.05   24.40
   3   5   8  523.25   57.39
  -4  -5  -8   38.90    4.20
  -4  -5  -8   37.00    8.50
   4  -5   8   12.10   24.20
   4   5   8   45.40    6.00
   4   5   8   42.10    6.00
   4   5   8   16.40   30.00
   5  -5   8  148.39   59.09
  -5  -5  -8  154.08    9.30
  -5  -5  -8  116.99   19.30
  -5   5  -8  126.89    7.90
   5   5   8  133.69   10.00
   5   5   8  134.89   10.30
  -6  -5  -8    7.00    2.60
  -6  -5  -8    8.20    2.40
   6   5   8    8.20    3.40
   6   5   8    9.80    3.70
  -7  -5  -8    8.50    2.20
   7   5   8    5.40    2.40
   6  -6  -8   17.10    2.80
  -6  -6   8   22.60    2.80
  -6  -6   8   21.10    3.30
   6   6  -8   24.80    4.30
   6   6  -8   26.60    6.20
   5  -6  -8   -0.90    1.50
  -5  -6   8    0.90    1.40
   5  -6  -8    0.70    1.10
  -5  -6   8    2.10    5.40
  -5  -6   8    0.20    1.40
   5   6  -8   -1.40    3.00
   5   6  -8   -0.80    2.00
   4  -6  -8   34.90    2.80
   4  -6  -8   34.90    4.00
  -4  -6   8   37.60    3.40
  -4  -6   8   34.00    8.80
  -4  -6   8   36.00    3.80
   4   6  -8   28.10   26.00
   4   6  -8   35.60    4.50
   4   6  -8   35.40    5.80
  -3  -6   8  251.97   12.60
   3  -6  -8  254.87   11.60
   3  -6  -8  266.27   12.80
  -3  -6   8  272.27   13.10
  -3  -6   8  274.87   21.00
  -3   6   8  265.17   13.40
   3   6  -8  270.67   14.80
   3   6  -8  276.47   13.20
   3   6  -8  263.17   33.10
   3   6  -8  258.07   13.90
  -2  -6   8  122.59   12.40
   2  -6  -8  109.49    6.40
  -2  -6   8  115.49    6.70
  -2  -6   8  115.39    6.10
  -2   6   8  119.49    7.60
   2   6  -8  118.79    8.40
   2   6  -8  110.99    6.30
   2   6  -8  115.79    7.80
  -1  -6   8   47.90    3.20
   1  -6  -8   46.60    2.80
  -1  -6   8   44.60    7.20
  -1  -6   8   47.60    3.70
   1   6  -8   48.70    3.00
   1   6  -8   49.50    4.40
   1   6  -8   47.20    5.30
  -1   6   8   48.30    5.00
   0  -6  -8  636.04   39.70
   0  -6   8  622.04   27.90
   0  -6  -8  656.93   26.60
   0  -6  -8  685.43   27.60
   0  -6   8  677.53   27.30
   0  -6   8  680.73   32.40
   0   6  -8  577.94   27.40
   0   6  -8  666.43   30.10
   0   6   8  640.64   29.60
  -1  -6  -8  355.56   16.50
   1  -6   8  381.86   16.30
   1  -6   8  356.66   19.40
  -1  -6  -8  360.96   15.60
   1  -6   8  359.06   16.70
  -1  -6  -8  372.16   26.70
   1   6   8  354.26   18.60
  -1   6  -8  359.86   18.30
   2  -6   8  330.87   16.90
  -2  -6  -8  368.16   16.90
   2  -6   8  368.86   16.90
  -2  -6  -8  366.26   26.80
   2   6   8  341.07   39.80
  -2   6  -8  376.66   18.60
   2   6   8  360.56   19.00
  -3  -6  -8   91.99    6.40
  -3  -6  -8   79.89   13.00
   3   6   8   83.59    7.10
   3   6   8   99.89   34.30
  -3   6  -8   76.69    6.90
   3   6   8   80.59    7.50
  -4  -6  -8  160.78   10.10
  -4  -6  -8  156.88   19.10
   4   6   8  194.78   49.40
   4   6   8  155.08   11.00
  -4   6  -8  150.78   10.00
   4   6   8  162.38   11.00
  -5  -6  -8   14.90    3.10
   5   6   8   20.90    4.90
   5   6   8   17.70    4.30
   5   6   8   82.79   37.60
  -5   6  -8   12.00    2.80
  -6  -6  -8   22.30    4.00
  -6  -6  -8   28.50    3.80
   6   6   8   28.40    5.80
   6   6   8   23.40    4.80
  -6  -7   8   13.20    2.80
  -6  -7   8   17.90    2.70
   6   7  -8   13.40    4.20
   6   7  -8   14.20    3.30
  -5  -7   8   19.40    3.30
  -5  -7   8   24.00    3.00
  -5  -7   8   29.20    9.10
   5   7  -8   22.80    4.20
   5   7  -8   16.60    5.00
  -4  -7   8   39.00    9.30
   4  -7  -8   38.80    4.10
  -4  -7   8   39.40    4.20
  -4  -7   8   39.50    3.60
   4   7  -8   41.40    4.50
   4   7  -8    7.40   23.20
   4   7  -8   37.70    6.50
  -4   7   8   28.50    4.10
  -3  -7   8   80.99   11.90
   3  -7  -8   71.69    5.40
  -3  -7   8   79.99    5.10
  -3  -7   8   81.99    6.00
   3   7  -8   78.39    6.70
  -3   7   8   76.59    6.00
   3   7  -8   81.09    7.60
   3   7  -8   76.49   22.40
   3   7  -8   79.09    6.50
  -2  -7   8   51.59    3.60
  -2  -7   8   45.60    8.50
  -2  -7   8   49.70    4.40
  -2   7   8   43.50    4.80
   2   7  -8   46.50    5.80
   2   7  -8   49.70    5.60
   2   7  -8   49.20    3.70
   1  -7  -8   54.49    3.10
  -1  -7   8   59.79    3.90
  -1  -7   8   61.39    4.50
  -1  -7   8   58.49    8.80
   1  -7  -8   58.99    3.40
   1   7  -8   57.99    5.10
   1   7  -8   58.09    3.30
  -1   7   8   70.79    6.20
   1   7  -8   55.79    6.20
   0  -7   8  431.56   18.10
   0  -7  -8  388.76   30.50
   0  -7   8  419.26   23.80
   0  -7  -8  409.26   17.30
   0  -7   8  408.06   18.80
   0  -7  -8  417.16   18.30
   0   7  -8  435.86   21.50
   0   7  -8  406.36   18.40
   0   7   8  384.56   20.70
   1  -7   8  203.08    9.80
  -1  -7  -8  194.58    8.90
   1  -7   8  183.98   10.00
   1  -7   8  181.08   13.50
  -1  -7  -8  198.58   10.00
  -1  -7  -8  176.48   19.20
   1   7   8  190.78   12.30
  -1   7  -8  188.88   12.00
   2  -7   8   26.60    3.70
  -2  -7  -8   25.60    9.10
  -2  -7  -8   26.90    2.70
  -2  -7  -8   29.20    3.40
   2   7   8   31.60    4.30
   2   7   8   22.50   12.30
   2   7   8   25.00    4.90
  -2   7  -8   26.70    5.00
  -3  -7  -8  110.19   16.30
  -3  -7  -8  119.89    8.00
  -3  -7  -8  115.19    6.70
   3   7   8  118.79    8.60
  -3   7  -8  105.19    8.60
   3   7   8   95.49    8.80
   3   7   8  119.99   35.70
  -4  -7  -8   21.30    3.40
  -4  -7  -8   19.20    3.80
  -4  -7  -8   15.10    6.90
   4   7   8   39.50   48.00
  -4   7  -8   20.30    4.00
   4   7   8   18.10    4.70
   4   7   8   22.20    4.80
  -5  -7  -8   41.90    5.00
  -5  -7  -8   48.90    4.70
  -5  -7  -8   57.69   14.20
  -5   7  -8   34.90    5.80
   5   7   8   41.40    6.50
   5   7   8   44.80    6.70
   5   7   8   33.30   42.90
  -6  -7  -8   22.90    3.60
  -6  -7  -8   15.00    2.90
   6   7   8   21.10    4.20
   6   7   8   20.10    4.40
  -6  -8   8   -0.30    1.40
  -6  -8   8    4.60    1.60
   6   8  -8    2.30    2.20
   6   8  -8    0.70    4.30
  -5  -8   8   74.69   16.70
  -5  -8   8   90.69    7.00
  -5  -8   8   92.49    6.20
   5   8  -8   94.79    9.80
   5   8  -8  102.69    7.20
  -4  -8   8   75.39   13.00
  -4  -8   8   92.29    6.00
  -4  -8   8   95.09    7.10
  -4   8   8   84.39    6.70
   4   8  -8  116.09   37.70
   4   8  -8   86.59    9.20
   4   8  -8   90.89    6.60
  -3  -8   8  153.18   17.00
  -3  -8   8  152.08    8.10
  -3  -8   8  160.68    9.30
   3   8  -8  133.99   10.00
   3   8  -8  143.59    8.30
   3   8  -8  154.18   10.80
   3   8  -8  117.59   27.80
  -3   8   8  140.29    9.80
  -2  -8   8  141.19    7.60
  -2  -8   8  154.48    8.90
  -2  -8   8  131.39   14.50
  -2   8   8  147.39   10.00
   2   8  -8  143.99   10.70
   2   8  -8  134.49    7.30
   2   8  -8  148.19    9.80
   1  -8  -8   12.10    1.60
  -1  -8   8   14.30    2.30
   1  -8  -8   16.30    2.30
  -1  -8   8   15.60    2.70
   1   8  -8   14.10    3.80
   1   8  -8   16.10    3.20
   1   8  -8   18.90    1.70
  -1   8   8   14.40    3.70
   0  -8   8  158.98   13.90
   0  -8   8  151.68    8.00
   0  -8   8  151.68    8.60
   0  -8  -8  138.19   18.30
   0  -8  -8  151.78    7.20
   0  -8  -8  149.79    8.00
   0   8   8  169.78   11.30
   0   8  -8  134.69    8.30
   0   8  -8  167.68   11.90
  -1  -8  -8   90.69   15.10
   1  -8   8   90.99    6.30
  -1  -8  -8   98.49    5.30
  -1  -8  -8  100.59    6.40
   1  -8   8  102.99    6.30
   1  -8   8   93.99   10.50
  -1   8  -8  102.49    8.90
   1   8   8   93.89    8.90
  -2  -8  -8  388.26   19.20
   2  -8   8  419.76   19.30
  -2  -8  -8  410.16   32.30
  -2  -8  -8  441.46   19.80
   2   8   8  374.86   21.80
  -2   8  -8  419.56   21.80
   2   8   8  390.26   20.10
   2   8   8  376.96   47.50
  -3  -8  -8  124.39    8.30
  -3  -8  -8   99.79   16.30
  -3  -8  -8  108.99    6.50
   3   8   8   85.69    9.10
   3   8   8  102.69    8.20
   3   8   8   54.09   21.50
  -3   8  -8   98.79    8.80
  -4  -8  -8    9.20    2.10
  -4  -8  -8    9.30    2.90
  -4  -8  -8   14.90    7.70
   4   8   8   13.30    3.70
   4   8   8   14.80    4.20
  -4   8  -8    9.70    3.40
  -5  -8  -8   23.50   12.90
  -5  -8  -8   35.20    4.70
  -5  -8  -8   35.70    4.00
   5   8   8   38.40    6.30
   5   8   8   29.10    5.90
  -5   8  -8   33.40    4.30
   5   8   8  105.99   50.39
  -6  -8  -8   83.49    6.60
  -6  -8  -8   84.59    6.60
   6   8   8   80.79    7.90
  -6  -9   8    4.40    2.00
  -6  -9   8    6.00    1.60
   6   9  -8    8.20    3.60
   6   9  -8    4.10    2.00
  -5  -9   8    1.40    1.60
  -5  -9   8    2.30    1.60
   5   9  -8    1.90    3.30
   5   9  -8    2.20    1.70
  -4  -9   8   25.60    5.80
  -4  -9   8   13.60    7.50
   4   9  -8   30.90   43.50
   4   9  -8   21.10    7.00
   4   9  -8   32.70    3.70
  -4   9   8   22.50    4.30
  -3  -9   8   24.80    7.90
  -3  -9   8   43.20    4.80
  -3  -9   8   36.20    3.60
   3   9  -8   11.10   22.30
   3   9  -8   30.90    5.90
   3   9  -8   34.20    3.30
   3   9  -8   26.50    5.00
  -3   9   8   37.40    5.30
  -2  -9   8   74.09    6.00
  -2  -9   8   71.29    4.80
  -2  -9   8   61.29   11.40
   2   9  -8   60.59    4.10
   2   9  -8   62.79    6.80
   2   9  -8   70.59    7.70
  -2   9   8   64.59    6.90
  -1  -9   8   37.20    9.40
  -1  -9   8   41.20    3.60
   1  -9  -8   31.80    2.60
  -1  -9   8   34.70    4.00
   1   9  -8   38.10    5.10
  -1   9   8   36.00    5.90
   1   9  -8   39.90    6.40
   0  -9  -8    5.40    5.00
   0  -9   8    9.60    2.20
   0  -9   8    8.20    2.10
   0  -9   8   -0.90    4.00
   0  -9  -8    8.10    1.80
   0  -9  -8    6.80    1.30
   0   9   8    4.40    3.30
   0   9  -8    5.80    4.40
   0   9  -8    5.80    2.20
   1  -9   8   19.30    3.20
   1  -9   8   23.70    7.10
  -1  -9  -8   25.60    3.20
   1  -9   8   25.80    3.70
  -1  -9  -8   17.20    8.40
  -1  -9  -8   22.20    2.40
  -1   9  -8   24.90    6.00
   1   9   8   26.60    3.80
   1   9   8   24.10    5.30
  -2  -9  -8    9.00    1.90
  -2  -9  -8    9.40    2.50
   2  -9   8    6.20    2.80
  -2  -9  -8    7.30    6.30
  -2   9  -8    7.30    3.70
   2   9   8    5.60    2.70
   2   9   8    8.10    3.60
   2   9   8    5.60   16.00
  -3  -9  -8   95.19   25.80
  -3  -9  -8  123.89    8.70
  -3  -9  -8  119.09    6.90
   3   9   8  110.39   50.59
  -3   9  -8  114.19    9.90
   3   9   8  121.09    8.90
   3   9   8  102.99    9.80
  -4  -9  -8   20.30    3.50
  -4  -9  -8   21.40    4.10
  -4  -9  -8   17.30   10.50
   4   9   8   18.40    7.10
  -4   9  -8   23.20    5.00
   4   9   8   11.40   36.10
   4   9   8   19.20    5.60
  -5  -9  -8   12.00    2.40
  -5  -9  -8    8.10    2.70
   5   9   8   14.80    4.60
  -5   9  -8    8.50    2.50
   5   9   8   10.30    3.60
  -6  -9  -8   15.10    2.50
  -6  -9  -8   17.30    3.30
   6   9   8   18.70    4.80
   6   9   8   16.30    4.00
  -5 -10   8   50.29    4.40
  -5 -10   8   54.39    5.40
   5  10  -8   57.39    5.90
   5  10  -8   59.39    7.80
  -4 -10   8   14.70    3.10
  -4 -10   8   12.10    6.70
  -4 -10   8   15.90    2.90
   4  10  -8   16.30    5.10
  -4  10   8   22.40    4.30
   4  10  -8   15.70    2.80
  -3 -10   8  111.99   16.20
  -3 -10   8  101.49    7.70
  -3 -10   8  102.69    6.40
   3  10  -8   93.79    8.60
   3  10  -8   99.19    9.10
   3  10  -8   38.60   31.00
   3  10  -8   95.89    5.80
  -3  10   8   87.39    8.30
  -2 -10   8   21.20    8.30
  -2 -10   8   18.70    3.70
  -2 -10   8   20.30    3.10
   2  10  -8   26.10    5.00
   2  10  -8   24.20    5.40
  -2  10   8   18.40    4.70
  -1 -10   8  229.88   12.80
  -1 -10   8  241.98   11.80
  -1 -10   8  231.08   21.10
   1  10  -8  225.28   13.10
   1  10  -8  242.98   16.20
  -1  10   8  230.28   15.30
   0 -10   8  587.64   25.10
   0 -10   8  558.64   25.90
   0 -10   8  583.94   36.40
   0 -10  -8  557.44   24.70
   0 -10  -8  545.35   23.70
   0  10  -8  600.04   30.40
   0  10   8  514.85   24.50
   0  10   8  583.14   29.80
   0  10  -8  530.35   28.70
   1 -10   8  418.66   20.90
  -1 -10  -8  420.26   38.20
  -1 -10  -8  454.85   19.50
  -1 -10  -8  456.45   20.90
   1 -10   8  481.25   21.00
   1 -10   8  411.76   30.20
   1  10   8  450.75   25.30
   1  10   8  443.86   20.70
  -1  10  -8  498.95   25.80
  -1  10  -8  412.86   19.80
  -2 -10  -8   32.90   12.90
   2 -10   8   43.40    5.10
  -2 -10  -8   47.40    3.70
  -2 -10  -8   40.40    4.60
   2  10   8   11.70   16.60
  -2  10  -8   38.80    6.40
   2  10   8   47.70    5.20
   2  10   8   39.80    6.80
  -3 -10  -8    6.40    8.80
  -3 -10  -8   16.90    3.50
  -3 -10  -8   20.70    2.80
  -3  10  -8   16.30    4.80
   3  10   8   23.40    4.00
   3  10   8  -19.30   22.40
   3  10   8   16.20    4.90
  -4 -10  -8   39.10    3.90
  -4 -10  -8   43.80    5.10
  -4 -10  -8   18.90   11.80
   4  10   8  -28.30   35.70
   4  10   8   37.70    6.90
  -4  10  -8   33.50    6.00
   4  10   8   37.30    5.70
  -5 -10  -8   83.69    6.70
  -5 -10  -8   88.89    5.90
   5  10   8   86.19    7.50
   5  10   8   79.99    8.70
  -5 -11   8   28.50    3.80
  -5 -11   8   27.80    3.10
   5  11  -8   21.70    3.20
   5  11  -8   21.20    5.20
  -4 -11   8   37.90    4.70
  -4 -11   8   39.40    3.90
   4  11  -8   35.90    6.40
   4  11  -8   36.90    3.70
  -4  11   8   36.40    5.80
  -3 -11   8   13.40    3.20
  -3 -11   8   16.30    8.20
  -3 -11   8   21.60    3.10
   3  11  -8   13.50    4.60
   3  11  -8   17.60    7.30
  -3  11   8   20.10    4.80
   3  11  -8   86.99   32.10
  -2 -11   8   58.39    5.70
  -2 -11   8   58.99   13.40
  -2 -11   8   62.89    4.90
   2  11  -8   63.79    7.10
   2  11  -8   57.49    7.90
   2  11  -8   59.49   21.90
  -2  11   8   66.69    7.80
  -1 -11   8    9.00    2.40
  -1 -11   8    9.50    2.40
  -1 -11   8   17.40    7.90
   1  11  -8    6.40    3.10
   1  11  -8   12.40    4.90
  -1  11   8    2.40    3.50
   0 -11  -8    2.60    1.30
   0 -11   8    4.50    2.30
   0 -11  -8    6.60    1.50
   0 -11   8    4.80    2.20
   0  11   8    6.00    4.30
   0  11  -8    5.30    2.10
   0  11  -8    3.00    3.90
   1 -11   8  116.99    7.90
  -1 -11  -8  111.49    6.20
  -1 -11  -8   98.69   22.50
  -1 -11  -8  101.69    7.10
   1  11   8  118.69   11.40
  -1  11  -8  121.29   12.20
   1  11   8   97.09    6.70
  -2 -11  -8  249.48   13.80
  -2 -11  -8  261.67   12.50
   2 -11   8  267.77   14.20
  -2 -11  -8  243.68   30.40
   2  11   8  257.37   45.20
   2  11   8  241.48   17.20
   2  11   8  253.27   13.80
  -2  11  -8  284.37   18.00
  -3 -11  -8   48.40   14.50
  -3 -11  -8   57.79    5.70
  -3 -11  -8   59.79    4.60
   3  11   8   55.79   27.50
  -3  11  -8   63.39    7.90
   3  11   8   60.49    5.70
   3  11   8   54.59    8.50
  -4 -11  -8    5.70    2.50
  -4 -11  -8    5.40    2.10
   4  11   8    9.90    3.00
  -4  11  -8    5.30    3.00
   4  11   8    7.20    4.40
  -5 -11  -8    4.20    1.70
  -5 -11  -8    4.10    2.00
   5  11   8    9.30    2.50
   5  11   8    8.00    3.80
  -4 -12   8   36.50    3.70
  -4 -12   8   35.50    4.70
   4  12  -8   35.60    6.40
  -3 -12   8    9.40    2.20
  -3 -12   8    7.00    2.40
  -3  12   8   14.00    4.20
   3  12  -8    6.70    3.90
   3  12  -8   12.80    4.10
  -2 -12   8   17.80    3.60
  -2 -12   8   24.00    9.60
  -2 -12   8   17.40    2.90
   2  12  -8   16.90    4.70
  -2  12   8   17.10    4.90
   2  12  -8   15.20    4.90
   2  12  -8   16.40   23.30
  -1 -12   8    1.30    2.70
  -1 -12   8    0.80    9.00
  -1 -12   8    1.10    1.40
   1  12  -8    0.60    3.10
   1  12  -8    0.70    2.60
  -1  12   8   -2.00    3.70
   0 -12  -8    2.20    1.20
   0 -12   8    7.10    2.20
   0 -12   8    2.50    1.90
   0 -12   8    7.90   11.30
   0  12  -8    4.40    3.60
   0  12  -8   11.20    2.70
   0  12   8    5.70    4.00
  -1 -12  -8    5.90    1.50
  -1 -12  -8    7.00    9.90
   1 -12   8    4.00    2.50
  -1 -12  -8    6.00    1.90
  -2 -12  -8   68.29    4.60
  -2 -12  -8   76.69   18.50
  -2 -12  -8   65.09    5.70
   2 -12   8   67.29    6.20
  -2  12  -8   74.69    8.80
   2  12   8   62.19    8.40
   2  12   8   63.49    5.40
   2  12   8   61.09   25.70
  -3 -12  -8   58.99    4.40
  -3 -12  -8   60.79    5.50
  -3  12  -8   45.50    7.30
   3  12   8   80.69    8.90
   3  12   8   48.50    5.30
   3  12   8   53.39    7.30
  -4 -12  -8   -1.70    1.60
  -4 -12  -8   -0.20    1.50
   4  12   8   -1.10    2.10
   4  12   8    6.40    3.40
  -4  12  -8    0.40    2.70
  -4 -13   8    2.70    1.70
  -4 -13   8    8.40    2.20
   4  13  -8    6.40    3.20
  -3 -13   8    2.90    1.70
  -3 -13   8    5.60    2.20
   3  13  -8   -5.50    4.10
  -3  13   8    7.60    3.40
   3  13  -8    8.10    3.40
  -2 -13   8    9.10    2.80
  -2 -13   8    9.70    2.60
  -2  13   8   10.40    3.80
   2  13  -8    9.30    3.60
   2  13  -8    6.80    3.70
  -1 -13   8   14.40    3.20
  -1 -13   8    9.10    2.70
  -1 -13   8   15.70   13.90
   1  13  -8    9.40    4.40
  -1  13   8   13.50    4.90
   1  13  -8   10.30    3.30
   0 -13   8   33.20    4.40
   0  13  -8   40.90    4.70
   0  13   8   33.80    6.50
   0  13  -8   40.50    7.90
  -1 -13  -8    8.20    2.00
  -1 -13  -8   10.40    1.90
   1 -13   8    8.90    2.90
  -1  13  -8   10.60    4.60
   1  13   8    4.40    4.30
   2 -13   8  223.48   12.80
  -2 -13  -8  225.48   10.90
  -2 -13  -8  205.48   12.00
   2  13   8  207.58   15.70
  -2  13  -8  246.18   16.40
  -3 -13  -8    4.10    1.90
  -3 -13  -8    5.30    1.80
   3  13   8    2.30    3.40
  -3  13  -8    7.30    3.70
   3  13   8    4.40    5.20
  -3 -14   8    6.60    2.30
  -3 -14   8    9.60    2.40
   3  14  -8   11.40    3.80
  -3  14   8   13.80    4.40
  -2 -14   8    1.80    2.10
  -2 -14   8    3.40    1.80
   2  14  -8    8.20    5.00
   2  14  -8   10.30    3.10
  -2  14   8    7.60    3.50
  -1 -14   8    2.50    2.20
  -1 -14   8    2.60    2.10
   1  14  -8   -2.80    2.70
  -1  14   8   -1.40    2.90
   0 -14   8    1.00    1.90
   0  14   8    3.90    3.50
   0  14  -8   -0.10    3.20
   1 -14   8   -2.10    1.90
   1  14   8   -0.10    3.40
  -1  14  -8   -2.50    2.80
  -2 -14  -8    4.10    1.80
  -2 -14  -8    1.50    1.60
   2 -14   8    3.30    2.80
  -2  14  -8    6.60    3.60
   2  14   8   -0.50    3.30
  -3 -14  -8    7.70    1.70
   3  14   8    8.40    3.40
  -3  14  -8    5.70    2.90
   3  14   8    7.50    4.30
  -1 -15   8   11.50    2.60
  -1  15   8    9.70    3.60
   1  15  -8    9.30    4.00
   0 -15   8   28.80    3.80
   0  15  -8   25.50    5.90
   0  15   8   21.70    5.40
   1 -15   8    9.00    2.70
  -1  15  -8    5.00    4.10
   1  15   8   -0.50    2.90
   7   0  -9   -1.50    3.40
   7   0  -9    2.30    1.70
  -6   0   9   15.60    2.10
  -6   0   9   15.30    8.10
   6   0  -9   11.90    3.60
   6   0  -9   17.70    3.30
   5   0  -9   19.20    4.20
  -5   0   9   19.40    2.10
  -5   0   9   22.40    6.90
   5   0  -9   37.70   25.40
   5   0  -9   27.70    3.90
  -5   0   9   23.20    2.40
   4   0  -9   58.99    9.60
  -4   0   9   61.09    3.70
  -4   0   9   63.39    9.50
   4   0  -9   39.30   18.10
   4   0  -9   71.09    8.00
  -4   0   9   58.79    3.50
   3   0  -9   18.60   11.60
   3   0  -9    6.20    2.60
   3   0  -9    7.60    2.00
  -3   0   9    7.30    1.10
  -3   0   9    7.60    1.30
   2   0  -9   18.20    8.40
  -2   0   9   29.00    2.10
  -2   0   9   13.80    6.40
  -2   0   9   27.40    1.50
   1   0  -9   98.89    4.50
   1   0  -9   82.69    5.10
  -1   0   9   90.59    4.90
   0   0   9  219.88   18.30
   0   0  -9  237.38   10.50
   0   0  -9  221.38    9.90
   0   0   9  230.98   10.80
  -1   0  -9  406.66   17.30
   1   0   9  382.96   20.00
   1   0   9  391.36   34.20
   1   0   9  390.86   17.70
   2   0   9  852.21   35.00
   2   0   9  854.71   62.89
   2   0   9  771.82   35.20
  -3   0  -9   45.60    3.60
   3   0   9   48.70    3.50
   3   0   9   48.10   23.00
   3   0   9   47.40    4.30
   4   0   9  123.89    8.20
  -4   0  -9  128.39    7.10
   4   0   9  114.39   36.70
   4   0   9  120.99    7.60
   5   0   9   12.20   28.20
   6   0   9  -23.00   39.00
   7   0   9    8.50    2.40
   7  -1  -9    1.90    2.50
   7  -1  -9    5.60    2.90
   7   1  -9    5.80    2.30
  -6  -1   9   34.20    3.60
   6  -1  -9   41.80    4.50
  -6  -1   9   21.70    9.50
   6  -1  -9   49.20    5.60
   6   1  -9   44.00    6.20
   6   1  -9   42.30    4.90
  -6   1   9   28.00   13.20
   5  -1  -9  234.98   13.30
   5  -1  -9  205.08   37.10
  -5  -1   9  210.98   19.30
  -5  -1   9  211.18   10.30
   5  -1  -9  225.88   11.80
  -5  -1   9  225.68   11.10
   5   1  -9  229.78   12.30
  -5   1   9  209.58   18.40
  -5   1   9  205.88   10.00
   5   1  -9  246.28   14.20
   4  -1  -9   54.99    7.20
  -4  -1   9   62.59    9.60
  -4  -1   9   52.19    3.50
  -4  -1   9   53.59    3.40
   4  -1  -9   13.80   18.40
  -4   1   9   47.60    3.30
   4   1  -9   28.90   16.50
   4   1  -9   64.19    5.00
   4   1  -9   57.19    6.80
  -4   1   9   64.19   12.50
  -3  -1   9  380.76   16.50
   3  -1  -9  330.77   33.30
  -3  -1   9  385.66   16.80
  -3  -1   9  419.66   23.60
   3  -1  -9  393.56   17.30
   3  -1  -9  402.86   18.40
   3   1  -9  390.66   17.60
  -3   1   9  401.36   16.70
   3   1  -9  348.47   34.10
   3   1  -9  408.16   19.00
  -2  -1   9  148.09    6.70
  -2  -1   9  161.18    7.30
   2  -1  -9  164.08    8.50
   2   1  -9  143.99   10.00
  -2   1   9  153.78    7.20
   2   1  -9  145.19   16.00
  -1  -1   9  212.48    9.40
  -1  -1   9  232.38   10.20
   1  -1  -9  228.58    9.70
   1  -1  -9  223.68   10.30
   1   1  -9  208.78   10.50
  -1   1   9  240.68   17.40
   1   1  -9  224.18    9.80
  -1   1   9  229.88   10.40
   1   1  -9  228.58   10.40
   0  -1   9  693.23   30.40
   0  -1   9  740.43   39.50
   0  -1  -9  757.92   30.90
   0  -1   9  788.22   31.40
   0   1   9  773.12   38.30
   0   1  -9  767.02   31.60
   0   1  -9  712.83   36.40
   0   1   9  764.02   31.60
   1  -1   9  172.08    8.60
  -1  -1  -9  203.98    8.90
   1  -1   9  197.68    9.50
   1  -1   9  153.78   24.10
   1   1   9  198.48    9.70
   1   1   9  172.18   22.30
  -1   1  -9  183.28    9.40
  -2  -1  -9 1623.94   73.79
   2  -1   9 1737.93   98.49
  -2  -1  -9 1538.05   69.49
  -2   1  -9 1725.33   69.09
   2   1   9 1788.22   69.79
   2   1   9 1727.73   98.69
  -3  -1  -9 1000.30   41.20
  -3  -1  -9  896.41   47.30
   3  -1   9 1033.00   41.70
   3  -1   9 1090.39   81.19
   3   1   9 1003.80   42.00
   3   1   9 1006.60   41.40
   3   1   9 1000.60   79.09
  -3   1  -9 1031.80   41.60
   3   1   9  896.01   41.30
   4  -1   9    2.60    2.20
   4  -1   9  -33.20   19.80
  -4  -1  -9   11.80    4.90
   4   1   9    7.10    2.20
  -4   1  -9    3.60    1.40
   4   1   9   29.40   23.80
   4   1   9    3.40    2.80
  -5  -1  -9  458.25   21.40
   5  -1   9  456.45   22.20
   5  -1   9  509.95   77.39
   5   1   9  471.15   22.90
   5   1   9  434.66   70.29
   6  -1   9   53.79   46.40
   6  -1   9   80.69    6.50
  -6  -1  -9   69.49    5.60
   6   1   9    6.40   42.50
  -6   1  -9   68.39    5.10
   6   1   9   81.59    7.20
   7  -1   9   31.90    4.00
   7   1   9   18.80    3.50
   7  -2  -9   19.40    3.40
   7  -2  -9   24.00    2.90
   7   2  -9   22.70    3.60
   7   2  -9   24.00    4.40
  -6  -2   9   85.69    5.10
   6  -2  -9   90.69    6.30
   6  -2  -9   81.99    7.10
   6   2  -9   83.29    8.50
   6   2  -9   86.29    7.00
  -5  -2   9   95.59    5.70
  -5  -2   9  101.99    5.60
   5  -2  -9  100.69    6.50
  -5  -2   9   80.69   12.50
   5  -2  -9  100.59    7.70
   5   2  -9   64.19   29.10
   5   2  -9  100.49    7.30
  -5   2   9   83.19   11.80
   5   2  -9  101.79    9.30
   4  -2  -9   10.90   18.20
  -4  -2   9   15.00    1.90
  -4  -2   9   12.50    1.80
   4  -2  -9   13.70    4.20
  -4  -2   9   19.80    6.20
   4   2  -9   12.90    2.90
   4   2  -9  -11.80   15.30
  -4   2   9   13.20    2.00
   4   2  -9   11.60    3.80
  -3  -2   9  262.97   11.80
   3  -2  -9  255.07   11.90
  -3  -2   9  254.17   11.40
  -3  -2   9  274.27   18.40
   3  -2  -9  267.17   13.10
   3   2  -9  266.57   13.80
   3   2  -9  268.97   12.60
   3   2  -9  267.17   28.20
  -3   2   9  238.08   11.50
   2  -2  -9   44.00    3.00
  -2  -2   9   43.30    6.70
  -2  -2   9   43.80    2.50
  -2  -2   9   47.70    3.00
   2  -2  -9   43.40    3.80
  -2   2   9   35.60    3.00
   2   2  -9   46.60    3.40
   2   2  -9   57.79    5.90
   2   2  -9   59.79   11.10
  -1  -2   9   66.79    3.90
   1  -2  -9   69.19    4.10
  -1  -2   9   67.79    3.30
   1  -2  -9   67.79    3.40
  -1   2   9   70.79   15.20
   1   2  -9   56.99    4.30
  -1   2   9   63.79    4.20
   1   2  -9   64.49    4.50
   1   2  -9   67.09    3.60
   0  -2  -9 2703.53  107.89
   0  -2  -9 2678.33  107.99
   0  -2   9 2728.63  108.49
   0  -2   9 2622.34  107.69
   0   2   9 2772.52  108.99
   0   2  -9 2756.62  109.19
   0   2  -9 2751.02  107.39
   0   2  -9 2501.15  118.29
   1  -2   9   84.89    4.70
   1  -2   9   86.89   20.20
  -1  -2  -9   89.59    4.70
  -1  -2  -9   80.19   11.80
   1  -2   9   79.19    5.20
   1   2   9   88.39    5.80
  -1   2  -9   84.29    5.70
  -2  -2  -9  339.07   15.10
   2  -2   9  329.27   15.40
  -2  -2  -9  338.67   20.90
   2  -2   9  336.37   41.10
   2  -2   9  328.57   14.90
  -2   2  -9  351.76   16.10
   2   2   9  355.76   16.50
   2   2   9  326.77   37.40
   3  -2   9  149.29    8.10
  -3  -2  -9  152.58   13.00
  -3  -2  -9  157.38    8.00
   3  -2   9  159.68   36.90
  -3   2  -9  153.18    8.40
   3   2   9  132.59    8.30
   3   2   9  182.38   38.40
   3   2   9  157.98    8.50
   3   2   9  152.58    8.90
   4  -2   9   50.49   26.30
  -4  -2  -9   26.50    6.10
   4  -2   9   27.20    3.80
  -4  -2  -9   35.80    3.60
   4   2   9   20.30    3.50
  -4   2  -9   31.30    3.20
   4   2   9    4.10   22.50
   4   2   9   23.70    3.80
   5  -2   9   83.09   41.20
  -5  -2  -9   84.89    6.20
   5  -2   9   86.59    6.40
   5   2   9   86.29    7.80
   5   2   9   56.99   38.20
   5   2   9   85.09    6.80
  -5   2  -9   79.09    5.40
   6  -2   9   51.09   82.99
  -6  -2  -9   61.19    5.10
   6  -2   9   68.29    5.30
   6   2   9   47.10   58.99
  -6   2  -9   52.59    4.40
   6   2   9   60.69    6.70
  -7  -2  -9   29.10    3.50
   7   2   9   38.70    4.50
   7  -3  -9   42.20    4.50
   7  -3  -9   54.49    3.90
   7   3  -9   51.49    5.00
   7   3  -9   40.10    5.70
  -6  -3   9    9.80    8.40
  -6  -3   9    4.10    1.60
   6  -3  -9    4.20    2.50
   6  -3  -9    4.40    1.80
  -6  -3   9    5.40    1.70
   6   3  -9    4.10    3.50
   6   3  -9    3.40    2.50
   5  -3  -9   18.90    2.90
   5  -3  -9   20.90    4.10
  -5  -3   9   18.20    7.10
  -5  -3   9   16.40    2.50
  -5  -3   9   20.40    2.40
   5   3  -9   15.40    4.60
   5   3  -9   18.90    3.80
  -5   3   9   24.90    6.50
   5   3  -9   77.59   29.20
  -4  -3   9    1.90    1.10
  -4  -3   9    1.90    4.30
   4  -3  -9    2.40    2.20
  -4  -3   9    3.00    1.20
   4  -3  -9    3.20    1.80
   4   3  -9    3.10    2.10
   4   3  -9    1.10   14.40
   4   3  -9    1.40    3.00
  -3  -3   9   42.90    3.30
   3  -3  -9   45.70    3.30
  -3  -3   9   45.80    3.00
   3  -3  -9   46.30    4.30
  -3  -3   9   48.50    8.30
   3   3  -9   46.60    4.00
  -3   3   9   45.50    3.20
   3   3  -9   41.90    5.30
   3   3  -9   41.70   16.00
   2  -3  -9   96.19    5.80
  -2  -3   9   95.99    4.80
   2  -3  -9   93.79    4.90
  -2  -3   9  101.49   10.10
  -2  -3   9   98.59    5.30
   2   3  -9  110.89   14.50
   2   3  -9   92.69    6.50
   2   3  -9   99.89    5.50
   2   3  -9   92.79    5.90
  -2   3   9   99.09    5.60
  -1  -3   9   51.39    6.70
  -1  -3   9   49.20    2.80
   1  -3  -9   49.90    2.80
   1  -3  -9   49.90    3.40
  -1  -3   9   48.90    3.30
   1   3  -9   40.20   10.90
   1   3  -9   48.50    4.30
   1   3  -9   49.20    3.00
  -1   3   9   52.79    3.90
   1   3  -9   49.40    3.90
   0  -3  -9  738.73   30.60
   0  -3   9  776.22   33.40
   0  -3  -9  764.02   30.50
   0  -3   9  741.93   30.30
   0  -3   9  749.73   31.00
   0   3  -9  637.14   30.30
   0   3   9  741.73   31.70
   0   3  -9  761.82   29.90
   0   3  -9  741.83   32.00
   1  -3   9  406.86   18.10
  -1  -3  -9  388.46   17.50
   1  -3   9  362.76   37.40
   1  -3   9  393.96   17.30
   1  -3   9  400.06   17.90
  -1  -3  -9  425.66   25.60
   1   3   9  421.26   18.90
   1   3   9  396.66   32.10
  -1   3  -9  407.36   18.70
   2  -3   9   74.09    4.10
  -2  -3  -9   70.99    4.70
  -2  -3  -9   75.59    9.80
   2  -3   9   73.49    4.80
   2  -3   9   86.19   26.90
   2  -3   9   78.19    5.20
   2   3   9   78.59    6.10
   2   3   9  109.59   26.70
  -2   3  -9   67.39    5.50
   3  -3   9   64.89    4.30
   3  -3   9   88.69   29.30
  -3  -3  -9   65.29    9.40
  -3  -3  -9   63.89    4.70
   3   3   9   67.09    5.50
   3   3   9   61.49    5.50
  -3   3  -9   65.29    5.20
   3   3   9   70.09   24.20
  -4  -3  -9    7.60    2.10
   4  -3   9    7.80    2.10
  -4  -3  -9    1.20    4.20
   4  -3   9   25.50   27.60
   4   3   9    6.60    2.70
   4   3   9    5.60    2.60
  -4   3  -9    9.90    2.20
   4   3   9    6.00   20.70
   5  -3   9  149.88   55.59
  -5  -3  -9  123.89   15.80
  -5  -3  -9   95.09    6.70
   5  -3   9   88.09    6.10
  -5   3  -9   84.89    5.80
   5   3   9  124.69   48.90
   5   3   9   85.69    7.30
   5   3   9   87.99    8.10
   6  -3   9   57.99   45.50
  -6  -3  -9    2.20    1.70
   6   3   9   -0.80    3.20
   6   3   9  -47.50   34.90
  -6   3  -9    2.30    1.70
   6   3   9    3.50    3.00
  -7  -3  -9   14.80    2.60
   7   3   9   15.30    3.50
   7  -4  -9    5.30    2.50
   7  -4  -9    7.30    1.80
  -7  -4   9   -2.10    2.30
   7   4  -9    4.80    2.10
   7   4  -9    4.70    3.20
  -6  -4   9    8.30    2.30
  -6  -4   9   11.90    2.20
   6  -4  -9   15.40    3.30
  -6  -4   9    6.40    8.40
   6  -4  -9    9.90    2.00
   6   4  -9   17.60    3.70
   6   4  -9    8.70    4.40
  -5  -4   9   77.69    5.40
   5  -4  -9   70.29    6.10
  -5  -4   9   56.19   15.10
   5  -4  -9   69.69    4.90
  -5  -4   9   72.49    4.80
  -5   4   9   71.89   11.50
   5   4  -9   82.19    8.90
   5   4  -9  109.59   36.40
   5   4  -9   78.79    6.50
  -4  -4   9   52.49    4.10
  -4  -4   9   45.50    9.90
  -4  -4   9   50.09    3.60
   4  -4  -9   48.40    5.00
   4  -4  -9   50.19    3.80
   4   4  -9   28.10   19.40
   4   4  -9   47.80    4.90
   4   4  -9   42.40    6.30
  -3  -4   9  329.77   22.20
   3  -4  -9  329.27   15.20
  -3  -4   9  312.67   14.60
  -3  -4   9  312.77   14.00
   3  -4  -9  310.77   14.00
   3   4  -9  328.57   15.20
   3   4  -9  292.67   33.70
   3   4  -9  325.47   16.70
  -3   4   9  323.17   14.60
  -2  -4   9  402.56   17.70
   2  -4  -9  410.56   16.90
   2  -4  -9  401.26   17.80
  -2  -4   9  400.56   23.40
  -2  -4   9  394.46   17.00
   2   4  -9  366.76   34.40
  -2   4   9  404.76   18.10
   2   4  -9  394.76   18.70
   2   4  -9  405.16   17.60
   2   4  -9  405.06   18.70
  -1  -4   9 1497.85   63.59
   1  -4  -9 1469.95   58.49
  -1  -4   9 1402.06   58.69
   1   4  -9 1386.76   57.99
   1   4  -9 1455.95   60.09
  -1   4   9 1468.35   59.49
   1   4  -9 1375.16   58.89
   0  -4  -9 2038.90   79.09
   0  -4   9 1989.50   79.49
   0  -4   9 2046.50   78.79
   0  -4  -9 1874.91   78.09
   0  -4   9 1867.11   84.29
   0   4   9 1967.40   80.49
   0   4  -9 1997.30   80.79
   0   4  -9 1848.12   79.59
   1  -4   9 1645.64   72.29
   1  -4   9 1757.62   71.39
  -1  -4  -9 1825.02   82.09
  -1  -4  -9 1775.92   71.69
   1  -4   9 1776.42   72.09
   1   4   9 1806.82   73.39
  -1   4  -9 1731.43   72.99
   2  -4   9   24.60    3.20
   2  -4   9   20.50    2.70
   2  -4   9    7.20   16.50
  -2  -4  -9   22.30    6.80
  -2  -4  -9   21.90    2.60
   2   4   9    9.50   10.30
   2   4   9   28.80    4.30
  -2   4  -9   29.90    3.90
  -3  -4  -9   93.59    6.10
  -3  -4  -9   89.59   11.70
   3  -4   9   85.89    4.90
   3  -4   9  123.29   49.99
   3   4   9   90.59    7.20
   3   4   9   99.19    7.10
   3   4   9   83.89   44.80
  -3   4  -9   97.69    7.00
  -4  -4  -9   47.20   10.00
   4  -4   9   41.30    3.40
  -4  -4  -9   41.90    4.20
   4  -4   9   47.90   32.20
   4   4   9   40.00    5.60
  -4   4  -9   34.20    4.00
   4   4   9   42.20   29.40
   4   4   9   42.80    8.40
   5  -4   9   11.40   35.90
  -5  -4  -9   11.10    2.60
  -5  -4  -9   22.80    9.50
   5   4   9   14.50    4.20
   5   4   9  -19.80   26.60
   5   4   9   10.60    3.50
  -5   4  -9   11.00    2.30
  -6  -4  -9   26.50    3.80
   6  -4   9  -39.70   36.40
   6   4   9  125.69   55.79
   6   4   9   38.10    5.20
   6   4   9   39.30    5.90
  -7  -4  -9   66.39    5.20
  -7  -4  -9   76.99    5.70
   7   4   9   87.39    7.00
  -7  -5   9   -1.90    2.10
   7   5  -9   -2.30    3.10
   7   5  -9    1.00    1.80
   6  -5  -9   13.70    2.90
  -6  -5   9   12.10    2.20
  -6  -5   9   11.10    2.30
   6  -5  -9    7.70    1.80
   6   5  -9   11.60    3.20
   6   5  -9   12.20    4.60
  -5  -5   9   51.89    4.50
   5  -5  -9   44.40    4.90
  -5  -5   9   55.29    4.20
  -5  -5   9   45.80   10.70
   5  -5  -9   50.99    3.80
   5   5  -9   56.19    5.70
  -5   5   9   55.09    9.90
   5   5  -9   17.50   34.50
   5   5  -9   62.49    8.10
   4  -5  -9    3.70    1.30
   4  -5  -9    5.80    2.10
  -4  -5   9    6.80    1.80
  -4  -5   9    5.90    1.60
  -4  -5   9   -1.40    3.80
   4   5  -9    4.60    2.40
   4   5  -9    5.80    3.90
   4   5  -9    8.90   21.50
  -3  -5   9   50.59    3.50
  -3  -5   9   47.10    3.90
   3  -5  -9   50.59    3.20
   3  -5  -9   46.50    4.20
  -3  -5   9   39.40    8.10
   3   5  -9   51.39   17.50
   3   5  -9   47.50    4.40
   3   5  -9   47.10    4.30
   3   5  -9   53.09    6.10
  -3   5   9   47.70    4.20
  -2  -5   9  144.39    7.60
   2  -5  -9  144.89    7.60
   2  -5  -9  137.09    6.70
  -2  -5   9  144.29   12.80
  -2  -5   9  143.19    7.00
   2   5  -9  145.09    8.90
   2   5  -9  151.98   18.70
  -2   5   9  152.28    8.40
   2   5  -9  133.29    8.60
   2   5  -9  141.99    7.40
   1  -5  -9  258.67   11.70
  -1  -5   9  264.47   16.70
   1  -5  -9  247.98   11.00
  -1  -5   9  253.07   11.30
  -1  -5   9  244.68   11.90
   1   5  -9  239.28   11.10
   1   5  -9  265.27   13.70
  -1   5   9  265.97   13.10
   0  -5  -9  116.09    6.10
   0  -5  -9  112.49    5.20
   0  -5   9  125.59    5.90
   0  -5   9  121.79    9.30
   0  -5   9  120.09    6.60
   0  -5  -9  103.09   13.70
   0   5  -9  102.89    6.00
   0   5  -9  111.69    7.80
   0   5   9  113.19    7.70
   1  -5   9   79.39    5.30
  -1  -5  -9   88.79   11.80
  -1  -5  -9   77.39    4.90
   1  -5   9   77.69    4.90
   1  -5   9   77.79    6.10
  -1   5  -9   73.59    6.30
   1   5   9   77.79    6.60
  -2  -5  -9   67.69    4.90
   2  -5   9   92.89   28.30
   2  -5   9   70.89    5.20
  -2  -5  -9   77.49   11.20
   2  -5   9   65.09    6.30
   2   5   9   78.49    6.80
  -2   5  -9   76.19    6.20
   2   5   9   56.69   15.90
   3  -5   9  100.39   35.10
  -3  -5  -9   69.29   12.10
  -3  -5  -9   83.29    5.80
   3   5   9   75.89    6.60
   3   5   9   76.49    6.90
  -3   5  -9   74.99    6.60
   3   5   9  106.89   31.00
  -4  -5  -9  135.79    8.60
  -4  -5  -9  133.69   16.50
   4  -5   9  116.69   37.70
   4   5   9   94.69   38.30
  -4   5  -9  125.59    8.60
   4   5   9  134.99    9.80
   4   5   9  137.39    9.70
  -5  -5  -9   93.99    7.20
  -5  -5  -9   94.99   17.60
   5  -5   9   24.20   47.00
   5   5   9   90.29    8.10
  -5   5  -9   92.59    6.40
   5   5   9  106.79    8.90
   5   5   9  102.09   45.30
  -6  -5  -9    0.50    1.50
   6   5   9   10.20    3.50
   6   5   9    2.80    3.00
  -6  -6   9   34.60    3.30
   6  -6  -9   27.50    3.60
  -6  -6   9   34.80    3.70
   6  -6  -9   31.20    2.90
   6   6  -9   32.00    6.10
   6   6  -9   34.90    4.50
   5  -6  -9   92.49    5.60
   5  -6  -9  100.79    6.90
  -5  -6   9  104.59    6.30
  -5  -6   9  102.09    7.00
  -5  -6   9  102.89   15.00
   5   6  -9  107.99    7.80
   5   6  -9  118.09   10.50
  -4  -6   9  129.79    7.20
   4  -6  -9  135.59    8.10
   4  -6  -9  126.69    6.70
  -4  -6   9  129.39    8.00
  -4  -6   9  115.89   15.10
   4   6  -9  130.99   32.70
   4   6  -9  137.99    8.50
   4   6  -9  140.19   10.80
   3  -6  -9  356.46   18.60
  -3  -6   9  336.77   15.30
  -3  -6   9  338.17   16.30
  -3  -6   9  361.36   24.70
   3  -6  -9  318.77   14.60
   3   6  -9  345.97   16.10
   3   6  -9  359.86   18.10
   3   6  -9  324.17   38.00
   3   6  -9  307.27   16.70
  -3   6   9  355.66   16.70
   2  -6  -9   68.59    4.70
  -2  -6   9   68.19   10.00
  -2  -6   9   73.29    4.30
  -2  -6   9   79.19    5.20
  -2   6   9   75.49    6.00
   2   6  -9   60.49    6.20
   2   6  -9   70.49    4.60
   2   6  -9   65.59   14.60
   2   6  -9   71.19    6.10
   1  -6  -9  483.35   20.10
   1  -6  -9  418.96   19.40
  -1  -6   9  469.75   21.10
  -1  -6   9  509.75   27.10
  -1  -6   9  488.65   20.30
  -1   6   9  503.15   22.70
   1   6  -9  472.75   21.40
   1   6  -9  466.75   19.90
   1   6  -9  488.45   23.20
   0  -6   9 2421.86  100.39
   0  -6  -9 2340.97   95.69
   0  -6  -9 2273.07  110.09
   0  -6  -9 2340.37   94.19
   0  -6   9 2427.76   94.99
   0   6  -9 2194.98   95.09
   0   6  -9 2417.86   98.09
   0   6   9 2387.66   97.59
  -1  -6  -9  124.29    6.80
  -1  -6  -9  123.79    5.90
  -1  -6  -9  133.09   15.40
   1  -6   9  116.49    8.80
   1  -6   9  107.39    7.40
   1  -6   9  127.29    6.80
   1   6   9  110.59    8.50
  -1   6  -9  109.39    8.30
  -2  -6  -9  614.14   39.90
   2  -6   9  676.63   28.90
  -2  -6  -9  649.43   29.10
   2   6   9  702.33   57.79
  -2   6  -9  668.63   30.60
   2   6   9  662.53   31.20
  -3  -6  -9   78.19   13.70
  -3  -6  -9  109.19    7.20
  -3   6  -9   98.59    8.10
   3   6   9  162.38   42.80
   3   6   9  107.89    8.50
   3   6   9  104.79    8.10
  -4  -6  -9  119.89    8.50
  -4  -6  -9  139.39   17.80
   4   6   9  139.39   40.40
   4   6   9  129.69    9.80
   4   6   9  125.69    9.60
  -4   6  -9  121.29    8.80
  -5  -6  -9    8.80    3.10
  -5  -6  -9   10.70    9.50
   5   6   9   13.20   35.60
  -5   6  -9    9.80    2.50
   5   6   9    9.30    3.70
  -6  -6  -9   17.00    3.10
  -6  -6  -9   16.90    3.20
   6   6   9    8.20    3.90
   6   6   9    8.90    3.90
  -6  -7   9   19.00    2.80
  -6  -7   9   17.70    3.00
   6   7  -9   16.50    4.60
   6   7  -9   20.90    3.60
  -5  -7   9   14.50    2.50
  -5  -7   9   15.40    2.90
   5  -7  -9   13.10    3.00
  -5  -7   9   15.80    8.00
   5   7  -9   24.00    4.30
   5   7  -9   16.30    4.80
  -4  -7   9    7.40    7.90
  -4  -7   9   13.70    2.70
  -4  -7   9   15.60    2.60
   4  -7  -9   12.90    2.80
   4   7  -9   13.20    4.50
   4   7  -9   -7.60   28.30
  -4   7   9   14.20    3.00
   4   7  -9   13.10    3.10
  -3  -7   9   78.19    4.90
  -3  -7   9   69.49    5.60
   3  -7  -9   76.59    5.40
  -3  -7   9   65.29   11.30
   3   7  -9   65.99    6.30
   3   7  -9   76.19    5.40
   3   7  -9   73.49    7.40
  -3   7   9   72.69    6.00
  -2  -7   9   48.20    9.00
  -2  -7   9   51.39    3.60
  -2  -7   9   41.90    5.60
   2   7  -9   38.70    5.50
   2   7  -9   41.30    3.50
   2   7  -9   42.20    5.20
  -2   7   9   51.49    5.20
  -1  -7   9  358.26   22.10
   1  -7  -9  335.77   14.40
   1  -7  -9  282.77   13.80
  -1  -7   9  321.47   15.70
   1   7  -9  357.66   18.20
   1   7  -9  339.67   16.00
  -1   7   9  349.07   17.50
   1   7  -9  324.47   14.00
   0  -7   9   -2.30    2.10
   0  -7  -9    1.70    1.10
   0  -7   9   -0.30    1.00
   0  -7   9    1.50    1.40
   0  -7  -9   -0.30    3.00
   0   7  -9    2.10    1.70
   0   7   9    0.40    2.20
   0   7  -9    0.10    2.10
  -1  -7  -9  127.09    6.20
  -1  -7  -9  128.19   17.00
   1  -7   9  124.69    7.60
   1  -7   9  119.19    7.10
   1  -7   9  130.69   10.60
  -1  -7  -9  127.39    7.30
  -1   7  -9  110.19    6.20
   1   7   9  126.79    9.70
  -1   7  -9  131.99    9.70
   2  -7   9  145.19    8.80
  -2  -7  -9  134.19    8.90
  -2  -7  -9  152.48    7.60
  -2  -7  -9  146.99   18.00
   2   7   9  152.48   11.10
   2   7   9  145.59   29.60
  -2   7  -9  151.08   10.50
   2   7   9  148.39    9.20
  -3  -7  -9   82.39    6.40
  -3  -7  -9   73.09   13.80
  -3  -7  -9   80.39    5.40
   3   7   9   76.39    7.10
  -3   7  -9   65.19    7.10
   3   7   9   55.29   28.30
  -4  -7  -9  250.57   12.30
  -4  -7  -9  238.88   13.60
  -4  -7  -9  230.78   25.10
  -4   7  -9  228.58   14.00
   4   7   9  232.38   14.30
   4   7   9  230.88   14.50
   4   7   9  165.68   43.50
  -5  -7  -9    5.90    2.50
  -5  -7  -9    7.60    2.80
  -5  -7  -9   23.10   11.60
   5   7   9    9.60    4.00
   5   7   9    3.80    3.30
  -5   7  -9    6.30    2.20
  -6  -7  -9   16.60    2.90
  -6  -7  -9   16.60    3.10
   6   7   9   13.30    3.90
   6   7   9    3.70    4.70
  -6  -8   9    8.30    1.80
  -6  -8   9    2.50    1.90
   6   8  -9    5.00    2.20
   6   8  -9    2.60    4.00
  -5  -8   9   17.00    8.60
  -5  -8   9    2.00    1.90
  -5  -8   9    3.60    1.70
   5   8  -9    7.10    2.40
   5   8  -9    0.10    3.20
  -4  -8   9   70.89    5.10
  -4  -8   9   74.29    6.20
  -4  -8   9   50.29   12.20
   4   8  -9   68.09    5.50
   4   8  -9   90.79   41.00
   4   8  -9   71.99    8.40
  -4   8   9   66.49    5.80
  -3  -8   9   49.10    4.80
  -3  -8   9   37.80   10.30
  -3  -8   9   42.40    3.70
  -3   8   9   34.30    4.90
   3   8  -9   41.20    3.90
   3   8  -9   48.70    6.70
   3   8  -9   32.50   19.40
   3   8  -9   38.20    5.00
  -2  -8   9   37.70    4.10
  -2  -8   9   26.20    7.50
  -2  -8   9   33.40    3.10
   2   8  -9   34.60    5.30
   2   8  -9   30.70    2.80
   2   8  -9   28.20    5.40
  -1  -8   9   20.40    3.00
  -1  -8   9   20.90    2.60
   1  -8  -9   14.90    1.70
  -1  -8   9   19.00    6.20
   1   8  -9   18.30    3.50
  -1   8   9   17.60    4.30
   1   8  -9   23.40    4.80
   0  -8  -9  147.09   19.20
   0  -8  -9  147.39    7.10
   0  -8  -9  154.78    8.10
   0  -8   9  155.58   13.60
   0  -8   9  155.08    8.90
   0   8  -9  143.39    8.40
   0   8  -9  156.88   11.70
   0   8   9  168.78   11.50
  -1  -8  -9   79.79    5.50
   1  -8   9   76.69    5.70
   1  -8   9   74.99    9.50
  -1  -8  -9   74.59   14.60
  -1  -8  -9   77.79    4.40
   1  -8   9   80.29    6.30
   1   8   9   82.29    8.50
  -1   8  -9   64.89    4.70
  -1   8  -9   88.99    8.60
  -2  -8  -9   77.29    4.80
   2  -8   9   67.39    5.90
  -2  -8  -9   73.99    5.80
  -2  -8  -9   70.79   16.10
   2   8   9   70.79    8.00
   2   8   9   74.29    6.40
   2   8   9   47.10   19.90
  -2   8  -9   68.59    7.80
  -3  -8  -9   69.89   16.10
  -3  -8  -9   82.69    6.70
  -3  -8  -9   79.99    5.30
   3   8   9   62.29    7.60
  -3   8  -9   67.59    7.50
   3   8   9   72.09    7.10
  -4  -8  -9    2.80    6.60
  -4  -8  -9    5.20    2.50
  -4  -8  -9    3.20    1.70
   4   8   9    9.70    3.60
   4   8   9    7.60    3.60
  -4   8  -9    2.90    2.40
   4   8   9    3.80   35.60
   4   8   9   -2.70    3.00
  -5  -8  -9   19.40    3.10
  -5  -8  -9   18.80    3.50
  -5  -8  -9   -1.90   13.90
   5   8   9   22.10    5.00
   5   8   9  135.59   58.89
   5   8   9   24.60    5.00
  -5   8  -9   16.10    3.10
  -6  -8  -9   10.20    2.70
  -6  -8  -9   13.60    2.80
   6   8   9   21.00    4.40
   6   8   9   18.80    4.40
  -6  -9   9   19.60    2.60
  -6  -9   9   14.60    2.90
   6   9  -9   20.30    3.10
  -5  -9   9   70.19    5.10
  -5  -9   9   64.89    5.90
   5   9  -9   68.69    5.40
   5   9  -9   63.79    8.40
  -4  -9   9   45.40    4.10
  -4  -9   9   35.20    8.90
  -4  -9   9   49.10    5.30
   4   9  -9  -52.29   47.30
  -4   9   9   39.60    5.60
   4   9  -9   54.29    7.90
   4   9  -9   45.20    4.30
  -3  -9   9  301.47   15.20
  -3  -9   9  275.47   13.20
  -3  -9   9  257.97   25.40
  -3   9   9  250.47   15.40
   3   9  -9  244.18   15.40
   3   9  -9  313.97   45.20
   3   9  -9  277.77   16.20
   3   9  -9  263.67   12.90
  -2  -9   9  166.18    9.70
  -2  -9   9  153.28    8.20
  -2  -9   9  139.79   16.60
   2   9  -9  136.59   11.20
  -2   9   9  150.68   10.80
   2   9  -9  150.78   10.40
   2   9  -9  139.99    7.30
  -1  -9   9  130.29    8.40
  -1  -9   9  131.99    7.40
  -1  -9   9  117.89   13.90
  -1   9   9  137.59   10.60
   1   9  -9  134.99   11.00
   0  -9   9   95.99    6.70
   0  -9  -9   88.79    5.60
   0  -9   9   88.39    5.90
   0  -9  -9   86.99    4.80
   0   9   9  104.79    9.80
   0   9  -9   85.69    6.10
   0   9  -9   99.79    9.50
   1  -9   9  291.77   13.70
  -1  -9  -9  268.17   28.00
   1  -9   9  251.07   20.20
   1  -9   9  253.97   13.70
  -1  -9  -9  266.47   12.20
  -1  -9  -9  272.87   13.60
   1   9   9  272.07   17.10
  -1   9  -9  308.47   17.90
  -1   9  -9  242.18   12.50
  -2  -9  -9   47.30   13.10
  -2  -9  -9   60.89    4.10
  -2  -9  -9   51.59    5.10
   2  -9   9   55.59    5.50
   2   9   9   30.80   15.30
  -2   9  -9   53.59    7.40
   2   9   9   52.39    7.60
   2   9   9   48.70    5.50
  -3  -9  -9  143.19    9.30
  -3  -9  -9  144.59    7.80
  -3  -9  -9  113.09   19.70
  -3   9  -9  125.59   10.70
   3   9   9  141.69   11.60
   3   9   9   75.49   27.90
   3   9   9  139.09    9.80
  -4  -9  -9   43.10   14.60
  -4  -9  -9   67.39    6.50
  -4  -9  -9   63.89    5.10
   4   9   9   75.39   35.90
   4   9   9   59.09    7.90
   4   9   9   73.09    7.20
  -5  -9  -9   96.29    7.50
  -5  -9  -9   95.69    6.30
   5   9   9   99.59    9.20
  -5   9  -9   77.49    6.50
   5   9   9  112.49    8.90
  -5 -10   9    4.70    1.70
  -5 -10   9    0.20    1.70
   5  10  -9   -0.60    3.60
   5  10  -9   -1.20    1.50
  -4 -10   9   15.80    3.80
  -4 -10   9   18.00    8.90
  -4 -10   9   13.00    2.40
   4  10  -9   13.40    2.40
  -4  10   9   22.90    4.30
   4  10  -9   15.60    5.10
  -3 -10   9   77.69   15.30
  -3 -10   9  113.69    6.90
  -3 -10   9  116.59    8.30
   3  10  -9   92.69    8.90
   3  10  -9  116.89    6.40
   3  10  -9  163.58   40.50
   3  10  -9  128.49   10.00
  -3  10   9  109.89    9.30
  -2 -10   9    4.10    1.80
  -2 -10   9    5.70    5.80
  -2 -10   9    3.20    1.80
  -2  10   9    4.00    3.20
   2  10  -9    3.60    3.10
   2  10  -9    4.00    2.90
  -1 -10   9  190.58   11.60
  -1 -10   9  212.48   10.70
  -1 -10   9  196.88   19.80
   1  10  -9  201.28   12.00
  -1  10   9  220.18   15.00
   1  10  -9  215.28   14.80
   0 -10   9   59.19    5.40
   0 -10   9   68.29   11.00
   0 -10   9   70.49    5.40
   0 -10  -9   56.49    3.80
   0 -10  -9   67.49    4.60
   0  10  -9   58.39    5.60
   0  10  -9   74.89    9.20
   0  10   9   60.49    8.50
  -1 -10  -9    6.80    9.30
   1 -10   9   25.00    3.80
  -1 -10  -9   23.10    3.40
  -1 -10  -9   18.20    2.30
   1 -10   9   21.80    3.40
   1  10   9   23.10    6.10
   1  10   9   22.50    3.60
  -1  10  -9   23.90    5.80
  -2 -10  -9   18.20    2.50
  -2 -10  -9   14.20    2.90
   2 -10   9   17.10    3.60
  -2 -10  -9   -3.20    7.60
   2  10   9   13.90   21.30
   2  10   9   14.90    3.40
   2  10   9   15.50    4.70
  -2  10  -9   15.20    5.20
  -3 -10  -9    4.20    2.20
  -3 -10  -9   19.60   10.10
  -3 -10  -9    5.40    1.80
   3  10   9   34.40   18.90
  -3  10  -9    2.70    3.30
   3  10   9    2.20    3.00
   3  10   9    4.40    2.60
  -4 -10  -9    9.00    2.80
  -4 -10  -9    6.80   11.30
  -4 -10  -9   12.80    2.50
   4  10   9   15.20    4.00
  -4  10  -9    7.60    3.60
   4  10   9  -10.10   32.80
   4  10   9    8.90    4.50
  -5 -10  -9   22.10    3.00
  -5 -10  -9   12.50    2.90
  -5  10  -9   14.40    3.40
   5  10   9   20.40    4.90
   5  10   9   16.60    3.60
  -5 -11   9    1.80    1.90
  -5 -11   9    4.20    1.60
   5  11  -9    0.30    2.80
  -4 -11   9    9.60    2.30
  -4 -11   9    5.40    2.60
  -4  11   9    9.20    3.90
   4  11  -9   10.90    4.30
  -3 -11   9   42.80    4.10
  -3 -11   9   36.20    4.80
  -3 -11   9   45.40   10.90
   3  11  -9   -2.20   33.20
  -3  11   9   35.40    6.20
   3  11  -9   45.50    6.60
   3  11  -9   27.00    5.60
  -2 -11   9   10.90    2.80
  -2 -11   9   12.20    2.70
  -2 -11   9    2.60    6.60
  -2  11   9   14.20    4.40
   2  11  -9   12.80    4.60
   2  11  -9   27.50   18.70
   2  11  -9   11.20    3.50
  -1 -11   9    5.80    2.10
  -1 -11   9    3.30    1.50
  -1 -11   9   13.00    8.00
   1  11  -9   10.30    4.60
   1  11  -9    7.80    2.90
  -1  11   9    3.00    3.10
   0 -11   9  183.28   11.20
   0 -11   9  199.48   10.80
   0 -11   9  189.28   20.90
   0 -11  -9  182.98    9.20
   0  11  -9  190.98   10.70
   0  11  -9  201.78   15.20
   0  11   9  184.08    9.90
   0  11   9  240.28   16.70
  -1 -11  -9   85.39   19.70
  -1 -11  -9   98.09    5.70
  -1 -11  -9   95.99    6.80
   1 -11   9  107.89    7.50
   1  11   9  106.39   11.00
   1  11   9   91.39    6.60
  -1  11  -9  118.69   11.50
  -2 -11  -9   62.29    4.50
  -2 -11  -9   64.99    5.60
   2 -11   9   58.49    6.10
  -2 -11  -9   60.69   17.00
   2  11   9   61.19    5.70
   2  11   9   60.79    8.50
  -2  11  -9   68.39    8.60
   2  11   9  109.59   30.20
  -3 -11  -9   -1.00   10.20
  -3 -11  -9   24.00    2.90
  -3 -11  -9   20.10    3.70
  -3  11  -9   26.90    5.70
   3  11   9   17.20    3.80
   3  11   9   22.00    5.50
   3  11   9    2.40   25.80
  -4 -11  -9    8.30    2.10
  -4 -11  -9    4.50    2.10
   4  11   9    3.60    3.80
   4  11   9    8.40    2.70
  -4  11  -9    6.20    3.10
  -5 -11  -9    3.40    1.60
  -5 -11  -9    2.70    1.70
   5  11   9    1.90    2.40
   5  11   9   -1.10    2.60
  -4 -12   9   42.80    3.90
  -4 -12   9   38.10    4.80
   4  12  -9   44.90    7.30
  -3 -12   9    9.30    2.30
  -3 -12   9    7.20    2.40
  -3  12   9    4.80    3.50
   3  12  -9    8.00    3.80
   3  12  -9   11.90    4.30
  -2 -12   9   12.30    2.60
  -2 -12   9   18.90   10.70
  -2 -12   9   11.00    3.00
   2  12  -9   20.40   23.20
   2  12  -9   10.90    4.00
  -2  12   9    6.70    3.80
   2  12  -9   10.10    4.10
  -1 -12   9   15.40    3.30
  -1 -12   9   22.30   10.00
  -1 -12   9   12.90    2.90
   1  12  -9    6.10    3.20
   1  12  -9   11.00    5.90
  -1  12   9   15.60    4.80
   0 -12   9    3.50   11.80
   0 -12   9    2.60    1.70
   0 -12   9    1.80    1.90
   0  12  -9    1.00    4.00
   0  12  -9    2.50    2.50
   0  12   9    5.10    5.00
  -1 -12  -9   78.89    6.00
   1 -12   9   87.19    8.00
  -1 -12  -9   76.59    5.00
   1  12   9   89.29    6.90
   1  12   9   82.29    9.90
  -1  12  -9  107.29   11.50
  -2 -12  -9   23.60    2.80
   2 -12   9   30.30    4.70
  -2 -12  -9   10.30   17.20
  -2 -12  -9   27.30    3.60
   2  12   9    2.40   27.10
  -2  12  -9   27.90    6.20
   2  12   9   22.00    5.90
   2  12   9   30.00    3.80
  -3 -12  -9   19.40    3.60
  -3 -12  -9   27.40    2.90
   3  12   9   25.30    5.70
  -3  12  -9   27.20    5.60
   3  12   9   27.30    3.80
   3  12   9   20.90    5.60
  -4 -12  -9    2.10    2.30
  -4 -12  -9    1.80    1.40
  -4  12  -9    6.60    2.70
   4  12   9   -1.20    2.00
   4  12   9   -0.90    3.70
  -3 -13   9    9.60    2.40
  -3 -13   9    4.50    2.10
   3  13  -9    9.90    5.00
   3  13  -9   10.40    3.40
  -3  13   9    3.10    6.10
  -2 -13   9    7.40    2.90
  -2 -13   9   10.90    2.50
   2  13  -9   11.50    4.40
   2  13  -9    5.20    2.70
  -2  13   9    6.70    3.90
  -1 -13   9   29.20    4.00
  -1 -13   9   53.69   16.50
  -1 -13   9   20.20    3.70
   1  13  -9   30.90    4.50
  -1  13   9   25.70    5.60
   1  13  -9   30.30    6.50
   0 -13   9   11.90    3.10
   0 -13   9    2.90    2.40
   0  13  -9   16.80    5.10
   0  13   9    8.90    4.30
  -1 -13  -9   17.20    3.00
   1 -13   9   19.30    3.90
  -1 -13  -9   20.50    2.60
  -1  13  -9   12.90    4.90
   1  13   9   29.40   21.60
   1  13   9   15.50    5.20
   2 -13   9   21.90    4.10
  -2 -13  -9   16.20    2.80
  -2 -13  -9   13.80    2.20
  -2  13  -9    9.10    4.40
   2  13   9   16.90    5.70
  -3 -13  -9    1.90    1.60
  -3 -13  -9    2.90    2.30
   3  13   9    4.70    3.40
   3  13   9   -1.30    3.60
  -3  13  -9    2.60    2.60
  -3 -14   9    3.50    1.90
  -3  14   9    2.80    3.30
   3  14  -9    5.30    3.20
  -2 -14   9    0.40    1.60
  -2 -14   9    2.90    1.80
   2  14  -9    0.30    3.10
  -2  14   9    3.80    3.60
   2  14  -9   -4.30    2.40
  -1 -14   9   10.80    2.60
  -1 -14   9    8.60    2.70
  -1  14   9    4.60    3.70
   1  14  -9    9.30    4.10
   1  14  -9   12.30    3.90
   0 -14   9   42.00    4.50
   0  14  -9   31.60    6.70
   0  14   9   34.90    7.70
   1 -14   9    7.00    2.50
   1  14   9    5.80    3.70
  -1  14  -9    8.20    4.00
  -2 -14  -9   30.60    3.80
  -2 -14  -9   39.50    3.30
   2 -14   9   41.60    4.60
   2  14   9   22.70    6.20
  -2  14  -9   38.40    7.80
  -3 -14  -9    1.60    1.50
   3  14   9    1.80    4.00
   3  14   9   -1.20    2.50
  -3  14  -9    1.80    2.60
  -1 -15   9    5.10    2.00
  -1  15   9    1.30    3.00
   1  15  -9    4.10    3.30
   0 -15   9   34.60    4.30
   0  15  -9   36.50    6.60
   0  15   9   38.90    6.60
   1 -15   9    4.70    2.40
  -1  15  -9   -0.30    2.80
   1  15   9    4.70    3.30
   7   0 -10   46.60    5.60
   7   0 -10   47.70    5.60
  -6   0  10   18.10    9.10
   6   0 -10   20.30    3.50
   6   0 -10   22.00    4.60
   5   0 -10    4.90    2.20
  -5   0  10    8.10    5.20
   5   0 -10    7.00    3.60
   5   0 -10   -6.10   23.30
  -5   0  10    2.60    1.00
  -5   0  10    4.30    1.40
  -4   0  10   21.00    1.90
  -4   0  10   11.90    5.70
   4   0 -10   17.70    4.00
   4   0 -10   41.40   16.40
  -4   0  10   21.70    2.20
   4   0 -10   15.40    2.80
   3   0 -10   86.39    6.60
   3   0 -10   86.99    5.40
  -3   0  10   85.99    4.20
  -3   0  10   90.69    4.80
   3   0 -10   98.69   20.40
   2   0 -10  678.23   29.60
  -2   0  10  653.03   27.90
  -2   0  10  713.23   28.80
   2   0 -10  715.43   28.80
  -1   0  10  350.86   15.20
   1   0 -10  355.06   14.80
   1   0 -10  342.47   14.60
   1   0 -10  333.57   15.20
   0   0  10 1277.77   59.69
   0   0 -10 1550.54   60.69
   0   0 -10 1589.44   60.09
   0   0  10 1494.75   68.09
   0   0  10 1527.15   61.09
   1   0  10  227.88   11.10
   1   0  10  202.88   26.20
  -1   0 -10  219.58   10.50
   2   0  10  528.85   25.40
   2   0  10  527.05   49.90
  -2   0 -10  584.14   24.40
   2   0  10  593.54   25.00
   3   0  10  265.07   12.80
   3   0  10  277.07   43.00
  -3   0 -10  266.17   12.30
   3   0  10  238.68   11.60
   4   0  10  168.58   41.00
   4   0  10  241.78   12.60
   4   0  10  219.78   11.00
  -4   0 -10  229.78   11.30
   5   0  10   48.90   34.20
  -5   0 -10   57.89    4.80
   5   0  10   56.09    5.90
   6   0  10  -21.30   59.19
   7   0  10    5.10    2.00
   7  -1 -10    6.20    2.70
   7  -1 -10    6.10    2.40
   7   1 -10    3.60    2.80
   7   1 -10    4.70    2.30
  -6  -1  10    2.00    8.10
   6  -1 -10   27.50    4.80
   6  -1 -10   19.70    3.30
   6   1 -10   22.70    3.80
   6   1 -10   25.70    5.00
  -6   1  10    5.30    8.90
  -5  -1  10   22.80    7.20
  -5  -1  10   34.80    2.90
   5  -1 -10   37.80    4.20
   5  -1 -10   33.00    5.30
  -5  -1  10   34.00    2.70
  -5   1  10   33.40    2.40
  -5   1  10   36.20    8.30
   5   1 -10   43.30    6.30
   5   1 -10   31.50    4.30
   5   1 -10   20.20   23.60
  -4  -1  10   47.70    3.40
   4  -1 -10   47.60    4.30
  -4  -1  10   44.20    3.00
   4  -1 -10   20.50   17.00
  -4  -1  10   50.49    9.30
   4  -1 -10   51.59    5.60
  -4   1  10   43.30    8.60
   4   1 -10   46.40    4.50
   4   1 -10   47.30    6.20
  -4   1  10   46.90    3.20
   4   1 -10   59.99   18.50
  -4   1  10   43.40    2.70
  -3  -1  10  249.48   11.00
   3  -1 -10  245.58   11.40
   3  -1 -10  200.88   24.80
   3  -1 -10  239.78   12.40
  -3  -1  10  235.28   10.40
  -3  -1  10  267.07   17.70
  -3   1  10  227.48   10.10
  -3   1  10  240.38   10.90
   3   1 -10  231.88   25.80
   3   1 -10  247.58   11.60
   3   1 -10  238.48   12.90
  -2  -1  10   84.89    4.10
  -2  -1  10   90.09    4.80
   2  -1 -10   86.69    5.60
   2   1 -10   86.19    4.90
  -2   1  10   94.59   15.20
   2   1 -10   86.59    6.10
  -2   1  10   84.09    4.80
  -1  -1  10  554.54   22.70
  -1  -1  10  502.85   21.70
   1  -1 -10  562.14   22.70
   1   1 -10  507.85   22.70
   1   1 -10  560.74   22.10
   1   1 -10  498.25   24.90
  -1   1  10  535.65   22.80
   0  -1  10 1099.49   52.19
   0  -1  10 1092.09   43.60
   0  -1  10  968.30   42.50
   0  -1 -10 1082.19   42.70
   0  -1 -10 1061.99   43.00
   0   1 -10 1118.99   42.40
   0   1 -10 1077.49   43.70
   0   1  10 1017.20   51.19
   0   1 -10  985.70   48.40
   0   1  10 1052.19   43.80
   0   1 -10 1008.90   42.60
   1  -1  10  668.13   30.20
   1  -1  10  756.42   31.30
   1  -1  10  718.33   48.70
   1  -1  10  752.32   34.20
  -1  -1 -10  739.93   30.60
   1   1  10  743.53   31.50
   1   1  10  738.13   48.10
  -1   1 -10  728.93   31.10
  -2  -1 -10  537.75   22.40
   2  -1  10  538.05   23.00
  -2  -1 -10  456.55   27.20
   2  -1  10  524.85   48.60
  -2   1 -10  510.75   22.80
   2   1  10  532.65   23.40
   2   1  10  531.65   48.80
  -3  -1 -10   25.60    5.50
   3  -1  10    9.90   16.40
  -3  -1 -10   25.20    2.60
   3  -1  10   19.90    3.00
   3   1  10   22.60    3.00
   3   1  10   17.80    2.90
   3   1  10    7.90   15.50
   3   1  10   20.60    2.90
  -3   1 -10   21.70    2.70
  -4  -1 -10   17.10    5.10
  -4  -1 -10   27.30    3.00
   4  -1  10   25.40    3.80
   4  -1  10   28.60   22.30
   4   1  10   16.80   20.50
   4   1  10   29.60    4.80
  -4   1 -10   21.80    2.80
   4   1  10   25.10    3.40
   5  -1  10   76.29   42.10
   5  -1  10   84.69    6.80
  -5  -1 -10   80.19    6.00
   5   1  10   92.39    7.70
   5   1  10   50.69   34.20
  -5   1 -10   74.19    5.50
   6  -1  10   57.09   61.29
  -6  -1 -10    7.70    2.20
   6  -1  10   11.30    3.00
   6   1  10    1.80   57.39
  -6   1 -10    7.90    2.20
   6   1  10   10.50    3.40
   7  -1  10    7.60    2.80
   7   1  10   16.20    3.10
   7  -2 -10    5.60    1.80
   7  -2 -10    7.50    2.60
   7   2 -10    4.20    3.10
   7   2 -10    6.50    3.10
   6  -2 -10   41.30    5.20
  -6  -2  10   20.80    8.50
  -6  -2  10   37.30    3.10
   6  -2 -10   45.00    4.30
   6   2 -10   40.00    6.20
   6   2 -10   44.60    5.00
   5  -2 -10   53.09    5.80
  -5  -2  10   47.20    3.40
  -5  -2  10   42.60   10.00
  -5  -2  10   49.30    3.80
   5  -2 -10   48.20    4.50
  -5   2  10   47.20    9.30
   5   2 -10   54.09    5.30
   5   2 -10   59.79    7.30
   5   2 -10   28.60   24.70
  -4  -2  10   25.80    2.20
   4  -2 -10   22.10    3.10
  -4  -2  10   22.20    6.70
  -4  -2  10   23.90    2.50
   4  -2 -10   22.00    4.00
  -4   2  10   21.90    2.40
   4   2 -10   26.90   19.20
   4   2 -10   21.50    3.40
   4   2 -10   29.50    5.30
  -4   2  10   21.60    1.90
  -3  -2  10  602.54   25.90
  -3  -2  10  648.14   26.60
   3  -2 -10  611.44   26.50
   3  -2 -10  643.94   27.80
  -3  -2  10  648.84   34.00
  -3   2  10  586.94   26.40
   3   2 -10  657.03   61.99
   3   2 -10  636.24   28.50
   3   2 -10  637.64   27.10
  -2  -2  10  125.29    7.70
  -2  -2  10  136.69   11.40
   2  -2 -10  150.88    7.60
  -2  -2  10  132.39    6.20
   2  -2 -10  141.79    6.60
  -2   2  10  122.79    6.90
   2   2 -10  132.69    6.70
   2   2 -10  144.09    8.10
   2   2 -10  132.49    6.90
  -1  -2  10  264.77   11.40
  -1  -2  10  275.97   12.30
   1  -2 -10  275.17   12.20
   1  -2 -10  277.97   11.60
  -1   2  10  265.27   12.60
   1   2 -10  270.37   12.90
  -1   2  10  261.17   26.30
   1   2 -10  276.17   11.70
   1   2 -10  261.27   12.50
   0  -2 -10 1271.27   50.69
   0  -2 -10 1295.47   50.59
   0  -2  10 1201.08   50.39
   0  -2  10 1325.07   51.49
   0   2 -10 1152.08   60.29
   0   2 -10 1238.18   51.99
   0   2 -10 1195.98   50.49
   0   2 -10 1285.57   50.19
   0   2  10 1248.58   51.79
   1  -2  10 1169.48   70.49
  -1  -2 -10 1206.48   48.70
   1  -2  10 1208.98   49.50
   1  -2  10 1141.99   48.50
   1   2  10 1231.28   50.09
   1   2  10 1180.68   66.29
  -1   2 -10 1180.08   49.80
   2  -2  10  298.97   13.90
  -2  -2 -10  283.07   19.50
   2  -2  10  278.67   39.00
  -2  -2 -10  295.67   13.30
   2   2  10  294.17   14.70
  -2   2 -10  292.27   14.20
   2   2  10  277.77   36.80
  -3  -2 -10   64.19    4.50
   3  -2  10   59.49   26.10
   3  -2  10   68.69    4.80
  -3  -2 -10   56.59    8.70
  -3   2 -10   65.49    5.00
   3   2  10   67.49    5.50
   3   2  10  101.59   31.70
   3   2  10   57.99    5.00
   3   2  10   66.09    5.00
  -4  -2 -10   20.80    3.00
   4  -2  10   19.60    3.30
   4  -2  10   -4.50   25.00
  -4  -2 -10   17.90    5.30
   4   2  10   20.20    3.50
   4   2  10   16.30    3.40
  -4   2 -10   20.00    2.80
   4   2  10  -14.10   19.60
  -5  -2 -10   32.10    3.80
   5  -2  10   72.49   57.79
   5  -2  10   33.20    4.00
  -5   2 -10   34.30    3.30
   5   2  10   68.19   58.99
   5   2  10   28.40    4.20
   5   2  10   35.70    5.70
   6  -2  10   71.39   59.49
  -6  -2 -10   63.99    5.30
   6  -2  10   63.09    5.30
   6   2  10  -30.60   42.50
   6   2  10   70.39    6.80
  -6   2 -10   50.09    4.50
  -7  -2 -10   28.40    3.30
   7   2  10   32.90    4.40
   7  -3 -10   28.60    3.80
   7  -3 -10   29.30    3.00
   7   3 -10   29.00    4.90
   7   3 -10   34.80    4.10
  -6  -3  10  124.99   21.40
  -6  -3  10  124.69    7.90
   6  -3 -10  136.59    9.10
   6  -3 -10  142.09    8.00
  -6  -3  10  138.19    7.40
   6   3 -10  152.18   11.40
   6   3 -10  144.79    9.20
  -5  -3  10    8.60    1.90
  -5  -3  10   11.50    1.90
   5  -3 -10    9.10    2.30
  -5  -3  10    9.40    5.70
   5  -3 -10    9.90    3.40
   5   3 -10   10.80    3.00
   5   3 -10   13.10   31.50
  -5   3  10    6.70    5.50
   5   3 -10    6.10    3.70
  -4  -3  10   34.50    2.80
   4  -3 -10   36.60    3.40
   4  -3 -10   33.00    4.60
  -4  -3  10   26.70    7.40
  -4  -3  10   34.90    3.20
   4   3 -10   53.49   18.30
   4   3 -10   40.60    4.50
   4   3 -10   34.30    5.70
  -3  -3  10  148.89    7.10
   3  -3 -10  152.58    8.60
  -3  -3  10  151.58    7.70
  -3  -3  10  151.38   13.90
   3  -3 -10  150.18    7.50
   3   3 -10  150.28    8.20
  -3   3  10  145.19    7.70
   3   3 -10  154.08    9.70
   3   3 -10  147.09   24.00
   2  -3 -10  637.34   27.60
   2  -3 -10  629.44   26.70
  -2  -3  10  626.14   27.30
  -2  -3  10  703.63   33.70
  -2   3  10  638.24   27.60
   2   3 -10  656.33   27.30
   2   3 -10  624.64   27.90
   2   3 -10  660.33   38.60
   2   3 -10  649.64   28.40
  -1  -3  10  526.55   25.50
  -1  -3  10  506.25   20.50
   1  -3 -10  487.35   21.40
   1  -3 -10  499.35   20.50
  -1  -3  10  503.05   21.40
   1   3 -10  445.46   31.50
   1   3 -10  493.05   20.60
   1   3 -10  464.85   21.40
  -1   3  10  521.25   21.90
   1   3 -10  486.75   22.30
   0  -3 -10 1642.94   63.89
   0  -3  10 1611.54   66.79
   0  -3  10 1549.94   63.49
   0  -3 -10 1626.94   63.69
   0   3 -10 1525.55   65.19
   0   3 -10 1443.76   63.49
   0   3  10 1606.94   65.09
   0   3 -10 1574.44   62.99
   1  -3  10  311.27   14.80
   1  -3  10  312.77   14.90
   1  -3  10  332.67   14.50
  -1  -3 -10  327.27   14.40
   1  -3  10  313.47   34.50
  -1  -3 -10  294.07   21.80
   1   3  10  342.67   29.90
  -1   3 -10  315.27   15.70
   1   3  10  322.37   15.70
   2  -3  10  155.08    8.30
   2  -3  10  143.39    7.30
  -2  -3 -10  156.48    8.20
   2  -3  10  159.18    8.40
  -2  -3 -10  152.08   14.30
   2  -3  10  136.39   30.50
   2   3  10  128.59   26.80
  -2   3 -10  156.68    9.10
   2   3  10  163.08    9.60
   3  -3  10  614.64   27.50
  -3  -3 -10  641.44   36.50
  -3  -3 -10  666.23   28.30
   3  -3  10  644.04   67.89
  -3   3 -10  662.13   28.80
   3   3  10  636.04   64.49
   3   3  10  659.53   28.90
   3   3  10  632.54   29.20
  -4  -3 -10   34.30    8.00
   4  -3  10   39.20    3.80
   4  -3  10   38.40   29.70
  -4  -3 -10   36.50    4.00
  -4   3 -10   41.30    4.00
   4   3  10   38.50    5.30
   4   3  10   92.09   33.10
   4   3  10   30.80    4.60
  -5  -3 -10   87.49    6.40
   5  -3  10   83.49    5.80
   5  -3  10  142.49   56.99
   5   3  10  137.99   46.40
  -5   3 -10   74.09    5.40
   5   3  10   74.59    6.90
   5   3  10   85.49    7.80
   6  -3  10   27.90   47.60
  -6  -3 -10   12.20    2.90
   6   3  10   22.10    4.40
  -6   3 -10   13.90    2.50
   6   3  10  -47.80   42.90
  -7  -3 -10    7.20    2.10
   7   3  10    7.60    2.80
   7  -4 -10   10.10    1.70
   7  -4 -10   -1.50    2.40
   7   4 -10    5.90    3.40
   7   4 -10   11.60    2.50
   6  -4 -10   33.40    4.20
  -6  -4  10   32.60    3.00
   6  -4 -10   30.70    3.20
  -6  -4  10   28.20    3.40
  -6  -4  10   13.30    8.40
   6   4 -10   22.00    5.20
   6   4 -10   27.70    4.30
  -5  -4  10  101.29   14.30
   5  -4 -10  124.79    8.30
  -5  -4  10  115.99    7.30
  -5  -4  10  127.39    6.70
   5  -4 -10  117.59    6.90
  -5   4  10   94.39   13.80
   5   4 -10  133.39   11.00
   5   4 -10  123.09    8.30
   4  -4 -10  110.99    7.60
   4  -4 -10  110.39    6.30
  -4  -4  10  113.49    6.80
  -4  -4  10  110.29    6.10
  -4  -4  10  115.29   14.20
   4   4 -10  120.69    7.70
   4   4 -10  124.69    9.70
   4   4 -10  111.79   25.00
  -3  -4  10  180.48    8.90
   3  -4 -10  176.58    9.40
  -3  -4  10  165.08   15.40
  -3  -4  10  171.88    8.20
   3  -4 -10  161.58    8.20
   3   4 -10  179.28   10.90
   3   4 -10  179.08    9.30
   3   4 -10  153.28   25.20
  -3   4  10  163.68    8.80
  -2  -4  10  233.38   10.80
   2  -4 -10  224.48   10.00
  -2  -4  10  215.68   10.00
  -2  -4  10  235.78   16.40
   2  -4 -10  223.58   10.90
   2   4 -10  225.18   10.60
  -2   4  10  231.08   11.30
   2   4 -10  225.38   11.80
   2   4 -10  230.08   11.90
   2   4 -10  198.98   20.50
  -1  -4  10  100.79    5.70
  -1  -4  10  112.29    9.70
   1  -4 -10   84.39    5.60
   1  -4 -10  107.09    5.60
  -1  -4  10  104.59    5.00
   1   4 -10   97.29    6.90
  -1   4  10  106.09    6.60
   1   4 -10   93.69    6.00
   1   4 -10   98.99    5.00
   0  -4  10  415.26   18.00
   0  -4 -10  442.06   18.10
   0  -4  10  416.46   21.20
   0  -4 -10  394.16   17.00
   0  -4  10  389.76   19.20
   0   4 -10  431.36   19.80
   0   4 -10  414.36   17.00
   0   4  10  425.66   19.50
  -1  -4 -10  533.25   23.30
   1  -4  10  551.44   23.90
   1  -4  10  518.05   24.00
  -1  -4 -10  536.35   33.10
   1  -4  10  546.95   23.10
  -1   4 -10  522.35   24.70
   1   4  10  567.34   41.40
   1   4  10  554.54   25.10
   2  -4  10  266.37   13.60
   2  -4  10  286.57   13.80
   2  -4  10  302.07   42.70
  -2  -4 -10  313.37   14.20
  -2  -4 -10  291.47   22.00
   2   4  10  288.17   15.40
   2   4  10  283.67   34.70
  -2   4 -10  283.77   14.80
   3  -4  10   11.10    1.60
  -3  -4 -10    7.90    2.00
   3  -4  10    9.80   20.10
  -3  -4 -10   14.80    6.10
   3   4  10    8.80    3.10
  -3   4 -10    7.00    2.60
   3   4  10    6.10    2.80
   3   4  10   41.80   22.30
   4  -4  10   92.19   35.40
  -4  -4 -10   59.39   11.70
  -4  -4 -10   66.09    5.30
   4  -4  10   58.09    4.20
   4   4  10   60.49    6.50
   4   4  10   92.59   36.40
   4   4  10   61.39    6.40
  -4   4 -10   59.19    5.30
  -5  -4 -10  143.09    8.90
   5  -4  10  110.19   46.40
  -5  -4 -10  121.79   20.10
   5   4  10  101.49   48.20
  -5   4 -10  126.29    7.90
   5   4  10  131.29   10.10
   5   4  10  133.39    9.50
  -6  -4 -10    4.70    1.90
   6   4  10    7.30    3.60
   6   4  10    7.90    3.70
  -7  -4 -10    5.00    1.90
  -7  -4 -10   -0.60    1.50
   7   4  10    0.80    2.30
  -6  -5  10   28.90    2.80
  -6  -5  10   16.80    3.20
   6  -5 -10   23.10    3.60
   6  -5 -10   28.50    2.80
   6   5 -10   24.20    4.10
   6   5 -10   25.60    5.40
  -5  -5  10  114.79    6.70
  -5  -5  10  122.59    7.50
   5  -5 -10  116.79    6.50
  -5  -5  10  104.49   15.10
   5  -5 -10  116.99    7.70
   5   5 -10  114.59   10.50
   5   5 -10  125.49    8.40
  -5   5  10  105.49   14.70
   4  -5 -10   34.20    3.00
  -4  -5  10   37.60    3.60
   4  -5 -10   35.10    4.20
  -4  -5  10   37.30    3.20
  -4  -5  10   21.20    7.90
   4   5 -10   37.80    4.50
   4   5 -10   13.30   21.10
   4   5 -10   29.70    5.40
   3  -5 -10  221.78   10.20
  -3  -5  10  218.58   10.40
   3  -5 -10  227.28   11.40
  -3  -5  10  212.88   18.20
  -3  -5  10  236.18   11.30
   3   5 -10  233.58   13.40
   3   5 -10  196.68   11.40
   3   5 -10  233.28   11.40
   3   5 -10  240.18   31.00
  -3   5  10  232.18   11.50
  -2  -5  10  530.55   29.40
   2  -5 -10  495.45   21.40
   2  -5 -10  509.65   22.40
  -2  -5  10  517.55   21.80
  -2  -5  10  514.15   22.60
   2   5 -10  496.25   23.90
  -2   5  10  530.25   23.30
   2   5 -10  535.85   23.60
   2   5 -10  495.75   22.10
   2   5 -10  514.25   36.00
  -1  -5  10 1394.86   55.99
  -1  -5  10 1456.65   62.59
   1  -5 -10 1334.77   55.79
  -1  -5  10 1335.17   56.79
   1   5 -10 1379.96   55.69
   1   5 -10 1326.97   56.89
  -1   5  10 1415.26   57.89
   0  -5  10   85.59    8.00
   0  -5 -10   82.79    4.70
   0  -5 -10   76.09    3.80
   0  -5  10   82.59    4.60
   0  -5  10   84.59    5.30
   0   5 -10   82.39    6.60
   0   5 -10   72.49    4.60
   0   5  10   82.89    6.40
  -1  -5 -10  638.24   39.50
   1  -5  10  710.23   29.20
   1  -5  10  669.03   28.30
  -1  -5 -10  653.43   28.50
   1  -5  10  642.14   29.90
  -1   5 -10  682.03   30.30
   1   5  10  660.73   30.60
   2  -5  10  466.25   52.39
  -2  -5 -10  516.45   34.10
  -2  -5 -10  586.64   24.40
   2  -5  10  506.55   23.60
   2  -5  10  562.84   24.00
  -2   5 -10  544.35   25.40
   2   5  10  507.15   48.30
   2   5  10  547.35   26.00
  -3  -5 -10  119.19    7.70
   3  -5  10  103.39   32.70
   3   5  10  108.29    8.60
   3   5  10  114.39    8.30
   3   5  10  129.29   33.90
  -3   5 -10  118.09    8.40
  -4  -5 -10    5.00    2.10
  -4  -5 -10    2.30    5.30
   4  -5  10  -17.00   22.90
   4   5  10   46.30   26.50
  -4   5 -10    3.00    2.00
   4   5  10    5.10    2.90
   4   5  10    6.10    3.40
  -5  -5 -10   51.39    5.20
   5  -5  10   21.20   35.80
  -5  -5 -10   41.90   15.80
   5   5  10   57.89    6.40
   5   5  10   52.59    6.70
  -5   5 -10   37.70    4.20
   5   5  10   47.20   37.60
  -6  -5 -10   54.99    5.20
   6   5  10   63.09    7.10
   6   5  10   45.30    6.10
[truncated: 651,296 more chars]
