# Supplementary material for: Biomimetic Synthesis of Chejuenolides A–C by a Cryptic Lactone-Based Macrocyclization: Stereochemical Implications in Biosynthesis
Source: ACS Cent Sci. 2023 Jan 4;9(1):84–92. doi: 10.1021/acscentsci.2c01096 (PMC9881209; doi:10.1021/acscentsci.2c01096)
Supplement: Supplementary file 4 — oc2c01096_si_004.cif [file oc2c01096_si_004.cif]

##################################################
#  This mmCIF file is created by CS Chem3D
##################################################

data_XXXX


##################################################
#  sequence section
#

loop_
_entity_poly_seq.num
_entity_poly_seq.mon_id


##################################################
#  atom section
#

loop_
_atom_site.label_seq_id
_atom_site.group_pdb
_atom_site.type_symbol
_atom_site.label_atom_id
_atom_site.label_comp_id
_atom_site.label_asym_id
_atom_site.cartn_x
_atom_site.cartn_y
_atom_site.cartn_z
_atom_site.id
   0
HETA  C  C1    . .      2.484     3.990    22.641       1
   0
HETA  C  C10   . .      1.099     4.292    16.957       2
   0
HETA  C  C11   . .      0.555     5.490    17.195       3
   0
HETA  C  C12   . .      1.293     6.773    17.038       4
   0
HETA  C  C13   . .      1.289     7.639    18.313       5
   0
HETA  C  C14   . .      1.491     6.826    19.556       6
   0
HETA  C  C15   . .      0.555     6.466    20.426       7
   0
HETA  C  C16   . .      0.832     5.563    21.566       8
   0
HETA  C  C17   . .      2.226     5.437    22.158       9
   0
HETA  C  C18   . .      0.577     1.661    21.889      10
   0
HETA  C  C19   . .     -0.865     2.912    17.769      11
   0
HETA  C  C2    . .      2.618     3.053    21.465      12
   0
HETA  C  C20   . .     -0.884     6.839    20.278      13
   0
HETA  C  C21   . .      2.322     6.463    23.298      14
   0
HETA  C  C22   . .      3.700     3.678    24.770      15
   0
HETA  C  C23   . .      5.038     3.725    25.430      16
   0
HETA  C  C3    . .      1.813     2.056    21.114      17
   0
HETA  C  C4    . .      2.113     1.298    19.896      18
   0
HETA  C  C5    . .      1.348     0.393    19.313      19
   0
HETA  C  C6    . .      1.638    -0.237    17.974      20
   0
HETA  C  C7    . .      0.813     0.459    16.888      21
   0
HETA  C  C8    . .      1.184     1.898    16.740      22
   0
HETA  C  C9    . .      0.483     2.978    17.128      23
   0
HETA  H  H1    . .      4.453     4.094    23.068      24
   0
HETA  H  H10   . .      1.975     4.295    16.646      25
   0
HETA  H  H11   . .     -0.332     5.523    17.473      26
   0
HETA  H  H12   . .      2.221     6.573    16.797      27
   0
HETA  H  H13A  . .      1.994     8.302    18.249      28
   0
HETA  H  H13B  . .      0.443     8.109    18.375      29
   0
HETA  H  H14   . .      2.360     6.546    19.737      30
   0
HETA  H  H17   . .      2.886     5.665    21.469      31
   0
HETA  H  H18A  . .     -0.204     1.861    21.368      32
   0
HETA  H  H18B  . .      0.546     2.152    22.713      33
   0
HETA  H  H18C  . .      0.604     0.720    22.077      34
   0
HETA  H  H19A  . .     -1.469     3.495    17.303      35
   0
HETA  H  H19B  . .     -0.797     3.188    18.686      36
   0
HETA  H  H19C  . .     -1.194     2.012    17.729      37
   0
HETA  H  H1A   . .      1.726     3.702    23.190      38
   0
HETA  H  H2    . .      3.357     3.192    20.917      39
   0
HETA  H  H20A  . .     -0.972     7.508    19.596      40
   0
HETA  H  H20B  . .     -1.211     7.185    21.112      41
   0
HETA  H  H20C  . .     -1.392     6.063    20.033      42
   0
HETA  H  H21A  . .      3.233     6.530    23.593      43
   0
HETA  H  H21B  . .      1.769     6.181    24.030      44
   0
HETA  H  H21C  . .      2.024     7.320    22.984      45
   0
HETA  H  H23A  . .      5.615     4.317    24.942      46
   0
HETA  H  H23B  . .      5.420     2.844    25.441      47
   0
HETA  H  H23C  . .      4.940     4.043    26.330      48
   0
HETA  H  H3    . .      3.455    -0.713    18.205      49
   0
HETA  H  H4    . .      2.931     1.474    19.491      50
   0
HETA  H  H5    . .      0.577     0.127    19.758      51
   0
HETA  H  H5A   . .      0.499     7.064    15.279      52
   0
HETA  H  H6    . .      1.380    -1.181    18.009      53
   0
HETA  H  H7A   . .      0.951     0.005    16.042      54
   0
HETA  H  H7B   . .     -0.129     0.394    17.111      55
   0
HETA  H  H8    . .      2.001     2.067    16.329      56
   0
HETA  N  N1    . .      3.699     3.944    23.454      57
   0
HETA  O  O1    . .     -0.095     4.980    22.105      58
   0
HETA  O  O2    . .      2.666     3.405    25.373      59
   0
HETA  O  O4    . .      3.022    -0.152    17.626      60
   0
HETA  O  O5    . .      0.717     7.593    16.012      61


##################################################
#  bond section
#

loop_
_struct_conn.id
_struct_conn.ptnr1_atom_site_id
_struct_conn.ptnr2_atom_site_id
      58       58        8
      57       57       24
      24       57        1
       1       57       15
      38        1       38
      59        1       12
      12        1        9
      39       59       15
      20       12       39
      53       12       17
      61       20       53
      52       20       19
      16       20       60
      46       20       21
      47       61       52
      48       61        4
      15       16       46
      19       16       47
      51       16       48
      60       16       15
      18       19       51
      50       19       18
      17       60       49
      49       18       50
      22       18       17
      56       17       10
      21       22       56
      54       22       21
      55       22       23
      23       21       54
       2       21       55
      25       23        2
       3       23       11
      26        2       25
       4        2        3
      27        3       26
       5        3        4
      28        4       27
      29        4        5
       6        5       28
      30        5       29
       7        5        6
       8        6       30
       9        6        7
      31        7        8
      10        7       13
      32        8        9
      33        9       31
      34        9       14
      11       10       32
      35       10       33
      36       10       34
      37       11       35
      13       11       36
      40       11       37
      41       13       40
      42       13       41
      14       13       42
      43       14       43
      44       14       44
      45       14       45


# file end
