# Supplementary material for: Biomimetic Synthesis of Chejuenolides A–C by a Cryptic Lactone-Based Macrocyclization: Stereochemical Implications in Biosynthesis
Source: ACS Cent Sci. 2023 Jan 4;9(1):84–92. doi: 10.1021/acscentsci.2c01096 (PMC9881209; doi:10.1021/acscentsci.2c01096)
Supplement: Supplementary file 5 — oc2c01096_si_005.cif [file oc2c01096_si_005.cif]

data_a_a
_audit_creation_date               2021-08-19
_audit_creation_method
;
Olex2 1.3
(compiled 2020.11.12 svn.r5f609507 for OlexSys, GUI svn.r6272)
;
_shelx_SHELXL_version_number       '2018/3'
_audit_contact_author_address      ?
_audit_contact_author_email        ?
_audit_contact_author_name         ''
_audit_contact_author_phone        ?
_publ_contact_author_id_orcid      ?
_publ_section_references
;
Dolomanov, O.V., Bourhis, L.J., Gildea, R.J, Howard, J.A.K. & Puschmann, H.
 (2009), J. Appl. Cryst. 42, 339-341.

Sheldrick, G.M. (2015). Acta Cryst. C71, 3-8.
;
_chemical_name_common              ?
_chemical_name_systematic          ?
_chemical_formula_moiety           '2(C46 H65 N O6 Si2), C3 H6 O'
_chemical_formula_sum              'C95 H136 N2 O13 Si4'
_chemical_formula_weight           1626.41
_chemical_absolute_configuration   rm
_chemical_melting_point            ?
loop_
  _atom_type_symbol
  _atom_type_description
  _atom_type_scat_dispersion_real
  _atom_type_scat_dispersion_imag
  _atom_type_scat_source
 'C' 'C' 0.0181 0.0091 'International Tables Vol C Tables 4.2.6.8 and 6.1.1.4'
 'H' 'H' 0.0000 0.0000 'International Tables Vol C Tables 4.2.6.8 and 6.1.1.4'
 'N' 'N' 0.0311 0.0180 'International Tables Vol C Tables 4.2.6.8 and 6.1.1.4'
 'O' 'O' 0.0492 0.0322 'International Tables Vol C Tables 4.2.6.8 and 6.1.1.4'
 'Si' 'Si' 0.2541 0.3302 'International Tables Vol C Tables 4.2.6.8 and 6.1.1.4'

_shelx_space_group_comment
;
The symmetry employed for this shelxl refinement is uniquely defined
by the following loop, which should always be used as a source of
symmetry information in preference to the above space-group names.
They are only intended as comments.
;
_space_group_crystal_system        'monoclinic'
_space_group_IT_number             5
_space_group_name_H-M_alt          'C 1 2 1'
_space_group_name_Hall             'C 2y'
loop_
  _space_group_symop_operation_xyz
 'x, y, z'
 '-x, y, -z'
 'x+1/2, y+1/2, z'
 '-x+1/2, y+1/2, -z'

_cell_length_a                     24.1276(6)
_cell_length_b                     9.7443(2)
_cell_length_c                     41.7915(11)
_cell_angle_alpha                  90
_cell_angle_beta                   100.0630(10)
_cell_angle_gamma                  90
_cell_volume                       9674.3(4)
_cell_formula_units_Z              4
_cell_measurement_reflns_used      9891
_cell_measurement_temperature      173.0
_cell_measurement_theta_max        68.28
_cell_measurement_theta_min        3.22
_shelx_estimated_absorpt_T_max     0.941
_shelx_estimated_absorpt_T_min     0.776
_exptl_absorpt_coefficient_mu      1.026
_exptl_absorpt_correction_T_max    0.7531
_exptl_absorpt_correction_T_min    0.6174
_exptl_absorpt_correction_type     none
_exptl_absorpt_process_details
;
SADABS-2016/2 (Bruker,2016/2) was used for absorption correction.
wR2(int) was 0.1207 before and 0.0816 after correction.
The Ratio of minimum to maximum transmission is 0.8198.
The \l/2 correction factor is Not present.
;
_exptl_absorpt_special_details     ?
_exptl_crystal_colour              'clear light colourless'
_exptl_crystal_colour_lustre       clear
_exptl_crystal_colour_modifier     light
_exptl_crystal_colour_primary      colourless
_exptl_crystal_density_diffrn      1.117
_exptl_crystal_density_meas        ?
_exptl_crystal_density_method      ?
_exptl_crystal_description         block
_exptl_crystal_F_000               3520
_exptl_crystal_size_max            0.26
_exptl_crystal_size_mid            0.1
_exptl_crystal_size_min            0.06
_exptl_transmission_factor_max     ?
_exptl_transmission_factor_min     ?
_diffrn_reflns_av_R_equivalents    0.0588
_diffrn_reflns_av_unetI/netI       0.0447
_diffrn_reflns_Laue_measured_fraction_full  1.000
_diffrn_reflns_Laue_measured_fraction_max  0.998
_diffrn_reflns_limit_h_max         28
_diffrn_reflns_limit_h_min         -28
_diffrn_reflns_limit_k_max         11
_diffrn_reflns_limit_k_min         -11
_diffrn_reflns_limit_l_max         46
_diffrn_reflns_limit_l_min         -50
_diffrn_reflns_number              85170
_diffrn_reflns_point_group_measured_fraction_full  0.996
_diffrn_reflns_point_group_measured_fraction_max  0.994
_diffrn_reflns_theta_full          67.679
_diffrn_reflns_theta_max           68.272
_diffrn_reflns_theta_min           3.222
_diffrn_ambient_temperature        173.0
_diffrn_detector_area_resol_mean   ?
_diffrn_measured_fraction_theta_full  1.000
_diffrn_measured_fraction_theta_max  0.998
_diffrn_measurement_device_type    'Bruker APEX-II CCD'
_diffrn_measurement_method         '\f and \w scans'
_diffrn_radiation_type             CuK\a
_diffrn_radiation_wavelength       1.54178
_diffrn_source                     ?
_diffrn_source_current             45.0
_diffrn_source_power               2.25
_diffrn_source_voltage             50.0
_diffrn_standards_number           0
_reflns_Friedel_coverage           0.872
_reflns_Friedel_fraction_full      0.993
_reflns_Friedel_fraction_max       0.989
_reflns_number_gt                  15196
_reflns_number_total               17651
_reflns_special_details
;
 Reflections were merged by SHELXL according to the crystal
 class for the calculation of statistics and refinement.
 
 _reflns_Friedel_fraction is defined as the number of unique
 Friedel pairs measured divided by the number that would be
 possible theoretically, ignoring centric projections and
 systematic absences.
;
_reflns_threshold_expression       'I > 2\s(I)'
_computing_cell_refinement         'SAINT V8.40B (?, 2016)'
_computing_data_collection         ?
_computing_data_reduction          'SAINT V8.40B (?, 2016)'
_computing_molecular_graphics      'Olex2 1.3 (Dolomanov et al., 2009)'
_computing_publication_material    'Olex2 1.3 (Dolomanov et al., 2009)'
_computing_structure_refinement    'SHELXL 2018/3 (Sheldrick, 2015)'
_computing_structure_solution      'SHELXT 2018/2 (Sheldrick, 2018)'
_refine_diff_density_max           0.901
_refine_diff_density_min           -0.402
_refine_diff_density_rms           0.038
_refine_ls_abs_structure_details
;
 Flack x determined using 6079 quotients [(I+)-(I-)]/[(I+)+(I-)]
 (Parsons, Flack and Wagner, Acta Cryst. B69 (2013) 249-259).
;
_refine_ls_abs_structure_Flack     0.055(10)
_refine_ls_extinction_coef         .
_refine_ls_extinction_method       none
_refine_ls_goodness_of_fit_ref     1.067
_refine_ls_hydrogen_treatment      constr
_refine_ls_matrix_type             full
_refine_ls_number_parameters       1341
_refine_ls_number_reflns           17651
_refine_ls_number_restraints       713
_refine_ls_R_factor_all            0.0574
_refine_ls_R_factor_gt             0.0499
_refine_ls_restrained_S_all        1.090
_refine_ls_shift/su_max            0.001
_refine_ls_shift/su_mean           0.000
_refine_ls_structure_factor_coef   Fsqd
_refine_ls_weighting_details      
 'w=1/[\s^2^(Fo^2^)+(0.0796P)^2^+2.3446P] where P=(Fo^2^+2Fc^2^)/3'
_refine_ls_weighting_scheme        calc
_refine_ls_wR_factor_gt            0.1374
_refine_ls_wR_factor_ref           0.1428
_refine_special_details            ?
_olex2_refinement_description
;
1. Fixed Uiso
 At 1.2 times of:
  All C(H) groups, All C(H,H) groups, All N(H) groups
 At 1.5 times of:
  All C(H,H,H) groups
2. Restrained distances
 Si5-C1B
 2.2 with sigma of 0.02
 C1B-C1C
 3.1 with sigma of 0.02
 Si2-C29 \\sim Si2-C97
 with sigma of 0.02
 Si2-C35 \\sim Si2-C0
 with sigma of 0.02
 Si2-C39 \\sim Si2-C02F
 with sigma of 0.02
 C29-C30 \\sim C97-C109
 with sigma of 0.02
 C34-C32 \\sim C106-C96
 with sigma of 0.04
 C29-C34 \\sim C97-C106
 with sigma of 0.02
 C39-C43 \\sim C02F-C99
 with sigma of 0.04
 C30-C31 \\sim C109-C107
 with sigma of 0.02
 C34-C33 \\sim C106-C108
 with sigma of 0.02
 C35-C37 \\sim C0-C100
 with sigma of 0.02
 C35-C38 \\sim C0-C103
 with sigma of 0.02
 C35-C36 \\sim C0-C1A
 with sigma of 0.02
 C43-C41 \\sim C99-C9A
 with sigma of 0.04
 C33-C32 \\sim C108-C96
 with sigma of 0.02
 C33-C31 \\sim C108-C107
 with sigma of 0.04
 C31-C32 \\sim C107-C96
 with sigma of 0.02
 C39-C44 \\sim C02F-C98
 with sigma of 0.02
 C39-C40 \\sim C02F-C110
 with sigma of 0.02
 C44-C40 \\sim C98-C110
 with sigma of 0.04
 C40-C42 \\sim C110-C4A
 with sigma of 0.04
 C37-C36 \\sim C100-C1A
 with sigma of 0.04
 C44-C43 \\sim C98-C99
 with sigma of 0.02
 C40-C41 \\sim C110-C9A
 with sigma of 0.02
 C39-C41 \\sim C02F-C9A
 with sigma of 0.04
 C43-C42 \\sim C99-C4A
 with sigma of 0.02
 C44-C42 \\sim C98-C4A
 with sigma of 0.04
 C42-C41 \\sim C4A-C9A
 with sigma of 0.02
 C37-C38 \\sim C100-C103
 with sigma of 0.04
 Si2-C30 \\sim Si2-C109
 with sigma of 0.04
 Si2-C34 \\sim Si2-C106
 with sigma of 0.04
 C38-C36 \\sim C103-C1A
 with sigma of 0.04
 Si2-C44 \\sim Si2-C98
 with sigma of 0.04
 Si2-C40 \\sim Si2-C110
 with sigma of 0.04
 Si2-C37 \\sim Si2-C100
 with sigma of 0.04
 Si2-C38 \\sim Si2-C103
 with sigma of 0.04
 Si2-C36 \\sim Si2-C1A
 with sigma of 0.04
 C29-C33 \\sim C97-C108
 with sigma of 0.04
 C29-C31 \\sim C97-C107
 with sigma of 0.04
 C30-C34 \\sim C109-C106
 with sigma of 0.04
 C30-C32 \\sim C109-C96
 with sigma of 0.04
 Si3-C89 \\sim Si-C105
 with sigma of 0.04
 O10-C88 \\sim O10-C102
 with sigma of 0.04
 C91-C88 \\sim C101-C102
 with sigma of 0.04
 Si3-C90 \\sim Si-C02{
 with sigma of 0.04
 C89-C87 \\sim C105-C02X
 with sigma of 0.04
 Si3-C87 \\sim Si-C02X
 with sigma of 0.04
 Si3-O10 \\sim Si-O10
 with sigma of 0.02
 Si3-C91 \\sim Si-C101
 with sigma of 0.02
 Si3-C88 \\sim Si-C102
 with sigma of 0.02
 Si3-C86 \\sim Si-C15A
 with sigma of 0.02
 O10-C91 \\sim O10-C101
 with sigma of 0.04
 O10-C86 \\sim O10-C15A
 with sigma of 0.04
 C91-C86 \\sim C101-C15A
 with sigma of 0.04
 C89-C90 \\sim C105-C02{
 with sigma of 0.04
 C88-C86 \\sim C102-C15A
 with sigma of 0.04
 C89-C88 \\sim C105-C102
 with sigma of 0.02
 C87-C90 \\sim C02X-C02{
 with sigma of 0.04
 C88-C87 \\sim C102-C02X
 with sigma of 0.02
 C88-C90 \\sim C102-C02{
 with sigma of 0.02
 Si1-C25 \\sim Si5-C1D
 with sigma of 0.04
 Si1-O1 \\sim Si5-O1
 with sigma of 0.02
 Si1-C27 \\sim Si5-C104
 with sigma of 0.02
 Si1-C26 \\sim Si5-C1B
 with sigma of 0.02
 Si1-C22 \\sim Si5-C1C
 with sigma of 0.02
 C27-C26 \\sim C104-C1B
 with sigma of 0.04
 O1-C26 \\sim O1-C1B
 with sigma of 0.04
 Si1-C23 \\sim Si5-C1E
 with sigma of 0.04
 C26-C22 \\sim C1B-C1C
 with sigma of 0.04
 Si1-C24 \\sim Si5-C16A
 with sigma of 0.04
 C23-C24 \\sim C1E-C16A
 with sigma of 0.04
 O1-C27 \\sim O1-C104
 with sigma of 0.04
 O1-C22 \\sim O1-C1C
 with sigma of 0.04
 C25-C24 \\sim C1D-C16A
 with sigma of 0.04
 C27-C22 \\sim C104-C1C
 with sigma of 0.04
 C23-C25 \\sim C1E-C1D
 with sigma of 0.04
 C23-C22 \\sim C1E-C1C
 with sigma of 0.02
 C25-C22 \\sim C1D-C1C
 with sigma of 0.02
 C22-C24 \\sim C1C-C16A
 with sigma of 0.02
3. Rigid bond restraints
 Si2, O6, C29, C30, C34, C35, C33, C31, C32, C39, C44, C40, C37, C38, C43, C42,
  C41, C36, C100, C0, C1A, C103, C106, C108, C109, C107, C96, C97, C02F, C98,
 C99, C4A, C9A, C110
 with sigma for 1-2 distances of 0.01 and sigma for 1-3 distances of 0.01
 Si1, O1, C27, C26, C23, C25, C22, C24, Si5, C104, C1B, C16A, C1C, C1D, C1E
 with sigma for 1-2 distances of 0.01 and sigma for 1-3 distances of 0.01
 Si3, O10, C91, H91A, H91B, H91C, C89, H89A, H89B, H89C, C88, C87, H87A, H87B,
 H87C, C90, H90A, H90B, H90C, C86, H86A, H86B, H86C, Si, C15A, H58, H59, H60,
 C101, H61, H62, H63, C102, C02X, H64, H65, H66, C105, H67, H68, H69, C02{, H70,
  H71, H72
 with sigma for 1-2 distances of 0.01 and sigma for 1-3 distances of 0.01
4. Rigid body (RIGU) restrains
 Si2, O6, C29, C30, C34, C35, C33, C31, C32, C39, C44, C40, C37, C38, C43, C42,
  C41, C36, C100, C0, C1A, C103, C106, C108, C109, C107, C96, C97, C02F, C98,
 C99, C4A, C9A, C110
 with sigma for 1-2 distances of 0.001 and sigma for 1-3 distances of 0.001
 Si1, O1, C27, C26, C23, C25, C22, C24, Si5, C104, C1B, C16A, C1C, C1D, C1E
 with sigma for 1-2 distances of 0.001 and sigma for 1-3 distances of 0.001
 Si3, C91, H91A, H91B, H91C, C89, H89A, H89B, H89C, C88, C87, H87A, H87B, H87C,
  C90, H90A, H90B, H90C, C86, H86A, H86B, H86C, Si, C15A, H58, H59, H60, C101,
 H61, H62, H63, C102, C02X, H64, H65, H66, C105, H67, H68, H69, C02{, H70, H71,
 H72, O10
 with sigma for 1-2 distances of 0.004 and sigma for 1-3 distances of 0.004
5. Others
 Sof(C100)=Sof(H2A)=Sof(H2B)=Sof(H2C)=Sof(C0)=Sof(C1A)=Sof(H1AA)=Sof(H1AB)=
 Sof(H1AC)=Sof(C103)=Sof(H3A)=Sof(H3B)=Sof(H3C)=Sof(C106)=Sof(H5)=Sof(C108)=
 Sof(H6)=Sof(C109)=Sof(H7)=Sof(C107)=Sof(H8)=Sof(C96)=Sof(H10)=Sof(C97)=
 Sof(C02F)=Sof(C98)=Sof(H12)=Sof(C99)=Sof(H13)=Sof(C4A)=Sof(H4A)=Sof(C9A)=
 Sof(H9A)=Sof(C110)=Sof(H14)=1-FVAR(1)
 Sof(C29)=Sof(C30)=Sof(H30)=Sof(C34)=Sof(H34)=Sof(C35)=Sof(C33)=Sof(H33)=
 Sof(C31)=Sof(H31)=Sof(C32)=Sof(H32)=Sof(C39)=Sof(C44)=Sof(H44)=Sof(C40)=
 Sof(H40)=Sof(C37)=Sof(H37A)=Sof(H37B)=Sof(H37C)=Sof(C38)=Sof(H38A)=Sof(H38B)=
 Sof(H38C)=Sof(C43)=Sof(H43)=Sof(C42)=Sof(H42)=Sof(C41)=Sof(H41)=Sof(C36)=
 Sof(H36A)=Sof(H36B)=Sof(H36C)=FVAR(1)
 Sof(Si)=Sof(C15A)=Sof(H58)=Sof(H59)=Sof(H60)=Sof(C101)=Sof(H61)=Sof(H62)=
 Sof(H63)=Sof(C102)=Sof(C02X)=Sof(H64)=Sof(H65)=Sof(H66)=Sof(C105)=Sof(H67)=
 Sof(H68)=Sof(H69)=Sof(C02{)=Sof(H70)=Sof(H71)=Sof(H72)=1-FVAR(2)
 Sof(Si3)=Sof(C91)=Sof(H91A)=Sof(H91B)=Sof(H91C)=Sof(C89)=Sof(H89A)=Sof(H89B)=
 Sof(H89C)=Sof(C88)=Sof(C87)=Sof(H87A)=Sof(H87B)=Sof(H87C)=Sof(C90)=Sof(H90A)=
 Sof(H90B)=Sof(H90C)=Sof(C86)=Sof(H86A)=Sof(H86B)=Sof(H86C)=FVAR(2)
 Sof(Si5)=Sof(C104)=Sof(H20A)=Sof(H20B)=Sof(H20C)=Sof(C1B)=Sof(H1BA)=Sof(H1BB)=
 Sof(H1BC)=Sof(C16A)=Sof(H16D)=Sof(H16E)=Sof(H16F)=Sof(C1C)=Sof(C1D)=Sof(H1DA)=
 Sof(H1DB)=Sof(H1DC)=Sof(C1E)=Sof(H1EA)=Sof(H1EB)=Sof(H1EC)=1-FVAR(3)
 Sof(Si1)=Sof(C27)=Sof(H27A)=Sof(H27B)=Sof(H27C)=Sof(C26)=Sof(H26A)=Sof(H26B)=
 Sof(H26C)=Sof(C23)=Sof(H23A)=Sof(H23B)=Sof(H23C)=Sof(C25)=Sof(H25A)=Sof(H25B)=
 Sof(H25C)=Sof(C22)=Sof(C24)=Sof(H24A)=Sof(H24B)=Sof(H24C)=FVAR(3)
6.a Ternary CH refined with riding coordinates:
 C4(H4), C1(H1A), C60(H60A), C5(H5A), C50(H50), C54(H54), C47(H47), C51(H51),
 C14(H14A), C8(H8A)
6.b Secondary CH2 refined with riding coordinates:
 C7(H7A,H7B), C59(H59A,H59B), C53(H53A,H53B), C13(H13A,H13B)
6.c Aromatic/amide H refined with riding coordinates:
 N1(H1), N2(H2), C83(H83), C56(H56), C79(H79), C61(H61A), C58(H58A), C80(H80),
 C82(H82), C64(H64A), C55(H55), C62(H62A), C81(H81), C9(H9), C10(H10A),
 C15(H15), C16(H16), C72(H72A), C18(H18), C30(H30), C34(H34), C73(H73),
 C12(H12A), C33(H33), C69(H69A), C71(H71A), C31(H31), C32(H32), C70(H70A),
 C44(H44), C40(H40), C43(H43), C42(H42), C41(H41), C106(H5), C108(H6), C109(H7),
  C107(H8), C96(H10), C98(H12), C99(H13), C4A(H4A), C9A(H9A), C110(H14)
6.d Idealised Me refined as rotating group:
 C21(H21A,H21B,H21C), C46(H46A,H46B,H46C), C91(H91A,H91B,H91C), C84(H84A,H84B,
 H84C), C85(H85A,H85B,H85C), C92(H92A,H92B,H92C), C20(H20D,H20E,H20F), C27(H27A,
 H27B,H27C), C67(H67A,H67B,H67C), C66(H66A,H66B,H66C), C77(H77A,H77B,H77C),
 C75(H75A,H75B,H75C), C95(H95A,H95B,H95C), C76(H76A,H76B,H76C), C28(H28A,H28B,
 H28C), C89(H89A,H89B,H89C), C26(H26A,H26B,H26C), C45(H45A,H45B,H45C), C94(H94A,
 H94B,H94C), C37(H37A,H37B,H37C), C23(H23A,H23B,H23C), C87(H87A,H87B,H87C),
 C38(H38A,H38B,H38C), C90(H90A,H90B,H90C), C25(H25A,H25B,H25C), C24(H24A,H24B,
 H24C), C36(H36A,H36B,H36C), C100(H2A,H2B,H2C), C1A(H1AA,H1AB,H1AC), C103(H3A,
 H3B,H3C), C86(H86A,H86B,H86C), C15A(H58,H59,H60), C101(H61,H62,H63), C02X(H64,
 H65,H66), C105(H67,H68,H69), C02{(H70,H71,H72), C104(H20A,H20B,H20C), C1B(H1BA,
 H1BB,H1BC), C16A(H16D,H16E,H16F), C1D(H1DA,H1DB,H1DC), C1E(H1EA,H1EB,H1EC)
;
_atom_sites_solution_hydrogens     geom
_atom_sites_solution_primary       ?
_atom_sites_solution_secondary     ?
loop_
  _atom_site_label
  _atom_site_type_symbol
  _atom_site_fract_x
  _atom_site_fract_y
  _atom_site_fract_z
  _atom_site_U_iso_or_equiv
  _atom_site_adp_type
  _atom_site_occupancy
  _atom_site_site_symmetry_order
  _atom_site_calc_flag
  _atom_site_refinement_flags_posn
  _atom_site_refinement_flags_adp
  _atom_site_refinement_flags_occupancy
  _atom_site_disorder_assembly
  _atom_site_disorder_group
 Si4 Si 0.13795(4) 0.31743(12) 0.92569(3) 0.0507(2) Uani 1 1 d . . . . .
 Si2 Si 0.20545(5) 0.67634(16) 0.57706(3) 0.0661(3) Uani 1 1 d D U . . .
 Si3 Si 0.41596(12) 1.2655(3) 0.89630(9) 0.0507(7) Uani 0.591(6) 1 d D U P A 1
 Si1 Si 0.49576(14) -0.2488(4) 0.59750(12) 0.0940(11) Uani 0.743(5) 1 d D U P B
 1
 O9 O 0.30261(12) 0.9524(3) 0.80445(7) 0.0553(7) Uani 1 1 d . . . . .
 O4 O 0.51098(11) 0.4011(3) 0.74413(6) 0.0528(6) Uani 1 1 d . . . . .
 O11 O 0.13496(12) 0.4850(3) 0.92062(7) 0.0566(7) Uani 1 1 d . . . . .
 O5 O 0.44985(13) 0.4888(3) 0.67201(7) 0.0593(7) Uani 1 1 d . . . . .
 O2 O 0.45375(14) 0.0555(3) 0.69494(7) 0.0621(8) Uani 1 1 d . . . . .
 O7 O 0.32725(14) 0.6140(3) 0.75166(7) 0.0643(8) Uani 1 1 d . . . . .
 O10 O 0.41829(12) 1.0993(3) 0.88223(8) 0.0669(8) Uani 1 1 d D U . . .
 N1 N 0.39474(12) 0.4700(3) 0.71011(7) 0.0440(7) Uani 1 1 d . . . . .
 H1 H 0.378221 0.512263 0.724516 0.053 Uiso 1 1 calc R U . . .
 O12 O 0.31673(14) 0.5167(3) 0.82440(8) 0.0681(8) Uani 1 1 d . . . . .
 O6 O 0.20547(14) 0.5101(4) 0.58301(8) 0.0729(8) Uani 1 1 d . U . . .
 N2 N 0.23601(15) 0.5350(3) 0.78826(9) 0.0547(8) Uani 1 1 d . . . . .
 H2 H 0.210223 0.492930 0.774159 0.066 Uiso 1 1 calc R U . . .
 O8 O 0.22689(15) 0.9991(3) 0.76872(8) 0.0711(9) Uani 1 1 d . . . . .
 O3 O 0.4053(2) 0.0096(3) 0.73321(10) 0.0893(12) Uani 1 1 d . . . . .
 O1 O 0.51352(15) -0.0950(4) 0.61503(10) 0.0851(11) Uani 1 1 d D U . . .
 C3 C 0.49366(15) 0.3029(4) 0.72825(8) 0.0437(8) Uani 1 1 d . . . . .
 C19 C 0.42554(16) 0.5431(4) 0.69223(9) 0.0473(8) Uani 1 1 d . . . . .
 C57 C 0.27709(18) 0.8015(4) 0.91163(9) 0.0543(9) Uani 1 1 d . . . . .
 C4 C 0.52828(16) 0.2262(4) 0.70727(9) 0.0491(8) Uani 1 1 d . . . . .
 H4 H 0.550922 0.156006 0.721336 0.059 Uiso 1 1 calc R U . . .
 C2 C 0.43488(16) 0.2439(4) 0.73071(8) 0.0452(8) Uani 1 1 d . . . . .
 C83 C 0.23958(18) 0.3657(4) 0.97055(9) 0.0532(9) Uani 1 1 d . . . . .
 H83 H 0.225416 0.456315 0.971509 0.064 Uiso 1 1 calc R U . . .
 C78 C 0.20833(16) 0.2701(4) 0.94990(9) 0.0493(8) Uani 1 1 d . . . . .
 C1 C 0.38837(15) 0.3233(4) 0.70603(8) 0.0434(7) Uani 1 1 d . . . . .
 H1A H 0.393927 0.300091 0.683497 0.052 Uiso 1 1 calc R U . . .
 C56 C 0.30003(17) 0.9019(4) 0.89200(9) 0.0518(9) Uani 1 1 d . . . . .
 H56 H 0.273801 0.963887 0.880120 0.062 Uiso 1 1 calc R U . . .
 C52 C 0.32023(18) 0.7118(4) 0.76874(9) 0.0498(9) Uani 1 1 d . . . . .
 C79 C 0.23103(18) 0.1385(4) 0.94907(10) 0.0538(9) Uani 1 1 d . . . . .
 H79 H 0.211033 0.070879 0.935248 0.065 Uiso 1 1 calc R U . . .
 C61 C 0.14103(18) 0.6079(4) 0.87177(9) 0.0544(9) Uani 1 1 d . . . . .
 H61A H 0.101520 0.622115 0.868881 0.065 Uiso 1 1 calc R U . . .
 C60 C 0.17070(17) 0.5668(4) 0.90459(9) 0.0527(9) Uani 1 1 d . . . . .
 H60A H 0.205377 0.513777 0.902542 0.063 Uiso 1 1 calc R U . . .
 C65 C 0.27930(19) 0.4626(4) 0.80473(12) 0.0580(10) Uani 1 1 d . . . . .
 C5 C 0.48968(18) 0.1495(4) 0.68050(9) 0.0503(9) Uani 1 1 d . . . . .
 H5A H 0.465403 0.217302 0.666535 0.060 Uiso 1 1 calc R U . . .
 C63 C 0.14112(18) 0.6923(5) 0.81576(9) 0.0563(10) Uani 1 1 d . . . . .
 C50 C 0.34896(16) 0.8588(4) 0.81709(9) 0.0483(8) Uani 1 1 d . . . . .
 H50 H 0.335245 0.788953 0.831397 0.058 Uiso 1 1 calc R U . . .
 C58 C 0.22000(18) 0.7962(4) 0.90964(9) 0.0544(9) Uani 1 1 d . . . . .
 H58A H 0.198929 0.864452 0.896563 0.065 Uiso 1 1 calc R U . . .
 C80 C 0.28214(18) 0.1049(5) 0.96803(10) 0.0583(10) Uani 1 1 d . . . . .
 H80 H 0.296641 0.014605 0.967188 0.070 Uiso 1 1 calc R U . . .
 C82 C 0.29026(18) 0.3322(5) 0.98953(10) 0.0596(10) Uani 1 1 d . . . . .
 H82 H 0.310236 0.399000 1.003603 0.072 Uiso 1 1 calc R U . . .
 C49 C 0.26158(19) 0.9145(4) 0.77984(9) 0.0544(9) Uani 1 1 d . . . . .
 C64 C 0.17056(17) 0.7207(4) 0.79247(9) 0.0549(10) Uani 1 1 d . . . . .
 H64A H 0.152010 0.769162 0.773934 0.066 Uiso 1 1 calc R U . . .
 C48 C 0.26035(18) 0.7661(4) 0.76832(9) 0.0502(9) Uani 1 1 d . . . . .
 C55 C 0.35364(18) 0.9177(4) 0.88861(9) 0.0557(10) Uani 1 1 d . . . . .
 H55 H 0.381253 0.861746 0.901399 0.067 Uiso 1 1 calc R U . . .
 C6 C 0.4300(2) 0.0949(4) 0.72050(10) 0.0579(10) Uani 1 1 d . . . . .
 C62 C 0.16605(17) 0.6259(4) 0.84632(9) 0.0534(9) Uani 1 1 d . . . . .
 H62A H 0.203494 0.592822 0.848034 0.064 Uiso 1 1 calc R U . . .
 C54 C 0.37271(17) 1.0185(4) 0.86585(10) 0.0542(9) Uani 1 1 d . . . . .
 H54 H 0.340604 1.080640 0.857151 0.065 Uiso 1 1 calc R U . . .
 C81 C 0.31231(18) 0.2013(5) 0.98818(10) 0.0596(11) Uani 1 1 d . . . . .
 H81 H 0.347642 0.178327 1.000938 0.071 Uiso 1 1 calc R U . . .
 C21 C 0.56978(17) 0.3218(5) 0.69450(11) 0.0594(10) Uani 1 1 d . . . . .
 H21A H 0.549154 0.382830 0.677943 0.089 Uiso 1 1 calc R U . . .
 H21B H 0.596756 0.266995 0.684909 0.089 Uiso 1 1 calc R U . . .
 H21C H 0.590003 0.376631 0.712479 0.089 Uiso 1 1 calc R U . . .
 C9 C 0.4452(2) 0.0879(5) 0.60984(11) 0.0665(12) Uani 1 1 d . . . . .
 H9 H 0.464000 0.146162 0.596974 0.080 Uiso 1 1 calc R U . . .
 C47 C 0.23121(16) 0.6815(4) 0.79339(9) 0.0479(8) Uani 1 1 d . . . . .
 H47 H 0.252051 0.702503 0.815692 0.057 Uiso 1 1 calc R U . . .
 C10 C 0.3895(2) 0.1000(5) 0.60706(10) 0.0636(11) Uani 1 1 d . . . . .
 H10A H 0.371749 0.035926 0.619096 0.076 Uiso 1 1 calc R U . . .
 C7 C 0.5206(2) 0.0616(5) 0.65910(11) 0.0620(11) Uani 1 1 d . . . . .
 H7A H 0.543476 -0.008076 0.672723 0.074 Uiso 1 1 calc R U . . .
 H7B H 0.546479 0.120354 0.649196 0.074 Uiso 1 1 calc R U . . .
 C46 C 0.42487(18) 0.2600(5) 0.76601(9) 0.0558(10) Uani 1 1 d . . . . .
 H46A H 0.457154 0.222652 0.780987 0.084 Uiso 1 1 calc R U . . .
 H46B H 0.390719 0.210027 0.768672 0.084 Uiso 1 1 calc R U . . .
 H46C H 0.420396 0.357413 0.770764 0.084 Uiso 1 1 calc R U . . .
 C51 C 0.36866(18) 0.7861(4) 0.78886(10) 0.0522(9) Uani 1 1 d . . . . .
 H51 H 0.380609 0.859132 0.774691 0.063 Uiso 1 1 calc R U . . .
 C59 C 0.18712(19) 0.6966(4) 0.92546(10) 0.0581(10) Uani 1 1 d . . . . .
 H59A H 0.152446 0.741849 0.929799 0.070 Uiso 1 1 calc R U . . .
 H59B H 0.209543 0.668827 0.946605 0.070 Uiso 1 1 calc R U . . .
 C29 C 0.2584(10) 0.710(2) 0.5508(6) 0.070(4) Uani 0.586(6) 1 d D U P C 1
 C68 C 0.13100(18) 0.2235(5) 0.88586(10) 0.0559(10) Uani 1 1 d . . . . .
 C15 C 0.2440(2) 0.3836(7) 0.63102(11) 0.0778(15) Uani 1 1 d . . . . .
 H15 H 0.206946 0.365245 0.634681 0.093 Uiso 1 1 calc R U . . .
 C91 C 0.3417(7) 1.302(2) 0.9009(6) 0.066(6) Uani 0.591(6) 1 d D U P A 1
 H91A H 0.320073 1.330446 0.879849 0.099 Uiso 0.591(6) 1 calc R U P A 1
 H91B H 0.341293 1.375745 0.916765 0.099 Uiso 0.591(6) 1 calc R U P A 1
 H91C H 0.324913 1.219103 0.908352 0.099 Uiso 0.591(6) 1 calc R U P A 1
 C16 C 0.28673(19) 0.3697(6) 0.65574(10) 0.0667(12) Uani 1 1 d . . . . .
 H16 H 0.322244 0.404702 0.652797 0.080 Uiso 1 1 calc R U . . .
 C72 C 0.1761(2) 0.1346(6) 0.84232(12) 0.0747(14) Uani 1 1 d . . . . .
 H72A H 0.209498 0.122542 0.833472 0.090 Uiso 1 1 calc R U . . .
 C11 C 0.3527(2) 0.1985(5) 0.58799(10) 0.0694(13) Uani 1 1 d . . . . .
 C53 C 0.39303(19) 0.9484(5) 0.83753(11) 0.0588(10) Uani 1 1 d . . . . .
 H53A H 0.405399 1.019525 0.823398 0.071 Uiso 1 1 calc R U . . .
 H53B H 0.426159 0.891019 0.846120 0.071 Uiso 1 1 calc R U . . .
 C18 C 0.32960(18) 0.2805(5) 0.70929(9) 0.0625(12) Uani 1 1 d . . . . .
 H18 H 0.324878 0.232702 0.728448 0.075 Uiso 1 1 calc R U . . .
 C84 C 0.3165(2) 0.7040(6) 0.93225(12) 0.0752(13) Uani 1 1 d . . . . .
 H84A H 0.334824 0.645083 0.918212 0.113 Uiso 1 1 calc R U . . .
 H84B H 0.295205 0.647137 0.945182 0.113 Uiso 1 1 calc R U . . .
 H84C H 0.345138 0.756393 0.946792 0.113 Uiso 1 1 calc R U . . .
 C74 C 0.08126(18) 0.2808(5) 0.95061(11) 0.0637(11) Uani 1 1 d . . . . .
 C14 C 0.2518(2) 0.4267(6) 0.59781(11) 0.0699(13) Uani 1 1 d . . . . .
 H14A H 0.287685 0.479706 0.599317 0.084 Uiso 1 1 calc R U . . .
 C85 C 0.41942(19) 0.6936(5) 0.79919(12) 0.0645(11) Uani 1 1 d . . . . .
 H85A H 0.451930 0.749575 0.808661 0.097 Uiso 1 1 calc R U . . .
 H85B H 0.427957 0.644300 0.780202 0.097 Uiso 1 1 calc R U . . .
 H85C H 0.411091 0.627495 0.815367 0.097 Uiso 1 1 calc R U . . .
 C30 C 0.2662(11) 0.619(2) 0.5275(6) 0.073(4) Uani 0.586(6) 1 d D U P C 1
 H30 H 0.247182 0.533479 0.526086 0.088 Uiso 0.586(6) 1 calc R U P C 1
 C17 C 0.28368(19) 0.3051(7) 0.68711(10) 0.0762(15) Uani 1 1 d . . . . .
 C34 C 0.2851(10) 0.8373(18) 0.5523(6) 0.073(5) Uani 0.586(6) 1 d D U P C 1
 H34 H 0.279171 0.902383 0.568289 0.088 Uiso 0.586(6) 1 calc R U P C 1
 C8 C 0.4795(2) -0.0114(5) 0.63190(11) 0.0653(12) Uani 1 1 d . . . . .
 H8A H 0.453808 -0.071738 0.641999 0.078 Uiso 1 1 calc R U . . .
 C73 C 0.1785(2) 0.2050(6) 0.87129(11) 0.0669(12) Uani 1 1 d . . . . .
 H73 H 0.213487 0.242033 0.881635 0.080 Uiso 1 1 calc R U . . .
 C35 C 0.1318(6) 0.716(2) 0.5532(5) 0.070(2) Uani 0.586(6) 1 d D U P C 1
 C12 C 0.2983(2) 0.2003(6) 0.59086(11) 0.0742(14) Uani 1 1 d . . . . .
 H12A H 0.286436 0.129954 0.603906 0.089 Uiso 1 1 calc R U . . .
 C93 C 0.1025(2) 0.3230(7) 0.74809(14) 0.0837(15) Uani 1 1 d . . . . .
 C33 C 0.3211(9) 0.8700(16) 0.5297(5) 0.076(5) Uani 0.586(6) 1 d D U P C 1
 H33 H 0.339204 0.956827 0.530401 0.091 Uiso 0.586(6) 1 calc R U P C 1
 C92 C 0.2267(2) 0.7507(6) 0.73379(10) 0.0682(12) Uani 1 1 d . . . . .
 H92A H 0.189949 0.795199 0.732503 0.102 Uiso 1 1 calc R U . . .
 H92B H 0.221285 0.653060 0.728544 0.102 Uiso 1 1 calc R U . . .
 H92C H 0.247371 0.794009 0.718275 0.102 Uiso 1 1 calc R U . . .
 C69 C 0.0812(2) 0.1706(7) 0.86847(13) 0.0840(16) Uani 1 1 d . . . . .
 H69A H 0.047437 0.182196 0.876959 0.101 Uiso 1 1 calc R U . . .
 C20 C 0.4282(3) 0.6951(5) 0.69881(15) 0.0771(14) Uani 1 1 d . . . . .
 H20D H 0.457428 0.713977 0.717704 0.116 Uiso 1 1 calc R U . . .
 H20E H 0.391706 0.726774 0.703219 0.116 Uiso 1 1 calc R U . . .
 H20F H 0.437135 0.743494 0.679797 0.116 Uiso 1 1 calc R U . . .
 C71 C 0.1265(3) 0.0822(6) 0.82630(12) 0.0827(16) Uani 1 1 d . . . . .
 H71A H 0.125133 0.033206 0.806530 0.099 Uiso 1 1 calc R U . . .
 C31 C 0.3015(9) 0.6504(16) 0.5058(5) 0.070(4) Uani 0.586(6) 1 d D U P C 1
 H31 H 0.306619 0.584947 0.489710 0.084 Uiso 0.586(6) 1 calc R U P C 1
 C27 C 0.4224(3) -0.2946(10) 0.5998(3) 0.060(2) Uani 0.743(5) 1 d D U P B 1
 H27A H 0.409177 -0.365483 0.583661 0.089 Uiso 0.743(5) 1 calc R U P B 1
 H27B H 0.398474 -0.213035 0.595461 0.089 Uiso 0.743(5) 1 calc R U P B 1
 H27C H 0.420504 -0.329482 0.621607 0.089 Uiso 0.743(5) 1 calc R U P B 1
 C32 C 0.3292(8) 0.7729(15) 0.5070(4) 0.067(3) Uani 0.586(6) 1 d D U P C 1
 H32 H 0.353969 0.791339 0.492136 0.080 Uiso 0.586(6) 1 calc R U P C 1
 C67 C 0.0796(2) 0.7318(7) 0.81192(12) 0.0780(15) Uani 1 1 d . . . . .
 H67A H 0.067686 0.775725 0.790736 0.117 Uiso 1 1 calc R U . . .
 H67B H 0.074367 0.795880 0.829223 0.117 Uiso 1 1 calc R U . . .
 H67C H 0.056864 0.649348 0.813313 0.117 Uiso 1 1 calc R U . . .
 C13 C 0.2539(2) 0.2996(6) 0.57600(11) 0.0799(15) Uani 1 1 d . . . . .
 H13A H 0.216751 0.253418 0.572518 0.096 Uiso 1 1 calc R U . . .
 H13B H 0.261588 0.329319 0.554556 0.096 Uiso 1 1 calc R U . . .
 C39 C 0.2216(5) 0.7900(11) 0.6137(2) 0.0596(19) Uani 0.586(6) 1 d D U P C 1
 O13 O 0.1387(3) 0.4015(7) 0.74526(16) 0.155(3) Uani 1 1 d . . . . .
 C66 C 0.2790(3) 0.3110(5) 0.79712(17) 0.0867(16) Uani 1 1 d . . . . .
 H66A H 0.289515 0.297245 0.775727 0.130 Uiso 1 1 calc R U . . .
 H66B H 0.241265 0.273707 0.797012 0.130 Uiso 1 1 calc R U . . .
 H66C H 0.306100 0.263681 0.813680 0.130 Uiso 1 1 calc R U . . .
 C77 C 0.0923(2) 0.3717(6) 0.98090(12) 0.0778(14) Uani 1 1 d . . . . .
 H77A H 0.128497 0.346453 0.994179 0.117 Uiso 1 1 calc R U . . .
 H77B H 0.062175 0.358669 0.993562 0.117 Uiso 1 1 calc R U . . .
 H77C H 0.093440 0.468063 0.974357 0.117 Uiso 1 1 calc R U . . .
 C75 C 0.0836(3) 0.1302(6) 0.96070(17) 0.0920(18) Uani 1 1 d . . . . .
 H75A H 0.077584 0.072136 0.941252 0.138 Uiso 1 1 calc R U . . .
 H75B H 0.054220 0.111718 0.973605 0.138 Uiso 1 1 calc R U . . .
 H75C H 0.120578 0.109991 0.973716 0.138 Uiso 1 1 calc R U . . .
 C70 C 0.0788(3) 0.1016(9) 0.83922(15) 0.102(2) Uani 1 1 d . . . . .
 H70A H 0.043786 0.067528 0.828095 0.122 Uiso 1 1 calc R U . . .
 C44 C 0.2791(4) 0.7951(12) 0.6300(3) 0.067(2) Uani 0.586(6) 1 d D U P C 1
 H44 H 0.306287 0.741340 0.621750 0.081 Uiso 0.586(6) 1 calc R U P C 1
 C95 C 0.0983(3) 0.1850(7) 0.73237(19) 0.103(2) Uani 1 1 d . . . . .
 H95A H 0.088206 0.195737 0.708753 0.154 Uiso 1 1 calc R U . . .
 H95B H 0.069352 0.130827 0.740354 0.154 Uiso 1 1 calc R U . . .
 H95C H 0.134650 0.137881 0.737674 0.154 Uiso 1 1 calc R U . . .
 C76 C 0.0214(2) 0.3175(9) 0.93205(15) 0.099(2) Uani 1 1 d . . . . .
 H76A H 0.022186 0.408488 0.922133 0.148 Uiso 1 1 calc R U . . .
 H76B H -0.005207 0.318118 0.947297 0.148 Uiso 1 1 calc R U . . .
 H76C H 0.009493 0.249130 0.915048 0.148 Uiso 1 1 calc R U . . .
 C28 C 0.3781(3) 0.2982(7) 0.56684(14) 0.0955(18) Uani 1 1 d . . . . .
 H28A H 0.409891 0.346018 0.580027 0.143 Uiso 1 1 calc R U . . .
 H28B H 0.349589 0.365272 0.557476 0.143 Uiso 1 1 calc R U . . .
 H28C H 0.391367 0.247875 0.549317 0.143 Uiso 1 1 calc R U . . .
 C89 C 0.4431(6) 1.1333(13) 0.9558(3) 0.068(3) Uani 0.591(6) 1 d D U P A 1
 H89A H 0.402343 1.135698 0.955142 0.102 Uiso 0.591(6) 1 calc R U P A 1
 H89B H 0.462433 1.135487 0.978512 0.102 Uiso 0.591(6) 1 calc R U P A 1
 H89C H 0.453252 1.048908 0.945467 0.102 Uiso 0.591(6) 1 calc R U P A 1
 C88 C 0.4612(3) 1.2593(8) 0.9375(2) 0.0597(18) Uani 0.591(6) 1 d D U P A 1
 C26 C 0.4772(5) -0.1629(19) 0.5457(3) 0.125(5) Uani 0.743(5) 1 d D U P B 1
 H26A H 0.483862 -0.063693 0.546234 0.187 Uiso 0.743(5) 1 calc R U P B 1
 H26B H 0.437821 -0.181274 0.536132 0.187 Uiso 0.743(5) 1 calc R U P B 1
 H26C H 0.501920 -0.207123 0.532480 0.187 Uiso 0.743(5) 1 calc R U P B 1
 C45 C 0.2259(2) 0.2655(12) 0.69354(16) 0.147(5) Uani 1 1 d . . . . .
 H45A H 0.205713 0.348135 0.698373 0.221 Uiso 1 1 calc R U . . .
 H45B H 0.229870 0.202687 0.712109 0.221 Uiso 1 1 calc R U . . .
 H45C H 0.204706 0.220142 0.674284 0.221 Uiso 1 1 calc R U . . .
 C40 C 0.1864(4) 0.8756(13) 0.6289(3) 0.086(3) Uani 0.586(6) 1 d D U P C 1
 H40 H 0.147621 0.879773 0.619585 0.103 Uiso 0.586(6) 1 calc R U P C 1
 C94 C 0.0609(4) 0.3643(10) 0.7683(2) 0.126(3) Uani 1 1 d . . . . .
 H94A H 0.076992 0.436612 0.783419 0.189 Uiso 1 1 calc R U . . .
 H94B H 0.051236 0.284859 0.780605 0.189 Uiso 1 1 calc R U . . .
 H94C H 0.026958 0.398846 0.754291 0.189 Uiso 1 1 calc R U . . .
 C37 C 0.1248(4) 0.8707(12) 0.5417(3) 0.084(3) Uani 0.586(6) 1 d D U P C 1
 H37A H 0.085830 0.886756 0.531036 0.127 Uiso 0.586(6) 1 calc R U P C 1
 H37B H 0.150249 0.889724 0.526358 0.127 Uiso 0.586(6) 1 calc R U P C 1
 H37C H 0.133961 0.931380 0.560580 0.127 Uiso 0.586(6) 1 calc R U P C 1
 C23 C 0.5586(5) -0.3695(12) 0.6319(3) 0.145(4) Uani 0.743(5) 1 d D U P B 1
 H23A H 0.527474 -0.419583 0.638705 0.217 Uiso 0.743(5) 1 calc R U P B 1
 H23B H 0.563948 -0.281576 0.643403 0.217 Uiso 0.743(5) 1 calc R U P B 1
 H23C H 0.593194 -0.423969 0.636988 0.217 Uiso 0.743(5) 1 calc R U P B 1
 C87 C 0.5240(3) 1.2462(9) 0.9357(2) 0.070(2) Uani 0.591(6) 1 d D U P A 1
 H87A H 0.529924 1.164727 0.923008 0.105 Uiso 0.591(6) 1 calc R U P A 1
 H87B H 0.545766 1.237572 0.957724 0.105 Uiso 0.591(6) 1 calc R U P A 1
 H87C H 0.536284 1.328079 0.925272 0.105 Uiso 0.591(6) 1 calc R U P A 1
 C38 C 0.0830(4) 0.6919(12) 0.5735(3) 0.081(2) Uani 0.586(6) 1 d D U P C 1
 H38A H 0.084672 0.763078 0.590188 0.122 Uiso 0.586(6) 1 calc R U P C 1
 H38B H 0.087662 0.601489 0.583860 0.122 Uiso 0.586(6) 1 calc R U P C 1
 H38C H 0.046467 0.696093 0.558933 0.122 Uiso 0.586(6) 1 calc R U P C 1
 C90 C 0.4520(4) 1.3895(10) 0.9568(3) 0.088(3) Uani 0.591(6) 1 d D U P A 1
 H90A H 0.458305 1.470842 0.944127 0.132 Uiso 0.591(6) 1 calc R U P A 1
 H90B H 0.478500 1.389992 0.977456 0.132 Uiso 0.591(6) 1 calc R U P A 1
 H90C H 0.413361 1.390605 0.961126 0.132 Uiso 0.591(6) 1 calc R U P A 1
 C25 C 0.5972(4) -0.2950(12) 0.5818(3) 0.106(3) Uani 0.743(5) 1 d D U P B 1
 H25A H 0.613106 -0.210926 0.592549 0.159 Uiso 0.743(5) 1 calc R U P B 1
 H25B H 0.583638 -0.276591 0.558732 0.159 Uiso 0.743(5) 1 calc R U P B 1
 H25C H 0.626178 -0.366451 0.584062 0.159 Uiso 0.743(5) 1 calc R U P B 1
 C43 C 0.2967(3) 0.8748(9) 0.65726(19) 0.0697(18) Uani 0.586(6) 1 d D U P C 1
 H43 H 0.335166 0.872713 0.667250 0.084 Uiso 0.586(6) 1 calc R U P C 1
 C22 C 0.5462(3) -0.3455(8) 0.5983(2) 0.093(2) Uani 0.743(5) 1 d D U P B 1
 C42 C 0.2602(4) 0.9567(10) 0.6703(2) 0.077(2) Uani 0.586(6) 1 d D U P C 1
 H42 H 0.272948 1.014121 0.688439 0.092 Uiso 0.586(6) 1 calc R U P C 1
 C41 C 0.2044(4) 0.9525(13) 0.6560(3) 0.093(3) Uani 0.586(6) 1 d D U P C 1
 H41 H 0.177798 1.004364 0.665213 0.112 Uiso 0.586(6) 1 calc R U P C 1
 C24 C 0.5261(5) -0.4842(11) 0.5848(6) 0.224(7) Uani 0.743(5) 1 d D U P B 1
 H24A H 0.554562 -0.553777 0.592668 0.335 Uiso 0.743(5) 1 calc R U P B 1
 H24B H 0.520052 -0.481216 0.560985 0.335 Uiso 0.743(5) 1 calc R U P B 1
 H24C H 0.490713 -0.507523 0.591946 0.335 Uiso 0.743(5) 1 calc R U P B 1
 C36 C 0.1191(4) 0.6277(11) 0.5242(2) 0.082(2) Uani 0.586(6) 1 d D U P C 1
 H36A H 0.080795 0.646323 0.512789 0.123 Uiso 0.586(6) 1 calc R U P C 1
 H36B H 0.122115 0.531177 0.530881 0.123 Uiso 0.586(6) 1 calc R U P C 1
 H36C H 0.145965 0.646649 0.509672 0.123 Uiso 0.586(6) 1 calc R U P C 1
 C100 C 0.2004(5) 0.9028(14) 0.6137(3) 0.066(3) Uani 0.414(6) 1 d D U P C 2
 H2A H 0.222567 0.944382 0.598749 0.099 Uiso 0.414(6) 1 calc R U P C 2
 H2B H 0.207111 0.952593 0.634412 0.099 Uiso 0.414(6) 1 calc R U P C 2
 H2C H 0.160279 0.907518 0.604247 0.099 Uiso 0.414(6) 1 calc R U P C 2
 C0 C 0.2183(6) 0.7479(17) 0.6198(3) 0.066(3) Uani 0.414(6) 1 d D U P C 2
 C1A C 0.1792(5) 0.6832(16) 0.6389(3) 0.075(3) Uani 0.414(6) 1 d D U P C 2
 H1AA H 0.141399 0.679272 0.625752 0.112 Uiso 0.414(6) 1 calc R U P C 2
 H1AB H 0.178200 0.737546 0.658518 0.112 Uiso 0.414(6) 1 calc R U P C 2
 H1AC H 0.192139 0.590042 0.645068 0.112 Uiso 0.414(6) 1 calc R U P C 2
 C103 C 0.2801(6) 0.7431(18) 0.6372(4) 0.069(4) Uani 0.414(6) 1 d D U P C 2
 H3A H 0.291448 0.647476 0.641605 0.103 Uiso 0.414(6) 1 calc R U P C 2
 H3B H 0.283859 0.793658 0.657752 0.103 Uiso 0.414(6) 1 calc R U P C 2
 H3C H 0.304169 0.785253 0.623342 0.103 Uiso 0.414(6) 1 calc R U P C 2
 C106 C 0.1331(5) 0.8087(14) 0.5307(3) 0.058(2) Uani 0.414(6) 1 d D U P C 2
 H5 H 0.166527 0.852988 0.527095 0.069 Uiso 0.414(6) 1 calc R U P C 2
 C108 C 0.0817(4) 0.8463(12) 0.5131(3) 0.063(2) Uani 0.414(6) 1 d D U P C 2
 H6 H 0.078944 0.921193 0.498378 0.075 Uiso 0.414(6) 1 calc R U P C 2
 C109 C 0.0897(4) 0.6308(11) 0.5573(3) 0.056(2) Uani 0.414(6) 1 d D U P C 2
 H7 H 0.092619 0.555642 0.571968 0.067 Uiso 0.414(6) 1 calc R U P C 2
 C107 C 0.0384(4) 0.6665(12) 0.5390(3) 0.067(3) Uani 0.414(6) 1 d D U P C 2
 H8 H 0.005620 0.616399 0.541346 0.080 Uiso 0.414(6) 1 calc R U P C 2
 C96 C 0.0343(4) 0.7740(12) 0.5172(3) 0.063(2) Uani 0.414(6) 1 d D U P C 2
 H10 H -0.001338 0.798402 0.504980 0.075 Uiso 0.414(6) 1 calc R U P C 2
 C97 C 0.1356(9) 0.705(3) 0.5538(6) 0.061(3) Uani 0.414(6) 1 d D U P C 2
 C02F C 0.2584(11) 0.732(3) 0.5510(5) 0.050(3) Uani 0.414(6) 1 d D U P C 2
 C98 C 0.2738(11) 0.643(2) 0.5271(6) 0.052(4) Uani 0.414(6) 1 d D U P C 2
 H12 H 0.259275 0.551806 0.525528 0.062 Uiso 0.414(6) 1 calc R U P C 2
 C99 C 0.3099(11) 0.684(2) 0.5057(6) 0.060(4) Uani 0.414(6) 1 d D U P C 2
 H13 H 0.320724 0.621253 0.490541 0.072 Uiso 0.414(6) 1 calc R U P C 2
 C4A C 0.3292(10) 0.8191(16) 0.5072(5) 0.052(4) Uani 0.414(6) 1 d D U P C 2
 H4A H 0.351745 0.850821 0.492212 0.062 Uiso 0.414(6) 1 calc R U P C 2
 C9A C 0.3155(11) 0.9058(19) 0.5304(5) 0.055(3) Uani 0.414(6) 1 d D U P C 2
 H9A H 0.331129 0.995524 0.532140 0.066 Uiso 0.414(6) 1 calc R U P C 2
 C110 C 0.2804(14) 0.868(2) 0.5509(7) 0.059(4) Uani 0.414(6) 1 d D U P C 2
 H14 H 0.270301 0.933731 0.565647 0.071 Uiso 0.414(6) 1 calc R U P C 2
 C86 C 0.4443(5) 1.3941(12) 0.8705(3) 0.081(3) Uani 0.591(6) 1 d D U P A 1
 H86A H 0.481587 1.364863 0.866874 0.122 Uiso 0.591(6) 1 calc R U P A 1
 H86B H 0.447399 1.483446 0.881430 0.122 Uiso 0.591(6) 1 calc R U P A 1
 H86C H 0.418875 1.401862 0.849542 0.122 Uiso 0.591(6) 1 calc R U P A 1
 Si Si 0.41231(15) 1.2214(4) 0.90684(10) 0.0402(9) Uani 0.409(6) 1 d D U P A 2
 C15A C 0.3386(8) 1.299(3) 0.8990(8) 0.053(7) Uani 0.409(6) 1 d D U P A 2
 H58 H 0.312729 1.238030 0.908005 0.080 Uiso 0.409(6) 1 calc R U P A 2
 H59 H 0.325721 1.308530 0.875528 0.080 Uiso 0.409(6) 1 calc R U P A 2
 H60 H 0.339305 1.388841 0.909396 0.080 Uiso 0.409(6) 1 calc R U P A 2
 C101 C 0.4391(9) 1.185(2) 0.9503(4) 0.069(5) Uani 0.409(6) 1 d D U P A 2
 H61 H 0.441856 1.271466 0.962599 0.103 Uiso 0.409(6) 1 calc R U P A 2
 H62 H 0.476351 1.142820 0.952583 0.103 Uiso 0.409(6) 1 calc R U P A 2
 H63 H 0.413174 1.122930 0.958664 0.103 Uiso 0.409(6) 1 calc R U P A 2
 C102 C 0.4600(4) 1.3485(9) 0.8908(3) 0.052(2) Uani 0.409(6) 1 d D U P A 2
 C02X C 0.4502(6) 1.3386(15) 0.8534(3) 0.069(3) Uani 0.409(6) 1 d D U P A 2
 H64 H 0.458759 1.245284 0.846986 0.103 Uiso 0.409(6) 1 calc R U P A 2
 H65 H 0.474907 1.403921 0.844878 0.103 Uiso 0.409(6) 1 calc R U P A 2
 H66 H 0.410872 1.360324 0.844586 0.103 Uiso 0.409(6) 1 calc R U P A 2
 C105 C 0.5216(4) 1.3120(13) 0.9040(3) 0.072(3) Uani 0.409(6) 1 d D U P A 2
 H67 H 0.528129 1.314919 0.927837 0.109 Uiso 0.409(6) 1 calc R U P A 2
 H68 H 0.546374 1.378158 0.895893 0.109 Uiso 0.409(6) 1 calc R U P A 2
 H69 H 0.529621 1.219485 0.896835 0.109 Uiso 0.409(6) 1 calc R U P A 2
 C02{ C 0.4470(6) 1.4962(10) 0.9002(4) 0.087(5) Uani 0.409(6) 1 d D U P A 2
 H70 H 0.409243 1.522135 0.889120 0.131 Uiso 0.409(6) 1 calc R U P A 2
 H71 H 0.474799 1.558982 0.893761 0.131 Uiso 0.409(6) 1 calc R U P A 2
 H72 H 0.448651 1.501631 0.923783 0.131 Uiso 0.409(6) 1 calc R U P A 2
 Si5 Si 0.4858(2) -0.2047(5) 0.58687(10) 0.0316(11) Uani 0.257(5) 1 d D U P B
 2
 C104 C 0.4278(15) -0.305(4) 0.6007(12) 0.111(12) Uani 0.257(5) 1 d D U P B 2
 H20A H 0.430776 -0.402080 0.594837 0.167 Uiso 0.257(5) 1 calc R U P B 2
 H20B H 0.391254 -0.269115 0.590168 0.167 Uiso 0.257(5) 1 calc R U P B 2
 H20C H 0.431140 -0.297229 0.624347 0.167 Uiso 0.257(5) 1 calc R U P B 2
 C1B C 0.4221(16) -0.039(4) 0.5620(9) 0.200(15) Uani 0.257(5) 1 d D U P B 2
 H1BA H 0.440924 0.020729 0.548428 0.300 Uiso 0.257(5) 1 calc R U P B 2
 H1BB H 0.408538 0.015437 0.578716 0.300 Uiso 0.257(5) 1 calc R U P B 2
 H1BC H 0.390169 -0.085004 0.548422 0.300 Uiso 0.257(5) 1 calc R U P B 2
 C16A C 0.4907(7) -0.3747(15) 0.5406(3) 0.053(4) Uani 0.257(5) 1 d D U P B 2
 H16D H 0.505138 -0.379864 0.520075 0.079 Uiso 0.257(5) 1 calc R U P B 2
 H16E H 0.449555 -0.368176 0.535930 0.079 Uiso 0.257(5) 1 calc R U P B 2
 H16F H 0.501882 -0.457234 0.553473 0.079 Uiso 0.257(5) 1 calc R U P B 2
 C1C C 0.5144(5) -0.2508(12) 0.5591(3) 0.038(2) Uani 0.257(5) 1 d D U P B 2
 C1D C 0.4868(9) -0.1187(18) 0.5412(5) 0.048(4) Uani 0.257(5) 1 d D U P B 2
 H1DA H 0.496167 -0.114102 0.519355 0.071 Uiso 0.257(5) 1 calc R U P B 2
 H1DB H 0.501283 -0.036838 0.553537 0.071 Uiso 0.257(5) 1 calc R U P B 2
 H1DC H 0.445860 -0.123165 0.539660 0.071 Uiso 0.257(5) 1 calc R U P B 2
 C1E C 0.5760(6) -0.2398(15) 0.5592(4) 0.047(3) Uani 0.257(5) 1 d D U P B 2
 H1EA H 0.593090 -0.331205 0.562082 0.070 Uiso 0.257(5) 1 calc R U P B 2
 H1EB H 0.593173 -0.180104 0.577094 0.070 Uiso 0.257(5) 1 calc R U P B 2
 H1EC H 0.582245 -0.200877 0.538518 0.070 Uiso 0.257(5) 1 calc R U P B 2

loop_
  _atom_site_aniso_label
  _atom_site_aniso_U_11
  _atom_site_aniso_U_22
  _atom_site_aniso_U_33
  _atom_site_aniso_U_23
  _atom_site_aniso_U_13
  _atom_site_aniso_U_12
 Si4 0.0495(5) 0.0569(6) 0.0472(5) -0.0047(5) 0.0128(4) 0.0103(5)
 Si2 0.0577(7) 0.0869(9) 0.0490(6) -0.0012(6) -0.0036(5) -0.0168(6)
 Si3 0.0522(12) 0.0368(13) 0.0641(18) 0.0017(11) 0.0129(11) 0.0003(10)
 Si1 0.0787(17) 0.082(2) 0.135(3) -0.060(2) 0.0573(19) -0.0238(14)
 O9 0.0699(17) 0.0431(14) 0.0515(15) -0.0088(11) 0.0063(13) 0.0147(12)
 O4 0.0610(16) 0.0515(15) 0.0431(13) -0.0074(12) 0.0013(11) -0.0003(12)
 O11 0.0587(16) 0.0592(16) 0.0548(15) 0.0012(13) 0.0177(13) 0.0151(13)
 O5 0.0672(17) 0.0521(15) 0.0664(17) 0.0067(13) 0.0330(15) 0.0040(13)
 O2 0.090(2) 0.0398(14) 0.0641(17) -0.0117(13) 0.0350(16) -0.0124(13)
 O7 0.083(2) 0.0571(16) 0.0584(16) -0.0171(14) 0.0267(15) 0.0070(15)
 O10 0.0518(16) 0.0691(18) 0.079(2) -0.0314(16) 0.0079(14) 0.0051(14)
 N1 0.0481(16) 0.0464(16) 0.0393(15) -0.0023(12) 0.0129(13) 0.0067(13)
 O12 0.0687(19) 0.0529(17) 0.078(2) 0.0058(15) 0.0005(16) 0.0144(14)
 O6 0.0644(18) 0.0901(19) 0.0573(17) 0.0106(15) -0.0091(14) -0.0143(15)
 N2 0.0597(19) 0.0451(17) 0.0591(19) -0.0125(15) 0.0095(16) 0.0047(14)
 O8 0.083(2) 0.0524(16) 0.0724(19) 0.0031(15) -0.0008(16) 0.0240(15)
 O3 0.147(3) 0.0452(16) 0.093(2) 0.0034(16) 0.070(3) -0.0137(19)
 O1 0.084(2) 0.082(2) 0.098(2) -0.053(2) 0.0385(18) -0.0175(17)
 C3 0.0536(19) 0.0416(18) 0.0338(16) 0.0032(15) 0.0012(14) 0.0057(15)
 C19 0.049(2) 0.0430(19) 0.051(2) 0.0029(16) 0.0124(17) 0.0075(15)
 C57 0.070(2) 0.051(2) 0.0411(19) -0.0084(16) 0.0063(17) 0.0146(18)
 C4 0.057(2) 0.0427(19) 0.048(2) 0.0010(15) 0.0087(16) 0.0076(16)
 C2 0.060(2) 0.0433(19) 0.0334(17) 0.0013(14) 0.0118(15) -0.0011(16)
 C83 0.060(2) 0.055(2) 0.046(2) 0.0007(17) 0.0132(17) 0.0086(17)
 C78 0.051(2) 0.059(2) 0.0406(19) 0.0002(16) 0.0146(16) 0.0059(17)
 C1 0.0495(19) 0.0500(19) 0.0316(16) -0.0008(14) 0.0095(14) -0.0031(16)
 C56 0.061(2) 0.051(2) 0.0425(19) -0.0093(16) 0.0060(16) 0.0174(18)
 C52 0.072(2) 0.0408(18) 0.0401(18) -0.0009(15) 0.0205(17) 0.0076(17)
 C79 0.059(2) 0.055(2) 0.050(2) 0.0004(17) 0.0173(18) 0.0055(17)
 C61 0.054(2) 0.061(2) 0.047(2) -0.0026(18) 0.0069(17) 0.0210(18)
 C60 0.055(2) 0.059(2) 0.046(2) -0.0029(17) 0.0146(17) 0.0182(18)
 C65 0.063(3) 0.044(2) 0.071(3) 0.0004(19) 0.024(2) 0.0095(18)
 C5 0.064(2) 0.0399(18) 0.050(2) -0.0043(15) 0.0198(18) -0.0040(16)
 C63 0.056(2) 0.067(3) 0.043(2) -0.0088(18) 0.0022(17) 0.0214(19)
 C50 0.056(2) 0.0428(18) 0.047(2) -0.0051(15) 0.0110(17) 0.0081(15)
 C58 0.071(3) 0.050(2) 0.0435(19) -0.0057(16) 0.0112(17) 0.0165(18)
 C80 0.066(3) 0.065(2) 0.047(2) 0.0069(19) 0.0197(19) 0.018(2)
 C82 0.063(2) 0.073(3) 0.042(2) 0.0024(19) 0.0073(17) 0.005(2)
 C49 0.072(3) 0.047(2) 0.044(2) -0.0010(17) 0.0107(18) 0.0115(19)
 C64 0.061(2) 0.061(2) 0.0396(19) -0.0027(17) 0.0003(17) 0.0188(18)
 C48 0.065(2) 0.050(2) 0.0357(18) -0.0042(15) 0.0071(16) 0.0112(17)
 C55 0.065(3) 0.052(2) 0.048(2) -0.0112(17) 0.0025(18) 0.0179(18)
 C6 0.082(3) 0.043(2) 0.054(2) 0.0012(17) 0.026(2) -0.0024(19)
 C62 0.054(2) 0.060(2) 0.044(2) -0.0088(17) 0.0042(17) 0.0189(18)
 C54 0.051(2) 0.054(2) 0.057(2) -0.0124(18) 0.0068(18) 0.0081(17)
 C81 0.056(2) 0.081(3) 0.043(2) 0.017(2) 0.0134(18) 0.016(2)
 C21 0.050(2) 0.062(2) 0.068(3) -0.013(2) 0.0150(19) -0.0042(19)
 C9 0.095(4) 0.059(3) 0.054(2) -0.016(2) 0.037(2) -0.021(2)
 C47 0.058(2) 0.0463(19) 0.0389(18) -0.0043(15) 0.0068(16) 0.0134(16)
 C10 0.088(3) 0.057(2) 0.049(2) -0.0090(19) 0.022(2) -0.021(2)
 C7 0.074(3) 0.051(2) 0.066(3) -0.019(2) 0.027(2) -0.0031(19)
 C46 0.067(2) 0.067(2) 0.0336(18) 0.0041(17) 0.0082(17) 0.010(2)
 C51 0.068(2) 0.0412(19) 0.051(2) -0.0009(16) 0.0222(18) 0.0112(17)
 C59 0.072(3) 0.059(2) 0.046(2) -0.0041(18) 0.0173(19) 0.014(2)
 C29 0.066(6) 0.078(8) 0.065(6) -0.004(5) 0.010(6) -0.012(5)
 C68 0.057(2) 0.064(2) 0.046(2) -0.0050(18) 0.0080(17) 0.0203(19)
 C15 0.059(3) 0.118(4) 0.052(2) 0.019(3) -0.001(2) -0.022(3)
 C91 0.059(7) 0.062(12) 0.076(12) 0.010(8) 0.008(7) 0.015(7)
 C16 0.055(2) 0.096(3) 0.048(2) 0.008(2) 0.0032(19) -0.017(2)
 C72 0.082(3) 0.091(4) 0.056(3) 0.002(2) 0.025(2) 0.032(3)
 C11 0.107(4) 0.060(3) 0.041(2) -0.0051(19) 0.014(2) -0.028(3)
 C53 0.063(2) 0.055(2) 0.060(2) -0.0122(19) 0.0151(19) 0.0013(18)
 C18 0.059(2) 0.095(3) 0.0343(18) 0.006(2) 0.0104(17) -0.023(2)
 C84 0.082(3) 0.075(3) 0.066(3) 0.011(2) 0.005(2) 0.023(3)
 C74 0.055(2) 0.077(3) 0.063(3) -0.011(2) 0.0192(19) -0.003(2)
 C14 0.069(3) 0.084(3) 0.050(2) 0.012(2) -0.010(2) -0.019(2)
 C85 0.065(3) 0.059(3) 0.072(3) -0.010(2) 0.020(2) 0.011(2)
 C30 0.090(9) 0.069(8) 0.061(6) 0.004(5) 0.014(6) -0.011(6)
 C17 0.056(2) 0.129(5) 0.043(2) 0.010(3) 0.0047(18) -0.030(3)
 C34 0.068(7) 0.079(8) 0.074(8) -0.010(6) 0.016(6) -0.012(7)
 C8 0.082(3) 0.054(2) 0.069(3) -0.024(2) 0.038(2) -0.012(2)
 C73 0.065(3) 0.084(3) 0.054(2) -0.004(2) 0.016(2) 0.014(2)
 C35 0.058(4) 0.078(5) 0.067(5) 0.014(4) -0.011(3) -0.021(4)
 C12 0.097(4) 0.071(3) 0.049(2) 0.005(2) -0.004(2) -0.026(3)
 C93 0.079(3) 0.087(4) 0.081(3) -0.009(3) 0.005(3) -0.024(3)
 C33 0.071(7) 0.077(9) 0.083(7) -0.010(6) 0.020(6) -0.017(7)
 C92 0.083(3) 0.080(3) 0.038(2) -0.006(2) 0.003(2) 0.011(2)
 C69 0.066(3) 0.114(4) 0.071(3) -0.031(3) 0.011(2) 0.015(3)
 C20 0.096(4) 0.040(2) 0.099(4) 0.004(2) 0.028(3) 0.006(2)
 C71 0.097(4) 0.093(4) 0.057(3) -0.011(3) 0.013(3) 0.034(3)
 C31 0.089(7) 0.065(8) 0.054(5) 0.007(5) 0.010(5) -0.004(6)
 C27 0.052(3) 0.057(4) 0.071(6) -0.010(4) 0.013(3) -0.004(2)
 C32 0.075(6) 0.065(8) 0.060(5) 0.010(6) 0.011(4) 0.002(6)
 C67 0.062(3) 0.112(4) 0.057(3) 0.013(3) 0.003(2) 0.036(3)
 C13 0.100(4) 0.081(3) 0.050(2) 0.009(2) -0.012(2) -0.025(3)
 C39 0.052(3) 0.075(4) 0.048(4) 0.017(3) -0.002(2) -0.012(3)
 O13 0.141(5) 0.144(5) 0.192(6) -0.084(5) 0.061(4) -0.089(4)
 C66 0.099(4) 0.044(2) 0.127(5) 0.002(3) 0.048(3) 0.010(2)
 C77 0.081(3) 0.094(4) 0.067(3) -0.016(3) 0.036(3) -0.014(3)
 C75 0.086(4) 0.080(4) 0.120(5) -0.005(3) 0.048(3) -0.022(3)
 C70 0.077(4) 0.143(6) 0.081(4) -0.044(4) 0.001(3) 0.017(4)
 C44 0.057(3) 0.083(6) 0.056(4) 0.019(3) -0.010(3) -0.008(4)
 C95 0.096(4) 0.089(4) 0.128(5) -0.020(4) 0.029(4) -0.025(4)
 C76 0.058(3) 0.153(6) 0.090(4) -0.028(4) 0.024(3) 0.018(3)
 C28 0.130(5) 0.094(4) 0.068(3) 0.018(3) 0.032(3) -0.021(4)
 C89 0.072(7) 0.066(7) 0.073(6) 0.008(5) 0.028(5) 0.008(6)
 C88 0.056(4) 0.050(4) 0.075(5) -0.007(3) 0.015(3) 0.002(3)
 C26 0.093(7) 0.234(17) 0.052(4) 0.004(6) 0.024(4) -0.017(7)
 C45 0.065(3) 0.300(13) 0.074(4) 0.058(6) 0.002(3) -0.070(6)
 C40 0.058(4) 0.105(7) 0.090(6) -0.019(5) -0.003(4) -0.008(4)
 C94 0.126(6) 0.130(7) 0.131(6) 0.003(5) 0.045(5) -0.001(5)
 C37 0.065(5) 0.083(5) 0.096(8) 0.027(5) -0.011(5) -0.007(4)
 C23 0.139(8) 0.142(8) 0.179(6) 0.105(6) 0.100(6) 0.092(6)
 C87 0.053(4) 0.067(5) 0.090(6) -0.008(4) 0.013(4) -0.004(3)
 C38 0.063(4) 0.092(7) 0.083(5) 0.009(5) -0.001(4) -0.020(4)
 C90 0.078(6) 0.071(5) 0.117(7) -0.044(5) 0.019(5) -0.007(4)
 C25 0.075(5) 0.123(7) 0.132(7) -0.001(6) 0.051(5) 0.011(4)
 C43 0.062(4) 0.084(5) 0.057(4) 0.020(3) -0.008(3) -0.021(3)
 C22 0.072(4) 0.068(4) 0.148(5) -0.014(4) 0.044(4) -0.004(3)
 C42 0.077(4) 0.086(5) 0.063(4) 0.007(3) 0.000(3) -0.025(3)
 C41 0.071(4) 0.108(7) 0.096(6) -0.026(5) 0.004(4) -0.012(4)
 C24 0.103(8) 0.084(6) 0.50(2) -0.109(10) 0.082(11) -0.012(5)
 C36 0.068(5) 0.097(5) 0.071(4) 0.006(4) -0.019(3) -0.010(4)
 C100 0.046(6) 0.092(6) 0.063(7) -0.024(5) 0.012(5) 0.008(5)
 C0 0.047(5) 0.102(6) 0.046(5) -0.008(4) -0.001(3) 0.018(5)
 C1A 0.064(5) 0.111(8) 0.048(5) -0.018(5) 0.004(4) -0.002(6)
 C103 0.053(4) 0.103(11) 0.045(7) -0.024(7) -0.008(4) 0.008(5)
 C106 0.050(4) 0.069(6) 0.051(5) -0.002(4) 0.002(4) 0.002(4)
 C108 0.056(4) 0.068(6) 0.063(6) 0.007(4) 0.004(3) 0.010(3)
 C109 0.055(4) 0.051(5) 0.058(6) -0.007(4) 0.000(3) 0.003(3)
 C107 0.056(4) 0.065(5) 0.072(6) 0.001(4) -0.009(4) -0.007(4)
 C96 0.051(4) 0.071(5) 0.060(5) -0.001(4) -0.009(4) 0.004(3)
 C97 0.059(4) 0.073(6) 0.046(5) -0.003(4) -0.004(4) -0.009(4)
 C02F 0.055(5) 0.053(5) 0.036(5) -0.002(4) -0.014(5) -0.006(4)
 C98 0.072(8) 0.044(6) 0.034(5) 0.006(4) -0.008(5) -0.007(5)
 C99 0.089(10) 0.040(7) 0.049(6) 0.000(5) 0.008(6) -0.013(6)
 C4A 0.074(7) 0.037(7) 0.040(5) 0.006(5) -0.005(4) -0.006(6)
 C9A 0.073(8) 0.042(6) 0.045(6) 0.002(4) -0.004(5) -0.004(5)
 C110 0.075(9) 0.052(6) 0.047(7) -0.003(5) -0.002(5) -0.011(6)
 C86 0.074(6) 0.069(6) 0.102(8) 0.025(6) 0.021(6) -0.010(5)
 Si 0.0414(14) 0.0362(19) 0.0423(19) -0.0081(14) 0.0051(12) 0.0026(13)
 C15A 0.036(7) 0.057(15) 0.065(14) -0.035(10) 0.006(7) -0.001(7)
 C101 0.076(9) 0.084(14) 0.049(6) -0.011(7) 0.017(6) 0.022(11)
 C102 0.040(4) 0.036(5) 0.080(7) -0.012(4) 0.011(4) -0.002(3)
 C02X 0.074(7) 0.064(7) 0.074(7) 0.021(5) 0.028(6) -0.002(6)
 C105 0.041(5) 0.068(7) 0.108(9) -0.018(7) 0.011(5) -0.002(4)
 C02{ 0.071(7) 0.036(5) 0.161(13) -0.024(6) 0.038(8) -0.011(4)
 Si5 0.044(2) 0.0228(19) 0.0253(17) 0.0090(13) -0.0006(14) 0.0104(14)
 C104 0.119(18) 0.12(2) 0.11(3) -0.035(17) 0.083(19) -0.063(14)
 C1B 0.18(3) 0.19(4) 0.22(3) 0.07(2) 0.020(16) 0.14(2)
 C16A 0.072(8) 0.052(5) 0.040(7) -0.017(5) 0.029(6) -0.017(6)
 C1C 0.050(5) 0.037(5) 0.030(4) 0.000(3) 0.016(4) -0.006(3)
 C1D 0.058(8) 0.049(5) 0.035(8) 0.007(5) 0.004(6) -0.004(6)
 C1E 0.051(5) 0.047(7) 0.048(8) 0.004(6) 0.026(5) -0.002(4)

_geom_special_details
;
 All esds (except the esd in the dihedral angle between two l.s. planes)
 are estimated using the full covariance matrix.  The cell esds are taken
 into account individually in the estimation of esds in distances, angles
 and torsion angles; correlations between esds in cell parameters are only
 used when they are defined by crystal symmetry.  An approximate (isotropic)
 treatment of cell esds is used for estimating esds involving l.s. planes.
;
loop_
  _geom_bond_atom_site_label_1
  _geom_bond_atom_site_label_2
  _geom_bond_distance
  _geom_bond_site_symmetry_2
  _geom_bond_publ_flag
 Si4 O11 1.647(3) . ?
 Si4 C78 1.876(4) . ?
 Si4 C68 1.881(4) . ?
 Si4 C74 1.892(4) . ?
 Si2 O6 1.639(4) . ?
 Si2 C29 1.852(16) . ?
 Si2 C35 1.920(14) . ?
 Si2 C39 1.875(11) . ?
 Si2 C0 1.892(14) . ?
 Si2 C97 1.81(2) . ?
 Si2 C02F 1.898(18) . ?
 Si3 O10 1.727(4) . ?
 Si3 C91 1.868(17) . ?
 Si3 C88 1.872(9) . ?
 Si3 C86 1.861(10) . ?
 Si1 O1 1.690(4) . ?
 Si1 C27 1.845(7) . ?
 Si1 C26 2.292(12) . ?
 Si1 C22 1.535(8) . ?
 O9 C50 1.468(5) . ?
 O9 C49 1.348(5) . ?
 O4 C3 1.197(4) . ?
 O11 C60 1.425(5) . ?
 O5 C19 1.229(5) . ?
 O2 C5 1.463(5) . ?
 O2 C6 1.353(5) . ?
 O7 C52 1.220(5) . ?
 O10 C54 1.426(5) . ?
 O10 Si 1.596(4) . ?
 N1 H1 0.8800 . ?
 N1 C19 1.346(5) . ?
 N1 C1 1.445(5) . ?
 O12 C65 1.229(6) . ?
 O6 C14 1.433(6) . ?
 N2 H2 0.8800 . ?
 N2 C65 1.346(6) . ?
 N2 C47 1.450(5) . ?
 O8 C49 1.208(5) . ?
 O3 C6 1.199(5) . ?
 O1 C8 1.427(5) . ?
 O1 Si5 1.643(6) . ?
 C3 C4 1.510(5) . ?
 C3 C2 1.550(5) . ?
 C19 C20 1.505(6) . ?
 C57 C56 1.447(6) . ?
 C57 C58 1.366(6) . ?
 C57 C84 1.504(6) . ?
 C4 H4 1.0000 . ?
 C4 C5 1.521(6) . ?
 C4 C21 1.530(6) . ?
 C2 C1 1.587(5) . ?
 C2 C6 1.512(5) . ?
 C2 C46 1.544(5) . ?
 C83 H83 0.9500 . ?
 C83 C78 1.398(6) . ?
 C83 C82 1.375(6) . ?
 C78 C79 1.398(6) . ?
 C1 H1A 1.0000 . ?
 C1 C18 1.507(5) . ?
 C56 H56 0.9500 . ?
 C56 C55 1.334(6) . ?
 C52 C48 1.536(6) . ?
 C52 C51 1.501(6) . ?
 C79 H79 0.9500 . ?
 C79 C80 1.384(6) . ?
 C61 H61A 0.9500 . ?
 C61 C60 1.487(5) . ?
 C61 C62 1.323(6) . ?
 C60 H60A 1.0000 . ?
 C60 C59 1.548(6) . ?
 C65 C66 1.511(6) . ?
 C5 H5A 1.0000 . ?
 C5 C7 1.524(5) . ?
 C63 C64 1.330(6) . ?
 C63 C62 1.464(6) . ?
 C63 C67 1.515(6) . ?
 C50 H50 1.0000 . ?
 C50 C51 1.522(5) . ?
 C50 C53 1.518(6) . ?
 C58 H58A 0.9500 . ?
 C58 C59 1.480(6) . ?
 C80 H80 0.9500 . ?
 C80 C81 1.381(7) . ?
 C82 H82 0.9500 . ?
 C82 C81 1.387(7) . ?
 C49 C48 1.523(6) . ?
 C64 H64A 0.9500 . ?
 C64 C47 1.506(5) . ?
 C48 C47 1.590(6) . ?
 C48 C92 1.535(5) . ?
 C55 H55 0.9500 . ?
 C55 C54 1.495(6) . ?
 C62 H62A 0.9500 . ?
 C54 H54 1.0000 . ?
 C54 C53 1.520(6) . ?
 C81 H81 0.9500 . ?
 C21 H21A 0.9800 . ?
 C21 H21B 0.9800 . ?
 C21 H21C 0.9800 . ?
 C9 H9 0.9500 . ?
 C9 C10 1.333(7) . ?
 C9 C8 1.485(8) . ?
 C47 H47 1.0000 . ?
 C10 H10A 0.9500 . ?
 C10 C11 1.448(7) . ?
 C7 H7A 0.9900 . ?
 C7 H7B 0.9900 . ?
 C7 C8 1.545(7) . ?
 C46 H46A 0.9800 . ?
 C46 H46B 0.9800 . ?
 C46 H46C 0.9800 . ?
 C51 H51 1.0000 . ?
 C51 C85 1.521(6) . ?
 C59 H59A 0.9900 . ?
 C59 H59B 0.9900 . ?
 C29 C30 1.352(19) . ?
 C29 C34 1.394(17) . ?
 C68 C73 1.400(6) . ?
 C68 C69 1.390(7) . ?
 C15 H15 0.9500 . ?
 C15 C16 1.333(6) . ?
 C15 C14 1.493(6) . ?
 C91 H91A 0.9800 . ?
 C91 H91B 0.9800 . ?
 C91 H91C 0.9800 . ?
 C16 H16 0.9500 . ?
 C16 C17 1.468(6) . ?
 C72 H72A 0.9500 . ?
 C72 C73 1.384(7) . ?
 C72 C71 1.364(8) . ?
 C11 C12 1.340(8) . ?
 C11 C28 1.513(7) . ?
 C53 H53A 0.9900 . ?
 C53 H53B 0.9900 . ?
 C18 H18 0.9500 . ?
 C18 C17 1.336(6) . ?
 C84 H84A 0.9800 . ?
 C84 H84B 0.9800 . ?
 C84 H84C 0.9800 . ?
 C74 C77 1.529(7) . ?
 C74 C75 1.525(8) . ?
 C74 C76 1.557(7) . ?
 C14 H14A 1.0000 . ?
 C14 C13 1.543(8) . ?
 C85 H85A 0.9800 . ?
 C85 H85B 0.9800 . ?
 C85 H85C 0.9800 . ?
 C30 H30 0.9500 . ?
 C30 C31 1.384(15) . ?
 C17 C45 1.515(7) . ?
 C34 H34 0.9500 . ?
 C34 C33 1.425(16) . ?
 C8 H8A 1.0000 . ?
 C73 H73 0.9500 . ?
 C35 C37 1.579(18) . ?
 C35 C38 1.58(2) . ?
 C35 C36 1.48(2) . ?
 C12 H12A 0.9500 . ?
 C12 C13 1.496(8) . ?
 C93 O13 1.182(7) . ?
 C93 C95 1.492(9) . ?
 C93 C94 1.476(10) . ?
 C33 H33 0.9500 . ?
 C33 C32 1.380(15) . ?
 C92 H92A 0.9800 . ?
 C92 H92B 0.9800 . ?
 C92 H92C 0.9800 . ?
 C69 H69A 0.9500 . ?
 C69 C70 1.388(8) . ?
 C20 H20D 0.9800 . ?
 C20 H20E 0.9800 . ?
 C20 H20F 0.9800 . ?
 C71 H71A 0.9500 . ?
 C71 C70 1.367(8) . ?
 C31 H31 0.9500 . ?
 C31 C32 1.365(15) . ?
 C27 H27A 0.9800 . ?
 C27 H27B 0.9800 . ?
 C27 H27C 0.9800 . ?
 C32 H32 0.9500 . ?
 C67 H67A 0.9800 . ?
 C67 H67B 0.9800 . ?
 C67 H67C 0.9800 . ?
 C13 H13A 0.9900 . ?
 C13 H13B 0.9900 . ?
 C39 C44 1.438(13) . ?
 C39 C40 1.416(15) . ?
 C66 H66A 0.9800 . ?
 C66 H66B 0.9800 . ?
 C66 H66C 0.9800 . ?
 C77 H77A 0.9800 . ?
 C77 H77B 0.9800 . ?
 C77 H77C 0.9800 . ?
 C75 H75A 0.9800 . ?
 C75 H75B 0.9800 . ?
 C75 H75C 0.9800 . ?
 C70 H70A 0.9500 . ?
 C44 H44 0.9500 . ?
 C44 C43 1.381(15) . ?
 C95 H95A 0.9800 . ?
 C95 H95B 0.9800 . ?
 C95 H95C 0.9800 . ?
 C76 H76A 0.9800 . ?
 C76 H76B 0.9800 . ?
 C76 H76C 0.9800 . ?
 C28 H28A 0.9800 . ?
 C28 H28B 0.9800 . ?
 C28 H28C 0.9800 . ?
 C89 H89A 0.9800 . ?
 C89 H89B 0.9800 . ?
 C89 H89C 0.9800 . ?
 C89 C88 1.549(12) . ?
 C88 C87 1.536(10) . ?
 C88 C90 1.540(10) . ?
 C26 H26A 0.9800 . ?
 C26 H26B 0.9800 . ?
 C26 H26C 0.9800 . ?
 C45 H45A 0.9800 . ?
 C45 H45B 0.9800 . ?
 C45 H45C 0.9800 . ?
 C40 H40 0.9500 . ?
 C40 C41 1.364(14) . ?
 C94 H94A 0.9800 . ?
 C94 H94B 0.9800 . ?
 C94 H94C 0.9800 . ?
 C37 H37A 0.9800 . ?
 C37 H37B 0.9800 . ?
 C37 H37C 0.9800 . ?
 C23 H23A 0.9800 . ?
 C23 H23B 0.9800 . ?
 C23 H23C 0.9800 . ?
 C23 C22 1.404(13) . ?
 C87 H87A 0.9800 . ?
 C87 H87B 0.9800 . ?
 C87 H87C 0.9800 . ?
 C38 H38A 0.9800 . ?
 C38 H38B 0.9800 . ?
 C38 H38C 0.9800 . ?
 C90 H90A 0.9800 . ?
 C90 H90B 0.9800 . ?
 C90 H90C 0.9800 . ?
 C25 H25A 0.9800 . ?
 C25 H25B 0.9800 . ?
 C25 H25C 0.9800 . ?
 C25 C22 1.588(11) . ?
 C43 H43 0.9500 . ?
 C43 C42 1.369(13) . ?
 C22 C24 1.511(13) . ?
 C42 H42 0.9500 . ?
 C42 C41 1.374(12) . ?
 C41 H41 0.9500 . ?
 C24 H24A 0.9800 . ?
 C24 H24B 0.9800 . ?
 C24 H24C 0.9800 . ?
 C36 H36A 0.9800 . ?
 C36 H36B 0.9800 . ?
 C36 H36C 0.9800 . ?
 C100 H2A 0.9800 . ?
 C100 H2B 0.9800 . ?
 C100 H2C 0.9800 . ?
 C100 C0 1.578(19) . ?
 C0 C1A 1.478(19) . ?
 C0 C103 1.541(17) . ?
 C1A H1AA 0.9800 . ?
 C1A H1AB 0.9800 . ?
 C1A H1AC 0.9800 . ?
 C103 H3A 0.9800 . ?
 C103 H3B 0.9800 . ?
 C103 H3C 0.9800 . ?
 C106 H5 0.9500 . ?
 C106 C108 1.376(14) . ?
 C106 C97 1.39(2) . ?
 C108 H6 0.9500 . ?
 C108 C96 1.379(14) . ?
 C109 H7 0.9500 . ?
 C109 C107 1.380(14) . ?
 C109 C97 1.35(2) . ?
 C107 H8 0.9500 . ?
 C107 C96 1.380(15) . ?
 C96 H10 1.136(19) 2_556 ?
 C96 H10 0.9500 . ?
 C02F C98 1.424(19) . ?
 C02F C110 1.424(18) . ?
 C98 H12 0.9500 . ?
 C98 C99 1.413(19) . ?
 C99 H13 0.9500 . ?
 C99 C4A 1.393(16) . ?
 C4A H4A 0.9500 . ?
 C4A C9A 1.368(17) . ?
 C9A H9A 0.9500 . ?
 C9A C110 1.36(2) . ?
 C110 H14 0.9500 . ?
 C86 H86A 0.9800 . ?
 C86 H86B 0.9800 . ?
 C86 H86C 0.9800 . ?
 Si C15A 1.907(19) . ?
 Si C101 1.851(17) . ?
 Si C102 1.891(11) . ?
 C15A H58 0.9800 . ?
 C15A H59 0.9800 . ?
 C15A H60 0.9800 . ?
 C101 H61 0.9800 . ?
 C101 H62 0.9800 . ?
 C101 H63 0.9800 . ?
 C102 C02X 1.541(16) . ?
 C102 C105 1.535(13) . ?
 C102 C02{ 1.539(12) . ?
 C02X H64 0.9800 . ?
 C02X H65 0.9800 . ?
 C02X H66 0.9800 . ?
 C105 H67 0.9800 . ?
 C105 H68 0.9800 . ?
 C105 H69 0.9800 . ?
 C02{ H70 0.9800 . ?
 C02{ H71 0.9800 . ?
 C02{ H72 0.9800 . ?
 Si5 C104 1.881(19) . ?
 Si5 C1B 2.341(15) . ?
 Si5 C1C 1.517(11) . ?
 C104 H20A 0.9800 . ?
 C104 H20B 0.9800 . ?
 C104 H20C 0.9800 . ?
 C1B H1BA 0.9800 . ?
 C1B H1BB 0.9800 . ?
 C1B H1BC 0.9800 . ?
 C16A H16D 0.9800 . ?
 C16A H16E 0.9800 . ?
 C16A H16F 0.9800 . ?
 C16A C1C 1.494(16) . ?
 C1C C1D 1.577(18) . ?
 C1C C1E 1.488(16) . ?
 C1D H1DA 0.9800 . ?
 C1D H1DB 0.9800 . ?
 C1D H1DC 0.9800 . ?
 C1E H1EA 0.9800 . ?
 C1E H1EB 0.9800 . ?
 C1E H1EC 0.9800 . ?

loop_
  _geom_angle_atom_site_label_1
  _geom_angle_atom_site_label_2
  _geom_angle_atom_site_label_3
  _geom_angle
  _geom_angle_site_symmetry_1
  _geom_angle_site_symmetry_3
  _geom_angle_publ_flag
 O11 Si4 C78 109.18(18) . . ?
 O11 Si4 C68 111.93(18) . . ?
 O11 Si4 C74 103.78(19) . . ?
 C78 Si4 C68 106.85(17) . . ?
 C78 Si4 C74 109.28(19) . . ?
 C68 Si4 C74 115.7(2) . . ?
 O6 Si2 C29 106.4(7) . . ?
 O6 Si2 C35 104.8(6) . . ?
 O6 Si2 C39 117.7(3) . . ?
 O6 Si2 C0 103.0(5) . . ?
 O6 Si2 C97 102.2(8) . . ?
 O6 Si2 C02F 112.9(8) . . ?
 C29 Si2 C35 109.2(11) . . ?
 C29 Si2 C39 108.2(8) . . ?
 C39 Si2 C35 110.2(9) . . ?
 C0 Si2 C02F 114.8(9) . . ?
 C97 Si2 C0 115.6(11) . . ?
 C97 Si2 C02F 107.7(12) . . ?
 O10 Si3 C91 107.6(8) . . ?
 O10 Si3 C88 103.6(3) . . ?
 O10 Si3 C86 113.4(5) . . ?
 C91 Si3 C88 109.1(8) . . ?
 C86 Si3 C91 112.7(8) . . ?
 C86 Si3 C88 110.0(5) . . ?
 O1 Si1 C27 111.4(4) . . ?
 O1 Si1 C26 94.5(5) . . ?
 C27 Si1 C26 96.1(5) . . ?
 C22 Si1 O1 113.3(4) . . ?
 C22 Si1 C27 128.0(5) . . ?
 C22 Si1 C26 105.5(5) . . ?
 C49 O9 C50 121.1(3) . . ?
 C60 O11 Si4 126.8(2) . . ?
 C6 O2 C5 120.7(3) . . ?
 C54 O10 Si3 127.8(3) . . ?
 C54 O10 Si 124.9(3) . . ?
 C19 N1 H1 119.5 . . ?
 C19 N1 C1 121.0(3) . . ?
 C1 N1 H1 119.5 . . ?
 C14 O6 Si2 127.3(3) . . ?
 C65 N2 H2 119.5 . . ?
 C65 N2 C47 121.0(4) . . ?
 C47 N2 H2 119.5 . . ?
 C8 O1 Si1 126.6(3) . . ?
 C8 O1 Si5 121.9(4) . . ?
 O4 C3 C4 122.8(4) . . ?
 O4 C3 C2 119.6(3) . . ?
 C4 C3 C2 117.4(3) . . ?
 O5 C19 N1 122.0(3) . . ?
 O5 C19 C20 122.6(4) . . ?
 N1 C19 C20 115.4(4) . . ?
 C56 C57 C84 119.0(4) . . ?
 C58 C57 C56 118.2(4) . . ?
 C58 C57 C84 122.7(4) . . ?
 C3 C4 H4 107.3 . . ?
 C3 C4 C5 109.9(3) . . ?
 C3 C4 C21 111.3(3) . . ?
 C5 C4 H4 107.3 . . ?
 C5 C4 C21 113.4(3) . . ?
 C21 C4 H4 107.3 . . ?
 C3 C2 C1 109.1(3) . . ?
 C6 C2 C3 111.4(3) . . ?
 C6 C2 C1 105.9(3) . . ?
 C6 C2 C46 110.4(3) . . ?
 C46 C2 C3 108.9(3) . . ?
 C46 C2 C1 111.1(3) . . ?
 C78 C83 H83 119.1 . . ?
 C82 C83 H83 119.1 . . ?
 C82 C83 C78 121.8(4) . . ?
 C83 C78 Si4 120.6(3) . . ?
 C79 C78 Si4 122.3(3) . . ?
 C79 C78 C83 117.1(4) . . ?
 N1 C1 C2 110.9(3) . . ?
 N1 C1 H1A 107.8 . . ?
 N1 C1 C18 110.2(3) . . ?
 C2 C1 H1A 107.8 . . ?
 C18 C1 C2 112.1(3) . . ?
 C18 C1 H1A 107.8 . . ?
 C57 C56 H56 116.1 . . ?
 C55 C56 C57 127.7(4) . . ?
 C55 C56 H56 116.1 . . ?
 O7 C52 C48 119.3(4) . . ?
 O7 C52 C51 122.0(4) . . ?
 C51 C52 C48 118.6(3) . . ?
 C78 C79 H79 119.5 . . ?
 C80 C79 C78 121.1(4) . . ?
 C80 C79 H79 119.5 . . ?
 C60 C61 H61A 117.8 . . ?
 C62 C61 H61A 117.8 . . ?
 C62 C61 C60 124.3(4) . . ?
 O11 C60 C61 110.5(4) . . ?
 O11 C60 H60A 109.6 . . ?
 O11 C60 C59 108.0(3) . . ?
 C61 C60 H60A 109.6 . . ?
 C61 C60 C59 109.5(3) . . ?
 C59 C60 H60A 109.6 . . ?
 O12 C65 N2 122.0(4) . . ?
 O12 C65 C66 122.4(5) . . ?
 N2 C65 C66 115.5(5) . . ?
 O2 C5 C4 109.6(3) . . ?
 O2 C5 H5A 109.0 . . ?
 O2 C5 C7 106.0(3) . . ?
 C4 C5 H5A 109.0 . . ?
 C4 C5 C7 114.1(4) . . ?
 C7 C5 H5A 109.0 . . ?
 C64 C63 C62 122.7(4) . . ?
 C64 C63 C67 120.6(4) . . ?
 C62 C63 C67 116.8(4) . . ?
 O9 C50 H50 109.1 . . ?
 O9 C50 C51 109.4(3) . . ?
 O9 C50 C53 105.1(3) . . ?
 C51 C50 H50 109.1 . . ?
 C53 C50 H50 109.1 . . ?
 C53 C50 C51 114.9(3) . . ?
 C57 C58 H58A 116.2 . . ?
 C57 C58 C59 127.6(4) . . ?
 C59 C58 H58A 116.2 . . ?
 C79 C80 H80 119.6 . . ?
 C81 C80 C79 120.7(4) . . ?
 C81 C80 H80 119.6 . . ?
 C83 C82 H82 119.9 . . ?
 C83 C82 C81 120.2(4) . . ?
 C81 C82 H82 119.9 . . ?
 O9 C49 C48 118.2(3) . . ?
 O8 C49 O9 118.3(4) . . ?
 O8 C49 C48 123.5(4) . . ?
 C63 C64 H64A 117.7 . . ?
 C63 C64 C47 124.7(4) . . ?
 C47 C64 H64A 117.7 . . ?
 C52 C48 C47 109.7(3) . . ?
 C49 C48 C52 110.9(4) . . ?
 C49 C48 C47 105.7(3) . . ?
 C49 C48 C92 111.6(3) . . ?
 C92 C48 C52 108.6(3) . . ?
 C92 C48 C47 110.3(4) . . ?
 C56 C55 H55 118.1 . . ?
 C56 C55 C54 123.7(4) . . ?
 C54 C55 H55 118.1 . . ?
 O2 C6 C2 118.2(3) . . ?
 O3 C6 O2 117.7(4) . . ?
 O3 C6 C2 124.1(4) . . ?
 C61 C62 C63 125.8(4) . . ?
 C61 C62 H62A 117.1 . . ?
 C63 C62 H62A 117.1 . . ?
 O10 C54 C55 110.7(3) . . ?
 O10 C54 H54 108.9 . . ?
 O10 C54 C53 107.2(3) . . ?
 C55 C54 H54 108.9 . . ?
 C55 C54 C53 112.1(3) . . ?
 C53 C54 H54 108.9 . . ?
 C80 C81 C82 119.0(4) . . ?
 C80 C81 H81 120.5 . . ?
 C82 C81 H81 120.5 . . ?
 C4 C21 H21A 109.5 . . ?
 C4 C21 H21B 109.5 . . ?
 C4 C21 H21C 109.5 . . ?
 H21A C21 H21B 109.5 . . ?
 H21A C21 H21C 109.5 . . ?
 H21B C21 H21C 109.5 . . ?
 C10 C9 H9 118.1 . . ?
 C10 C9 C8 123.8(4) . . ?
 C8 C9 H9 118.1 . . ?
 N2 C47 C64 110.4(4) . . ?
 N2 C47 C48 110.9(3) . . ?
 N2 C47 H47 107.4 . . ?
 C64 C47 C48 113.0(3) . . ?
 C64 C47 H47 107.4 . . ?
 C48 C47 H47 107.4 . . ?
 C9 C10 H10A 115.9 . . ?
 C9 C10 C11 128.2(4) . . ?
 C11 C10 H10A 115.9 . . ?
 C5 C7 H7A 109.2 . . ?
 C5 C7 H7B 109.2 . . ?
 C5 C7 C8 112.0(4) . . ?
 H7A C7 H7B 107.9 . . ?
 C8 C7 H7A 109.2 . . ?
 C8 C7 H7B 109.2 . . ?
 C2 C46 H46A 109.5 . . ?
 C2 C46 H46B 109.5 . . ?
 C2 C46 H46C 109.5 . . ?
 H46A C46 H46B 109.5 . . ?
 H46A C46 H46C 109.5 . . ?
 H46B C46 H46C 109.5 . . ?
 C52 C51 C50 109.9(3) . . ?
 C52 C51 H51 106.8 . . ?
 C52 C51 C85 112.5(3) . . ?
 C50 C51 H51 106.8 . . ?
 C85 C51 C50 113.6(3) . . ?
 C85 C51 H51 106.8 . . ?
 C60 C59 H59A 109.0 . . ?
 C60 C59 H59B 109.0 . . ?
 C58 C59 C60 112.9(3) . . ?
 C58 C59 H59A 109.0 . . ?
 C58 C59 H59B 109.0 . . ?
 H59A C59 H59B 107.8 . . ?
 C30 C29 Si2 120.4(13) . . ?
 C30 C29 C34 119.5(13) . . ?
 C34 C29 Si2 119.5(13) . . ?
 C73 C68 Si4 119.6(4) . . ?
 C69 C68 Si4 125.3(3) . . ?
 C69 C68 C73 115.1(4) . . ?
 C16 C15 H15 118.6 . . ?
 C16 C15 C14 122.9(4) . . ?
 C14 C15 H15 118.6 . . ?
 Si3 C91 H91A 109.5 . . ?
 Si3 C91 H91B 109.5 . . ?
 Si3 C91 H91C 109.5 . . ?
 H91A C91 H91B 109.5 . . ?
 H91A C91 H91C 109.5 . . ?
 H91B C91 H91C 109.5 . . ?
 C15 C16 H16 117.2 . . ?
 C15 C16 C17 125.7(4) . . ?
 C17 C16 H16 117.2 . . ?
 C73 C72 H72A 119.6 . . ?
 C71 C72 H72A 119.6 . . ?
 C71 C72 C73 120.8(5) . . ?
 C10 C11 C28 118.4(5) . . ?
 C12 C11 C10 118.4(4) . . ?
 C12 C11 C28 123.2(5) . . ?
 C50 C53 C54 114.0(4) . . ?
 C50 C53 H53A 108.7 . . ?
 C50 C53 H53B 108.7 . . ?
 C54 C53 H53A 108.7 . . ?
 C54 C53 H53B 108.7 . . ?
 H53A C53 H53B 107.6 . . ?
 C1 C18 H18 117.7 . . ?
 C17 C18 C1 124.5(4) . . ?
 C17 C18 H18 117.7 . . ?
 C57 C84 H84A 109.5 . . ?
 C57 C84 H84B 109.5 . . ?
 C57 C84 H84C 109.5 . . ?
 H84A C84 H84B 109.5 . . ?
 H84A C84 H84C 109.5 . . ?
 H84B C84 H84C 109.5 . . ?
 C77 C74 Si4 107.9(3) . . ?
 C77 C74 C76 107.0(4) . . ?
 C75 C74 Si4 109.7(3) . . ?
 C75 C74 C77 109.6(5) . . ?
 C75 C74 C76 110.2(5) . . ?
 C76 C74 Si4 112.3(4) . . ?
 O6 C14 C15 110.2(4) . . ?
 O6 C14 H14A 109.6 . . ?
 O6 C14 C13 107.6(4) . . ?
 C15 C14 H14A 109.6 . . ?
 C15 C14 C13 110.2(4) . . ?
 C13 C14 H14A 109.6 . . ?
 C51 C85 H85A 109.5 . . ?
 C51 C85 H85B 109.5 . . ?
 C51 C85 H85C 109.5 . . ?
 H85A C85 H85B 109.5 . . ?
 H85A C85 H85C 109.5 . . ?
 H85B C85 H85C 109.5 . . ?
 C29 C30 H30 119.7 . . ?
 C29 C30 C31 120.6(13) . . ?
 C31 C30 H30 119.7 . . ?
 C16 C17 C45 117.3(4) . . ?
 C18 C17 C16 122.1(4) . . ?
 C18 C17 C45 120.6(4) . . ?
 C29 C34 H34 120.0 . . ?
 C29 C34 C33 120.0(13) . . ?
 C33 C34 H34 120.0 . . ?
 O1 C8 C9 111.8(4) . . ?
 O1 C8 C7 106.0(4) . . ?
 O1 C8 H8A 109.0 . . ?
 C9 C8 C7 111.9(4) . . ?
 C9 C8 H8A 109.0 . . ?
 C7 C8 H8A 109.0 . . ?
 C68 C73 H73 118.9 . . ?
 C72 C73 C68 122.2(5) . . ?
 C72 C73 H73 118.9 . . ?
 C37 C35 Si2 113.0(10) . . ?
 C37 C35 C38 104.8(14) . . ?
 C38 C35 Si2 113.5(11) . . ?
 C36 C35 Si2 110.4(12) . . ?
 C36 C35 C37 108.2(12) . . ?
 C36 C35 C38 106.6(12) . . ?
 C11 C12 H12A 116.1 . . ?
 C11 C12 C13 127.8(5) . . ?
 C13 C12 H12A 116.1 . . ?
 O13 C93 C95 122.3(6) . . ?
 O13 C93 C94 117.9(7) . . ?
 C94 C93 C95 119.8(6) . . ?
 C34 C33 H33 120.7 . . ?
 C32 C33 C34 118.6(13) . . ?
 C32 C33 H33 120.7 . . ?
 C48 C92 H92A 109.5 . . ?
 C48 C92 H92B 109.5 . . ?
 C48 C92 H92C 109.5 . . ?
 H92A C92 H92B 109.5 . . ?
 H92A C92 H92C 109.5 . . ?
 H92B C92 H92C 109.5 . . ?
 C68 C69 H69A 118.7 . . ?
 C70 C69 C68 122.6(5) . . ?
 C70 C69 H69A 118.7 . . ?
 C19 C20 H20D 109.5 . . ?
 C19 C20 H20E 109.5 . . ?
 C19 C20 H20F 109.5 . . ?
 H20D C20 H20E 109.5 . . ?
 H20D C20 H20F 109.5 . . ?
 H20E C20 H20F 109.5 . . ?
 C72 C71 H71A 120.6 . . ?
 C72 C71 C70 118.8(5) . . ?
 C70 C71 H71A 120.6 . . ?
 C30 C31 H31 119.3 . . ?
 C32 C31 C30 121.5(12) . . ?
 C32 C31 H31 119.3 . . ?
 Si1 C27 H27A 109.5 . . ?
 Si1 C27 H27B 109.5 . . ?
 Si1 C27 H27C 109.5 . . ?
 H27A C27 H27B 109.5 . . ?
 H27A C27 H27C 109.5 . . ?
 H27B C27 H27C 109.5 . . ?
 C33 C32 H32 120.1 . . ?
 C31 C32 C33 119.8(11) . . ?
 C31 C32 H32 120.1 . . ?
 C63 C67 H67A 109.5 . . ?
 C63 C67 H67B 109.5 . . ?
 C63 C67 H67C 109.5 . . ?
 H67A C67 H67B 109.5 . . ?
 H67A C67 H67C 109.5 . . ?
 H67B C67 H67C 109.5 . . ?
 C14 C13 H13A 109.3 . . ?
 C14 C13 H13B 109.3 . . ?
 C12 C13 C14 111.6(4) . . ?
 C12 C13 H13A 109.3 . . ?
 C12 C13 H13B 109.3 . . ?
 H13A C13 H13B 108.0 . . ?
 C44 C39 Si2 116.9(9) . . ?
 C40 C39 Si2 131.2(8) . . ?
 C40 C39 C44 111.8(10) . . ?
 C65 C66 H66A 109.5 . . ?
 C65 C66 H66B 109.5 . . ?
 C65 C66 H66C 109.5 . . ?
 H66A C66 H66B 109.5 . . ?
 H66A C66 H66C 109.5 . . ?
 H66B C66 H66C 109.5 . . ?
 C74 C77 H77A 109.5 . . ?
 C74 C77 H77B 109.5 . . ?
 C74 C77 H77C 109.5 . . ?
 H77A C77 H77B 109.5 . . ?
 H77A C77 H77C 109.5 . . ?
 H77B C77 H77C 109.5 . . ?
 C74 C75 H75A 109.5 . . ?
 C74 C75 H75B 109.5 . . ?
 C74 C75 H75C 109.5 . . ?
 H75A C75 H75B 109.5 . . ?
 H75A C75 H75C 109.5 . . ?
 H75B C75 H75C 109.5 . . ?
 C69 C70 H70A 119.8 . . ?
 C71 C70 C69 120.4(6) . . ?
 C71 C70 H70A 119.8 . . ?
 C39 C44 H44 118.6 . . ?
 C43 C44 C39 122.8(11) . . ?
 C43 C44 H44 118.6 . . ?
 C93 C95 H95A 109.5 . . ?
 C93 C95 H95B 109.5 . . ?
 C93 C95 H95C 109.5 . . ?
 H95A C95 H95B 109.5 . . ?
 H95A C95 H95C 109.5 . . ?
 H95B C95 H95C 109.5 . . ?
 C74 C76 H76A 109.5 . . ?
 C74 C76 H76B 109.5 . . ?
 C74 C76 H76C 109.5 . . ?
 H76A C76 H76B 109.5 . . ?
 H76A C76 H76C 109.5 . . ?
 H76B C76 H76C 109.5 . . ?
 C11 C28 H28A 109.5 . . ?
 C11 C28 H28B 109.5 . . ?
 C11 C28 H28C 109.5 . . ?
 H28A C28 H28B 109.5 . . ?
 H28A C28 H28C 109.5 . . ?
 H28B C28 H28C 109.5 . . ?
 H89A C89 H89B 109.5 . . ?
 H89A C89 H89C 109.5 . . ?
 H89B C89 H89C 109.5 . . ?
 C88 C89 H89A 109.5 . . ?
 C88 C89 H89B 109.5 . . ?
 C88 C89 H89C 109.5 . . ?
 C89 C88 Si3 108.2(7) . . ?
 C87 C88 Si3 112.2(6) . . ?
 C87 C88 C89 108.9(8) . . ?
 C87 C88 C90 109.1(7) . . ?
 C90 C88 Si3 110.0(6) . . ?
 C90 C88 C89 108.5(9) . . ?
 Si1 C26 H26A 109.5 . . ?
 Si1 C26 H26B 109.5 . . ?
 Si1 C26 H26C 109.5 . . ?
 H26A C26 H26B 109.5 . . ?
 H26A C26 H26C 109.5 . . ?
 H26B C26 H26C 109.5 . . ?
 C17 C45 H45A 109.5 . . ?
 C17 C45 H45B 109.5 . . ?
 C17 C45 H45C 109.5 . . ?
 H45A C45 H45B 109.5 . . ?
 H45A C45 H45C 109.5 . . ?
 H45B C45 H45C 109.5 . . ?
 C39 C40 H40 117.7 . . ?
 C41 C40 C39 124.5(10) . . ?
 C41 C40 H40 117.7 . . ?
 C93 C94 H94A 109.5 . . ?
 C93 C94 H94B 109.5 . . ?
 C93 C94 H94C 109.5 . . ?
 H94A C94 H94B 109.5 . . ?
 H94A C94 H94C 109.5 . . ?
 H94B C94 H94C 109.5 . . ?
 C35 C37 H37A 109.5 . . ?
 C35 C37 H37B 109.5 . . ?
 C35 C37 H37C 109.5 . . ?
 H37A C37 H37B 109.5 . . ?
 H37A C37 H37C 109.5 . . ?
 H37B C37 H37C 109.5 . . ?
 H23A C23 H23B 109.5 . . ?
 H23A C23 H23C 109.5 . . ?
 H23B C23 H23C 109.5 . . ?
 C22 C23 H23A 109.5 . . ?
 C22 C23 H23B 109.5 . . ?
 C22 C23 H23C 109.5 . . ?
 C88 C87 H87A 109.5 . . ?
 C88 C87 H87B 109.5 . . ?
 C88 C87 H87C 109.5 . . ?
 H87A C87 H87B 109.5 . . ?
 H87A C87 H87C 109.5 . . ?
 H87B C87 H87C 109.5 . . ?
 C35 C38 H38A 109.5 . . ?
 C35 C38 H38B 109.5 . . ?
 C35 C38 H38C 109.5 . . ?
 H38A C38 H38B 109.5 . . ?
 H38A C38 H38C 109.5 . . ?
 H38B C38 H38C 109.5 . . ?
 C88 C90 H90A 109.5 . . ?
 C88 C90 H90B 109.5 . . ?
 C88 C90 H90C 109.5 . . ?
 H90A C90 H90B 109.5 . . ?
 H90A C90 H90C 109.5 . . ?
 H90B C90 H90C 109.5 . . ?
 H25A C25 H25B 109.5 . . ?
 H25A C25 H25C 109.5 . . ?
 H25B C25 H25C 109.5 . . ?
 C22 C25 H25A 109.5 . . ?
 C22 C25 H25B 109.5 . . ?
 C22 C25 H25C 109.5 . . ?
 C44 C43 H43 119.0 . . ?
 C42 C43 C44 122.0(8) . . ?
 C42 C43 H43 119.0 . . ?
 Si1 C22 C25 118.2(7) . . ?
 C23 C22 Si1 98.8(6) . . ?
 C23 C22 C25 116.0(9) . . ?
 C23 C22 C24 102.9(12) . . ?
 C24 C22 Si1 109.9(7) . . ?
 C24 C22 C25 109.7(9) . . ?
 C43 C42 H42 121.3 . . ?
 C43 C42 C41 117.3(9) . . ?
 C41 C42 H42 121.3 . . ?
 C40 C41 C42 121.5(10) . . ?
 C40 C41 H41 119.3 . . ?
 C42 C41 H41 119.3 . . ?
 C22 C24 H24A 109.5 . . ?
 C22 C24 H24B 109.5 . . ?
 C22 C24 H24C 109.5 . . ?
 H24A C24 H24B 109.5 . . ?
 H24A C24 H24C 109.5 . . ?
 H24B C24 H24C 109.5 . . ?
 C35 C36 H36A 109.5 . . ?
 C35 C36 H36B 109.5 . . ?
 C35 C36 H36C 109.5 . . ?
 H36A C36 H36B 109.5 . . ?
 H36A C36 H36C 109.5 . . ?
 H36B C36 H36C 109.5 . . ?
 H2A C100 H2B 109.5 . . ?
 H2A C100 H2C 109.5 . . ?
 H2B C100 H2C 109.5 . . ?
 C0 C100 H2A 109.5 . . ?
 C0 C100 H2B 109.5 . . ?
 C0 C100 H2C 109.5 . . ?
 C100 C0 Si2 101.9(9) . . ?
 C1A C0 Si2 109.8(10) . . ?
 C1A C0 C100 108.2(11) . . ?
 C1A C0 C103 112.8(12) . . ?
 C103 C0 Si2 114.8(10) . . ?
 C103 C0 C100 108.6(12) . . ?
 C0 C1A H1AA 109.5 . . ?
 C0 C1A H1AB 109.5 . . ?
 C0 C1A H1AC 109.5 . . ?
 H1AA C1A H1AB 109.5 . . ?
 H1AA C1A H1AC 109.5 . . ?
 H1AB C1A H1AC 109.5 . . ?
 C0 C103 H3A 109.5 . . ?
 C0 C103 H3B 109.5 . . ?
 C0 C103 H3C 109.5 . . ?
 H3A C103 H3B 109.5 . . ?
 H3A C103 H3C 109.5 . . ?
 H3B C103 H3C 109.5 . . ?
 C108 C106 H5 120.3 . . ?
 C108 C106 C97 119.4(13) . . ?
 C97 C106 H5 120.3 . . ?
 C106 C108 H6 120.4 . . ?
 C106 C108 C96 119.2(10) . . ?
 C96 C108 H6 120.4 . . ?
 C107 C109 H7 120.8 . . ?
 C97 C109 H7 120.8 . . ?
 C97 C109 C107 118.5(12) . . ?
 C109 C107 H8 119.6 . . ?
 C96 C107 C109 120.8(10) . . ?
 C96 C107 H8 119.6 . . ?
 C108 C96 C107 120.2(9) . . ?
 C108 C96 H10 119.9 . . ?
 C107 C96 H10 119.9 . . ?
 C106 C97 Si2 114.1(14) . . ?
 C109 C97 Si2 124.1(14) . . ?
 C109 C97 C106 121.7(16) . . ?
 C98 C02F Si2 120.7(14) . . ?
 C98 C02F C110 115.1(15) . . ?
 C110 C02F Si2 123.8(15) . . ?
 C02F C98 H12 118.9 . . ?
 C99 C98 C02F 122.3(15) . . ?
 C99 C98 H12 118.9 . . ?
 C98 C99 H13 120.7 . . ?
 C4A C99 C98 118.7(14) . . ?
 C4A C99 H13 120.7 . . ?
 C99 C4A H4A 120.2 . . ?
 C9A C4A C99 119.6(13) . . ?
 C9A C4A H4A 120.2 . . ?
 C4A C9A H9A 118.9 . . ?
 C110 C9A C4A 122.3(15) . . ?
 C110 C9A H9A 118.9 . . ?
 C02F C110 H14 119.1 . . ?
 C9A C110 C02F 121.8(16) . . ?
 C9A C110 H14 119.1 . . ?
 Si3 C86 H86A 109.5 . . ?
 Si3 C86 H86B 109.5 . . ?
 Si3 C86 H86C 109.5 . . ?
 H86A C86 H86B 109.5 . . ?
 H86A C86 H86C 109.5 . . ?
 H86B C86 H86C 109.5 . . ?
 O10 Si C15A 111.7(8) . . ?
 O10 Si C101 115.8(7) . . ?
 O10 Si C102 97.5(4) . . ?
 C101 Si C15A 113.5(12) . . ?
 C101 Si C102 110.0(8) . . ?
 C102 Si C15A 106.7(12) . . ?
 Si C15A H58 109.5 . . ?
 Si C15A H59 109.5 . . ?
 Si C15A H60 109.5 . . ?
 H58 C15A H59 109.5 . . ?
 H58 C15A H60 109.5 . . ?
 H59 C15A H60 109.5 . . ?
 Si C101 H61 109.5 . . ?
 Si C101 H62 109.5 . . ?
 Si C101 H63 109.5 . . ?
 H61 C101 H62 109.5 . . ?
 H61 C101 H63 109.5 . . ?
 H62 C101 H63 109.5 . . ?
 C02X C102 Si 108.9(7) . . ?
 C105 C102 Si 109.3(8) . . ?
 C105 C102 C02X 108.5(9) . . ?
 C105 C102 C02{ 110.6(9) . . ?
 C02{ C102 Si 111.0(7) . . ?
 C02{ C102 C02X 108.4(12) . . ?
 C102 C02X H64 109.5 . . ?
 C102 C02X H65 109.5 . . ?
 C102 C02X H66 109.5 . . ?
 H64 C02X H65 109.5 . . ?
 H64 C02X H66 109.5 . . ?
 H65 C02X H66 109.5 . . ?
 C102 C105 H67 109.5 . . ?
 C102 C105 H68 109.5 . . ?
 C102 C105 H69 109.5 . . ?
 H67 C105 H68 109.5 . . ?
 H67 C105 H69 109.5 . . ?
 H68 C105 H69 109.5 . . ?
 C102 C02{ H70 109.5 . . ?
 C102 C02{ H71 109.5 . . ?
 C102 C02{ H72 109.5 . . ?
 H70 C02{ H71 109.5 . . ?
 H70 C02{ H72 109.5 . . ?
 H71 C02{ H72 109.5 . . ?
 O1 Si5 C104 110.5(15) . . ?
 O1 Si5 C1B 91.4(12) . . ?
 C104 Si5 C1B 91.7(16) . . ?
 C1C Si5 O1 123.9(6) . . ?
 C1C Si5 C104 122.9(16) . . ?
 C1C Si5 C1B 102.5(10) . . ?
 Si5 C104 H20A 109.5 . . ?
 Si5 C104 H20B 109.5 . . ?
 Si5 C104 H20C 109.5 . . ?
 H20A C104 H20B 109.5 . . ?
 H20A C104 H20C 109.5 . . ?
 H20B C104 H20C 109.5 . . ?
 Si5 C1B H1BA 109.5 . . ?
 Si5 C1B H1BB 109.5 . . ?
 Si5 C1B H1BC 109.5 . . ?
 H1BA C1B H1BB 109.5 . . ?
 H1BA C1B H1BC 109.5 . . ?
 H1BB C1B H1BC 109.5 . . ?
 H16D C16A H16E 109.5 . . ?
 H16D C16A H16F 109.5 . . ?
 H16E C16A H16F 109.5 . . ?
 C1C C16A H16D 109.5 . . ?
 C1C C16A H16E 109.5 . . ?
 C1C C16A H16F 109.5 . . ?
 Si5 C1C C1D 84.8(10) . . ?
 C16A C1C Si5 116.9(9) . . ?
 C16A C1C C1D 108.7(13) . . ?
 C1E C1C Si5 124.4(10) . . ?
 C1E C1C C16A 110.5(11) . . ?
 C1E C1C C1D 106.3(12) . . ?
 C1C C1D H1DA 109.5 . . ?
 C1C C1D H1DB 109.5 . . ?
 C1C C1D H1DC 109.5 . . ?
 H1DA C1D H1DB 109.5 . . ?
 H1DA C1D H1DC 109.5 . . ?
 H1DB C1D H1DC 109.5 . . ?
 C1C C1E H1EA 109.5 . . ?
 C1C C1E H1EB 109.5 . . ?
 C1C C1E H1EC 109.5 . . ?
 H1EA C1E H1EB 109.5 . . ?
 H1EA C1E H1EC 109.5 . . ?
 H1EB C1E H1EC 109.5 . . ?

loop_
  _geom_torsion_atom_site_label_1
  _geom_torsion_atom_site_label_2
  _geom_torsion_atom_site_label_3
  _geom_torsion_atom_site_label_4
  _geom_torsion
  _geom_torsion_site_symmetry_1
  _geom_torsion_site_symmetry_2
  _geom_torsion_site_symmetry_3
  _geom_torsion_site_symmetry_4
  _geom_torsion_publ_flag
 Si4 O11 C60 C61 103.8(3) . . . . ?
 Si4 O11 C60 C59 -136.4(3) . . . . ?
 Si4 C78 C79 C80 -177.7(3) . . . . ?
 Si4 C68 C73 C72 178.8(4) . . . . ?
 Si4 C68 C69 C70 -179.7(6) . . . . ?
 Si2 O6 C14 C15 106.6(4) . . . . ?
 Si2 O6 C14 C13 -133.2(4) . . . . ?
 Si2 C29 C30 C31 173.4(18) . . . . ?
 Si2 C29 C34 C33 -173(2) . . . . ?
 Si2 C39 C44 C43 179.9(7) . . . . ?
 Si2 C39 C40 C41 179.4(9) . . . . ?
 Si2 C02F C98 C99 175.3(19) . . . . ?
 Si2 C02F C110 C9A -176(3) . . . . ?
 Si3 O10 C54 C55 -101.8(4) . . . . ?
 Si3 O10 C54 C53 135.6(4) . . . . ?
 Si1 O1 C8 C9 -91.2(5) . . . . ?
 Si1 O1 C8 C7 146.6(4) . . . . ?
 O9 C50 C51 C52 -56.9(4) . . . . ?
 O9 C50 C51 C85 176.0(4) . . . . ?
 O9 C50 C53 C54 60.5(4) . . . . ?
 O9 C49 C48 C52 -38.2(5) . . . . ?
 O9 C49 C48 C47 80.6(4) . . . . ?
 O9 C49 C48 C92 -159.5(4) . . . . ?
 O4 C3 C4 C5 -156.6(3) . . . . ?
 O4 C3 C4 C21 -30.2(5) . . . . ?
 O4 C3 C2 C1 86.3(4) . . . . ?
 O4 C3 C2 C6 -157.2(3) . . . . ?
 O4 C3 C2 C46 -35.1(4) . . . . ?
 O11 Si4 C78 C83 24.2(3) . . . . ?
 O11 Si4 C78 C79 -158.0(3) . . . . ?
 O11 Si4 C68 C73 83.4(4) . . . . ?
 O11 Si4 C68 C69 -95.3(5) . . . . ?
 O11 Si4 C74 C77 -54.0(4) . . . . ?
 O11 Si4 C74 C75 -173.4(4) . . . . ?
 O11 Si4 C74 C76 63.7(4) . . . . ?
 O11 C60 C59 C58 -174.6(3) . . . . ?
 O2 C5 C7 C8 60.6(5) . . . . ?
 O7 C52 C48 C49 -157.9(4) . . . . ?
 O7 C52 C48 C47 85.7(4) . . . . ?
 O7 C52 C48 C92 -34.9(5) . . . . ?
 O7 C52 C51 C50 -156.5(4) . . . . ?
 O7 C52 C51 C85 -28.8(5) . . . . ?
 O10 Si3 C88 C89 -47.9(7) . . . . ?
 O10 Si3 C88 C87 72.3(6) . . . . ?
 O10 Si3 C88 C90 -166.1(6) . . . . ?
 O10 C54 C53 C50 -179.3(3) . . . . ?
 O10 Si C102 C02X 39.2(8) . . . . ?
 O10 Si C102 C105 -79.2(8) . . . . ?
 O10 Si C102 C02{ 158.5(9) . . . . ?
 N1 C1 C18 C17 72.4(6) . . . . ?
 O6 Si2 C29 C30 35(2) . . . . ?
 O6 Si2 C29 C34 -153.4(18) . . . . ?
 O6 Si2 C39 C44 73.5(7) . . . . ?
 O6 Si2 C39 C40 -106.7(11) . . . . ?
 O6 Si2 C0 C100 -163.9(8) . . . . ?
 O6 Si2 C0 C1A -49.5(10) . . . . ?
 O6 Si2 C0 C103 78.9(12) . . . . ?
 O6 Si2 C97 C106 -145.4(17) . . . . ?
 O6 Si2 C97 C109 32(2) . . . . ?
 O6 Si2 C02F C98 29(2) . . . . ?
 O6 Si2 C02F C110 -158(2) . . . . ?
 O6 C14 C13 C12 -175.4(4) . . . . ?
 O8 C49 C48 C52 143.9(4) . . . . ?
 O8 C49 C48 C47 -97.3(5) . . . . ?
 O8 C49 C48 C92 22.7(6) . . . . ?
 O1 Si1 C22 C23 68.0(8) . . . . ?
 O1 Si1 C22 C25 -57.9(9) . . . . ?
 O1 Si1 C22 C24 175.2(10) . . . . ?
 O1 Si5 C1C C16A 165.5(9) . . . . ?
 O1 Si5 C1C C1D -86.2(10) . . . . ?
 O1 Si5 C1C C1E 20.1(14) . . . . ?
 C3 C4 C5 O2 -57.8(4) . . . . ?
 C3 C4 C5 C7 -176.5(3) . . . . ?
 C3 C2 C1 N1 -51.0(4) . . . . ?
 C3 C2 C1 C18 -174.6(3) . . . . ?
 C3 C2 C6 O2 -39.0(5) . . . . ?
 C3 C2 C6 O3 142.6(5) . . . . ?
 C19 N1 C1 C2 92.7(4) . . . . ?
 C19 N1 C1 C18 -142.5(3) . . . . ?
 C57 C56 C55 C54 175.5(4) . . . . ?
 C57 C58 C59 C60 -88.7(5) . . . . ?
 C4 C3 C2 C1 -97.8(3) . . . . ?
 C4 C3 C2 C6 18.8(4) . . . . ?
 C4 C3 C2 C46 140.8(3) . . . . ?
 C4 C5 C7 C8 -178.8(4) . . . . ?
 C2 C3 C4 C5 27.6(4) . . . . ?
 C2 C3 C4 C21 154.0(3) . . . . ?
 C2 C1 C18 C17 -163.5(5) . . . . ?
 C83 C78 C79 C80 0.2(6) . . . . ?
 C83 C82 C81 C80 -1.2(6) . . . . ?
 C78 Si4 O11 C60 60.7(3) . . . . ?
 C78 Si4 C68 C73 -36.0(4) . . . . ?
 C78 Si4 C68 C69 145.2(5) . . . . ?
 C78 Si4 C74 C77 62.4(4) . . . . ?
 C78 Si4 C74 C75 -57.0(4) . . . . ?
 C78 Si4 C74 C76 -180.0(4) . . . . ?
 C78 C83 C82 C81 1.1(6) . . . . ?
 C78 C79 C80 C81 -0.4(6) . . . . ?
 C1 N1 C19 O5 -0.7(6) . . . . ?
 C1 N1 C19 C20 179.5(4) . . . . ?
 C1 C2 C6 O2 79.5(5) . . . . ?
 C1 C2 C6 O3 -98.9(5) . . . . ?
 C1 C18 C17 C16 4.2(9) . . . . ?
 C1 C18 C17 C45 -176.2(7) . . . . ?
 C56 C57 C58 C59 175.3(4) . . . . ?
 C56 C55 C54 O10 129.7(4) . . . . ?
 C56 C55 C54 C53 -110.6(4) . . . . ?
 C52 C48 C47 N2 -50.7(4) . . . . ?
 C52 C48 C47 C64 -175.3(3) . . . . ?
 C79 C80 C81 C82 0.9(6) . . . . ?
 C61 C60 C59 C58 -54.1(5) . . . . ?
 C60 C61 C62 C63 -166.8(4) . . . . ?
 C65 N2 C47 C64 -141.7(4) . . . . ?
 C65 N2 C47 C48 92.3(4) . . . . ?
 C5 O2 C6 O3 -173.2(5) . . . . ?
 C5 O2 C6 C2 8.3(6) . . . . ?
 C5 C7 C8 O1 -176.9(4) . . . . ?
 C5 C7 C8 C9 60.9(5) . . . . ?
 C63 C64 C47 N2 72.8(5) . . . . ?
 C63 C64 C47 C48 -162.3(4) . . . . ?
 C50 O9 C49 O8 -174.4(4) . . . . ?
 C50 O9 C49 C48 7.6(5) . . . . ?
 C58 C57 C56 C55 -174.9(4) . . . . ?
 C82 C83 C78 Si4 177.4(3) . . . . ?
 C82 C83 C78 C79 -0.6(6) . . . . ?
 C49 O9 C50 C51 41.7(5) . . . . ?
 C49 O9 C50 C53 165.6(3) . . . . ?
 C49 C48 C47 N2 -170.4(3) . . . . ?
 C49 C48 C47 C64 65.1(4) . . . . ?
 C64 C63 C62 C61 172.4(5) . . . . ?
 C48 C52 C51 C50 27.0(5) . . . . ?
 C48 C52 C51 C85 154.7(4) . . . . ?
 C55 C54 C53 C50 59.0(5) . . . . ?
 C6 O2 C5 C4 42.0(5) . . . . ?
 C6 O2 C5 C7 165.5(4) . . . . ?
 C6 C2 C1 N1 -171.0(3) . . . . ?
 C6 C2 C1 C18 65.4(4) . . . . ?
 C62 C61 C60 O11 -147.6(4) . . . . ?
 C62 C61 C60 C59 93.5(5) . . . . ?
 C62 C63 C64 C47 3.9(7) . . . . ?
 C54 O10 Si C15A -24.3(13) . . . . ?
 C54 O10 Si C101 107.7(9) . . . . ?
 C54 O10 Si C102 -135.7(5) . . . . ?
 C21 C4 C5 O2 176.9(3) . . . . ?
 C21 C4 C5 C7 58.2(5) . . . . ?
 C9 C10 C11 C12 -174.2(5) . . . . ?
 C9 C10 C11 C28 3.3(7) . . . . ?
 C47 N2 C65 O12 -0.8(6) . . . . ?
 C47 N2 C65 C66 179.8(4) . . . . ?
 C10 C9 C8 O1 126.4(4) . . . . ?
 C10 C9 C8 C7 -114.8(5) . . . . ?
 C10 C11 C12 C13 174.3(4) . . . . ?
 C46 C2 C1 N1 69.1(4) . . . . ?
 C46 C2 C1 C18 -54.6(4) . . . . ?
 C46 C2 C6 O2 -160.1(4) . . . . ?
 C46 C2 C6 O3 21.5(7) . . . . ?
 C51 C52 C48 C49 18.7(5) . . . . ?
 C51 C52 C48 C47 -97.7(4) . . . . ?
 C51 C52 C48 C92 141.7(4) . . . . ?
 C51 C50 C53 C54 -179.2(3) . . . . ?
 C29 Si2 O6 C14 59.9(9) . . . . ?
 C29 Si2 C39 C44 -47.1(11) . . . . ?
 C29 Si2 C39 C40 132.7(13) . . . . ?
 C29 C30 C31 C32 0(3) . . . . ?
 C29 C34 C33 C32 -1(3) . . . . ?
 C68 Si4 O11 C60 -57.4(4) . . . . ?
 C68 Si4 C78 C83 145.4(3) . . . . ?
 C68 Si4 C78 C79 -36.7(4) . . . . ?
 C68 Si4 C74 C77 -177.0(3) . . . . ?
 C68 Si4 C74 C75 63.6(4) . . . . ?
 C68 Si4 C74 C76 -59.3(5) . . . . ?
 C68 C69 C70 C71 0.3(11) . . . . ?
 C15 C16 C17 C18 172.0(6) . . . . ?
 C15 C16 C17 C45 -7.6(10) . . . . ?
 C15 C14 C13 C12 -55.3(6) . . . . ?
 C91 Si3 O10 C54 21.0(9) . . . . ?
 C91 Si3 C88 C89 66.5(10) . . . . ?
 C91 Si3 C88 C87 -173.4(9) . . . . ?
 C91 Si3 C88 C90 -51.7(10) . . . . ?
 C16 C15 C14 O6 -144.9(6) . . . . ?
 C16 C15 C14 C13 96.5(7) . . . . ?
 C72 C71 C70 C69 -1.4(11) . . . . ?
 C11 C12 C13 C14 -87.7(6) . . . . ?
 C53 C50 C51 C52 -174.7(3) . . . . ?
 C53 C50 C51 C85 58.2(5) . . . . ?
 C84 C57 C56 C55 2.7(6) . . . . ?
 C84 C57 C58 C59 -2.2(6) . . . . ?
 C74 Si4 O11 C60 177.1(3) . . . . ?
 C74 Si4 C78 C83 -88.7(3) . . . . ?
 C74 Si4 C78 C79 89.2(4) . . . . ?
 C74 Si4 C68 C73 -157.9(4) . . . . ?
 C74 Si4 C68 C69 23.3(5) . . . . ?
 C14 C15 C16 C17 -168.5(6) . . . . ?
 C30 C29 C34 C33 -1(4) . . . . ?
 C30 C31 C32 C33 -1(3) . . . . ?
 C34 C29 C30 C31 2(4) . . . . ?
 C34 C33 C32 C31 2(3) . . . . ?
 C8 O1 Si5 C104 -45.0(17) . . . . ?
 C8 O1 Si5 C1B 47.3(12) . . . . ?
 C8 O1 Si5 C1C 153.3(7) . . . . ?
 C8 C9 C10 C11 175.7(4) . . . . ?
 C73 C68 C69 C70 1.5(9) . . . . ?
 C73 C72 C71 C70 0.6(9) . . . . ?
 C35 Si2 O6 C14 175.5(8) . . . . ?
 C35 Si2 C29 C30 -78(2) . . . . ?
 C35 Si2 C29 C34 94(2) . . . . ?
 C35 Si2 C39 C44 -166.4(8) . . . . ?
 C35 Si2 C39 C40 13.4(13) . . . . ?
 C92 C48 C47 N2 68.8(4) . . . . ?
 C92 C48 C47 C64 -55.7(4) . . . . ?
 C69 C68 C73 C72 -2.3(7) . . . . ?
 C71 C72 C73 C68 1.4(8) . . . . ?
 C27 Si1 O1 C8 4.4(7) . . . . ?
 C27 Si1 C22 C23 -79.1(10) . . . . ?
 C27 Si1 C22 C25 155.1(8) . . . . ?
 C27 Si1 C22 C24 28.1(14) . . . . ?
 C67 C63 C64 C47 -177.7(4) . . . . ?
 C67 C63 C62 C61 -6.0(7) . . . . ?
 C39 Si2 O6 C14 -61.7(6) . . . . ?
 C39 Si2 C29 C30 163(2) . . . . ?
 C39 Si2 C29 C34 -26(2) . . . . ?
 C39 C44 C43 C42 -1.1(14) . . . . ?
 C39 C40 C41 C42 3(2) . . . . ?
 C44 C39 C40 C41 -0.8(17) . . . . ?
 C44 C43 C42 C41 2.7(13) . . . . ?
 C28 C11 C12 C13 -3.2(8) . . . . ?
 C88 Si3 O10 C54 136.4(4) . . . . ?
 C26 Si1 O1 C8 102.8(5) . . . . ?
 C26 Si1 C22 C23 170.0(8) . . . . ?
 C26 Si1 C22 C25 44.1(9) . . . . ?
 C26 Si1 C22 C24 -82.8(12) . . . . ?
 C40 C39 C44 C43 0.1(13) . . . . ?
 C43 C42 C41 C40 -3.4(16) . . . . ?
 C22 Si1 O1 C8 -148.2(6) . . . . ?
 C0 Si2 O6 C14 -65.5(6) . . . . ?
 C0 Si2 C97 C106 104(2) . . . . ?
 C0 Si2 C97 C109 -79(2) . . . . ?
 C0 Si2 C02F C98 147(2) . . . . ?
 C0 Si2 C02F C110 -41(3) . . . . ?
 C106 C108 C96 C107 0.8(18) . . . . ?
 C108 C106 C97 Si2 -175.6(12) . . . . ?
 C108 C106 C97 C109 7(3) . . . . ?
 C109 C107 C96 C108 1.0(18) . . . . ?
 C107 C109 C97 Si2 177.6(15) . . . . ?
 C107 C109 C97 C106 -5(3) . . . . ?
 C97 Si2 O6 C14 174.3(9) . . . . ?
 C97 Si2 C0 C100 -53.4(12) . . . . ?
 C97 Si2 C0 C1A 61.1(12) . . . . ?
 C97 Si2 C0 C103 -170.6(14) . . . . ?
 C97 Si2 C02F C98 -83(2) . . . . ?
 C97 Si2 C02F C110 90(2) . . . . ?
 C97 C106 C108 C96 -5(2) . . . . ?
 C97 C109 C107 C96 1(2) . . . . ?
 C02F Si2 O6 C14 58.9(9) . . . . ?
 C02F Si2 C0 C100 73.0(13) . . . . ?
 C02F Si2 C0 C1A -172.6(13) . . . . ?
 C02F Si2 C0 C103 -44.2(16) . . . . ?
 C02F Si2 C97 C106 -26(2) . . . . ?
 C02F Si2 C97 C109 151(2) . . . . ?
 C02F C98 C99 C4A -3(3) . . . . ?
 C98 C02F C110 C9A -3(4) . . . . ?
 C98 C99 C4A C9A 4(3) . . . . ?
 C99 C4A C9A C110 -4(3) . . . . ?
 C4A C9A C110 C02F 4(4) . . . . ?
 C110 C02F C98 C99 2(4) . . . . ?
 C86 Si3 O10 C54 -104.4(6) . . . . ?
 C86 Si3 C88 C89 -169.4(7) . . . . ?
 C86 Si3 C88 C87 -49.3(7) . . . . ?
 C86 Si3 C88 C90 72.4(7) . . . . ?
 Si O10 C54 C55 -75.3(5) . . . . ?
 Si O10 C54 C53 162.1(4) . . . . ?
 C15A Si C102 C02X -76.3(12) . . . . ?
 C15A Si C102 C105 165.3(11) . . . . ?
 C15A Si C102 C02{ 43.1(13) . . . . ?
 C101 Si C102 C02X 160.2(9) . . . . ?
 C101 Si C102 C105 41.8(10) . . . . ?
 C101 Si C102 C02{ -80.5(11) . . . . ?
 Si5 O1 C8 C9 -65.2(5) . . . . ?
 Si5 O1 C8 C7 172.5(4) . . . . ?
 C104 Si5 C1C C16A 6(2) . . . . ?
 C104 Si5 C1C C1D 114(2) . . . . ?
 C104 Si5 C1C C1E -139(2) . . . . ?
 C1B Si5 C1C C16A -94.3(17) . . . . ?
 C1B Si5 C1C C1D 14.1(16) . . . . ?
 C1B Si5 C1C C1E 120.3(17) . . . . ?

_shelx_res_file
;
TITL a_a.res in C2
    a_a.res
    created by SHELXL-2018/3 at 16:44:26 on 19-Aug-2021
REM Old TITL a in C100
REM SHELXT solution in C2: R1 0.222, Rweak 0.070, Alpha 0.008
REM <I/s> 0.000 for 0 systematic absences, Orientation as input
REM Flack x = 0.188 ( 0.009 ) from 6353 Parsons' quotients
REM Formula found by SHELXT: C85 N8 O14 Si4
CELL 1.54178 24.1276 9.7443 41.7915 90 100.063 90
ZERR 4 0.0006 0.0002 0.0011 0 0.001 0
LATT -7
SYMM -X,+Y,-Z
SFAC C H N O Si
UNIT 380 544 8 52 16
EQIV $1 -X,+Y,1-Z
SADI Si2 C29 Si2 C97
SADI Si2 C35 Si2 C0
SADI Si2 C39 Si2 C02F
SADI C29 C30 C97 C109
SADI 0.04 C34 C32 C106 C96
SADI C29 C34 C97 C106
SADI 0.04 C39 C43 C02F C99
SADI C30 C31 C109 C107
SADI C34 C33 C106 C108
SADI C35 C37 C0 C100
SADI C35 C38 C0 C103
SADI C35 C36 C0 C1A
SADI 0.04 C43 C41 C99 C9A
SADI C33 C32 C108 C96
SADI 0.04 C33 C31 C108 C107
SADI C31 C32 C107 C96
SADI C39 C44 C02F C98
SADI C39 C40 C02F C110
SADI 0.04 C44 C40 C98 C110
SADI 0.04 C40 C42 C110 C4A
SADI 0.04 C37 C36 C100 C1A
SADI C44 C43 C98 C99
SADI C40 C41 C110 C9A
SADI 0.04 C39 C41 C02F C9A
SADI C43 C42 C99 C4A
SADI 0.04 C44 C42 C98 C4A
SADI C42 C41 C4A C9A
SADI 0.04 C37 C38 C100 C103
SADI 0.04 Si2 C30 Si2 C109
SADI 0.04 Si2 C34 Si2 C106
SADI 0.04 C38 C36 C103 C1A
SADI 0.04 Si2 C44 Si2 C98
SADI 0.04 Si2 C40 Si2 C110
SADI 0.04 Si2 C37 Si2 C100
SADI 0.04 Si2 C38 Si2 C103
SADI 0.04 Si2 C36 Si2 C1A
SADI 0.04 C29 C33 C97 C108
SADI 0.04 C29 C31 C97 C107
SADI 0.04 C30 C34 C109 C106
SADI 0.04 C30 C32 C109 C96
RIGU 0.001 0.001 Si2 O6 C29 C30 C34 C35 C33 C31 C32 C39 C44 C40 C37 C38 C43 =
 C42 C41 C36 C100 C0 C1A C103 C106 C108 C109 C107 C96 C97 C02F C98 C99 C4A =
 C9A C110
DELU Si2 O6 C29 C30 C34 C35 C33 C31 C32 C39 C44 C40 C37 C38 C43 C42 C41 C36 =
 C100 C0 C1A C103 C106 C108 C109 C107 C96 C97 C02F C98 C99 C4A C9A C110
SADI 0.04 Si3 C89 Si C105
SADI 0.04 O10 C88 O10 C102
SADI 0.04 C91 C88 C101 C102
SADI 0.04 Si3 C90 Si C02{
SADI 0.04 C89 C87 C105 C02X
SADI 0.04 Si3 C87 Si C02X
SADI Si3 O10 Si O10
SADI Si3 C91 Si C101
SADI Si3 C88 Si C102
SADI Si3 C86 Si C15A
SADI 0.04 O10 C91 O10 C101
SADI 0.04 O10 C86 O10 C15A
SADI 0.04 C91 C86 C101 C15A
SADI 0.04 C89 C90 C105 C02{
SADI 0.04 C88 C86 C102 C15A
SADI C89 C88 C105 C102
SADI 0.04 C87 C90 C02X C02{
SADI C88 C87 C102 C02X
SADI C88 C90 C102 C02{
SADI 0.04 Si1 C25 Si5 C1D
SADI Si1 O1 Si5 O1
SADI Si1 C27 Si5 C104
SADI Si1 C26 Si5 C1B
SADI Si1 C22 Si5 C1C
SADI 0.04 C27 C26 C104 C1B
SADI 0.04 O1 C26 O1 C1B
SADI 0.04 Si1 C23 Si5 C1E
SADI 0.04 C26 C22 C1B C1C
SADI 0.04 Si1 C24 Si5 C16A
SADI 0.04 C23 C24 C1E C16A
SADI 0.04 O1 C27 O1 C104
SADI 0.04 O1 C22 O1 C1C
SADI 0.04 C25 C24 C1D C16A
SADI 0.04 C27 C22 C104 C1C
SADI 0.04 C23 C25 C1E C1D
SADI C23 C22 C1E C1C
SADI C25 C22 C1D C1C
SADI C22 C24 C1C C16A
RIGU 0.001 0.001 Si1 O1 C27 C26 C23 C25 C22 C24 Si5 C104 C1B C16A C1C C1D C1E
DELU Si1 O1 C27 C26 C23 C25 C22 C24 Si5 C104 C1B C16A C1C C1D C1E
DFIX 2.2 Si5 C1B
DFIX 3.1 C1B C1C
RIGU Si3 C91 H91a H91b H91c C89 H89a H89b H89c C88 C87 H87a H87b H87c C90 =
 H90A H90B H90C C86 H86A H86B H86C SI C15A H58 H59 H60 C101 H61 H62 H63 C102 =
 C02X H64 H65 H66 C105 H67 H68 H69 C02{ H70 H71 H72 O10
DELU Si3 O10 C91 H91a H91b H91c C89 H89a H89b H89c C88 C87 H87a H87b H87c =
 C90 H90A H90B H90C C86 H86A H86B H86C SI C15A H58 H59 H60 C101 H61 H62 H63 =
 C102 C02X H64 H65 H66 C105 H67 H68 H69 C02{ H70 H71 H72

L.S. 4
PLAN  99
SIZE 0.06 0.1 0.26
TEMP -100.15
CONF
FREE H10 H10_$1
FREE C96 C96_$1
FREE C96 H10_$1
FREE Si5 C1D
FREE C1B H1DC
FREE Si3 C89
FREE Si1 C23
FREE C9 H1BB
FREE C10 H1BB
LIST 6
MORE -1
BOND $H
fmap 2
acta
REM <olex2.extras>
REM <HklSrc "%.\\a_a.hkl">
REM </olex2.extras>

WGHT    0.079600    2.344600
FVAR       0.19017   0.58562   0.59100   0.74285
SI4   5    0.137952    0.317434    0.925693    11.00000    0.04948    0.05687 =
         0.04716   -0.00467    0.01275    0.01032
SI2   5    0.205447    0.676337    0.577061    11.00000    0.05767    0.08691 =
         0.04904   -0.00124   -0.00362   -0.01682
PART 1
SI3   5    0.415963    1.265467    0.896300    31.00000    0.05221    0.03682 =
         0.06409    0.00167    0.01294    0.00025

SI1   5    0.495759   -0.248826    0.597502    41.00000    0.07872    0.08229 =
         0.13502   -0.06039    0.05727   -0.02377
PART 0
O9    4    0.302608    0.952379    0.804447    11.00000    0.06985    0.04306 =
         0.05151   -0.00879    0.00633    0.01473

O4    4    0.510980    0.401117    0.744127    11.00000    0.06096    0.05155 =
         0.04311   -0.00741    0.00126   -0.00031
O11   4    0.134955    0.485021    0.920624    11.00000    0.05868    0.05925 =
         0.05475    0.00122    0.01771    0.01510
O5    4    0.449846    0.488792    0.672014    11.00000    0.06722    0.05213 =
         0.06638    0.00669    0.03300    0.00401
O2    4    0.453747    0.055457    0.694937    11.00000    0.09008    0.03978 =
         0.06414   -0.01173    0.03497   -0.01244
O7    4    0.327249    0.614013    0.751660    11.00000    0.08273    0.05706 =
         0.05840   -0.01713    0.02673    0.00697
O10   4    0.418289    1.099269    0.882233    11.00000    0.05183    0.06908 =
         0.07856   -0.03144    0.00793    0.00511
N1    3    0.394737    0.470021    0.710112    11.00000    0.04813    0.04637 =
         0.03934   -0.00228    0.01287    0.00672
AFIX  43
H1    2    0.378221    0.512263    0.724516    11.00000   -1.20000
AFIX   0

O12   4    0.316729    0.516709    0.824405    11.00000    0.06869    0.05290 =
         0.07814    0.00580    0.00053    0.01443
O6    4    0.205472    0.510112    0.583011    11.00000    0.06437    0.09006 =
         0.05727    0.01062   -0.00908   -0.01432
N2    3    0.236008    0.535037    0.788256    11.00000    0.05966    0.04506 =
         0.05908   -0.01251    0.00955    0.00469
AFIX  43
H2    2    0.210223    0.492930    0.774159    11.00000   -1.20000
AFIX   0
O8    4    0.226885    0.999066    0.768723    11.00000    0.08321    0.05239 =
         0.07243    0.00314   -0.00077    0.02403

O3    4    0.405333    0.009560    0.733212    11.00000    0.14709    0.04517 =
         0.09343    0.00344    0.07036   -0.01373
O1    4    0.513515   -0.095025    0.615031    11.00000    0.08398    0.08165 =
         0.09782   -0.05331    0.03854   -0.01746
C3    1    0.493660    0.302902    0.728253    11.00000    0.05356    0.04157 =
         0.03375    0.00324    0.00119    0.00573
C19   1    0.425541    0.543144    0.692228    11.00000    0.04863    0.04302 =
         0.05141    0.00292    0.01237    0.00753
C57   1    0.277093    0.801474    0.911633    11.00000    0.06954    0.05123 =
         0.04108   -0.00836    0.00634    0.01458
C4    1    0.528280    0.226220    0.707267    11.00000    0.05657    0.04269 =
         0.04804    0.00097    0.00875    0.00763
AFIX  13
H4    2    0.550922    0.156006    0.721336    11.00000   -1.20000
AFIX   0
C2    1    0.434882    0.243905    0.730707    11.00000    0.06041    0.04326 =
         0.03336    0.00132    0.01182   -0.00108

C83   1    0.239577    0.365715    0.970553    11.00000    0.06030    0.05473 =
         0.04604    0.00073    0.01318    0.00856
AFIX  43
H83   2    0.225416    0.456315    0.971509    11.00000   -1.20000
AFIX   0
C78   1    0.208329    0.270096    0.949901    11.00000    0.05134    0.05852 =
         0.04055    0.00025    0.01460    0.00585

C1    1    0.388366    0.323288    0.706030    11.00000    0.04951    0.04999 =
         0.03159   -0.00076    0.00952   -0.00307
AFIX  13
H1A   2    0.393927    0.300091    0.683497    11.00000   -1.20000
AFIX   0

C56   1    0.300032    0.901878    0.892005    11.00000    0.06071    0.05112 =
         0.04251   -0.00933    0.00602    0.01737
AFIX  43
H56   2    0.273801    0.963887    0.880120    11.00000   -1.20000
AFIX   0
C52   1    0.320232    0.711760    0.768740    11.00000    0.07235    0.04080 =
         0.04012   -0.00093    0.02049    0.00761
C79   1    0.231029    0.138454    0.949067    11.00000    0.05933    0.05478 =
         0.05009    0.00044    0.01729    0.00550
AFIX  43
H79   2    0.211033    0.070879    0.935248    11.00000   -1.20000
AFIX   0
C61   1    0.141034    0.607889    0.871771    11.00000    0.05409    0.06111 =
         0.04725   -0.00255    0.00694    0.02104
AFIX  43
H61A  2    0.101520    0.622115    0.868881    11.00000   -1.20000
AFIX   0
C60   1    0.170696    0.566849    0.904593    11.00000    0.05518    0.05891 =
         0.04611   -0.00295    0.01457    0.01821
AFIX  13
H60A  2    0.205377    0.513777    0.902542    11.00000   -1.20000
AFIX   0
C65   1    0.279298    0.462559    0.804729    11.00000    0.06291    0.04437 =
         0.07103    0.00043    0.02403    0.00954

C5    1    0.489676    0.149538    0.680496    11.00000    0.06418    0.03992 =
         0.05036   -0.00431    0.01985   -0.00397
AFIX  13
H5A   2    0.465403    0.217302    0.666535    11.00000   -1.20000
AFIX   0

C63   1    0.141124    0.692312    0.815758    11.00000    0.05619    0.06731 =
         0.04308   -0.00884    0.00216    0.02141
C50   1    0.348959    0.858831    0.817086    11.00000    0.05573    0.04277 =
         0.04718   -0.00510    0.01098    0.00808
AFIX  13
H50   2    0.335245    0.788953    0.831397    11.00000   -1.20000
AFIX   0
C58   1    0.220000    0.796185    0.909639    11.00000    0.07055    0.04959 =
         0.04347   -0.00567    0.01117    0.01647
AFIX  43
H58A  2    0.198929    0.864452    0.896563    11.00000   -1.20000
AFIX   0
C80   1    0.282141    0.104922    0.968034    11.00000    0.06650    0.06504 =
         0.04691    0.00693    0.01973    0.01843
AFIX  43
H80   2    0.296641    0.014605    0.967188    11.00000   -1.20000
AFIX   0
C82   1    0.290260    0.332232    0.989528    11.00000    0.06315    0.07269 =
         0.04228    0.00236    0.00734    0.00500
AFIX  43
H82   2    0.310236    0.399000    1.003603    11.00000   -1.20000
AFIX   0
C49   1    0.261577    0.914483    0.779839    11.00000    0.07198    0.04716 =
         0.04422   -0.00103    0.01071    0.01151
C64   1    0.170564    0.720684    0.792471    11.00000    0.06094    0.06103 =
         0.03957   -0.00270    0.00027    0.01883
AFIX  43
H64A  2    0.152010    0.769162    0.773934    11.00000   -1.20000
AFIX   0
C48   1    0.260347    0.766102    0.768322    11.00000    0.06474    0.04972 =
         0.03565   -0.00419    0.00715    0.01123
C55   1    0.353635    0.917718    0.888615    11.00000    0.06465    0.05208 =
         0.04780   -0.01124    0.00252    0.01792
AFIX  43
H55   2    0.381253    0.861746    0.901399    11.00000   -1.20000
AFIX   0

C6    1    0.429981    0.094878    0.720498    11.00000    0.08158    0.04320 =
         0.05397    0.00125    0.02614   -0.00242
C62   1    0.166053    0.625899    0.846323    11.00000    0.05439    0.05974 =
         0.04445   -0.00882    0.00422    0.01890
AFIX  43
H62A  2    0.203494    0.592822    0.848034    11.00000   -1.20000
AFIX   0
C54   1    0.372708    1.018528    0.865846    11.00000    0.05121    0.05381 =
         0.05664   -0.01240    0.00679    0.00809
AFIX  13
H54   2    0.340604    1.080640    0.857151    11.00000   -1.20000
AFIX   0
C81   1    0.312305    0.201335    0.988183    11.00000    0.05625    0.08104 =
         0.04315    0.01725    0.01336    0.01638
AFIX  43
H81   2    0.347642    0.178327    1.000938    11.00000   -1.20000
AFIX   0

C21   1    0.569776    0.321752    0.694503    11.00000    0.05015    0.06199 =
         0.06771   -0.01293    0.01500   -0.00422
AFIX 137
H21A  2    0.549154    0.382830    0.677943    11.00000   -1.50000
H21B  2    0.596756    0.266995    0.684909    11.00000   -1.50000
H21C  2    0.590003    0.376631    0.712479    11.00000   -1.50000
AFIX   0
C9    1    0.445198    0.087899    0.609841    11.00000    0.09534    0.05862 =
         0.05418   -0.01597    0.03707   -0.02099
AFIX  43
H9    2    0.464000    0.146162    0.596974    11.00000   -1.20000
AFIX   0

C47   1    0.231215    0.681450    0.793386    11.00000    0.05776    0.04630 =
         0.03894   -0.00433    0.00676    0.01340
AFIX  13
H47   2    0.252051    0.702503    0.815692    11.00000   -1.20000
AFIX   0

C10   1    0.389527    0.100006    0.607055    11.00000    0.08824    0.05696 =
         0.04921   -0.00899    0.02195   -0.02135
AFIX  43
H10A  2    0.371749    0.035926    0.619096    11.00000   -1.20000
AFIX   0
C7    1    0.520581    0.061582    0.659100    11.00000    0.07378    0.05089 =
         0.06647   -0.01862    0.02682   -0.00307
AFIX  23
H7A   2    0.543476   -0.008076    0.672723    11.00000   -1.20000
H7B   2    0.546479    0.120354    0.649196    11.00000   -1.20000
AFIX   0
C46   1    0.424874    0.259966    0.766005    11.00000    0.06673    0.06690 =
         0.03360    0.00406    0.00816    0.00985
AFIX 137
H46A  2    0.457154    0.222652    0.780987    11.00000   -1.50000
H46B  2    0.390719    0.210027    0.768672    11.00000   -1.50000
H46C  2    0.420396    0.357413    0.770764    11.00000   -1.50000
AFIX   0

C51   1    0.368662    0.786070    0.788856    11.00000    0.06850    0.04122 =
         0.05117   -0.00086    0.02221    0.01118
AFIX  13
H51   2    0.380609    0.859132    0.774691    11.00000   -1.20000
AFIX   0
C59   1    0.187115    0.696599    0.925456    11.00000    0.07222    0.05923 =
         0.04553   -0.00414    0.01734    0.01421
AFIX  23
H59A  2    0.152446    0.741849    0.929799    11.00000   -1.20000
H59B  2    0.209543    0.668827    0.946605    11.00000   -1.20000
AFIX   0

PART 1
C29   1    0.258405    0.710011    0.550848    21.00000    0.06636    0.07832 =
         0.06495   -0.00366    0.00994   -0.01195

PART 0
C68   1    0.131000    0.223504    0.885858    11.00000    0.05688    0.06434 =
         0.04623   -0.00500    0.00803    0.02034

C15   1    0.244000    0.383577    0.631016    11.00000    0.05932    0.11815 =
         0.05219    0.01907   -0.00080   -0.02171
AFIX  43
H15   2    0.206946    0.365245    0.634681    11.00000   -1.20000
AFIX   0

PART 1
C91   1    0.341739    1.302036    0.900858    31.00000    0.05860    0.06243 =
         0.07563    0.01024    0.00807    0.01542
AFIX 137
H91A  2    0.320073    1.330446    0.879849    31.00000   -1.50000
H91B  2    0.341293    1.375745    0.916765    31.00000   -1.50000
H91C  2    0.324913    1.219103    0.908352    31.00000   -1.50000
AFIX   0

PART 0
C16   1    0.286726    0.369709    0.655735    11.00000    0.05452    0.09574 =
         0.04763    0.00777    0.00317   -0.01706
AFIX  43
H16   2    0.322244    0.404702    0.652797    11.00000   -1.20000
AFIX   0

C72   1    0.176133    0.134580    0.842318    11.00000    0.08196    0.09091 =
         0.05591    0.00204    0.02465    0.03216
AFIX  43
H72A  2    0.209498    0.122542    0.833472    11.00000   -1.20000
AFIX   0

C11   1    0.352733    0.198492    0.587994    11.00000    0.10734    0.06001 =
         0.04110   -0.00513    0.01386   -0.02836
C53   1    0.393025    0.948379    0.837529    11.00000    0.06259    0.05545 =
         0.05984   -0.01217    0.01509    0.00128
AFIX  23
H53A  2    0.405399    1.019525    0.823398    11.00000   -1.20000
H53B  2    0.426159    0.891019    0.846120    11.00000   -1.20000
AFIX   0

C18   1    0.329604    0.280480    0.709292    11.00000    0.05917    0.09472 =
         0.03429    0.00583    0.01036   -0.02276
AFIX  43
H18   2    0.324878    0.232702    0.728448    11.00000   -1.20000
AFIX   0

C84   1    0.316496    0.704037    0.932250    11.00000    0.08173    0.07488 =
         0.06633    0.01100    0.00527    0.02304
AFIX 137
H84A  2    0.334824    0.645083    0.918212    11.00000   -1.50000
H84B  2    0.295205    0.647137    0.945182    11.00000   -1.50000
H84C  2    0.345138    0.756393    0.946792    11.00000   -1.50000
AFIX   0
C74   1    0.081256    0.280811    0.950607    11.00000    0.05482    0.07691 =
         0.06272   -0.01111    0.01922   -0.00292

C14   1    0.251838    0.426678    0.597811    11.00000    0.06898    0.08354 =
         0.04970    0.01230   -0.01023   -0.01936
AFIX  13
H14A  2    0.287685    0.479706    0.599317    11.00000   -1.20000
AFIX   0

C85   1    0.419423    0.693644    0.799190    11.00000    0.06525    0.05948 =
         0.07151   -0.01019    0.01963    0.01140
AFIX 137
H85A  2    0.451930    0.749575    0.808661    11.00000   -1.50000
H85B  2    0.427957    0.644300    0.780202    11.00000   -1.50000
H85C  2    0.411091    0.627495    0.815367    11.00000   -1.50000
AFIX   0

PART 1
C30   1    0.266159    0.619273    0.527545    21.00000    0.08994    0.06895 =
         0.06114    0.00369    0.01413   -0.01130
AFIX  43
H30   2    0.247182    0.533479    0.526086    21.00000   -1.20000
AFIX   0
PART 0
C17   1    0.283681    0.305056    0.687113    11.00000    0.05555    0.12906 =
         0.04269    0.01039    0.00465   -0.03019
PART 1
C34   1    0.285051    0.837339    0.552282    21.00000    0.06788    0.07912 =
         0.07358   -0.01043    0.01609   -0.01221
AFIX  43
H34   2    0.279171    0.902383    0.568289    21.00000   -1.20000
AFIX   0
PART 0
C8    1    0.479516   -0.011410    0.631898    11.00000    0.08176    0.05375 =
         0.06920   -0.02382    0.03789   -0.01172
AFIX  13
H8A   2    0.453808   -0.071738    0.641999    11.00000   -1.20000
AFIX   0

C73   1    0.178485    0.205019    0.871294    11.00000    0.06474    0.08367 =
         0.05424   -0.00433    0.01594    0.01353
AFIX  43
H73   2    0.213487    0.242033    0.881635    11.00000   -1.20000
AFIX   0

PART 1
C35   1    0.131771    0.716314    0.553175    21.00000    0.05796    0.07770 =
         0.06655    0.01354   -0.01114   -0.02052
PART 0
C12   1    0.298270    0.200268    0.590862    11.00000    0.09656    0.07137 =
         0.04875    0.00471   -0.00375   -0.02613
AFIX  43
H12A  2    0.286436    0.129954    0.603906    11.00000   -1.20000
AFIX   0

C93   1    0.102535    0.322968    0.748090    11.00000    0.07897    0.08739 =
         0.08149   -0.00887    0.00466   -0.02410
PART 1
C33   1    0.321114    0.870025    0.529749    21.00000    0.07130    0.07682 =
         0.08265   -0.01001    0.01954   -0.01738
AFIX  43
H33   2    0.339204    0.956827    0.530401    21.00000   -1.20000
AFIX   0

PART 0
C92   1    0.226698    0.750701    0.733792    11.00000    0.08294    0.08037 =
         0.03847   -0.00619    0.00287    0.01126
AFIX 137
H92A  2    0.189949    0.795199    0.732503    11.00000   -1.50000
H92B  2    0.221285    0.653060    0.728544    11.00000   -1.50000
H92C  2    0.247371    0.794009    0.718275    11.00000   -1.50000
AFIX   0
C69   1    0.081188    0.170614    0.868474    11.00000    0.06645    0.11397 =
         0.07125   -0.03108    0.01146    0.01519
AFIX  43
H69A  2    0.047437    0.182196    0.876959    11.00000   -1.20000
AFIX   0

C20   1    0.428183    0.695107    0.698812    11.00000    0.09644    0.03990 =
         0.09885    0.00427    0.02775    0.00640
AFIX 137
H20D  2    0.457428    0.713977    0.717704    11.00000   -1.50000
H20E  2    0.391706    0.726774    0.703219    11.00000   -1.50000
H20F  2    0.437135    0.743494    0.679797    11.00000   -1.50000
AFIX   0

C71   1    0.126507    0.082225    0.826303    11.00000    0.09722    0.09336 =
         0.05720   -0.01080    0.01268    0.03394
AFIX  43
H71A  2    0.125133    0.033206    0.806530    11.00000   -1.20000
AFIX   0

PART 1
C31   1    0.301512    0.650354    0.505800    21.00000    0.08874    0.06512 =
         0.05425    0.00707    0.01016   -0.00417
AFIX  43
H31   2    0.306619    0.584947    0.489710    21.00000   -1.20000
AFIX   0
C27   1    0.422379   -0.294567    0.599830    41.00000    0.05185    0.05693 =
         0.07051   -0.01034    0.01271   -0.00389
AFIX 137
H27A  2    0.409177   -0.365483    0.583661    41.00000   -1.50000
H27B  2    0.398474   -0.213035    0.595461    41.00000   -1.50000
H27C  2    0.420504   -0.329482    0.621607    41.00000   -1.50000
AFIX   0
C32   1    0.329206    0.772935    0.506964    21.00000    0.07519    0.06490 =
         0.06005    0.01030    0.01060    0.00163
AFIX  43
H32   2    0.353969    0.791339    0.492136    21.00000   -1.20000
AFIX   0

PART 0
C67   1    0.079575    0.731804    0.811919    11.00000    0.06202    0.11234 =
         0.05669    0.01338    0.00257    0.03606
AFIX 137
H67A  2    0.067686    0.775725    0.790736    11.00000   -1.50000
H67B  2    0.074367    0.795880    0.829223    11.00000   -1.50000
H67C  2    0.056864    0.649348    0.813313    11.00000   -1.50000
AFIX   0

C13   1    0.253864    0.299618    0.576002    11.00000    0.10016    0.08071 =
         0.04986    0.00899   -0.01158   -0.02459
AFIX  23
H13A  2    0.216751    0.253418    0.572518    11.00000   -1.20000
H13B  2    0.261588    0.329319    0.554556    11.00000   -1.20000
AFIX   0
PART 1
C39   1    0.221562    0.790041    0.613707    21.00000    0.05183    0.07531 =
         0.04775    0.01710   -0.00199   -0.01152

PART 0
O13   4    0.138683    0.401504    0.745256    11.00000    0.14054    0.14410 =
         0.19176   -0.08443    0.06085   -0.08937

C66   1    0.279020    0.310988    0.797119    11.00000    0.09859    0.04412 =
         0.12747    0.00212    0.04767    0.01037
AFIX 137
H66A  2    0.289515    0.297245    0.775727    11.00000   -1.50000
H66B  2    0.241265    0.273707    0.797012    11.00000   -1.50000
H66C  2    0.306100    0.263681    0.813680    11.00000   -1.50000
AFIX   0
C77   1    0.092337    0.371658    0.980897    11.00000    0.08132    0.09388 =
         0.06670   -0.01610    0.03630   -0.01417
AFIX 137
H77A  2    0.128497    0.346453    0.994179    11.00000   -1.50000
H77B  2    0.062175    0.358669    0.993562    11.00000   -1.50000
H77C  2    0.093440    0.468063    0.974357    11.00000   -1.50000
AFIX   0
C75   1    0.083621    0.130204    0.960697    11.00000    0.08634    0.08031 =
         0.12016   -0.00484    0.04806   -0.02178
AFIX 137
H75A  2    0.077584    0.072136    0.941252    11.00000   -1.50000
H75B  2    0.054220    0.111718    0.973605    11.00000   -1.50000
H75C  2    0.120578    0.109991    0.973716    11.00000   -1.50000
AFIX   0
C70   1    0.078799    0.101567    0.839217    11.00000    0.07682    0.14261 =
         0.08130   -0.04384    0.00131    0.01655
AFIX  43
H70A  2    0.043786    0.067528    0.828095    11.00000   -1.20000
AFIX   0

PART 1
C44   1    0.279137    0.795091    0.630033    21.00000    0.05666    0.08255 =
         0.05616    0.01856   -0.00971   -0.00814
AFIX  43
H44   2    0.306287    0.741340    0.621750    21.00000   -1.20000
AFIX   0

PART 0
C95   1    0.098325    0.185022    0.732369    11.00000    0.09565    0.08893 =
         0.12752   -0.01995    0.02858   -0.02473
AFIX 137
H95A  2    0.088206    0.195737    0.708753    11.00000   -1.50000
H95B  2    0.069352    0.130827    0.740354    11.00000   -1.50000
H95C  2    0.134650    0.137881    0.737674    11.00000   -1.50000
AFIX   0

C76   1    0.021384    0.317540    0.932052    11.00000    0.05751    0.15278 =
         0.09032   -0.02828    0.02436    0.01843
AFIX 137
H76A  2    0.022186    0.408488    0.922133    11.00000   -1.50000
H76B  2   -0.005207    0.318118    0.947297    11.00000   -1.50000
H76C  2    0.009493    0.249130    0.915048    11.00000   -1.50000
AFIX   0

C28   1    0.378133    0.298200    0.566840    11.00000    0.12991    0.09414 =
         0.06791    0.01833    0.03225   -0.02147
AFIX 137
H28A  2    0.409891    0.346018    0.580027    11.00000   -1.50000
H28B  2    0.349589    0.365272    0.557476    11.00000   -1.50000
H28C  2    0.391367    0.247875    0.549317    11.00000   -1.50000
AFIX   0

PART 1
C89   1    0.443143    1.133276    0.955844    31.00000    0.07174    0.06576 =
         0.07261    0.00790    0.02849    0.00847
AFIX 137
H89A  2    0.402343    1.135698    0.955142    31.00000   -1.50000
H89B  2    0.462433    1.135487    0.978512    31.00000   -1.50000
H89C  2    0.453252    1.048908    0.945467    31.00000   -1.50000
AFIX   0
C88   1    0.461161    1.259278    0.937532    31.00000    0.05608    0.04951 =
         0.07501   -0.00674    0.01540    0.00160

C26   1    0.477182   -0.162937    0.545668    41.00000    0.09272    0.23352 =
         0.05178    0.00417    0.02412   -0.01666
AFIX 137
H26A  2    0.483862   -0.063693    0.546234    41.00000   -1.50000
H26B  2    0.437821   -0.181274    0.536132    41.00000   -1.50000
H26C  2    0.501920   -0.207123    0.532480    41.00000   -1.50000
AFIX   0
PART 0
C45   1    0.225890    0.265514    0.693537    11.00000    0.06486    0.29966 =
         0.07412    0.05830    0.00247   -0.06958
AFIX 137
H45A  2    0.205713    0.348135    0.698373    11.00000   -1.50000
H45B  2    0.229870    0.202687    0.712109    11.00000   -1.50000
H45C  2    0.204706    0.220142    0.674284    11.00000   -1.50000
AFIX   0
PART 1
C40   1    0.186424    0.875636    0.628909    21.00000    0.05807    0.10501 =
         0.08995   -0.01917   -0.00274   -0.00808
AFIX  43
H40   2    0.147621    0.879773    0.619585    21.00000   -1.20000
AFIX   0

PART 0
C94   1    0.060934    0.364294    0.768300    11.00000    0.12622    0.13011 =
         0.13079    0.00284    0.04545   -0.00094
AFIX 137
H94A  2    0.076992    0.436612    0.783419    11.00000   -1.50000
H94B  2    0.051236    0.284859    0.780605    11.00000   -1.50000
H94C  2    0.026958    0.398846    0.754291    11.00000   -1.50000
AFIX   0

PART 1
C37   1    0.124791    0.870681    0.541699    21.00000    0.06543    0.08307 =
         0.09588    0.02722   -0.01101   -0.00736
AFIX 137
H37A  2    0.085830    0.886756    0.531036    21.00000   -1.50000
H37B  2    0.150249    0.889724    0.526358    21.00000   -1.50000
H37C  2    0.133961    0.931380    0.560580    21.00000   -1.50000
AFIX   0
C23   1    0.558642   -0.369470    0.631877    41.00000    0.13860    0.14216 =
         0.17880    0.10504    0.09963    0.09202
AFIX 137
H23A  2    0.527474   -0.419583    0.638705    41.00000   -1.50000
H23B  2    0.563948   -0.281576    0.643403    41.00000   -1.50000
H23C  2    0.593194   -0.423969    0.636988    41.00000   -1.50000
AFIX   0

C87   1    0.523965    1.246234    0.935720    31.00000    0.05292    0.06651 =
         0.08992   -0.00815    0.01276   -0.00350
AFIX 137
H87A  2    0.529924    1.164727    0.923008    31.00000   -1.50000
H87B  2    0.545766    1.237572    0.957724    31.00000   -1.50000
H87C  2    0.536284    1.328079    0.925272    31.00000   -1.50000
AFIX   0

C38   1    0.082991    0.691917    0.573475    21.00000    0.06348    0.09229 =
         0.08338    0.00913   -0.00087   -0.01976
AFIX 137
H38A  2    0.084672    0.763078    0.590188    21.00000   -1.50000
H38B  2    0.087662    0.601489    0.583860    21.00000   -1.50000
H38C  2    0.046467    0.696093    0.558933    21.00000   -1.50000
AFIX   0

C90   1    0.451999    1.389516    0.956813    31.00000    0.07760    0.07100 =
         0.11652   -0.04412    0.01945   -0.00665
AFIX 137
H90A  2    0.458305    1.470842    0.944127    31.00000   -1.50000
H90B  2    0.478500    1.389992    0.977456    31.00000   -1.50000
H90C  2    0.413361    1.390605    0.961126    31.00000   -1.50000
AFIX   0

C25   1    0.597156   -0.295042    0.581829    41.00000    0.07485    0.12274 =
         0.13170   -0.00060    0.05077    0.01125
AFIX 137
H25A  2    0.613106   -0.210926    0.592549    41.00000   -1.50000
H25B  2    0.583638   -0.276591    0.558732    41.00000   -1.50000
H25C  2    0.626178   -0.366451    0.584062    41.00000   -1.50000
AFIX   0
C43   1    0.296656    0.874803    0.657258    21.00000    0.06213    0.08373 =
         0.05677    0.02013   -0.00783   -0.02079
AFIX  43
H43   2    0.335166    0.872713    0.667250    21.00000   -1.20000
AFIX   0
C22   1    0.546193   -0.345525    0.598265    41.00000    0.07211    0.06799 =
         0.14799   -0.01415    0.04379   -0.00391
C42   1    0.260200    0.956702    0.670271    21.00000    0.07658    0.08571 =
         0.06307    0.00723    0.00033   -0.02506
AFIX  43
H42   2    0.272948    1.014121    0.688439    21.00000   -1.20000
AFIX   0
C41   1    0.204424    0.952526    0.656001    21.00000    0.07144    0.10832 =
         0.09569   -0.02601    0.00380   -0.01196
AFIX  43
H41   2    0.177798    1.004364    0.665213    21.00000   -1.20000
AFIX   0
C24   1    0.526117   -0.484189    0.584782    41.00000    0.10273    0.08382 =
         0.49524   -0.10937    0.08250   -0.01174
AFIX 137
H24A  2    0.554562   -0.553777    0.592668    41.00000   -1.50000
H24B  2    0.520052   -0.481216    0.560985    41.00000   -1.50000
H24C  2    0.490713   -0.507523    0.591946    41.00000   -1.50000
AFIX   0
C36   1    0.119098    0.627676    0.524197    21.00000    0.06802    0.09654 =
         0.07054    0.00557   -0.01905   -0.00972
AFIX 137
H36A  2    0.080795    0.646323    0.512789    21.00000   -1.50000
H36B  2    0.122115    0.531177    0.530881    21.00000   -1.50000
H36C  2    0.145965    0.646649    0.509672    21.00000   -1.50000
AFIX   0

PART 2
C100  1    0.200361    0.902772    0.613726   -21.00000    0.04589    0.09152 =
         0.06253   -0.02353    0.01235    0.00796
AFIX 137
H2A   2    0.222567    0.944382    0.598749   -21.00000   -1.50000
H2B   2    0.207111    0.952593    0.634412   -21.00000   -1.50000
H2C   2    0.160279    0.907518    0.604247   -21.00000   -1.50000
AFIX   0

C0    1    0.218281    0.747860    0.619796   -21.00000    0.04746    0.10170 =
         0.04569   -0.00807   -0.00108    0.01756
C1A   1    0.179213    0.683235    0.638892   -21.00000    0.06396    0.11055 =
         0.04822   -0.01772    0.00434   -0.00181
AFIX 137
H1AA  2    0.141399    0.679272    0.625752   -21.00000   -1.50000
H1AB  2    0.178200    0.737546    0.658518   -21.00000   -1.50000
H1AC  2    0.192139    0.590042    0.645068   -21.00000   -1.50000
AFIX   0

C103  1    0.280062    0.743131    0.637208   -21.00000    0.05283    0.10256 =
         0.04458   -0.02352   -0.00848    0.00849
AFIX 137
H3A   2    0.291448    0.647476    0.641605   -21.00000   -1.50000
H3B   2    0.283859    0.793658    0.657752   -21.00000   -1.50000
H3C   2    0.304169    0.785253    0.623342   -21.00000   -1.50000
AFIX   0

C106  1    0.133096    0.808705    0.530721   -21.00000    0.04969    0.06938 =
         0.05138   -0.00215    0.00242    0.00218
AFIX  43
H5    2    0.166527    0.852988    0.527095   -21.00000   -1.20000
AFIX   0

C108  1    0.081719    0.846339    0.513136   -21.00000    0.05577    0.06763 =
         0.06308    0.00661    0.00426    0.01045
AFIX  43
H6    2    0.078944    0.921193    0.498378   -21.00000   -1.20000
AFIX   0

C109  1    0.089666    0.630767    0.557279   -21.00000    0.05537    0.05059 =
         0.05773   -0.00730   -0.00019    0.00308
AFIX  43
H7    2    0.092619    0.555642    0.571968   -21.00000   -1.20000
AFIX   0

C107  1    0.038429    0.666486    0.538952   -21.00000    0.05573    0.06478 =
         0.07207    0.00122   -0.00876   -0.00732
AFIX  43
H8    2    0.005620    0.616399    0.541346   -21.00000   -1.20000
AFIX   0

C96   1    0.034288    0.774049    0.517198   -21.00000    0.05058    0.07095 =
         0.05970   -0.00113   -0.00917    0.00439
AFIX  43
H10   2   -0.001338    0.798402    0.504980   -21.00000   -1.20000
AFIX   0

C97   1    0.135635    0.705321    0.553834   -21.00000    0.05925    0.07280 =
         0.04605   -0.00334   -0.00448   -0.00853
C02F  1    0.258436    0.732295    0.551021   -21.00000    0.05482    0.05256 =
         0.03604   -0.00169   -0.01436   -0.00648
C98   1    0.273790    0.642648    0.527117   -21.00000    0.07162    0.04441 =
         0.03371    0.00587   -0.00816   -0.00698
AFIX  43
H12   2    0.259275    0.551806    0.525528   -21.00000   -1.20000
AFIX   0

C99   1    0.309864    0.684135    0.505683   -21.00000    0.08888    0.04049 =
         0.04866   -0.00040    0.00755   -0.01304
AFIX  43
H13   2    0.320724    0.621253    0.490541   -21.00000   -1.20000
AFIX   0

C4A   1    0.329196    0.819131    0.507195   -21.00000    0.07389    0.03668 =
         0.04015    0.00556   -0.00511   -0.00581
AFIX  43
H4A   2    0.351745    0.850821    0.492212   -21.00000   -1.20000
AFIX   0

C9A   1    0.315535    0.905753    0.530363   -21.00000    0.07348    0.04190 =
         0.04503    0.00176   -0.00359   -0.00362
AFIX  43
H9A   2    0.331129    0.995524    0.532140   -21.00000   -1.20000
AFIX   0

C110  1    0.280446    0.867914    0.550923   -21.00000    0.07483    0.05152 =
         0.04657   -0.00317   -0.00168   -0.01134
AFIX  43
H14   2    0.270301    0.933731    0.565647   -21.00000   -1.20000
AFIX   0

PART 1
C86   1    0.444310    1.394133    0.870482    31.00000    0.07443    0.06910 =
         0.10177    0.02461    0.02063   -0.00986
AFIX 137
H86A  2    0.481587    1.364863    0.866874    31.00000   -1.50000
H86B  2    0.447399    1.483446    0.881430    31.00000   -1.50000
H86C  2    0.418875    1.401862    0.849542    31.00000   -1.50000
AFIX   0

PART 2
SI    5    0.412310    1.221390    0.906836   -31.00000    0.04140    0.03621 =
         0.04232   -0.00811    0.00506    0.00258

C15A  1    0.338553    1.298578    0.898987   -31.00000    0.03644    0.05719 =
         0.06499   -0.03480    0.00602   -0.00111
AFIX 137
H58   2    0.312729    1.238030    0.908005   -31.00000   -1.50000
H59   2    0.325721    1.308530    0.875528   -31.00000   -1.50000
H60   2    0.339305    1.388841    0.909396   -31.00000   -1.50000
AFIX   0

C101  1    0.439071    1.185420    0.950282   -31.00000    0.07629    0.08370 =
         0.04896   -0.01074    0.01694    0.02214
AFIX 137
H61   2    0.441856    1.271466    0.962599   -31.00000   -1.50000
H62   2    0.476351    1.142820    0.952583   -31.00000   -1.50000
H63   2    0.413174    1.122930    0.958664   -31.00000   -1.50000
AFIX   0

C102  1    0.459953    1.348495    0.890778   -31.00000    0.03979    0.03631 =
         0.08038   -0.01178    0.01089   -0.00176
C02X  1    0.450238    1.338606    0.853404   -31.00000    0.07389    0.06428 =
         0.07378    0.02147    0.02791   -0.00225
AFIX 137
H64   2    0.458759    1.245284    0.846986   -31.00000   -1.50000
H65   2    0.474907    1.403921    0.844878   -31.00000   -1.50000
H66   2    0.410872    1.360324    0.844586   -31.00000   -1.50000
AFIX   0

C105  1    0.521594    1.311960    0.904035   -31.00000    0.04059    0.06753 =
         0.10828   -0.01753    0.01125   -0.00194
AFIX 137
H67   2    0.528129    1.314919    0.927837   -31.00000   -1.50000
H68   2    0.546374    1.378158    0.895893   -31.00000   -1.50000
H69   2    0.529621    1.219485    0.896835   -31.00000   -1.50000
AFIX   0

C02{  1    0.446983    1.496228    0.900218   -31.00000    0.07091    0.03553 =
         0.16140   -0.02440    0.03776   -0.01139
AFIX 137
H70   2    0.409243    1.522135    0.889120   -31.00000   -1.50000
H71   2    0.474799    1.558982    0.893761   -31.00000   -1.50000
H72   2    0.448651    1.501631    0.923783   -31.00000   -1.50000
AFIX   0

SI5   5    0.485807   -0.204706    0.586872   -41.00000    0.04428    0.02282 =
         0.02534    0.00898   -0.00062    0.01043
C104  1    0.427798   -0.305332    0.600714   -41.00000    0.11915    0.12185 =
         0.11477   -0.03479    0.08265   -0.06345
AFIX 137
H20A  2    0.430776   -0.402080    0.594837   -41.00000   -1.50000
H20B  2    0.391254   -0.269115    0.590168   -41.00000   -1.50000
H20C  2    0.431140   -0.297229    0.624347   -41.00000   -1.50000
AFIX   0

C1B   1    0.422099   -0.039351    0.561993   -41.00000    0.18239    0.19352 =
         0.21833    0.07126    0.02041    0.14053
AFIX 137
H1BA  2    0.440924    0.020729    0.548428   -41.00000   -1.50000
H1BB  2    0.408538    0.015437    0.578716   -41.00000   -1.50000
H1BC  2    0.390169   -0.085004    0.548422   -41.00000   -1.50000
AFIX   0

C16A  1    0.490713   -0.374675    0.540555   -41.00000    0.07231    0.05192 =
         0.04039   -0.01674    0.02867   -0.01682
AFIX 137
H16D  2    0.505138   -0.379864    0.520075   -41.00000   -1.50000
H16E  2    0.449555   -0.368176    0.535930   -41.00000   -1.50000
H16F  2    0.501882   -0.457234    0.553473   -41.00000   -1.50000
AFIX   0

C1C   1    0.514439   -0.250809    0.559137   -41.00000    0.04968    0.03699 =
         0.03018   -0.00015    0.01606   -0.00619
C1D   1    0.486825   -0.118731    0.541228   -41.00000    0.05793    0.04867 =
         0.03452    0.00722    0.00414   -0.00410
AFIX 137
H1DA  2    0.496167   -0.114102    0.519355   -41.00000   -1.50000
H1DB  2    0.501283   -0.036838    0.553537   -41.00000   -1.50000
H1DC  2    0.445860   -0.123165    0.539660   -41.00000   -1.50000
AFIX   0

C1E   1    0.575994   -0.239809    0.559214   -41.00000    0.05125    0.04683 =
         0.04779    0.00403    0.02583   -0.00217
AFIX 137
H1EA  2    0.593090   -0.331205    0.562082   -41.00000   -1.50000
H1EB  2    0.593173   -0.180104    0.577094   -41.00000   -1.50000
H1EC  2    0.582245   -0.200877    0.538518   -41.00000   -1.50000
AFIX   0
HKLF 4


REM  a_a.res in C2
REM wR2 = 0.1428, GooF = S = 1.067, Restrained GooF = 1.090 for all data
REM R1 = 0.0499 for 15196 Fo > 4sig(Fo) and 0.0574 for all 17651 data
REM 1341 parameters refined using 713 restraints

END

WGHT      0.0790      2.4899

REM Highest difference peak  0.901,  deepest hole -0.402,  1-sigma level  0.038
Q1    1   0.5441 -0.2317  0.6045  11.00000  0.05    0.90
Q2    1   0.5420 -0.4139  0.6221  11.00000  0.05    0.42
Q3    1   0.5574 -0.3139  0.6460  11.00000  0.05    0.40
Q4    1   0.5790 -0.3494  0.6331  11.00000  0.05    0.31
Q5    1   0.4837 -0.3073  0.5736  11.00000  0.05    0.27
Q6    1   0.0732  0.4164  0.7915  11.00000  0.05    0.25
Q7    1   0.5435 -0.0505  0.6079  11.00000  0.05    0.23
Q8    1   0.4759 -0.1793  0.5680  11.00000  0.05    0.21
Q9    1   0.2222  0.6880  0.5618  11.00000  0.05    0.21
Q10   1   0.1686  0.6842  0.5647  11.00000  0.05    0.20
Q11   1   0.4634  1.3121  0.9139  11.00000  0.05    0.20
Q12   1   0.1347  0.2517  0.9059  11.00000  0.05    0.20
Q13   1   0.2263  0.3151  0.7008  11.00000  0.05    0.20
Q14   1   0.5081 -0.4155  0.5520  11.00000  0.05    0.18
Q15   1   0.0215  0.4361  0.8049  11.00000  0.05    0.18
Q16   1   0.1758  0.3088  0.9379  11.00000  0.05    0.18
Q17   1   0.0955  0.0943  0.8835  11.00000  0.05    0.17
Q18   1   0.4787 -0.4539  0.5576  11.00000  0.05    0.17
Q19   1   0.5926 -0.2058  0.5665  11.00000  0.05    0.16
Q20   1   0.4512  1.4709  0.9350  11.00000  0.05    0.15
Q21   1   0.4770 -0.3031  0.5412  11.00000  0.05    0.15
Q22   1   0.4200  0.7251  0.7233  11.00000  0.05    0.15
Q23   1   0.2073  0.6076  0.5866  11.00000  0.05    0.15
Q24   1   0.5869 -0.2441  0.6446  11.00000  0.05    0.15
Q25   1   0.2497  0.3040  0.7725  11.00000  0.05    0.14
Q26   1   0.0746  0.2547  0.7552  11.00000  0.05    0.13
Q27   1   0.5435  1.2503  0.8971  11.00000  0.05    0.13
Q28   1   0.2421  0.7517  0.8998  11.00000  0.05    0.13
Q29   1   0.0464  0.8393  0.5024  11.00000  0.05    0.13
Q30   1   0.2818  0.1536  0.6109  11.00000  0.05    0.13
Q31   1   0.2230  0.7368  0.5964  11.00000  0.05    0.13
Q32   1   0.5250 -0.1076  0.6306  11.00000  0.05    0.13
Q33   1   0.3659  1.2560  0.8881  11.00000  0.05    0.13
Q34   1   0.1325  0.4214  0.7380  11.00000  0.05    0.12
Q35   1   0.5207 -0.2037  0.5796  11.00000  0.05    0.12
Q36   1   0.5809  0.1831  0.6276  11.00000  0.05    0.12
Q37   1   0.0736  0.3730  0.7598  11.00000  0.05    0.12
Q38   1   0.3865  0.0147  0.7296  11.00000  0.05    0.12
Q39   1   0.4677  0.7412  0.6956  11.00000  0.05    0.12
Q40   1   0.6248 -0.3842  0.6044  11.00000  0.05    0.12
Q41   1   0.3782  0.7639  0.9384  11.00000  0.05    0.12
Q42   1   0.5396  1.2013  0.9157  11.00000  0.05    0.12
Q43   1   0.0974  0.0214  0.9027  11.00000  0.05    0.12
Q44   1   0.0481  0.1911  0.7167  11.00000  0.05    0.11
Q45   1   0.4821  1.0413  0.8902  11.00000  0.05    0.11
Q46   1   0.0692  0.2980  0.7714  11.00000  0.05    0.11
Q47   1   0.3126  0.8337  0.6460  11.00000  0.05    0.11
Q48   1   0.5716 -0.2245  0.5440  11.00000  0.05    0.11
Q49   1   0.3871 -0.5149  0.6281  11.00000  0.05    0.11
Q50   1   0.1022  0.4829  0.7625  11.00000  0.05    0.11
Q51   1   0.2744  0.2246  0.8180  11.00000  0.05    0.11
Q52   1   0.0492  0.0611  0.9937  11.00000  0.05    0.11
Q53   1   0.5247 -0.4999  0.5919  11.00000  0.05    0.11
Q54   1   0.3175  1.1236  0.5548  11.00000  0.05    0.11
Q55   1   0.4511 -0.2458  0.5231  11.00000  0.05    0.11
Q56   1   0.3481  1.4845  0.8888  11.00000  0.05    0.11
Q57   1   0.1505  0.1722  0.8298  11.00000  0.05    0.11
Q58   1   0.1020  0.4639  0.8069  11.00000  0.05    0.11
Q59   1   0.5088  0.5441  0.6716  11.00000  0.05    0.11
Q60   1   0.4483 -0.2690  0.5906  11.00000  0.05    0.11
Q61   1   0.3094  0.5998  0.9253  11.00000  0.05    0.11
Q62   1   0.3383  0.1765  0.7926  11.00000  0.05    0.11
Q63   1   0.1062  0.2827  0.9411  11.00000  0.05    0.11
Q64   1   0.0597  0.0967  0.9873  11.00000  0.05    0.11
Q65   1   0.1956  0.8228  0.7270  11.00000  0.05    0.11
Q66   1   0.2474  0.7753  0.6217  11.00000  0.05    0.11
Q67   1   0.3437  0.6735  0.9198  11.00000  0.05    0.11
Q68   1   0.5536  0.2020  0.6271  11.00000  0.05    0.11
Q69   1   0.3315  0.2242  0.5431  11.00000  0.05    0.11
Q70   1   0.1948  0.5553  0.6773  11.00000  0.05    0.11
Q71   1   0.3177  0.9058  0.8772  11.00000  0.05    0.11
Q72   1   0.4978 -0.0856  0.6047  11.00000  0.05    0.10
Q73   1   0.0930  0.2348  0.8895  11.00000  0.05    0.10
Q74   1   0.3535  0.4249  0.7673  11.00000  0.05    0.10
Q75   1   0.2492  0.3659  0.6109  11.00000  0.05    0.10
Q76   1   0.3699  0.9141  0.8243  11.00000  0.05    0.10
Q77   1   0.2620  1.0104  0.7636  11.00000  0.05    0.10
Q78   1   0.2942  0.2412  0.6930  11.00000  0.05    0.10
Q79   1   0.2847  1.1619  0.5195  11.00000  0.05    0.10
Q80   1   0.3999  0.0844  0.7562  11.00000  0.05    0.10
Q81   1   0.2800  0.4379  0.5533  11.00000  0.05    0.10
Q82   1   0.0962  0.8391  0.5133  11.00000  0.05    0.10
Q83   1   0.2313  0.2252  0.8904  11.00000  0.05    0.10
Q84   1   0.3912  0.7334  0.6804  11.00000  0.05    0.10
Q85   1   0.5027  0.4449  0.7736  11.00000  0.05    0.10
Q86   1   0.5018 -0.1548  0.5438  11.00000  0.05    0.10
Q87   1   0.2493  0.4466  0.6172  11.00000  0.05    0.10
Q88   1   0.5610 -0.3563  0.6692  11.00000  0.05    0.10
Q89   1   0.4569  1.2062  0.8338  11.00000  0.05    0.10
Q90   1   0.4795  1.1161  0.9830  11.00000  0.05    0.10
Q91   1   0.3293  0.8285  0.5165  11.00000  0.05    0.10
Q92   1   0.3913  0.7283  0.6727  11.00000  0.05    0.10
Q93   1   0.1791  0.8425  0.6706  11.00000  0.05    0.10
Q94   1   0.0101  0.4925  0.8335  11.00000  0.05    0.10
Q95   1   0.4255  0.2491  0.7447  11.00000  0.05    0.10
Q96   1   0.0166  0.2054  0.7824  11.00000  0.05    0.10
Q97   1   0.2369  0.4134  0.6345  11.00000  0.05    0.10
Q98   1   0.2270  0.5279  0.5738  11.00000  0.05    0.10
Q99   1   0.2977  0.8537  0.7124  11.00000  0.05    0.10
;
_shelx_res_checksum                10812
_shelx_hkl_file
;
   2   0   0 1298.17   82.89
   2   0   0 1242.58   82.99
  -2   0   0 1290.97   82.89
   4   0   0  533.45   34.90
  -4   0   0  528.55   34.80
   4   0   0  517.55   34.90
   4   0   0  544.85   34.80
  -4   0   0  525.75   34.90
   6   0   0 1194.68   84.89
  -6   0   0 1370.96   84.99
   6   0   0 1314.17   84.99
  -6   0   0 1341.77   84.69
   6   0   0 1270.77   84.79
   8   0   0  379.96   25.90
  -8   0   0  379.86   25.90
  -8   0   0  389.76   25.50
   8   0   0  364.36   25.80
   8   0   0  377.36   25.60
  10   0   0  344.17   23.60
  10   0   0  350.36   24.30
 -10   0   0  323.37   22.50
 -10   0   0  353.86   24.20
 -10   0   0  345.47   23.40
  10   0   0  343.87   22.50
 -12   0   0   15.90    4.40
 -12   0   0   17.70    3.30
  12   0   0   19.10    3.60
  12   0   0   15.00    1.80
 -12   0   0   15.40    1.90
  12   0   0   16.60    4.90
 -14   0   0  482.05   35.40
  14   0   0  485.55   31.80
  14   0   0  506.45   33.60
  14   0   0  466.45   35.40
 -14   0   0  500.05   33.40
 -14   0   0  482.45   31.90
  14   0   0  497.05   31.90
 -14   0   0  463.85   31.90
 -16   0   0    5.20    1.30
 -16   0   0    5.10    1.30
 -16   0   0    2.10    3.40
  16   0   0    1.80    1.70
  16   0   0    5.30    1.30
 -16   0   0    3.60    1.60
  16   0   0    3.50    1.20
 -16   0   0    3.60    3.30
  16   0   0    3.90    4.10
 -18   0   0   74.59    8.90
  18   0   0   72.29    9.50
  18   0   0   80.49    6.60
 -18   0   0   88.59   10.10
 -18   0   0   78.09    6.50
 -18   0   0   83.09    7.00
  18   0   0   78.39    5.90
  18   0   0   77.29    5.90
 -18   0   0   79.89    5.90
  20   0   0   30.50    7.40
 -20   0   0   41.90    8.00
 -20   0   0   52.39    5.30
 -20   0   0   56.49    8.20
  20   0   0   53.19    4.90
 -20   0   0   56.19    4.90
  20   0   0   45.30    4.00
  22   0   0   12.90    9.40
 -22   0   0   41.90    4.70
 -22   0   0   30.50    9.00
 -22   0   0   26.80    7.20
 -22   0   0   18.20   11.50
 -22   0   0   28.20    4.20
  22   0   0   34.10    4.30
 -24   0   0   24.60    3.40
 -24   0   0   16.10    3.20
  24   0   0   17.40    2.80
  26   0   0    8.50    1.80
  26   0   0    4.20    2.10
 -26   0   0    9.60    2.80
 -26   0   0    6.20    2.10
  28   0   0    0.90    1.50
 -28   0   0    2.20    1.30
 -28   0   0    3.20    1.70
  -1  -1   0  748.43   47.60
  -1  -1   0  707.63   47.60
  -1  -1   0  703.43   47.70
   1  -1   0  753.82   47.60
  -1  -1   0  795.12   47.60
   1  -1   0  696.53   47.70
  -1   1   0  774.72   47.70
  -1   1   0  712.33   47.50
  -1   1   0  674.83   47.60
   1   1   0  749.62   47.60
   1   1   0  837.52   47.60
  -1   1   0  639.14   47.60
  -3  -1   0  527.15   31.80
   3  -1   0  474.15   31.40
  -3  -1   0  511.55   31.60
   3  -1   0  457.55   31.70
  -3   1   0  449.95   31.60
  -3   1   0  476.35   31.80
   3   1   0  464.55   31.60
   3   1   0  506.85   31.80
   5  -1   0   97.69    7.80
  -5  -1   0  103.99    7.40
  -5  -1   0   99.99    7.70
   5  -1   0  104.09    7.50
   5   1   0  105.69    7.70
   5   1   0   98.59    7.50
   5   1   0  102.49    7.80
  -5   1   0   99.69    7.70
  -5   1   0  102.79    7.30
   7  -1   0  630.24   41.70
   7  -1   0  636.34   42.00
  -7  -1   0  604.94   41.60
  -7  -1   0  576.74   41.80
  -7   1   0  689.43   42.10
  -7   1   0  671.33   41.70
   7   1   0  650.03   42.00
   7   1   0  584.24   41.80
  -9  -1   0  247.48   16.70
   9  -1   0  258.77   16.90
  -9  -1   0  233.08   17.20
   9  -1   0  248.08   17.40
  -9   1   0  236.28   15.90
   9   1   0  239.38   16.90
   9   1   0  237.98   17.40
   9   1   0  211.78   17.20
  -9   1   0  248.18   17.40
   9   1   0  235.88   15.80
  -9   1   0  249.28   16.80
  11  -1   0  131.09   11.80
  11  -1   0  149.19   11.20
 -11  -1   0  141.39   10.90
  11  -1   0  135.89    9.80
 -11  -1   0  124.69   11.50
  11   1   0  147.19   11.20
 -11   1   0  151.48    9.80
 -11   1   0  156.18   11.00
 -11   1   0  157.98   12.10
  11   1   0  141.39    9.60
  11   1   0  137.09   12.10
  13  -1   0   69.19    4.90
 -13  -1   0   69.09    6.70
  13  -1   0   66.39    7.00
 -13  -1   0   67.29    8.90
  13  -1   0   62.09    9.90
 -13   1   0   71.59    5.10
 -13   1   0   71.79    9.90
  13   1   0   65.89    4.90
  13   1   0   74.79   10.20
  13   1   0   72.09    4.90
 -13   1   0   60.79    6.50
  13   1   0   71.99    7.30
 -13   1   0   60.09    5.00
  15  -1   0   27.50    9.30
  15  -1   0   33.20    3.10
  15  -1   0   38.60    5.80
 -15  -1   0   28.00    4.80
  15  -1   0   31.80    3.00
 -15   1   0   15.30    9.40
  15   1   0   34.20    3.00
 -15   1   0   35.60    3.10
 -15   1   0   41.20    3.30
  15   1   0   32.30    3.00
  15   1   0   37.50    5.70
 -15   1   0   40.80    5.40
 -17  -1   0  134.69   10.10
  17  -1   0  131.49    9.70
 -17  -1   0  137.59   12.00
 -17  -1   0  142.29    9.80
 -17  -1   0  140.29   12.50
  17  -1   0  138.99    9.90
  17  -1   0  137.69   12.70
 -17   1   0  135.49    9.80
 -17   1   0  135.89   12.40
 -17   1   0  126.49   11.80
  17   1   0  132.79    9.30
 -17   1   0  120.49    9.40
  17   1   0  141.29    9.90
  17   1   0  138.19   12.50
  17   1   0  136.39    9.40
 -17   1   0  135.29   10.30
 -17   1   0  131.99    9.50
 -19  -1   0   49.10    7.50
 -19  -1   0   38.10    7.80
  19  -1   0   54.89    4.80
 -19  -1   0   61.59    9.10
  19  -1   0   41.10    7.60
 -19  -1   0   52.59    5.20
 -19  -1   0   51.09    4.80
  19   1   0   46.30    4.10
  19   1   0   52.69    8.10
 -19   1   0   38.10    7.30
 -19   1   0   47.40    4.90
  19   1   0   44.70    4.20
 -19   1   0   53.89    5.30
  19   1   0   55.49    4.90
 -19   1   0   59.79    8.00
 -19   1   0   41.30    4.30
 -19   1   0   51.89    4.30
 -21  -1   0   44.50    4.90
 -21  -1   0   40.90    7.50
 -21  -1   0   36.70    5.20
  21  -1   0   49.20   10.20
  21  -1   0   48.50    4.90
 -21  -1   0   58.29   10.70
 -21  -1   0   48.10    8.70
  21   1   0   34.60    8.20
  21   1   0   56.59    5.10
 -21   1   0   54.59    4.90
 -21   1   0   47.80    5.30
 -21   1   0   60.19    4.70
 -21   1   0   36.40    8.00
  21   1   0   49.00    4.20
  21   1   0   52.09    4.40
 -21   1   0   44.60    8.30
 -23  -1   0   11.70    2.60
  23  -1   0    6.90    2.20
 -23  -1   0   11.90    2.70
  23   1   0    9.40    1.70
  23   1   0    9.30    2.50
 -23   1   0   15.70    3.10
 -23   1   0    8.40    2.40
  25  -1   0    5.30    2.00
  25  -1   0    4.20    1.80
 -25  -1   0    4.30    2.20
  25   1   0    3.20    2.00
 -25   1   0    8.20    2.20
 -25   1   0    6.60    2.60
 -27  -1   0   11.90    2.40
 -27   1   0   13.80    2.30
 -27   1   0   13.90    2.60
  27   1   0   12.80    2.20
   0   2   0 9999.00  647.14
   0   2   0 9939.71  647.14
   2  -2   0  447.06   30.40
  -2  -2   0  487.65   30.20
   2  -2   0  501.05   30.30
  -2  -2   0  429.46   30.20
  -2  -2   0  441.76   30.50
   2   2   0  488.65   30.30
  -2   2   0  428.66   30.20
  -2   2   0  482.95   30.30
   2   2   0  441.06   30.10
  -4  -2   0  740.53   46.70
  -4  -2   0  735.73   47.00
  -4  -2   0  693.93   46.80
  -4  -2   0  747.63   46.80
   4  -2   0  644.34   46.60
   4  -2   0  729.33   46.90
   4   2   0  688.13   46.60
  -4   2   0  629.74   46.60
  -4   2   0  761.42   46.90
   4   2   0  760.02   46.90
  -6  -2   0  130.29    9.00
   6  -2   0  123.79    9.10
  -6  -2   0  120.99    9.20
  -6  -2   0  121.89    9.60
  -6   2   0  121.89    9.00
  -6   2   0  129.49    9.50
   6   2   0  129.99    9.40
   6   2   0  130.39    9.10
  -8  -2   0 1378.26   91.19
   8  -2   0 1303.87   91.19
   8  -2   0 1344.27   90.89
  -8  -2   0 1530.85   90.89
   8  -2   0 1383.46   90.09
   8   2   0 1358.56   91.29
  -8   2   0 1339.47   90.19
   8   2   0 1447.06   91.29
  -8   2   0 1373.86   91.39
   8   2   0 1396.06   90.09
  -8   2   0 1323.47   90.79
   8   2   0 1480.25   90.89
 -10  -2   0   38.50    5.50
  10  -2   0   42.50    3.60
 -10  -2   0   41.80    4.60
  10  -2   0   39.50    5.00
  10  -2   0   36.40    5.50
  10   2   0   37.30    6.10
 -10   2   0   48.30    3.40
 -10   2   0   44.90    4.80
  10   2   0   40.10    3.20
  10   2   0   43.00    5.20
  10   2   0   42.60    7.00
 -10   2   0   45.80    6.20
 -12  -2   0  358.56   24.40
  12  -2   0  351.06   23.30
  12  -2   0  341.57   25.50
 -12  -2   0  328.77   25.30
  12  -2   0  388.56   24.80
  12   2   0  344.47   23.00
 -12   2   0  357.66   23.20
  12   2   0  375.66   24.70
  12   2   0  337.17   23.00
 -12   2   0  341.97   23.20
  12   2   0  330.27   25.50
 -12   2   0  355.56   24.40
 -12   2   0  340.57   25.90
  14  -2   0  178.08   20.50
  14  -2   0  196.78   15.20
 -14  -2   0  174.08   14.60
  14   2   0  201.68   15.20
 -14   2   0  198.08   14.80
 -14   2   0  199.18   13.10
  14   2   0  180.68   12.90
 -14   2   0  201.68   13.10
  14   2   0  187.08   12.90
 -16  -2   0   35.10    5.70
 -16  -2   0   23.40    5.50
 -16  -2   0   28.70    3.40
 -16  -2   0   29.20    6.10
  16  -2   0   16.60    5.40
  16  -2   0   23.30    3.30
  16   2   0   30.40    3.50
 -16   2   0   26.40    5.30
 -16   2   0   27.60    5.20
 -16   2   0   22.20    2.90
  16   2   0   31.20    2.80
 -16   2   0   25.40    3.40
  16   2   0   29.50    5.40
 -16   2   0   24.20    2.80
  16   2   0   28.30    2.80
 -18  -2   0   17.40    5.80
 -18  -2   0   22.80    5.40
  18  -2   0   26.10    3.50
 -18  -2   0   30.90    4.20
  18  -2   0   28.30    7.40
 -18  -2   0   28.60    7.60
 -18  -2   0   24.90    3.60
 -18   2   0   36.20    6.20
 -18   2   0   23.90    3.00
  18   2   0   25.20    2.80
 -18   2   0   27.90    3.00
  18   2   0   23.30    2.80
  18   2   0   25.30    6.30
 -18   2   0   24.80    3.50
  18   2   0   26.30    3.40
 -18   2   0   27.70    5.90
 -18   2   0   24.00    4.00
 -20  -2   0   71.39   11.10
 -20  -2   0   50.19    8.50
 -20  -2   0   66.29    6.00
  20  -2   0   64.39    5.90
 -20  -2   0   76.49    6.70
  20  -2   0   42.30   10.30
 -20   2   0   77.29    5.70
  20   2   0   72.39    5.60
  20   2   0   75.19    6.40
 -20   2   0   74.79    6.70
  20   2   0   74.09    5.50
 -20   2   0   65.59    5.80
 -20   2   0   73.89    6.10
  20   2   0   59.99    9.20
 -20   2   0   70.19    9.90
 -20   2   0   65.19    9.80
 -22  -2   0   18.10    3.10
  22  -2   0    8.40    2.20
  22   2   0   11.30    2.00
 -22   2   0   11.10    2.10
 -22   2   0    5.70    2.40
  22   2   0    9.30    2.50
 -22   2   0    8.30    2.50
  22   2   0   10.80    1.80
 -24  -2   0   25.60    3.80
  24  -2   0   16.80    2.70
  24  -2   0   16.30    3.10
  24   2   0    9.80    2.70
 -24   2   0   20.50    2.70
  24   2   0   17.40    2.50
 -24   2   0   27.80    4.30
 -26  -2   0    7.90    2.40
  26  -2   0    2.90    1.40
  26   2   0    2.60    1.80
 -26   2   0    3.30    2.20
 -26   2   0    4.40    2.00
 -28  -2   0    2.90    1.20
  28  -2   0    3.30    1.40
 -28  -2   0    3.80    1.40
  28   2   0    2.30    1.40
 -28   2   0    0.70    1.60
 -28   2   0    2.10    1.30
  -1  -3   0   12.50    2.20
   1  -3   0   15.90    2.50
   1  -3   0   13.70    1.70
   1  -3   0   12.40    1.70
  -1   3   0   15.80    1.90
  -1   3   0   17.50    1.70
   1   3   0   11.90    1.80
  -1   3   0   15.90    1.70
   1   3   0   14.90    1.60
  -3  -3   0  308.57   20.90
   3  -3   0  282.57   20.70
  -3  -3   0  319.97   20.90
   3  -3   0  303.87   21.20
  -3  -3   0  316.87   21.50
   3  -3   0  301.97   21.00
   3   3   0  341.87   20.90
  -3   3   0  306.57   21.00
  -3   3   0  310.47   20.90
  -3   3   0  339.57   21.00
   3   3   0  333.67   21.00
  -5  -3   0  178.28   12.30
  -5  -3   0  178.18   11.90
  -5  -3   0  180.28   11.90
   5  -3   0  153.88   11.90
  -5  -3   0  175.28   11.60
   5  -3   0  142.89   11.50
   5   3   0  184.08   11.70
  -5   3   0  151.18   11.60
  -5   3   0  170.68   12.00
   7  -3   0  165.18   11.30
  -7  -3   0  138.19   11.10
  -7  -3   0  147.69   11.80
   7  -3   0  160.88   11.80
  -7  -3   0  140.79   11.60
  -7  -3   0  131.29   11.30
   7   3   0  148.79   11.70
  -7   3   0  170.88   10.50
   7   3   0  155.98   11.30
  -7   3   0  180.18   11.30
  -7   3   0  174.48   11.90
  -9  -3   0   34.60    5.00
  -9  -3   0   32.20    6.10
  -9  -3   0   32.10    4.90
   9  -3   0   41.10    6.20
   9  -3   0   38.20    4.60
  -9  -3   0   37.00    4.20
  -9   3   0   38.80    2.90
  -9   3   0   38.30    4.20
   9   3   0   30.30    4.40
   9   3   0   28.60    2.60
   9   3   0   24.30    4.50
  -9   3   0   34.00    5.10
  11  -3   0   82.19    8.20
 -11  -3   0  102.59    8.90
 -11  -3   0   88.49    7.90
  11  -3   0   70.29    9.60
  11   3   0  102.69    8.30
 -11   3   0   79.29    6.40
 -11   3   0   89.69    7.70
 -11   3   0   83.19   10.10
  11   3   0   95.89    6.30
  11   3   0   97.09    6.30
  11   3   0   91.09   12.50
 -11   3   0   83.49    6.40
 -13  -3   0    1.40    2.90
  13  -3   0   -2.70    4.00
 -13  -3   0    1.00    3.50
  13   3   0    2.10    1.00
  13   3   0    2.20    1.10
  13   3   0    0.40    3.10
 -13   3   0    1.30    1.10
 -13   3   0    1.80    1.10
 -13   3   0    1.70    2.60
 -15  -3   0   18.60    2.60
  15  -3   0   19.60    5.70
 -15  -3   0   16.90    4.60
 -15  -3   0   25.60    6.80
 -15  -3   0   14.30    4.90
  15   3   0   15.50    2.10
  15   3   0   17.00    4.80
  15   3   0   13.30    2.20
 -15   3   0   16.00    4.40
 -15   3   0   13.80    3.90
 -15   3   0   13.60    2.30
 -15   3   0   16.70    2.40
  15   3   0   18.90    2.80
 -15   3   0   17.70    2.60
 -17  -3   0   68.69    9.50
 -17  -3   0   77.89   10.50
  17  -3   0   62.79   10.00
 -17  -3   0   76.79    6.30
  17  -3   0   70.09    6.20
  17   3   0   85.19   10.10
  17   3   0   73.29    6.30
 -17   3   0   78.89    6.30
 -17   3   0   79.09    6.00
 -17   3   0   73.99    5.80
 -17   3   0   69.79    8.50
 -17   3   0   62.79    9.30
  17   3   0   72.49    5.70
  17   3   0   78.89    5.70
  19  -3   0   36.80    4.10
 -19  -3   0   30.40    7.70
 -19  -3   0   42.50    7.90
 -19  -3   0   27.40    4.70
 -19   3   0   31.40    3.80
  19   3   0   31.30    7.20
 -19   3   0   36.80    7.70
  19   3   0   41.10    4.40
 -19   3   0   43.10    3.80
 -19   3   0   37.00    6.90
  19   3   0   34.20    3.60
  19   3   0   39.20    3.50
 -19   3   0   37.90    4.30
 -19   3   0   37.20    5.00
  21  -3   0    1.40    1.90
  21  -3   0    3.90    2.00
 -21  -3   0   10.40    2.50
  21   3   0    4.30    1.80
 -21   3   0    6.30    1.80
 -21   3   0    4.60    1.90
  21   3   0    6.30    1.60
  21   3   0    7.10    2.50
 -21   3   0    3.20    2.20
 -21   3   0    6.50    2.90
  23  -3   0    7.30    2.20
 -23  -3   0    8.50    2.30
 -23   3   0   10.20    1.80
  23   3   0    8.40    1.70
  23   3   0    7.30    2.40
  23   3   0    8.60    1.90
 -23   3   0    3.80    2.10
 -23   3   0    1.90    2.20
 -23   3   0    8.80    3.00
  25  -3   0   10.20    2.00
 -25  -3   0   16.70    2.90
 -25   3   0   14.30    2.40
 -25   3   0   17.20    3.20
  25   3   0    6.10    2.20
  25   3   0   11.40    1.90
 -27  -3   0    1.70    1.30
  27  -3   0    1.80    1.50
 -27  -3   0    0.60    1.20
  27   3   0    1.80    1.40
 -27   3   0    1.60    1.90
 -27   3   0    0.40    1.30
   0  -4   0  159.28    9.90
   0  -4   0  155.48   10.90
   0  -4   0  154.88    9.80
   0   4   0  146.19   10.00
   0   4   0  130.79    9.90
   0   4   0  135.19   10.20
  -2  -4   0   79.29    6.50
  -2  -4   0   79.89    7.50
   2  -4   0  103.69    7.40
   2  -4   0  102.99    6.70
   2  -4   0  105.59    6.80
  -2  -4   0   79.69    6.50
   2   4   0   81.99    7.00
  -2   4   0  110.19    6.80
   2   4   0   89.89    6.60
  -2   4   0  102.89    6.70
  -4  -4   0   17.50    2.50
  -4  -4   0   18.90    3.30
  -4  -4   0   18.00    2.60
   4   4   0   18.30    2.80
   4   4   0   15.90    2.50
  -6  -4   0   35.20    4.60
  -6  -4   0   41.30    5.40
  -6  -4   0   50.09    4.80
   6  -4   0   42.60    6.60
   6  -4   0   45.00    5.20
   6   4   0   48.90    4.60
  -6   4   0   48.40    4.40
  -6   4   0   54.39    4.70
   6   4   0   46.00    5.00
   6   4   0   45.60    3.20
  -6   4   0   50.89    5.20
  -6   4   0   45.30    3.40
   8  -4   0  165.48   13.10
  -8  -4   0  195.48   13.40
   8  -4   0  156.28   12.60
  -8  -4   0  205.88   13.70
   8   4   0  191.48   12.60
  -8   4   0  141.79   13.20
  -8   4   0  147.89   11.40
   8   4   0  193.68   13.40
  -8   4   0  158.08   12.30
  -8   4   0  159.78   12.60
 -10  -4   0  138.59   11.30
 -10  -4   0  128.69   12.80
 -10  -4   0  128.49   10.20
  10  -4   0  133.89   11.10
  10  -4   0  121.89   12.20
 -10   4   0  127.29   10.10
  10   4   0  122.89    8.60
  10   4   0  127.79   10.20
  10   4   0  117.79    8.50
 -10   4   0  116.79    8.80
 -10   4   0  145.29   10.60
 -10   4   0  129.59    8.80
 -10   4   0  123.49   12.10
 -12  -4   0    6.20    3.20
 -12  -4   0    8.80    4.30
  12   4   0    4.30    1.20
  12   4   0    5.70    3.50
 -12   4   0    4.80    1.40
 -12   4   0    6.60    3.40
 -12   4   0    3.90    1.30
  12   4   0    5.20    1.20
 -12   4   0    3.80    2.90
 -14  -4   0   18.30    5.60
 -14  -4   0   24.30    5.20
  14  -4   0   21.10    4.00
 -14  -4   0   21.10    3.00
 -14  -4   0   21.70    3.30
 -14  -4   0   19.00    3.30
 -14   4   0   27.40    5.10
 -14   4   0   17.90    4.40
  14   4   0   18.10    2.40
 -14   4   0   25.30    2.70
  14   4   0   19.90    2.50
  14   4   0   15.00    4.40
  14   4   0   22.10    3.00
 -14   4   0   26.50    2.80
 -14   4   0   21.00    2.80
 -16  -4   0   30.70    7.00
  16  -4   0   23.60    4.50
 -16  -4   0   41.30    3.90
 -16  -4   0   28.30    6.40
 -16  -4   0   37.30    3.80
 -16  -4   0   36.40    3.90
  16   4   0   34.00    3.30
  16   4   0   33.20    4.20
 -16   4   0   24.60    5.70
 -16   4   0   27.30    3.30
 -16   4   0   24.00    3.50
 -16   4   0   19.40    5.10
  16   4   0   30.10    5.90
 -16   4   0   24.70    3.40
  16   4   0   36.60    3.20
 -18  -4   0   41.90    4.10
  18  -4   0   40.70    5.20
 -18  -4   0   36.00    8.20
 -18  -4   0   39.70    4.30
 -18  -4   0   43.00    4.80
 -18  -4   0   31.00    8.30
  18   4   0   38.70    4.00
  18   4   0   41.90    4.50
 -18   4   0   41.30    4.00
  18   4   0   40.20    7.50
 -18   4   0   49.60    8.30
 -18   4   0   42.70    4.10
  18   4   0   43.90    3.80
 -18   4   0   42.80    4.40
 -18   4   0   39.10    7.30
  20  -4   0   45.90    5.40
  20   4   0   61.89    4.50
  20   4   0   58.09    5.60
 -20   4   0   39.10    5.30
  20   4   0   52.59    4.70
 -20   4   0   49.80    4.70
 -20   4   0   52.99    4.60
  22  -4   0    8.40    2.30
 -22  -4   0   10.20    2.30
 -22   4   0    7.80    1.80
 -22   4   0    8.90    2.20
  22   4   0    6.50    2.40
  22   4   0    8.40    1.80
 -22   4   0    3.70    1.60
  22   4   0    8.50    1.90
 -24  -4   0    2.70    1.80
  24  -4   0    3.10    1.50
 -24  -4   0    1.70    1.70
  24   4   0    1.10    1.50
 -24   4   0    3.40    1.40
  24   4   0    2.40    1.90
  24   4   0    0.90    1.30
 -24   4   0    3.00    1.90
 -26  -4   0    1.40    1.40
  26  -4   0    2.60    1.40
  26  -4   0    1.50    1.10
 -26  -4   0    2.20    1.50
 -26   4   0    3.90    1.50
  26   4   0    3.00    1.60
   1  -5   0  116.79    8.30
  -1  -5   0   83.29    8.10
   1   5   0   89.89    7.00
  -1   5   0  107.39    7.00
  -1   5   0  114.69    7.20
   1   5   0   82.49    6.70
  -3  -5   0   31.00    4.80
   3  -5   0   35.70    3.30
   3  -5   0   34.30    3.20
   3  -5   0   31.80    4.30
  -3   5   0   30.40    2.40
   3   5   0   30.50    3.20
  -3   5   0   30.10    3.30
   3   5   0   28.70    3.00
  -3   5   0   29.50    3.30
  -5  -5   0  144.19   11.00
   5  -5   0  120.79    9.90
   5   5   0  147.49    9.60
  -5   5   0  114.99    9.50
  -5   5   0  123.09    8.80
  -5   5   0  137.09    9.70
   5   5   0  129.99    8.60
  -7  -5   0  263.27   16.80
   7  -5   0  218.58   17.60
  -7  -5   0  269.97   18.40
   7   5   0  257.47   17.00
  -7   5   0  239.98   17.10
  -7   5   0  224.78   16.00
   7   5   0  240.88   15.80
  -7   5   0  217.88   16.90
  -9  -5   0   99.09    9.20
  -9  -5   0   98.09    9.80
  -9   5   0  112.19    8.60
   9   5   0   90.49    6.70
  -9   5   0  107.49    7.00
  -9   5   0  106.09    8.70
   9   5   0   83.79    6.70
  -9   5   0   95.19    6.90
   9   5   0  103.19    8.50
 -11  -5   0   23.10    2.50
 -11  -5   0   24.70    6.70
 -11  -5   0   26.50    5.70
 -11  -5   0   22.30    3.50
  11  -5   0   18.00    3.30
 -11  -5   0   24.10    3.60
 -11   5   0   19.20    2.40
 -11   5   0   18.80    4.10
  11   5   0   29.80    4.50
  11   5   0   22.30    2.30
 -11   5   0   23.20    4.30
 -11   5   0   22.10    2.50
 -13  -5   0   37.00    4.50
 -13  -5   0   42.90    4.70
 -13  -5   0   44.50    7.90
  13  -5   0   31.60    4.80
 -13  -5   0   36.70    3.70
  13   5   0   38.50    5.50
 -13   5   0   37.50    3.70
 -13   5   0   33.50    4.10
  13   5   0   41.40    3.60
  13   5   0   47.20    4.60
 -13   5   0   37.50    6.20
 -13   5   0   39.80    6.10
  13   5   0   46.30    3.60
 -13   5   0   37.90    3.70
  15  -5   0  102.69    9.20
 -15  -5   0  108.89    8.80
 -15  -5   0  129.09   13.90
 -15  -5   0  114.49    8.70
 -15  -5   0  110.39    8.50
  15   5   0  116.19    7.90
 -15   5   0  109.99    8.40
  15   5   0  112.99    8.00
 -15   5   0  107.49    8.10
 -15   5   0   84.39   10.90
  15   5   0  101.49    8.60
 -15   5   0  128.29   11.70
 -15   5   0  111.59    8.20
  15   5   0  106.89   11.20
 -17  -5   0   33.90    4.20
 -17  -5   0   38.60    4.20
 -17  -5   0   31.00    8.60
  17  -5   0   34.10    4.90
 -17  -5   0   39.90    4.10
 -17   5   0   36.90    3.80
 -17   5   0   33.00    4.30
  17   5   0   27.60    6.70
 -17   5   0   42.30    8.00
 -17   5   0   43.90    8.40
 -17   5   0   34.20    3.80
  17   5   0   43.00    3.80
  17   5   0   44.40    3.70
  17   5   0   35.40    4.50
 -19  -5   0   16.50    3.10
 -19  -5   0   14.30    2.60
 -19  -5   0   13.60    2.40
  19  -5   0   10.80    2.60
 -19  -5   0   14.30    2.70
 -19   5   0   13.60    2.20
  19   5   0   11.40    2.10
  19   5   0   11.10    1.90
  19   5   0   12.60    2.60
 -19   5   0   14.00    2.40
 -19   5   0   12.20    2.60
 -21  -5   0    0.80    1.50
 -21  -5   0    3.00    2.00
 -21  -5   0    1.20    1.70
  21  -5   0    0.60    1.80
 -21   5   0    0.30    1.40
 -21   5   0   -1.20    1.60
 -21   5   0   -0.40    1.30
  21   5   0    0.70    1.40
  21   5   0    0.30    1.50
  21   5   0    0.10    1.90
 -23  -5   0    1.10    1.60
  23  -5   0    0.80    1.50
  23  -5   0    1.30    1.40
 -23  -5   0    0.40    1.70
 -23   5   0    1.00    1.40
  23   5   0   -0.60    1.40
 -23   5   0    2.40    1.40
  23   5   0    0.60    1.30
  23   5   0    0.50    1.90
 -23   5   0    0.60    1.60
  25  -5   0    2.50    1.10
  25  -5   0    1.40    1.20
 -25  -5   0    1.20    1.30
  25   5   0    1.60    1.50
 -25   5   0    2.60    1.50
  25   5   0    2.20    1.10
   0  -6   0   32.60    4.90
   0   6   0   39.70    2.70
   0   6   0   34.50    3.60
   2  -6   0  135.09   10.50
  -2  -6   0  135.79   10.80
   2   6   0  114.99    9.00
  -2   6   0  126.59    8.50
  -2   6   0  135.19    9.20
   2   6   0  118.59    8.40
  -4  -6   0   18.20    4.30
  -4   6   0   20.40    1.80
   4   6   0   23.80    3.40
   4   6   0   16.70    1.60
  -4   6   0   24.30    3.10
  -6  -6   0   12.60    2.90
   6  -6   0   12.70    2.60
  -6  -6   0    9.10    1.90
  -6  -6   0   17.20    4.60
  -6  -6   0   14.40    3.00
   6   6   0   11.50    1.30
  -6   6   0   16.20    3.00
  -6   6   0    9.80    1.70
  -6   6   0   16.20    1.70
   6   6   0   16.70    3.00
  -8  -6   0   92.59   10.50
   8  -6   0   93.89    7.90
  -8  -6   0   97.39    8.00
  -8  -6   0   93.49    8.10
  -8  -6   0  101.99    7.20
   8   6   0   98.59    8.40
  -8   6   0   80.99    9.10
  -8   6   0   86.29    6.80
  -8   6   0   99.49    6.80
  -8   6   0  103.89    8.60
   8   6   0   91.39    6.60
 -10  -6   0    7.40    1.50
 -10  -6   0    7.80    2.30
 -10  -6   0    4.50    2.40
 -10  -6   0    7.10    2.50
 -10  -6   0    7.50    1.80
 -10  -6   0    0.40    4.80
  10   6   0    5.20    1.20
 -10   6   0   11.70    4.80
 -10   6   0    8.20    3.60
  10   6   0    7.40    1.30
  10   6   0    5.80    3.50
  12  -6   0  136.79    9.80
 -12  -6   0  145.79   10.60
  12  -6   0  122.49   10.70
 -12  -6   0  143.89   10.70
 -12  -6   0  139.09   14.40
 -12  -6   0  140.59   10.30
 -12  -6   0  141.59   11.90
 -12  -6   0  136.29    9.70
  12   6   0  147.99    9.50
 -12   6   0  123.19    9.50
 -12   6   0  136.89    9.60
 -12   6   0  120.69    9.90
 -12   6   0  124.29   13.10
  12   6   0  130.89   11.80
  12   6   0  131.19    9.40
 -12   6   0  130.19   12.10
  14  -6   0   33.40    4.90
 -14  -6   0   29.60    4.30
  14  -6   0   35.90    3.90
 -14  -6   0   32.20    3.80
 -14  -6   0   35.00    4.50
 -14  -6   0   22.70    7.90
 -14  -6   0   31.30    4.30
  14   6   0   37.00    4.40
  14   6   0   29.10    3.30
 -14   6   0   40.20    3.70
 -14   6   0   38.90    3.60
  14   6   0   30.50    6.10
 -14   6   0   44.50    7.00
 -14   6   0   31.50    4.00
  14   6   0   30.50    3.40
 -16  -6   0   14.00    2.50
 -16  -6   0    2.40    8.50
  16  -6   0   16.60    2.70
 -16  -6   0   10.00    2.50
  16  -6   0   19.10    3.60
 -16  -6   0   15.70    3.20
 -16  -6   0   13.70    3.10
 -16   6   0   18.20    2.80
 -16   6   0   19.60    2.80
  16   6   0   15.30    2.80
  16   6   0   16.70    6.40
 -16   6   0    9.90    5.80
 -16   6   0   21.20    2.80
  16   6   0   13.20    2.20
  16   6   0   16.60    2.50
 -18  -6   0   44.90    4.50
 -18  -6   0   42.70    5.00
  18  -6   0   53.09    4.70
  18  -6   0   43.10    5.10
 -18  -6   0   43.10    4.40
 -18  -6   0   40.70    4.50
  18   6   0   45.90    4.30
 -18   6   0   48.90    4.30
  18   6   0   35.50    4.80
 -18   6   0   50.79    4.30
 -18   6   0   51.79    4.70
  18   6   0   45.30    4.10
 -20  -6   0    8.90    2.10
 -20  -6   0    7.70    2.30
 -20  -6   0    7.40    1.80
  20  -6   0    5.10    1.90
  20  -6   0    4.30    1.90
 -20  -6   0    8.20    1.90
  20   6   0    5.20    1.50
 -20   6   0    5.20    2.10
 -20   6   0    6.80    1.70
 -20   6   0    6.40    1.60
  20   6   0    2.20    2.00
  20   6   0    4.60    1.70
  22  -6   0    0.30    1.30
 -22  -6   0    0.70    1.50
  22  -6   0    1.70    1.40
 -22   6   0    2.40    1.70
  22   6   0    1.00    1.30
  22   6   0    1.20    1.40
 -22   6   0    2.10    1.30
  22   6   0   -1.40    1.60
 -22   6   0    0.50    1.20
  24  -6   0    5.10    1.20
 -24  -6   0    5.00    1.40
  24   6   0    6.40    1.60
 -24   6   0    6.70    1.20
 -24   6   0    7.10    1.70
  24   6   0    6.10    1.30
  -1  -7   0   36.90    4.10
   1  -7   0   43.60    4.60
  -1  -7   0   37.40    5.10
   1  -7   0   42.70    6.20
  -1  -7   0   36.20    6.10
   1  -7   0   43.30    4.30
  -1  -7   0   40.40    4.70
   1  -7   0   35.90    4.90
  -1   7   0   44.40    3.00
  -1   7   0   37.50    4.20
   1   7   0   34.00    2.90
  -3  -7   0   12.30    2.80
  -3  -7   0    8.40    2.00
  -3  -7   0    9.60    4.70
   3  -7   0    8.40    2.70
   3  -7   0    7.40    2.20
  -3  -7   0   11.30    3.10
  -3   7   0    9.00    1.40
   3   7   0   10.10    1.20
   3   7   0   11.50    4.50
  -3   7   0   12.30    2.80
   5  -7   0  178.58   14.00
  -5  -7   0  196.78   13.60
  -5  -7   0  194.18   14.50
   5  -7   0  162.28   14.20
  -5  -7   0  217.88   14.30
  -5  -7   0  200.98   16.40
   5   7   0  177.78   13.80
  -5   7   0  197.18   14.00
  -5   7   0  195.68   12.90
   5   7   0  194.18   12.70
  -7  -7   0   19.70    3.50
  -7  -7   0   15.40    2.70
   7  -7   0    7.80    3.10
  -7  -7   0   11.00    5.90
  -7  -7   0   17.60    3.50
   7  -7   0   15.20    3.20
  -7  -7   0   13.60    2.50
   7   7   0   12.50    3.90
   7   7   0   15.50    1.90
  -7   7   0   14.70    2.00
   7   7   0   14.30    1.60
  -7   7   0   15.20    4.00
  -7   7   0   12.20    1.90
  -9  -7   0   47.00    5.60
  -9  -7   0   60.39    9.50
   9  -7   0   52.09    5.60
  -9  -7   0   49.00    4.30
  -9  -7   0   59.99    5.80
  -9  -7   0   49.20    5.00
   9   7   0   43.30    3.80
  -9   7   0   54.59    4.20
   9   7   0   42.90    3.80
  -9   7   0   50.99    7.10
   9   7   0   38.90    6.00
  -9   7   0   50.99    4.20
 -11  -7   0   38.50    3.30
 -11  -7   0   33.90    4.20
  11  -7   0   26.00    4.40
  11  -7   0   25.50    3.00
 -11  -7   0   31.90    4.50
 -11  -7   0   32.10    4.50
 -11  -7   0   33.30    9.00
 -11   7   0   27.60    3.10
 -11   7   0   25.30    3.20
 -11   7   0   34.40    5.90
  11   7   0   32.80    3.10
  11   7   0   26.20    5.80
 -13  -7   0   17.60    9.80
 -13  -7   0    9.20    2.50
  13  -7   0   16.30    2.10
 -13  -7   0   10.50    2.80
 -13  -7   0   16.50    3.30
  13  -7   0   13.30    3.10
  13   7   0   10.80    2.00
 -13   7   0   14.40    2.10
  13   7   0   13.20    2.00
 -13   7   0   17.80    2.60
  13   7   0   10.30    6.00
 -13   7   0    9.10    5.80
 -13   7   0   15.00    2.20
  15  -7   0   -0.80    1.40
 -15  -7   0    1.00    2.00
 -15  -7   0    0.60    2.00
 -15  -7   0    1.80    2.00
  15  -7   0    1.40    2.10
  15   7   0    1.90    1.50
 -15   7   0    1.50    1.40
  15   7   0    2.90    1.50
  15   7   0   -0.70    1.90
 -15   7   0    2.40    1.50
 -15   7   0    3.80    1.80
  17  -7   0    4.80    1.50
  17  -7   0    2.50    1.80
 -17  -7   0    5.00    2.10
 -17  -7   0    8.50    2.30
  17   7   0    9.00    2.30
 -17   7   0    0.80    2.00
  17   7   0    6.60    1.60
 -17   7   0    3.90    1.60
 -17   7   0    3.30    1.50
  17   7   0    8.40    1.80
 -19  -7   0   17.30    2.90
 -19  -7   0   25.40    3.50
 -19  -7   0   22.10    2.80
  19  -7   0   22.60    3.50
  19  -7   0   25.50    2.70
  19   7   0   17.20    2.90
 -19   7   0   25.30    2.80
 -19   7   0   22.10    2.70
 -19   7   0   26.40    3.70
  19   7   0   23.20    2.80
  19   7   0   20.50    2.70
 -21  -7   0    3.50    1.60
  21  -7   0    4.20    1.40
 -21  -7   0    4.50    1.30
  21   7   0    5.00    1.40
 -21   7   0    5.70    1.80
  21   7   0    3.60    1.40
  21   7   0    3.40    1.60
 -21   7   0    8.00    1.40
 -21   7   0    4.70    1.50
   0  -8   0    0.50    2.00
   0  -8   0    1.50    1.60
   0  -8   0    2.60    2.70
   0   8   0    0.40    0.80
  -2  -8   0   24.10    4.60
  -2  -8   0   25.50    3.50
  -2  -8   0   19.70    3.30
   2  -8   0   25.70    3.80
   2  -8   0   27.90    3.80
   2  -8   0   21.50    4.40
   2   8   0   21.90    2.10
  -2   8   0   26.20    2.20
  -4  -8   0   98.29    8.60
   4  -8   0   98.19    8.40
  -4  -8   0  102.39    9.00
  -4  -8   0  107.79    8.00
   4  -8   0   92.69    8.90
  -4   8   0   99.69    7.20
   4   8   0  111.09    7.00
  -6  -8   0    8.90    2.70
   6  -8   0    6.60    2.30
  -6  -8   0    8.40    1.90
   6  -8   0    6.20    2.90
  -6  -8   0    8.50    3.00
  -6   8   0    8.00    1.50
   6   8   0   10.60    1.50
  -6   8   0    7.00    1.50
  -8  -8   0   13.20    2.80
  -8  -8   0   13.50    3.30
  -8  -8   0   19.90    2.80
  -8  -8   0   15.30    3.30
   8  -8   0   21.30    3.80
   8   8   0   19.20    2.10
   8   8   0   20.60    2.20
  -8   8   0   24.00    2.50
  -8   8   0   24.70    2.60
  10  -8   0    1.80    2.00
 -10  -8   0    1.10    1.30
 -10  -8   0    1.40    2.20
 -10  -8   0    1.00    1.90
 -10  -8   0    2.70    2.30
  10   8   0    3.20    1.30
 -10   8   0    1.10    1.30
 -10   8   0    1.90    1.30
 -12  -8   0   17.40    2.90
  12  -8   0   11.20    2.70
 -12  -8   0   19.20    3.60
 -12  -8   0   15.50    3.10
 -12   8   0   16.70    2.30
 -12   8   0   20.50    2.50
  12   8   0   17.60    2.50
  12   8   0   16.20    2.30
 -14  -8   0    0.30    1.80
 -14  -8   0    1.90    2.00
 -14  -8   0    2.20    2.10
  14  -8   0    1.90    1.80
  14   8   0    1.60    1.40
 -14   8   0    1.80    1.40
  14   8   0    2.40    1.30
 -14   8   0    2.50    1.40
 -14   8   0    0.40    2.00
 -16  -8   0    3.30    1.60
 -16  -8   0    4.20    1.90
  16  -8   0    3.30    1.90
 -16  -8   0    3.90    1.90
 -16   8   0    3.20    1.30
  16   8   0    3.50    1.30
 -16   8   0    5.70    2.30
 -16   8   0    5.40    1.50
  16   8   0    3.00    1.40
 -18  -8   0   -1.10    1.50
 -18  -8   0    1.20    1.30
  18  -8   0    0.30    1.50
 -18  -8   0   -0.20    1.50
 -18   8   0    1.00    1.20
 -18   8   0    1.30    1.20
 -18   8   0    0.30    1.60
  18   8   0    0.60    1.10
  18   8   0    2.50    1.30
  18   8   0    0.10    1.50
 -20  -8   0    0.00    1.30
 -20  -8   0    0.60    1.10
  20  -8   0   -0.60    1.00
 -20  -8   0   -0.50    0.90
  20   8   0   -0.10    1.00
 -20   8   0   -0.20    1.30
  20   8   0    0.00    1.50
 -20   8   0    0.60    1.00
   1  -9   0    0.60    2.40
   1  -9   0    0.90    1.90
  -1  -9   0    2.30    2.40
  -1  -9   0    0.90    1.60
  -1  -9   0    2.10    2.00
   1  -9   0    0.80    1.70
   1   9   0    2.30    0.90
  -1   9   0    0.00    0.90
  -3  -9   0    0.80    2.00
   3  -9   0    0.90    1.80
  -3  -9   0    0.00    2.20
   3  -9   0    1.20    2.30
  -3  -9   0    0.20    1.30
   3   9   0    2.10    0.90
  -3   9   0    2.20    1.00
   5  -9   0   44.80    5.10
  -5  -9   0   56.99    5.90
   5  -9   0   39.70    5.20
  -5  -9   0   55.89    4.60
  -5  -9   0   55.39    5.30
  -5   9   0   44.90    4.00
  -5   9   0   46.70    3.90
  -7  -9   0    1.90    2.20
  -7  -9   0    0.30    2.00
  -7  -9   0    1.50    1.30
   7  -9   0    1.20    2.00
   7  -9   0    1.40    1.80
  -7   9   0    3.60    1.40
   7   9   0    2.40    1.10
  -7   9   0    1.70    1.10
   7   9   0    1.10    1.10
  -9  -9   0    1.30    2.10
   9  -9   0   -0.50    1.70
  -9  -9   0    2.50    2.30
  -9  -9   0    3.40    1.30
   9   9   0    2.60    1.20
  -9   9   0    1.00    1.10
  -9   9   0    1.70    1.20
 -11  -9   0    1.80    2.30
 -11  -9   0    2.20    2.20
 -11  -9   0    0.80    1.70
  11  -9   0    1.60    1.80
  11   9   0    0.10    1.10
 -11   9   0    1.80    1.20
  11   9   0    1.30    1.20
 -11   9   0    1.40    1.20
 -13  -9   0    3.10    2.00
 -13  -9   0    2.90    1.70
  13  -9   0    2.70    1.80
 -13  -9   0    3.10    1.80
 -13   9   0    4.80    1.40
  13   9   0    3.80    1.20
 -13   9   0    3.40    1.30
  13   9   0    2.60    1.10
 -15  -9   0    2.70    1.60
  15  -9   0    3.20    1.60
 -15  -9   0    2.50    1.60
 -15  -9   0    2.40    1.60
 -15   9   0    2.90    1.30
  15   9   0    1.60    1.20
  15   9   0    2.50    1.10
 -15   9   0    5.70    1.30
 -17  -9   0    5.80    1.40
  17  -9   0    6.10    1.60
  17   9   0    9.60    1.50
 -17   9   0    6.30    1.30
   0 -10   0   55.19    5.10
   0  10   0   64.09    4.40
   2 -10   0    5.60    1.70
  -2 -10   0    7.70    2.10
  -2 -10   0    7.90    1.70
  -2 -10   0    5.20    2.30
   2 -10   0    5.60    2.30
  -2  10   0    8.80    1.20
   2  10   0    9.40    1.10
   4 -10   0   14.70    2.70
   4 -10   0   12.70    2.70
  -4 -10   0   10.70    2.40
  -4 -10   0   14.30    2.40
   4  10   0   14.20    1.60
  -4  10   0   11.10    1.50
  -4  10   0   13.80    1.80
  -6 -10   0    8.20    1.60
   6 -10   0    7.10    2.10
  -6 -10   0    8.40    2.60
  -6 -10   0    4.60    2.10
   6  10   0    9.20    1.40
  -6  10   0   12.00    1.70
  -6  10   0    9.50    1.30
  -8 -10   0    4.60    2.10
   8 -10   0    3.10    1.70
  -8 -10   0    7.50    1.40
  -8 -10   0    8.20    2.20
  -8  10   0    4.40    1.20
   8  10   0    6.00    1.30
   8  10   0    3.30    1.10
  -8  10   0    1.40    1.00
  10 -10   0    1.00    1.50
 -10 -10   0    0.10    1.70
 -10 -10   0    1.60    1.80
 -10  10   0    1.10    1.00
 -10  10   0    0.50    0.90
  10  10   0    2.10    1.10
  10  10   0   -1.20    1.00
  12 -10   0    2.10    1.50
 -12 -10   0    3.70    1.70
 -12 -10   0    2.20    1.40
  12  10   0    3.80    1.00
 -12  10   0    2.80    1.00
 -14 -10   0    4.30    1.60
 -14 -10   0    3.90    1.40
  14 -10   0    2.30    1.30
 -14  10   0    4.00    1.00
  14  10   0    2.40    0.90
   1 -11   0    0.80    1.30
  -1 -11   0    2.60    1.30
   1 -11   0    0.90    1.30
  -1 -11   0    0.90    1.50
  -3 -11   0    7.80    2.10
  -3 -11   0    9.10    1.80
  -3 -11   0   10.40    1.80
   3 -11   0    6.90    1.60
   3 -11   0    9.00    1.90
  -5 -11   0    2.80    1.00
  -5 -11   0    1.00    1.70
   5 -11   0    2.10    1.50
  -5 -11   0    3.10    1.50
  -7 -11   0    0.40    1.50
  -7 -11   0    1.80    1.40
   7 -11   0    0.40    1.20
  -9 -11   0    4.00    1.60
   9 -11   0    2.70    1.20
  -9 -11   0    4.70    1.50
 -28   0   1    3.90    1.40
 -28   0   1    2.70    1.60
  28   0  -1    2.70    1.50
  26   0  -1    0.40    1.40
  26   0  -1    0.40    1.70
 -26   0   1    0.50    1.80
 -26   0   1    2.40    2.40
 -24   0   1    8.10    2.40
  24   0  -1    7.60    2.20
 -24   0   1    5.80    2.40
 -22   0   1   71.69    6.50
 -22   0   1   54.99   11.30
  22   0  -1   59.69    6.10
 -22   0   1   82.79    6.20
 -22   0   1   55.19    9.00
 -22   0   1   58.69   10.10
  20   0  -1    5.90    2.30
 -20   0   1    4.90    2.00
  20   0  -1    1.70    1.30
  20   0  -1    0.50    1.40
 -20   0   1    5.60    4.90
 -20   0   1    2.10    2.10
 -20   0   1   -2.40    5.90
  20   0  -1    0.50    5.70
  18   0  -1  108.79   11.40
 -18   0   1  111.59   11.40
  18   0  -1  106.49    8.10
 -18   0   1  103.79    8.50
  18   0  -1  110.99    7.60
 -18   0   1  102.69    7.70
 -18   0   1  102.89    8.10
  18   0  -1   99.39    7.60
 -18   0   1  109.29   10.60
 -16   0   1  142.49   11.70
  16   0  -1  139.89    9.60
 -16   0   1  142.69    9.70
  16   0  -1  139.19    9.60
 -16   0   1  131.19    9.60
 -16   0   1  138.89   10.00
  16   0  -1  140.69   12.20
  16   0  -1  145.39   10.10
  14   0  -1    1.40    1.00
  14   0  -1    2.30    3.10
  14   0  -1    2.40    1.10
 -14   0   1    4.40    2.60
  14   0  -1    5.80    6.50
 -14   0   1    2.70    1.20
 -14   0   1   -5.30    5.80
  12   0  -1   92.49    9.40
  12   0  -1   98.89    6.70
 -12   0   1   88.09    9.40
  12   0  -1  101.19    8.50
 -12   0   1   92.69    6.70
 -12   0   1  101.39    8.20
  10   0  -1 1323.37   85.69
  10   0  -1 1299.27   84.19
 -10   0   1 1240.68   84.19
 -10   0   1 1329.07   85.09
  10   0  -1 1304.57   85.19
 -10   0   1 1281.37   85.59
   8   0  -1  950.90   62.89
  -8   0   1  952.10   62.89
  -8   0   1  957.50   62.49
   8   0  -1  945.01   62.59
   6   0  -1  105.99    8.00
  -6   0   1   95.19    7.70
  -6   0   1   99.09    7.40
   6   0  -1  102.79    7.60
   4   0  -1 1198.48   79.39
  -4   0   1 1228.18   79.49
  -4   0   1 1203.98   79.39
   4   0  -1 1291.67   79.59
   4   0  -1 1174.98   79.49
  -2   0   1   56.79    3.90
   2   0  -1   50.69    3.90
   2   0  -1   60.99    4.00
  -2   0   1   57.09    4.00
  -2   0  -1 1331.67   83.39
  -2   0  -1 1264.17   83.39
   2   0   1 1271.07   83.49
   2   0   1 1273.57   83.39
   4   0   1 4297.07  278.77
   6   0   1  131.69    9.60
  -6   0  -1  132.89    9.40
   6   0   1  124.79    9.70
  -6   0  -1  135.59    9.70
   6   0   1  133.39    9.70
  -8   0  -1   55.79    5.00
  -8   0  -1   52.99    4.60
   8   0   1   50.79    4.80
   8   0   1   48.50    5.30
   8   0   1   43.50    5.00
  10   0   1   55.79    3.90
 -10   0  -1   52.19    5.20
  10   0   1   50.89    6.10
  10   0   1   56.69    5.40
 -10   0  -1   48.30    6.10
 -10   0  -1   51.59    3.90
 -12   0  -1    4.70    1.20
  12   0   1    4.90    1.10
 -12   0  -1    3.40    2.40
  12   0   1    4.50    3.10
  12   0   1    4.50    4.00
 -12   0  -1    7.30    3.50
  14   0   1   74.99    5.20
  14   0   1   74.29   11.10
  14   0   1   75.59    7.80
 -14   0  -1   67.69    7.20
  14   0   1   71.49    5.20
 -14   0  -1   81.99   11.20
 -14   0  -1   70.79    5.30
 -14   0  -1   68.89    5.30
 -16   0  -1    1.50    3.00
  16   0   1    0.20    1.70
  16   0   1    0.20    1.10
  16   0   1    3.00    3.70
 -16   0  -1    1.60    1.10
 -16   0  -1    2.80    2.00
 -16   0  -1    3.10    1.50
 -16   0  -1    0.20    1.00
  16   0   1    0.30    1.00
 -18   0  -1   44.30    7.10
  18   0   1   43.90    3.70
  18   0   1   39.90    3.80
 -18   0  -1   43.10    3.80
 -18   0  -1   52.49    7.00
  18   0   1   41.70    7.00
 -18   0  -1   44.00    4.30
 -18   0  -1   45.40    4.90
  18   0   1   42.60    4.60
 -20   0  -1  108.09   13.00
 -20   0  -1   93.69   11.30
 -20   0  -1   94.89    8.10
  20   0   1   92.69    7.00
 -20   0  -1   90.39    7.90
  20   0   1  104.99    7.70
  20   0   1  103.29   12.30
 -22   0  -1   78.49    7.00
 -22   0  -1   73.39    6.50
 -22   0  -1   78.29   14.00
 -22   0  -1   69.99   13.80
  22   0   1   71.89    6.50
 -24   0  -1   -2.20    1.80
 -24   0  -1    0.90    1.80
  24   0   1   -2.00    1.80
  26   0   1   -0.70    1.60
 -26   0  -1   -0.30    1.90
  26   0   1    0.70    1.40
 -26   0  -1    0.60    1.90
 -28   0  -1   27.90    3.30
 -27  -1   1    7.00    2.00
  27   1  -1    5.50    1.80
 -27   1   1    6.00    2.10
 -27   1   1   10.80    2.30
  25  -1  -1    8.70    2.30
  25  -1  -1    8.30    2.00
 -25  -1   1   13.40    2.80
  25   1  -1   10.80    2.30
 -25   1   1   11.20    2.30
 -25   1   1    9.50    2.80
  23  -1  -1    1.30    1.90
 -23  -1   1    2.10    2.10
 -23  -1   1   -0.40    1.90
  23   1  -1    2.30    1.40
 -23   1   1    1.90    2.10
  23   1  -1    4.30    2.20
 -23   1   1    0.30    2.10
 -21  -1   1    7.90    9.40
 -21  -1   1   16.80    6.50
 -21  -1   1    5.50    5.40
 -21  -1   1   12.90    2.90
 -21  -1   1   14.40    2.80
  21  -1  -1    4.80    8.10
  21  -1  -1   12.80    2.60
  21   1  -1   14.80    6.70
 -21   1   1   18.90    3.10
 -21   1   1   14.20    6.10
  21   1  -1   15.30    2.90
 -21   1   1   10.00    2.60
  21   1  -1   11.40    2.10
  21   1  -1   13.10    2.00
 -21   1   1   10.10    7.00
 -19  -1   1   21.40    2.80
 -19  -1   1   23.60    5.60
 -19  -1   1   22.80    3.60
  19  -1  -1   15.70    2.70
 -19  -1   1   13.50    6.20
  19  -1  -1   17.70    6.10
 -19  -1   1   28.30    6.70
 -19   1   1   19.10    2.90
 -19   1   1    8.00    4.70
 -19   1   1   12.90    2.90
  19   1  -1   17.50    2.40
 -19   1   1   12.70    2.20
  19   1  -1   21.50    2.60
 -19   1   1   16.40    2.60
  19   1  -1   18.00    5.90
  19   1  -1   21.80    3.00
 -19   1   1   19.60    6.40
  17  -1  -1    5.30    4.40
 -17  -1   1    3.80    1.90
 -17  -1   1   -0.90    4.10
 -17  -1   1    4.10    3.90
  17  -1  -1    3.30    1.80
  17  -1  -1    2.20    1.30
 -17  -1   1    1.90    2.00
  17   1  -1    2.60    1.30
  17   1  -1    3.40    4.00
  17   1  -1    4.30    1.90
 -17   1   1    3.40    1.30
  17   1  -1    2.90    1.20
 -17   1   1    3.30    1.30
 -17   1   1    2.70    4.00
 -17   1   1    5.50    1.90
 -17   1   1    5.50    3.50
 -17   1   1   -0.80    2.00
 -15  -1   1  158.58   12.40
  15  -1  -1  146.69   10.40
  15  -1  -1  152.68   10.40
  15  -1  -1  126.49   16.70
  15  -1  -1  156.28   12.80
  15   1  -1  154.08   10.40
  15   1  -1  157.78   12.80
 -15   1   1  159.58   12.50
  15   1  -1  152.88   10.40
 -15   1   1  149.79   10.60
 -15   1   1  159.08   10.60
  13  -1  -1   46.50    5.80
 -13  -1   1   34.60    6.00
  13  -1  -1   49.10    7.90
 -13  -1   1   49.50    5.30
  13  -1  -1   41.60    3.40
 -13   1   1   42.60    3.50
 -13   1   1   46.00    5.30
  13   1  -1   41.80    3.40
  13   1  -1   41.80    5.70
  13   1  -1   43.90    3.40
  13   1  -1   32.80    6.50
 -13   1   1   51.69    7.80
 -13   1   1   41.60    3.50
  11  -1  -1  200.38   15.90
 -11  -1   1  214.98   15.80
  11  -1  -1  207.68   13.90
  11  -1  -1  217.38   15.40
 -11  -1   1  213.08   15.00
  11   1  -1  209.88   15.30
 -11   1   1  199.38   15.90
  11   1  -1  206.78   16.20
  11   1  -1  209.28   13.90
 -11   1   1  210.28   14.00
 -11   1   1  209.88   15.00
   9  -1  -1  212.18   17.00
  -9  -1   1  250.37   16.50
  -9  -1   1  248.38   17.00
   9  -1  -1  225.98   16.60
  -9   1   1  221.78   17.00
   9   1  -1  259.77   15.60
  -9   1   1  219.58   16.40
   9   1  -1  260.27   16.70
  -9   1   1  210.28   15.70
   9   1  -1  264.07   17.20
   7  -1  -1  553.14   36.50
  -7  -1   1  559.64   36.70
  -7  -1   1  588.54   36.50
   7  -1  -1  553.24   36.80
  -7   1   1  545.05   36.40
   7   1  -1  520.75   36.80
  -7   1   1  536.15   36.80
   7   1  -1  557.84   36.80
   7   1  -1  538.65   36.50
  -5  -1   1 1218.98   76.09
   5  -1  -1 1156.28   76.09
  -5  -1   1 1186.98   75.89
   5  -1  -1 1138.69   75.89
   5   1  -1 1147.29   75.89
  -5   1   1 1180.78   76.19
   5   1  -1 1124.69   76.09
  -5   1   1 1151.78   75.89
   5   1  -1 1167.48   76.09
   3  -1  -1 5652.83  369.96
  -3  -1   1 5858.11  369.56
  -3   1   1 5632.04  370.06
   3   1  -1 5478.35  369.36
   1  -1  -1   43.60    3.00
   1  -1  -1   38.20    2.90
   1  -1  -1   40.50    3.00
   1  -1  -1   40.70    2.90
   1  -1  -1   41.10    2.90
  -1   1   1   42.60    2.90
  -1   1   1   44.40    3.00
  -1   1   1   44.10    3.00
  -1   1   1   42.10    3.00
  -1  -1  -1  141.19   10.00
  -1  -1  -1  150.08   10.00
  -1  -1  -1  142.39   10.00
   1  -1   1  166.88   10.00
  -1  -1  -1  142.89    9.90
  -1  -1  -1  147.09   10.10
   1  -1   1  167.08   10.20
  -1   1  -1  156.78    9.90
   1   1   1  149.69   10.00
  -1   1  -1  150.08   10.00
  -1   1  -1  172.08   10.00
   1   1   1  140.49   10.00
   1   1   1  136.09    9.90
   3  -1   1 1005.60   65.79
   3  -1   1  965.90   65.49
   3  -1   1 1018.00   65.89
  -3  -1  -1 1028.80   65.89
  -3  -1  -1 1004.10   65.69
   3   1   1 1043.80   65.89
  -3   1  -1 1000.00   65.79
   3   1   1  984.70   65.79
  -3   1  -1 1044.90   65.89
   5  -1   1  810.02   48.70
  -5  -1  -1  678.63   48.50
   5  -1   1  806.62   48.90
   5  -1   1  825.42   48.80
  -5  -1  -1  729.73   48.80
   5   1   1  673.53   48.80
   5   1   1  676.13   48.60
   5   1   1  669.93   48.80
  -5   1  -1  747.23   48.60
  -5   1  -1  796.42   48.90
  -7  -1  -1  208.08   14.20
  -7  -1  -1  231.78   14.00
   7  -1   1  179.98   14.10
   7  -1   1  188.88   13.90
  -7   1  -1  175.28   13.80
   7   1   1  205.48   14.30
   7   1   1  210.28   14.40
   7   1   1  216.98   14.00
  -7   1  -1  188.98   14.30
  -9  -1  -1   67.99    6.70
   9  -1   1   87.89    7.20
  -9  -1  -1   73.89    6.30
   9  -1   1   78.39    6.60
   9   1   1   64.89    7.10
   9   1   1   72.49    7.00
  -9   1  -1   91.39    7.40
  -9   1  -1   90.59    6.60
   9   1   1   70.19    5.30
  -9   1  -1   84.59    5.50
   9   1   1   74.59    6.60
  11  -1   1  331.17   24.90
 -11  -1  -1  338.07   24.10
 -11  -1  -1  332.77   24.80
  11  -1   1  334.07   24.20
 -11   1  -1  368.36   24.20
  11   1   1  350.36   23.00
 -11   1  -1  360.56   23.10
  11   1   1  362.66   24.40
  11   1   1  360.16   25.10
 -11   1  -1  358.76   25.00
  13  -1   1  128.89   12.80
  13  -1   1  137.49   11.10
 -13  -1  -1  132.69   12.50
  13  -1   1  136.49    9.00
 -13  -1  -1  133.79   10.60
  13   1   1  130.89    9.00
 -13   1  -1  129.09   10.50
 -13   1  -1  140.19   13.30
 -13   1  -1  120.79    9.10
 -13   1  -1  126.99    9.10
  13   1   1  143.69   11.10
  13   1   1  132.99    9.00
  13   1   1  135.79   12.90
  15  -1   1   54.89    4.30
 -15  -1  -1   60.59    6.70
  15  -1   1   55.49    4.40
  15  -1   1   56.19    7.30
 -15   1  -1   55.59    4.50
  15   1   1   53.89    4.30
 -15   1  -1   61.49    6.70
 -15   1  -1   61.19    4.60
  15   1   1   59.19    4.40
  15   1   1   53.69    7.20
 -17  -1  -1   67.09    5.70
 -17  -1  -1   65.19    6.00
  17  -1   1   70.89    5.80
  17  -1   1   72.49    8.90
 -17  -1  -1   70.19    8.10
  17   1   1   68.39    5.20
 -17   1  -1   65.99    5.30
 -17   1  -1   66.79    5.30
  17   1   1   76.29    8.80
 -17   1  -1   68.19    7.90
 -17   1  -1   57.99    6.10
  17   1   1   76.69    5.90
 -17   1  -1   67.79    5.90
  17   1   1   71.49    5.20
 -19  -1  -1   24.30    3.80
 -19  -1  -1   20.20    7.10
  19  -1   1   23.10    3.00
 -19  -1  -1   13.20    5.20
  19  -1   1   22.40    6.90
 -19  -1  -1   17.70    2.70
 -19   1  -1   25.20    3.10
 -19   1  -1   15.50    4.90
  19   1   1   19.30    6.30
 -19   1  -1   18.50    2.80
  19   1   1   20.00    3.10
  19   1   1   19.70    2.70
 -19   1  -1   23.30    2.70
  19   1   1   18.60    2.50
 -19   1  -1   27.60    6.70
 -19   1  -1   21.20    3.40
  21  -1   1    0.40    8.20
  21  -1   1    3.90    2.20
 -21  -1  -1    4.50    2.10
 -21  -1  -1   -9.00    8.70
 -21  -1  -1    3.90    2.20
 -21  -1  -1   -0.90    5.40
 -21  -1  -1    3.50    6.10
 -21   1  -1    4.00    2.10
  21   1   1    3.00    1.70
 -21   1  -1    4.20    1.70
 -21   1  -1    5.90    5.80
  21   1   1   -1.60    6.40
  21   1   1    3.20    1.40
 -21   1  -1    7.50    7.00
  21   1   1    3.80    2.30
 -21   1  -1    2.20    2.10
 -23  -1  -1   -0.20    2.00
  23  -1   1    0.60    1.80
 -23  -1  -1   -1.40    1.60
 -23   1  -1    0.10    2.00
 -23   1  -1    0.40    1.80
  23   1   1   -0.30    1.90
  25  -1   1    2.70    1.80
 -25  -1  -1    1.70    1.90
  25  -1   1    1.90    1.60
 -25   1  -1    1.30    1.80
 -25   1  -1    2.50    2.40
  25   1   1    1.30    1.80
 -27  -1  -1    7.10    2.00
  27  -1   1    3.90    1.80
 -27   1  -1    4.70    1.80
 -27   1  -1    8.60    2.60
  27   1   1    4.10    1.80
 -28  -2   1   -0.20    1.20
 -28  -2   1    0.70    1.20
  28  -2  -1   -0.40    1.50
  28   2  -1   -0.10    1.20
 -28   2   1    0.50    1.40
 -28   2   1    0.20    1.60
 -26  -2   1    9.20    2.50
  26   2  -1    9.30    2.10
 -26   2   1   11.80    3.10
 -26   2   1    8.80    2.30
  24  -2  -1    1.40    1.60
  24  -2  -1   -0.10    1.60
 -24  -2   1    3.30    2.20
  24   2  -1    0.20    1.90
 -24   2   1    3.20    2.50
 -24   2   1    1.40    1.80
  24   2  -1    0.20    1.30
  22  -2  -1    2.30    1.90
 -22  -2   1    4.40    2.30
  22   2  -1    0.50    1.60
 -22   2   1    0.70    2.00
  22   2  -1    1.50    1.40
  22   2  -1    1.00    2.20
 -22   2   1    3.90    1.80
 -22   2   1    3.10    2.00
 -20  -2   1   30.40    7.10
  20  -2  -1   28.10    9.40
 -20  -2   1   45.90    5.20
 -20  -2   1   44.20    8.20
 -20  -2   1   44.60    4.60
  20  -2  -1   49.30    4.60
 -20   2   1   49.00    4.80
 -20   2   1   36.40    7.70
  20   2  -1   48.90    5.10
  20   2  -1   50.89    4.00
 -20   2   1   48.30    4.30
  20   2  -1   50.99    4.20
 -20   2   1   31.70    6.80
  20   2  -1   43.00    7.80
 -20   2   1   38.40    4.20
 -20   2   1   41.10    5.30
 -18  -2   1   56.99    9.30
 -18  -2   1   44.50    8.70
  18  -2  -1   47.80    8.40
 -18  -2   1   60.59    5.80
 -18  -2   1   53.59    7.80
  18  -2  -1   59.39    5.20
 -18   2   1   62.29    4.90
 -18   2   1   64.29    4.90
 -18   2   1   66.49    9.10
  18   2  -1   56.19    5.60
  18   2  -1   60.59    9.10
  18   2  -1   55.99    4.70
 -18   2   1   64.29    5.30
  18   2  -1   53.09    4.70
 -18   2   1   73.89    8.20
  16  -2  -1   98.39   10.30
 -16  -2   1   82.19   10.20
 -16  -2   1   86.19    7.30
  16  -2  -1   90.29    7.20
 -16  -2   1   91.59    9.30
 -16  -2   1   98.79   10.20
 -16   2   1   93.39    9.70
 -16   2   1  101.79    7.00
  16   2  -1   97.09    6.80
  16   2  -1   91.79    9.90
  16   2  -1   94.89    7.30
 -16   2   1   97.79    7.30
  16   2  -1   92.89    6.80
 -16   2   1   87.49    9.00
 -16   2   1   96.39    6.90
  14  -2  -1   47.90    9.50
 -14  -2   1   52.79    6.20
  14  -2  -1   45.90    6.60
  14   2  -1   51.49    3.90
 -14   2   1   49.90    4.10
 -14   2   1   46.60    4.00
 -14   2   1   35.30    8.30
  14   2  -1   48.90    3.80
  14   2  -1   53.59    6.70
 -14   2   1   52.39    6.10
  12  -2  -1  335.67   22.40
  12  -2  -1  298.37   23.40
 -12  -2   1  338.87   22.20
 -12  -2   1  309.27   22.90
  12  -2  -1  304.87   21.00
  12   2  -1  328.97   23.60
 -12   2   1  294.57   20.80
  12   2  -1  305.47   20.70
 -12   2   1  284.27   23.50
  12   2  -1  317.27   20.70
 -12   2   1  310.77   20.80
 -12   2   1  321.87   22.00
  12   2  -1  335.57   22.30
  10  -2  -1  118.69    8.50
 -10  -2   1  103.99    8.10
 -10  -2   1   99.59    8.80
  10  -2  -1  104.69    7.10
  10  -2  -1  101.99    9.20
  10   2  -1   90.69    6.80
  10   2  -1   94.79    9.10
  10   2  -1   93.99    8.30
 -10   2   1   99.19    7.00
 -10   2   1   97.79    8.00
 -10   2   1   95.29    9.20
  -8  -2   1  106.89    8.10
   8  -2  -1  111.89    8.70
   8  -2  -1  109.39    7.30
  -8  -2   1  113.89    8.60
   8  -2  -1  107.09    8.30
   8   2  -1  107.99    7.20
  -8   2   1  106.09    8.10
   8   2  -1  109.69    8.30
   8   2  -1  111.89    8.80
  -8   2   1   98.29    8.80
  -8   2   1  102.99    7.40
   6  -2  -1    1.60    2.60
   6  -2  -1    2.00    1.60
  -6  -2   1   -1.60    2.20
  -6  -2   1    0.60    1.30
  -6  -2   1    1.60    1.30
  -6  -2   1    0.30    1.60
   6   2  -1    1.50    1.50
  -6   2   1    2.10    1.80
  -6   2   1    3.50    1.30
   6   2  -1    1.10    1.40
  -4  -2   1  857.51   55.99
  -4  -2   1  879.51   56.09
   4  -2  -1  808.22   55.99
   4  -2  -1  878.01   56.19
  -4  -2   1  821.92   56.09
  -4  -2   1  831.52   56.29
  -4   2   1  949.11   56.39
   4   2  -1  915.01   56.19
  -4   2   1  820.62   55.99
   4   2  -1  814.72   55.89
  -2  -2   1  940.51   65.09
   2  -2  -1  988.70   64.89
  -2  -2   1  928.51   64.69
  -2  -2   1  981.80   64.69
   2  -2  -1 1066.59   64.99
   2  -2  -1 1073.29   64.79
   2  -2  -1 1027.40   64.79
   2   2  -1  902.41   64.69
  -2   2   1 1049.59   64.89
  -2   2   1  970.40   64.69
   2   2  -1  965.30   64.69
  -2   2   1 1055.39   64.99
   0  -2  -1   21.00    2.10
   0  -2   1   20.10    2.60
   0  -2  -1   21.30    2.10
   0   2   1   18.70    1.90
   0   2  -1   19.70    1.60
   0   2   1   18.00    2.00
   0   2  -1   21.50    1.70
  -2  -2  -1  749.53   46.70
   2  -2   1  641.54   46.60
   2  -2   1  674.73   46.40
  -2  -2  -1  739.73   46.50
  -2  -2  -1  781.32   46.50
  -2   2  -1  683.83   46.40
  -2   2  -1  622.44   46.40
   2   2   1  781.82   46.40
   2   2   1  810.22   46.50
  -2   2  -1  626.04   46.30
  -4  -2  -1 1028.30   66.69
   4  -2   1 1100.99   66.99
  -4  -2  -1 1026.10   66.99
  -4  -2  -1  974.50   66.89
   4  -2   1 1035.00   66.69
  -4  -2  -1 1028.40   66.89
  -4   2  -1 1067.89   66.99
  -4   2  -1  994.80   66.79
   4   2   1  996.00   66.89
   4   2   1  975.40   66.69
   6  -2   1   72.49    5.70
  -6  -2  -1   69.19    6.20
  -6  -2  -1   66.49    5.50
  -6  -2  -1   62.79    5.80
  -6   2  -1   80.99    6.20
  -6   2  -1   78.39    5.70
   6   2   1   73.89    6.00
   6   2   1   73.99    5.70
   8  -2   1  358.96   24.00
  -8  -2  -1  318.07   23.80
   8  -2   1  374.96   22.60
   8  -2   1  364.56   23.60
  -8  -2  -1  337.97   23.40
   8   2   1  342.17   23.50
  -8   2  -1  386.96   24.20
   8   2   1  328.67   24.20
   8   2   1  304.87   22.60
  -8   2  -1  360.66   23.50
  -8   2  -1  363.06   22.80
   8   2   1  311.17   23.90
 -10  -2  -1  239.58   16.70
  10  -2   1  211.48   17.60
 -10  -2  -1  233.68   17.40
  10  -2   1  216.78   16.90
  10   2   1  241.68   17.80
 -10   2  -1  243.68   15.80
  10   2   1  230.18   18.30
 -10   2  -1  237.38   16.80
  10   2   1  250.77   17.00
  10   2   1  250.27   15.70
 -10   2  -1  245.58   17.70
  12  -2   1  195.68   13.70
 -12  -2  -1  197.38   14.80
  12  -2   1  208.88   15.20
 -12  -2  -1  170.48   15.60
  12  -2   1  202.48   16.60
 -12   2  -1  217.18   13.60
 -12   2  -1  225.88   17.00
  12   2   1  199.08   13.40
  12   2   1  202.28   15.20
 -12   2  -1  205.38   13.60
  12   2   1  171.08   16.60
 -12   2  -1  222.08   15.00
  12   2   1  192.38   13.40
 -14  -2  -1  103.89    9.00
  14  -2   1   86.79    9.40
  14   2   1  102.79    6.90
  14   2   1  105.39    9.40
  14   2   1   98.19    6.90
 -14   2  -1   88.19    7.00
 -14   2  -1   95.19    8.80
 -14   2  -1   98.09    7.10
 -16  -2  -1   61.39    5.40
 -16  -2  -1   58.89    7.60
  16  -2   1   75.09    5.50
  16  -2   1   67.49    8.70
 -16  -2  -1   62.79    5.60
  16   2   1   61.39    5.50
  16   2   1   65.79    8.50
 -16   2  -1   67.29    5.20
  16   2   1   60.09    4.90
 -16   2  -1   66.19    5.50
  16   2   1   58.69    4.90
 -16   2  -1   69.99    7.40
 -16   2  -1   67.19    5.10
  18  -2   1   86.19   12.10
 -18  -2  -1   65.09    7.20
 -18  -2  -1   88.29   12.20
 -18  -2  -1   93.09   10.40
  18  -2   1   94.49    6.80
 -18  -2  -1   85.89    7.00
 -18  -2  -1   95.09   10.00
 -18   2  -1   87.79    6.50
  18   2   1   82.49   10.30
 -18   2  -1   71.19    9.00
 -18   2  -1   86.79    7.30
 -18   2  -1   82.09    6.40
 -18   2  -1   75.39    6.70
  18   2   1   85.29    6.20
  18   2   1   86.79    6.90
  18   2   1   78.99    6.20
 -18   2  -1   82.39   10.10
  20  -2   1   52.99    4.80
 -20  -2  -1   38.90    4.80
  20  -2   1   35.50    9.60
 -20  -2  -1   42.40    8.30
 -20  -2  -1   35.00    7.30
 -20  -2  -1   57.49    5.20
 -20   2  -1   53.69    5.30
 -20   2  -1   45.80    7.90
  20   2   1   39.50    4.10
  20   2   1   45.00    4.90
  20   2   1   27.80    7.70
 -20   2  -1   53.69    4.20
 -20   2  -1   39.90    7.80
  20   2   1   42.20    4.00
 -20   2  -1   48.60    5.10
 -20   2  -1   48.50    4.40
  22  -2   1    4.90    2.10
 -22  -2  -1    3.50    2.20
 -22  -2  -1    4.50    2.40
  22   2   1    5.50    1.70
  22   2   1    0.70    2.10
  22   2   1    4.40    1.50
 -22   2  -1    6.40    1.80
 -22   2  -1    7.90    2.30
 -22   2  -1    7.50    2.50
 -24  -2  -1    2.00    2.10
  24  -2   1    1.10    1.60
  24  -2   1   -1.40    1.80
  24   2   1    0.20    1.30
 -24   2  -1    1.60    1.80
 -24   2  -1   -0.40    2.30
  24   2   1    1.40    2.00
  26  -2   1   10.50    1.90
 -26  -2  -1   14.40    2.70
 -26   2  -1   11.00    2.40
  26   2   1    4.90    2.00
 -26   2  -1   10.60    2.30
  28  -2   1    2.70    1.50
 -28  -2  -1    1.90    1.40
 -28  -2  -1    1.60    1.20
  28   2   1    1.70    1.50
 -28   2  -1    1.50    1.60
 -28   2  -1    3.40    1.30
 -27  -3   1    4.10    1.50
  27  -3  -1    2.70    1.50
 -27  -3   1    3.20    1.40
 -27   3   1    5.20    2.10
 -27   3   1    6.90    1.50
  27   3  -1    4.30    1.70
 -25  -3   1   12.90    2.40
 -25  -3   1   11.90    2.40
  25  -3  -1    9.30    2.00
  25   3  -1    8.80    1.70
 -25   3   1   13.00    3.00
 -25   3   1   10.60    2.20
  25   3  -1    7.10    2.10
  23  -3  -1    3.00    1.80
 -23  -3   1    2.20    1.90
 -23   3   1    0.40    2.60
  23   3  -1    3.10    2.20
 -23   3   1    1.50    2.00
 -23   3   1    1.70    1.50
  23   3  -1   -0.70    1.50
  23   3  -1    1.80    1.50
 -21  -3   1   51.39   12.70
  21  -3  -1   32.60    4.50
 -21  -3   1   30.20    4.80
  21  -3  -1   35.60    4.20
 -21   3   1   26.20    4.80
  21   3  -1   36.40    5.00
 -21   3   1   20.20    9.80
 -21   3   1   48.70    4.00
  21   3  -1   41.50    3.90
  21   3  -1   42.70    3.70
 -21   3   1   41.00    4.10
 -21   3   1   42.50    4.40
 -19  -3   1    6.70    2.30
 -19  -3   1    9.80    6.40
  19  -3  -1    5.50    2.20
 -19  -3   1   -1.00    5.80
  19  -3  -1    5.90    2.10
 -19   3   1    4.50    1.60
  19   3  -1    5.40    1.70
 -19   3   1    7.50    5.10
 -19   3   1    1.40    2.50
  19   3  -1    4.20    1.50
  19   3  -1    7.60    2.50
  19   3  -1    8.90    6.10
 -19   3   1   11.10    5.30
 -19   3   1    7.10    2.10
 -19   3   1    4.60    1.80
 -17  -3   1   15.50    5.50
  17  -3  -1    7.40    7.30
 -17  -3   1   10.60    5.80
  17  -3  -1    9.60    2.30
 -17  -3   1   13.80    2.50
 -17   3   1   12.00    4.60
 -17   3   1   15.90    2.40
  17   3  -1   11.10    1.90
 -17   3   1    9.80    2.00
 -17   3   1    5.20    4.00
  17   3  -1   15.20    2.20
  17   3  -1   19.40    5.40
 -17   3   1   10.10    2.30
  17   3  -1    9.90    2.50
 -15  -3   1   -0.80    3.40
  15  -3  -1   -0.10    4.80
 -15  -3   1    4.30    4.30
 -15  -3   1    3.00    1.60
 -15   3   1    3.70    1.80
  15   3  -1    4.20    4.00
  15   3  -1    3.20    2.00
  15   3  -1    3.60    1.20
 -15   3   1    2.00    1.20
 -15   3   1    4.30    3.70
 -15   3   1    1.40    3.20
  15   3  -1    1.20    1.20
 -15   3   1    2.80    1.40
 -13  -3   1   46.30    6.30
 -13  -3   1   36.00    5.50
 -13  -3   1   44.00    6.70
  13  -3  -1   49.80    7.00
  13   3  -1   40.40    5.90
  13   3  -1   42.80    3.70
 -13   3   1   53.29    4.00
 -13   3   1   54.79    6.30
  13   3  -1   44.40    3.70
 -13   3   1   56.59    5.90
 -13   3   1   54.89    4.00
 -11  -3   1  170.08   13.40
  11  -3  -1  171.48   13.00
  11  -3  -1  161.78   14.20
 -11  -3   1  178.78   12.80
  11   3  -1  158.88   11.20
  11   3  -1  167.08   14.70
  11   3  -1  160.28   11.30
  11   3  -1  172.48   12.90
 -11   3   1  173.38   12.70
 -11   3   1  175.48   11.40
 -11   3   1  160.18   11.40
 -11   3   1  178.68   14.90
   9  -3  -1   52.09    5.70
  -9  -3   1   69.89    7.90
  -9  -3   1   66.49    6.40
  -9  -3   1   60.19    5.50
  -9  -3   1   52.49    5.90
   9   3  -1   60.39    6.60
   9   3  -1   59.89    4.00
   9   3  -1   66.89    5.80
  -9   3   1   43.70    5.20
  -9   3   1   47.60    4.20
  -7  -3   1    7.00    2.50
  -7  -3   1    4.80    2.00
   7  -3  -1   -0.40    1.80
  -7  -3   1    3.70    1.80
  -7  -3   1    5.80    2.70
   7  -3  -1    2.70    2.20
  -7   3   1    2.40    0.90
   7   3  -1    4.70    2.20
  -7   3   1    1.90    1.60
   7   3  -1    4.30    1.90
  -7   3   1    3.50    2.20
  -5  -3   1  882.51   56.79
   5  -3  -1  824.22   56.59
  -5  -3   1  856.71   56.39
   5  -3  -1  862.21   56.99
  -5  -3   1  791.72   57.19
  -5  -3   1  901.11   56.79
  -5   3   1  894.61   57.09
   5   3  -1  908.71   56.69
   5   3  -1  891.21   56.79
  -5   3   1  881.31   56.89
  -5   3   1  823.42   56.69
  -3  -3   1   87.29    6.60
   3  -3  -1   77.99    6.10
  -3  -3   1   88.49    5.80
   3  -3  -1   83.99    6.10
  -3  -3   1   89.59    5.90
  -3   3   1   67.89    6.00
   3   3  -1   85.69    5.80
  -3   3   1   73.99    5.90
  -3   3   1   67.59    5.80
   3   3  -1   90.19    5.90
  -1  -3   1  406.96   26.00
   1  -3  -1  411.16   26.60
  -1  -3   1  401.16   26.00
   1  -3  -1  389.26   26.30
  -1  -3   1  392.56   26.80
   1  -3  -1  435.66   26.40
  -1   3   1  374.86   26.50
   1   3  -1  400.36   26.10
   1   3  -1  366.16   26.10
  -1   3   1  415.76   26.30
  -1   3   1  400.36   26.20
  -1  -3  -1  401.36   26.50
   1  -3   1  417.06   26.00
   1  -3   1  410.96   26.60
   1  -3   1  424.66   26.00
  -1  -3  -1  386.86   26.10
   1   3   1  379.56   26.20
   1   3   1  418.26   26.10
  -1   3  -1  385.46   26.00
  -1   3  -1  390.56   26.10
  -1   3  -1  353.26   26.00
  -3  -3  -1  278.07   17.80
  -3  -3  -1  277.07   17.30
  -3  -3  -1  278.07   17.30
   3  -3   1  245.98   17.30
   3  -3   1  239.98   17.50
  -3   3  -1  223.08   17.20
   3   3   1  279.67   17.20
  -3   3  -1  215.18   17.20
   3   3   1  280.97   17.40
   5  -3   1  163.48   12.50
  -5  -3  -1  184.48   13.10
  -5  -3  -1  198.88   12.60
   5  -3   1  188.08   12.90
  -5  -3  -1  204.48   12.90
  -5  -3  -1  186.98   12.90
  -5   3  -1  167.58   12.90
  -5   3  -1  154.38   12.60
   5   3   1  182.98   12.60
   5   3   1  197.68   13.00
  -7  -3  -1  197.68   12.90
   7  -3   1  148.39   11.80
  -7  -3  -1  195.08   12.60
   7  -3   1  144.49   12.10
  -7  -3  -1  179.68   12.20
  -7   3  -1  142.39   11.70
   7   3   1  186.68   12.50
  -7   3  -1  136.69   12.20
   7   3   1  170.88   11.90
  -9  -3  -1  163.78   12.40
  -9  -3  -1  173.38   13.90
   9  -3   1  167.78   11.90
   9  -3   1  146.69   12.30
  -9  -3  -1  160.18   11.60
  -9  -3  -1  152.28   12.10
  -9   3  -1  146.09   12.50
   9   3   1  154.78   11.80
  -9   3  -1  156.78   10.60
   9   3   1  156.98   10.50
   9   3   1  160.98   12.60
  -9   3  -1  149.49   11.60
  11  -3   1   64.39    8.50
 -11  -3  -1   55.19    6.90
  11  -3   1   62.69    6.80
 -11  -3  -1   57.89    6.00
 -11   3  -1   67.09    4.60
 -11   3  -1   55.39    8.60
  11   3   1   52.59    6.30
 -11   3  -1   69.29    6.30
  11   3   1   55.39    4.40
  11   3   1   54.89    4.30
 -11   3  -1   61.89    4.60
  13  -3   1   32.60    5.60
 -13  -3  -1   40.90    5.50
 -13  -3  -1   40.40    6.00
  13   3   1   30.00    2.90
 -13   3  -1   33.40    3.10
 -13   3  -1   36.20    3.20
 -13   3  -1   31.20    4.70
  13   3   1   34.00    5.10
  13   3   1   31.10    2.90
  15  -3   1   32.00    6.80
 -15  -3  -1   21.90    6.20
 -15  -3  -1   31.50    6.30
 -15  -3  -1   29.00    3.40
 -15  -3  -1   27.60    5.10
  15   3   1   29.60    3.00
 -15   3  -1   32.10    5.30
 -15   3  -1   28.60    5.40
 -15   3  -1   30.50    3.60
 -15   3  -1   32.30    3.20
 -15   3  -1   31.20    3.10
  15   3   1   29.80    2.90
  15   3   1   35.20    3.90
  15   3   1   29.40    5.40
 -17  -3  -1    1.10    4.90
 -17  -3  -1    5.60    4.80
  17  -3   1    1.30    2.10
  17  -3   1    1.40    7.60
 -17  -3  -1    2.90    1.90
 -17   3  -1   -4.30    3.90
  17   3   1    2.20    1.40
  17   3   1    2.10    2.20
 -17   3  -1    2.40    1.50
  17   3   1   -3.60    4.40
  17   3   1    3.70    1.50
 -17   3  -1    2.30    1.90
 -17   3  -1    5.70    4.40
 -17   3  -1    1.40    1.40
 -19  -3  -1   15.20    6.80
 -19  -3  -1   26.10    3.60
 -19  -3  -1   16.40    6.60
  19  -3   1   23.80    3.00
 -19   3  -1   29.70    3.70
 -19   3  -1   14.90    3.30
  19   3   1   21.60    3.00
 -19   3  -1   24.80    3.10
 -19   3  -1   11.50    5.40
 -19   3  -1   27.50    3.00
  19   3   1   23.20    2.80
  19   3   1   21.20    3.30
 -19   3  -1   19.50    6.00
  19   3   1   21.50    6.80
 -21  -3  -1    7.30    2.30
  21  -3   1    6.30    2.10
 -21   3  -1    6.00    2.20
  21   3   1    4.70    2.30
 -21   3  -1    8.60    1.90
  21   3   1    3.10    1.80
 -21   3  -1   -0.20    2.40
 -21   3  -1    8.70    2.00
  21   3   1    4.20    1.60
  23  -3   1   11.50    2.50
 -23  -3  -1    9.80    2.60
  23   3   1    6.70    1.80
 -23   3  -1    8.40    2.90
 -23   3  -1    9.40    2.30
 -23   3  -1   13.80    2.20
 -23   3  -1    8.10    2.20
  23   3   1    6.20    2.30
  23   3   1    7.10    1.60
 -25  -3  -1    5.50    1.90
  25  -3   1    3.40    1.60
 -25   3  -1    3.40    1.80
 -25   3  -1    1.30    2.20
  25   3   1    4.40    1.90
  25   3   1    3.30    1.40
  27  -3   1   -0.10    1.30
 -27  -3  -1   -0.20    1.20
 -27  -3  -1    0.20    1.20
 -27   3  -1    1.60    2.30
 -27   3  -1    0.50    1.30
  27   3   1    0.20    1.30
 -26  -4   1    0.40    1.30
  26  -4  -1   -0.40    1.30
 -26  -4   1    0.00    1.20
  26   4  -1   -1.10    1.40
 -26   4   1   -0.40    1.30
  24  -4  -1   22.70    3.50
  24  -4  -1   14.00    2.80
 -24  -4   1   16.00    2.50
 -24   4   1   21.40    2.60
  24   4  -1   11.60    2.60
  24   4  -1   21.70    2.60
 -24   4   1   21.30    3.00
  24   4  -1   13.30    2.30
 -22  -4   1   10.70    2.70
  22  -4  -1   14.20    2.60
  22   4  -1   10.20    1.90
  22   4  -1   14.10    2.20
 -22   4   1   12.60    2.20
 -22   4   1   11.30    2.20
  22   4  -1    8.10    2.70
 -22   4   1   16.10    2.60
  20  -4  -1   20.40    3.80
 -20  -4   1   23.80   14.40
 -20  -4   1   15.20    3.00
 -20   4   1   23.70    2.90
  20   4  -1   19.20    2.90
  20   4  -1   24.20    2.90
 -20   4   1   24.30    3.20
 -20   4   1   15.30    2.70
  20   4  -1   23.10    3.30
 -18  -4   1    7.30    1.90
 -18  -4   1    8.90    2.30
 -18  -4   1    7.10    6.40
 -18  -4   1    3.20    7.10
 -18  -4   1    5.50    2.00
  18  -4  -1    8.90    2.60
 -18   4   1   12.70    5.20
 -18   4   1   10.80    1.90
 -18   4   1   10.10    2.00
 -18   4   1    9.40    2.30
  18   4  -1    6.00    1.60
 -18   4   1    7.80    5.20
  18   4  -1   -1.40    5.50
  18   4  -1    7.20    1.90
  18   4  -1    9.40    2.70
 -16  -4   1   32.50    3.80
 -16  -4   1   20.60    6.00
  16  -4  -1   35.50    4.80
 -16  -4   1   29.60    7.00
 -16  -4   1   40.00    4.10
 -16  -4   1   28.00    3.80
  16   4  -1   32.10    3.40
 -16   4   1   41.40    3.60
 -16   4   1   38.40    3.60
 -16   4   1   31.00    6.00
  16   4  -1   35.80    4.10
 -16   4   1   27.80    5.40
 -16   4   1   41.10    4.00
  16   4  -1   31.90    3.30
  16   4  -1   34.70    6.90
 -14  -4   1   73.09    9.30
 -14  -4   1   76.39    6.00
 -14  -4   1   68.69    8.80
  14  -4  -1   60.49    6.70
 -14  -4   1   68.09    6.20
 -14  -4   1   76.99    6.30
 -14   4   1   65.59    8.10
 -14   4   1   63.49    6.00
  14   4  -1   82.59    5.60
 -14   4   1   65.89    7.90
 -14   4   1   71.89    5.70
  14   4  -1   84.99    8.50
 -14   4   1   73.09    5.70
  14   4  -1   79.39    6.30
  14   4  -1   79.99    5.50
 -12  -4   1    8.40    3.80
 -12  -4   1    4.30    3.50
  12   4  -1    5.00    3.10
 -12   4   1    7.20    3.30
 -12   4   1    3.80    3.00
 -12   4   1    5.50    1.30
  12   4  -1    7.00    1.30
 -12   4   1    6.30    1.50
  12   4  -1    8.20    1.40
 -10  -4   1   18.70    5.50
 -10  -4   1   14.70    3.90
  10  -4  -1   17.40    4.30
 -10  -4   1    6.40    2.80
  10  -4  -1   13.60    4.90
 -10   4   1   16.50    1.90
  10   4  -1    6.50    3.00
 -10   4   1    9.90    3.00
 -10   4   1   13.50    5.20
  10   4  -1    9.90    1.50
 -10   4   1   13.50    1.80
 -10   4   1   11.30    2.90
  10   4  -1   10.90    1.50
  -8  -4   1   60.29    6.70
   8  -4  -1   69.69    7.00
  -8  -4   1   64.49    6.60
   8  -4  -1   64.29    6.60
  -8   4   1   61.69    4.50
  -8   4   1   60.49    7.00
  -8   4   1   62.39    6.00
   8   4  -1   57.89    5.70
  -8   4   1   59.49    5.60
   6  -4  -1    4.30    2.50
  -6  -4   1   -1.30    1.90
  -6  -4   1    1.00    2.40
  -6  -4   1    1.10    1.80
  -6   4   1    1.70    0.80
  -6   4   1    0.60    2.30
   6   4  -1    1.60    2.00
   6   4  -1    1.00    0.50
  -6   4   1    3.10    1.60
  -6   4   1    0.40    1.60
   6   4  -1    1.10    1.70
  -4  -4   1   78.99    5.70
   4  -4  -1   73.29    6.30
   4  -4  -1   71.79    6.20
  -4  -4   1   76.89    6.90
  -4  -4   1   74.59    5.70
   4   4  -1   84.89    5.80
  -4   4   1   67.19    5.80
   4   4  -1   84.29    5.80
  -4   4   1   78.99    6.10
   2  -4  -1  141.59   10.00
   2  -4  -1  144.69   10.40
   2  -4  -1  147.69   10.10
  -2  -4   1  128.69   10.70
   2   4  -1  140.59   10.00
   2   4  -1  149.88    9.80
  -2   4   1  137.79    9.80
  -2   4   1  155.58   10.00
   0  -4  -1  173.48   11.10
   0  -4  -1  169.58   11.80
   0  -4   1  174.38   12.00
   0  -4  -1  171.38   11.10
   0   4   1  172.38   11.20
   0   4  -1  157.98   11.10
   0   4   1  141.99   10.80
   0   4  -1  155.18   11.10
   0   4   1  150.08   11.40
   0   4  -1  167.38   11.00
  -2  -4  -1  668.73   42.60
   2  -4   1  654.73   41.80
   2  -4   1  661.33   42.50
  -2  -4  -1  627.64   41.90
  -2  -4  -1  629.54   41.90
   2  -4   1  654.13   41.80
  -2   4  -1  647.84   41.90
   2   4   1  652.93   42.00
  -2   4  -1  603.94   42.00
  -2   4  -1  595.94   42.00
  -4  -4  -1  459.15   31.40
  -4  -4  -1  461.35   32.00
   4  -4   1  525.65   31.50
  -4  -4  -1  443.66   31.30
   4   4   1  468.95   31.50
   4   4   1  435.86   31.30
  -4   4  -1  517.65   31.50
  -4   4  -1  469.95   31.40
   6  -4   1   37.60    4.50
  -6  -4  -1   28.80    4.50
  -6  -4  -1   27.70    4.00
  -6  -4  -1   27.80    4.20
  -6   4  -1   28.00    3.60
   6   4   1   27.30    2.30
   6   4   1   30.70    4.30
   6   4   1   33.10    3.70
  -6   4  -1   33.20    2.50
  -6   4  -1   32.90    4.30
  -6   4  -1   37.50    3.90
  -8  -4  -1   23.00    4.70
   8  -4   1   31.20    6.00
   8  -4   1   25.80    4.40
  -8  -4  -1   21.60    4.10
  -8   4  -1   22.10    4.30
   8   4   1   22.90    4.30
  -8   4  -1   27.70    2.30
  -8   4  -1   26.50    3.80
  -8   4  -1   32.80    4.20
   8   4   1   22.10    3.40
 -10  -4  -1  206.18   16.30
 -10  -4  -1  165.08   12.50
 -10  -4  -1  171.78   13.50
  10  -4   1  166.78   14.20
 -10   4  -1  171.78   12.80
  10   4   1  155.68   11.00
 -10   4  -1  172.08   12.60
  10   4   1  147.59   11.00
 -10   4  -1  154.68   11.20
 -10   4  -1  156.38   14.20
  10   4   1  156.78   12.50
 -10   4  -1  179.08   11.20
 -12  -4  -1   78.79    7.80
 -12  -4  -1   87.59    8.70
  12   4   1   70.59    5.20
 -12   4  -1   69.09    7.30
  12   4   1   80.19    7.80
 -12   4  -1   65.49    5.30
  12   4   1   69.89    5.20
 -12   4  -1   67.59    7.50
 -12   4  -1   67.49    5.30
 -14  -4  -1   60.69    8.90
 -14  -4  -1   55.79    5.00
 -14  -4  -1   58.69    8.00
  14  -4   1   56.59    6.00
 -14  -4  -1   56.39    5.50
 -14  -4  -1   61.59    5.40
 -14   4  -1   53.69    5.20
  14   4   1   61.59    4.60
  14   4   1   59.09    7.80
 -14   4  -1   62.49    4.90
  14   4   1   62.39    4.70
 -14   4  -1   53.59    7.20
  14   4   1   61.49    5.30
 -14   4  -1   66.39    7.80
 -14   4  -1   54.89    4.70
  16  -4   1    7.60    2.70
 -16  -4  -1    8.70    2.20
 -16  -4  -1    5.60    1.90
 -16  -4  -1    8.00    5.70
 -16  -4  -1    7.50    5.70
 -16  -4  -1    8.20    2.20
 -16   4  -1   11.70    2.10
  16   4   1    9.00    1.60
 -16   4  -1   13.20    5.30
 -16   4  -1   11.40    1.90
  16   4   1    6.90    1.70
 -16   4  -1   18.80    5.40
 -16   4  -1    9.00    2.20
  16   4   1    3.50    4.70
  16   4   1    8.40    2.50
  18  -4   1   33.70    4.80
 -18  -4  -1   23.90    8.30
 -18  -4  -1   34.20    4.00
 -18  -4  -1   32.90    8.00
 -18  -4  -1   32.80    4.40
 -18   4  -1   33.70    3.60
  18   4   1   33.90    7.70
  18   4   1   39.40    3.60
  18   4   1   37.30    4.40
  18   4   1   37.50    3.40
 -18   4  -1   29.70    4.30
 -18   4  -1   24.80    6.20
 -18   4  -1   26.00    6.60
 -18   4  -1   36.20    3.70
 -20  -4  -1    1.60    2.00
  20  -4   1    5.30    2.20
 -20   4  -1    5.90    1.70
  20   4   1    3.10    1.50
 -20   4  -1    7.10    2.20
  20   4   1    4.50    1.80
  20   4   1    4.40    2.50
 -20   4  -1    4.10    1.80
 -22  -4  -1    1.70    1.80
  22  -4   1    2.00    1.80
 -22   4  -1    1.60    1.40
 -22   4  -1    1.10    1.80
  22   4   1    2.50    1.60
  22   4   1    2.80    2.20
  22   4   1    1.80    1.40
 -22   4  -1    0.50    1.40
  24  -4   1    0.70    1.40
 -24  -4  -1    2.20    1.70
 -24  -4  -1    1.00    1.60
  24   4   1    2.50    1.60
  24   4   1   -1.40    1.60
  24   4   1    0.20    1.30
 -24   4  -1    1.50    1.40
 -24   4  -1    0.60    1.50
  26  -4   1    6.50    1.60
 -26  -4  -1    6.20    1.50
  26  -4   1    7.10    1.30
 -26  -4  -1    9.40    1.80
 -26   4  -1   10.90    1.80
  26   4   1    7.10    1.60
 -25  -5   1    4.50    1.50
  25  -5  -1    4.20    1.20
  25  -5  -1    4.20    1.50
  25   5  -1    5.50    1.40
 -25   5   1    5.30    1.60
  25   5  -1    5.80    1.60
  23  -5  -1    2.20    1.40
  23  -5  -1    2.80    1.70
 -23  -5   1    2.20    1.70
 -23  -5   1    1.60    1.60
 -23   5   1    2.10    1.40
  23   5  -1    2.50    1.50
 -23   5   1    1.00    1.40
 -23   5   1    0.30    1.80
  23   5  -1    1.90    1.90
  23   5  -1    1.80    1.40
 -21  -5   1    5.50    2.10
  21  -5  -1    6.70    2.20
  21  -5  -1    0.00    1.70
 -21  -5   1    3.40    1.60
 -21  -5   1    3.30    1.90
 -21   5   1    5.20    1.60
  21   5  -1    5.50    1.60
 -21   5   1    3.60    1.90
  21   5  -1    3.80    1.60
  21   5  -1    2.30    2.00
 -21   5   1    3.10    1.50
 -19  -5   1   20.00    3.00
 -19  -5   1   17.00    2.60
  19  -5  -1   14.70    2.90
 -19  -5   1   14.90    2.90
 -19  -5   1   17.90    2.80
 -19   5   1   14.90    2.40
  19   5  -1   18.80    2.80
 -19   5   1   21.70    2.90
  19   5  -1   21.30    2.80
  19   5  -1   16.80    3.00
 -19   5   1   18.10    2.90
 -17  -5   1   14.60    3.00
 -17  -5   1   10.30    7.70
 -17  -5   1   19.10    3.30
  17  -5  -1   20.10    3.70
 -17  -5   1   14.60    2.70
 -17  -5   1   14.60    2.70
 -17   5   1   17.80    7.10
 -17   5   1   23.40    3.00
  17   5  -1   20.70    2.80
  17   5  -1   20.30    2.80
  17   5  -1   19.50    3.00
 -17   5   1   21.40    5.90
 -17   5   1   27.00    3.40
  17   5  -1   14.60    6.10
 -17   5   1   24.10    2.90
 -15  -5   1    6.10    2.20
 -15  -5   1    4.10    2.10
 -15  -5   1    5.70    1.90
  15  -5  -1    5.00    2.50
 -15  -5   1    2.30    5.90
 -15   5   1    2.30    1.90
 -15   5   1    5.20    4.40
 -15   5   1    9.60    5.10
 -15   5   1    4.10    1.70
  15   5  -1    1.70    4.30
  15   5  -1    7.10    1.60
  15   5  -1    4.40    1.60
  15   5  -1    4.60    2.20
 -15   5   1    4.30    1.60
 -13  -5   1   27.20    6.50
 -13  -5   1   26.60    3.80
  13  -5  -1   24.40    4.20
 -13  -5   1   25.30    3.70
 -13  -5   1   27.30    3.10
 -13   5   1   27.90    3.50
  13   5  -1   27.30    2.90
 -13   5   1   31.70    5.50
 -13   5   1   17.00    4.70
  13   5  -1   24.40    5.00
 -13   5   1   30.60    3.00
  13   5  -1   27.30    2.70
 -13   5   1   24.90    3.00
  13   5  -1   25.60    3.30
  11  -5  -1   13.90    2.90
 -11  -5   1   16.80    3.20
 -11  -5   1   18.40    6.00
 -11  -5   1   18.10    3.00
 -11  -5   1   22.10    3.30
 -11  -5   1   16.00    4.90
  11   5  -1   18.10    2.00
 -11   5   1   14.90    2.20
 -11   5   1   16.60    2.20
 -11   5   1   15.00    3.80
  11   5  -1   16.70    4.00
 -11   5   1   10.80    3.60
  -9  -5   1   72.59    7.10
  -9  -5   1   74.09    8.00
  -9   5   1   52.99    4.60
  -9   5   1   52.09    6.30
  -9   5   1   63.09    6.50
   9   5  -1   61.19    4.40
   9   5  -1   68.39    6.40
   9   5  -1   68.09    4.40
  -9   5   1   58.79    4.70
  -7  -5   1    4.90    2.00
  -7  -5   1    2.80    3.10
   7  -5  -1    2.10    3.80
   7   5  -1    6.50    2.30
  -7   5   1    2.60    2.20
  -7   5   1    5.50    1.10
   7   5  -1    5.50    0.80
  -7   5   1    2.70    2.30
   5  -5  -1  374.06   26.40
  -5  -5   1  418.66   27.50
  -5   5   1  368.86   26.00
  -5   5   1  371.26   25.50
  -5   5   1  411.26   26.40
   5   5  -1  369.96   25.30
   5   5  -1  417.76   26.10
  -3  -5   1  247.98   16.60
   3  -5  -1  231.68   15.30
   3  -5  -1  229.18   15.90
   3  -5  -1  227.28   15.30
  -3   5   1  206.48   14.70
   3   5  -1  225.48   15.10
  -3   5   1  203.48   15.00
  -3   5   1  226.58   15.40
  -1  -5   1   80.69    7.20
   1  -5  -1   62.79    6.60
   1   5  -1   80.99    6.30
  -1   5   1   69.59    5.90
   1   5  -1   91.89    5.70
   1   5  -1   78.09    5.80
   1  -5   1  573.24   38.30
  -1  -5  -1  629.84   38.50
  -1   5  -1  517.75   37.40
   1   5   1  594.44   37.60
  -1   5  -1  538.65   37.40
  -3  -5  -1  230.08   15.30
   3  -5   1  237.08   16.50
  -3  -5  -1  232.38   16.80
  -3   5  -1  242.88   15.70
  -3   5  -1  221.88   15.10
   3   5   1  219.08   15.10
  -3   5  -1  211.28   15.70
   3   5   1  249.28   15.80
  -5  -5  -1   92.49    7.80
   5  -5   1   75.19    6.80
   5   5   1   96.49    6.50
  -5   5  -1   59.59    6.30
  -5   5  -1   79.29    6.50
   5   5   1   83.79    5.30
  -5   5  -1   69.59    5.40
  -7  -5  -1   69.79    6.70
   7  -5   1   80.79    8.10
  -7  -5  -1   70.09    7.70
  -7   5  -1   79.89    6.70
   7   5   1   70.29    5.00
  -7   5  -1   73.19    5.20
  -7   5  -1   75.09    6.60
   7   5   1   72.29    6.60
  -9  -5  -1   94.39    9.40
  -9  -5  -1  103.19    9.30
  -9   5  -1   86.89    7.90
  -9   5  -1   88.89    6.40
  -9   5  -1   78.09    6.30
   9   5   1   80.09    6.10
   9   5   1  101.39    8.10
  -9   5  -1   94.09    8.10
   9   5   1   94.79    6.20
 -11  -5  -1  109.29    6.90
  11  -5   1   95.69    8.10
 -11  -5  -1   94.29   10.50
 -11  -5  -1   96.79    7.80
 -11  -5  -1   92.59    7.70
 -11  -5  -1   84.19    6.80
  11   5   1   94.69    6.60
 -11   5  -1   86.69    8.80
 -11   5  -1   91.09    6.80
 -11   5  -1   86.79    6.70
 -11   5  -1   86.09    8.70
  11   5   1  102.19    9.00
  11   5   1   86.79    6.50
 -13  -5  -1  165.58   12.70
  13  -5   1  172.68   13.30
 -13  -5  -1  161.28   15.90
 -13  -5  -1  174.68   12.30
 -13  -5  -1  164.88   12.80
  13   5   1  164.68   12.40
 -13   5  -1  177.08   12.50
 -13   5  -1  202.08   14.70
 -13   5  -1  190.88   12.10
  13   5   1  163.08   11.90
  13   5   1  163.08   11.90
  13   5   1  171.68   14.30
 -13   5  -1  173.28   14.30
 -13   5  -1  194.28   12.20
 -15  -5  -1    1.80    1.70
 -15  -5  -1    2.60    2.10
 -15  -5  -1    0.70    1.80
  15  -5   1    3.70    2.40
 -15  -5  -1    0.30    5.70
  15   5   1    2.20    2.20
  15   5   1    7.10    4.80
 -15   5  -1    1.10    1.50
 -15   5  -1   -3.90    4.40
 -15   5  -1    2.10    1.40
  15   5   1    2.40    1.60
 -15   5  -1    5.40    1.90
 -15   5  -1    2.90    5.10
  15   5   1    2.20    1.50
 -17  -5  -1   16.90    7.90
  17  -5   1   28.80    4.70
 -17  -5  -1   27.60    3.80
 -17  -5  -1   31.60    3.70
 -17  -5  -1   32.90    4.00
  17   5   1   37.90    3.40
 -17   5  -1   14.60    6.10
  17   5   1   35.70    7.60
  17   5   1   38.40    3.60
 -17   5  -1   32.10    3.60
 -17   5  -1   29.50    3.80
 -17   5  -1   30.60    3.50
  17   5   1   40.00    4.30
 -17   5  -1   16.90    6.90
  19  -5   1   21.90    4.10
 -19  -5  -1   27.60    4.20
 -19  -5  -1   23.40    3.00
 -19  -5  -1   18.50    3.00
 -19  -5  -1   21.30    3.20
 -19   5  -1   24.40    3.50
  19   5   1   25.50    3.00
  19   5   1   21.00    3.20
  19   5   1   27.20    3.70
 -19   5  -1   24.50    3.20
 -19   5  -1   29.90    3.20
 -21  -5  -1   14.50    2.60
 -21  -5  -1   11.90    2.60
 -21  -5  -1    9.70    2.10
  21  -5   1   15.20    2.90
 -21   5  -1   16.10    2.60
  21   5   1   14.70    2.60
  21   5   1   11.40    1.90
 -21   5  -1   16.90    2.70
  21   5   1   12.80    2.10
 -21   5  -1   19.80    2.60
 -23  -5  -1    8.40    1.90
  23  -5   1    7.90    1.80
 -23  -5  -1    5.70    1.90
  23  -5   1    6.10    1.70
  23   5   1    8.90    1.70
  23   5   1    7.00    1.60
  23   5   1    6.30    2.10
 -23   5  -1    7.70    1.70
 -23   5  -1    8.30    2.00
 -25  -5  -1    4.60    1.50
  25  -5   1    4.40    1.20
  25  -5   1    3.70    1.30
  25   5   1    4.50    1.20
 -25   5  -1    4.80    1.50
  25   5   1    3.00    1.50
 -24  -6   1    1.90    1.30
  24  -6  -1    2.00    1.10
  24   6  -1    0.30    1.20
 -24   6   1    2.50    1.40
  24   6  -1    1.80    1.10
 -24   6   1    0.40    1.00
  22  -6  -1    5.30    1.70
  22  -6  -1    8.00    1.80
 -22  -6   1    5.60    1.90
 -22   6   1    7.80    1.60
  22   6  -1    6.20    1.50
 -22   6   1    4.40    1.90
  22   6  -1    7.60    1.60
  22   6  -1    6.30    2.00
 -22   6   1    5.90    1.60
 -20  -6   1    5.00    2.00
 -20  -6   1    6.10    1.70
  20  -6  -1    3.90    1.90
 -20  -6   1    5.40    1.70
  20  -6  -1    2.10    1.70
 -20   6   1    3.60    1.50
  20   6  -1    7.60    1.70
 -20   6   1    2.50    1.40
  20   6  -1    6.50    2.10
 -20   6   1    1.80    2.00
  20   6  -1    5.30    1.70
 -18  -6   1    5.50    1.90
 -18  -6   1    8.20    2.20
 -18  -6   1    6.90    2.50
  18  -6  -1    4.20    2.00
 -18  -6   1    6.70    2.00
  18  -6  -1    2.40    2.00
  18   6  -1    4.40    1.60
 -18   6   1    4.40    2.20
  18   6  -1    5.20    1.80
 -18   6   1    4.90    1.60
  18   6  -1    5.20    2.10
 -18   6   1    4.90    1.70
 -16  -6   1   43.60    4.30
  16  -6  -1   38.70    4.40
 -16  -6   1   44.70    4.60
 -16  -6   1   31.50    9.30
 -16  -6   1   34.80    4.50
 -16  -6   1   49.80    5.10
  16  -6  -1   39.20    5.10
  16   6  -1   31.90    7.10
 -16   6   1   45.10    4.00
  16   6  -1   35.70    4.40
 -16   6   1   34.60    4.40
  16   6  -1   48.60    3.90
 -16   6   1   37.10    4.00
  16   6  -1   44.60    4.00
 -16   6   1   36.00    7.80
 -14  -6   1  125.29   13.60
 -14  -6   1  147.59   10.50
 -14  -6   1  149.39   11.00
 -14  -6   1  133.29   10.90
 -14  -6   1  157.48   11.00
  14  -6  -1  145.19   10.50
  14  -6  -1  128.99   11.30
 -14  -6   1  144.79   16.00
 -14   6   1  147.59   10.30
 -14   6   1  144.19   13.50
  14   6  -1  149.39   10.10
  14   6  -1  139.39   13.00
  14   6  -1  144.79   10.70
 -14   6   1  152.08   10.30
  14   6  -1  137.09   10.00
 -14   6   1  130.19   10.50
 -12  -6   1   57.69    9.60
 -12  -6   1   64.69    6.50
 -12  -6   1   72.99    7.60
  12  -6  -1   72.99    6.90
 -12  -6   1   66.89    6.50
  12  -6  -1   81.49    5.90
 -12  -6   1   64.49    5.60
 -12  -6   1   66.59    6.30
 -12   6   1   75.19    5.60
 -12   6   1   69.99    6.10
  12   6  -1   62.59    5.30
  12   6  -1   64.49    8.30
  12   6  -1   72.49    5.40
 -12   6   1   74.99    8.80
 -12   6   1   84.19    5.70
 -10  -6   1   59.89    4.80
 -10  -6   1   62.89    5.90
 -10  -6   1   60.09    5.80
  10  -6  -1   47.60    4.80
 -10  -6   1   60.69    9.40
 -10  -6   1   66.59    5.60
 -10   6   1   60.19    4.70
 -10   6   1   49.90    7.00
  10   6  -1   66.29    4.50
  10   6  -1   72.89    7.00
 -10   6   1   51.99    4.60
  10   6  -1   55.49    4.40
  -8  -6   1  235.18   16.30
  -8  -6   1  214.88   16.40
  -8  -6   1  237.18   16.10
  -8  -6   1  224.68   15.50
  -8  -6   1  228.68   18.20
   8  -6  -1  221.88   16.30
  -8   6   1  248.38   15.30
  -8   6   1  241.48   16.80
   8   6  -1  240.58   16.50
  -8   6   1  201.68   15.20
   8   6  -1  209.78   15.00
  -6  -6   1    1.00    2.10
  -6  -6   1    3.50    3.70
   6  -6  -1   -0.20    1.60
  -6  -6   1    1.30    2.10
  -6   6   1    1.70    0.90
   6   6  -1    1.80    0.60
  -6   6   1    1.30    2.20
   6   6  -1    2.10    2.30
  -6   6   1    1.50    1.10
  -4  -6   1   58.39    6.80
  -4   6   1   55.89    5.00
   4   6  -1   44.70    4.60
   4   6  -1   48.10    3.40
  -4   6   1   45.70    3.60
  -2  -6   1    3.60    3.20
   2  -6  -1    4.70    2.90
  -2   6   1    5.90    1.90
   2   6  -1    7.30    1.10
  -2   6   1    4.70    0.90
   2   6  -1    6.50    1.60
   0  -6   1   51.09    6.20
   0  -6  -1   56.09    6.20
   0   6  -1   52.09    4.40
   0   6   1   55.79    4.70
   0   6   1   50.79    3.70
  -2  -6  -1   52.29    6.60
   2  -6   1   60.99    6.40
   2   6   1   45.70    3.80
  -2   6  -1   59.49    3.90
   2   6   1   55.19    4.80
  -2   6  -1   61.49    4.80
  -4  -6  -1   19.50    4.30
   4   6   1   16.10    1.40
   4   6   1   19.90    2.90
  -4   6  -1   13.40    2.50
  -4   6  -1   10.80    1.50
  -6  -6  -1   64.29    6.60
  -6  -6  -1   75.89    6.60
   6  -6   1   72.59    6.40
  -6  -6  -1   78.09    8.50
  -6  -6  -1   67.79    5.60
   6   6   1   74.09    6.50
  -6   6  -1   76.09    6.50
  -6   6  -1   67.19    7.20
  -6   6  -1   73.09    5.10
   6   6   1   66.59    4.90
  -8  -6  -1    5.00    1.50
  -8  -6  -1    8.60    2.70
   8  -6   1    5.30    2.20
  -8  -6  -1    6.50    2.60
  -8  -6  -1    4.00    4.40
   8   6   1    4.50    3.00
  -8   6  -1    2.20    2.80
   8   6   1    3.20    1.00
  -8   6  -1    5.80    1.30
  -8   6  -1    7.20    1.30
  -8   6  -1    2.70    3.70
 -10  -6  -1  182.48   11.20
  10  -6   1  132.39   12.00
 -10  -6  -1  179.08   12.30
 -10  -6  -1  175.38   11.80
  10  -6   1  141.79   11.10
 -10  -6  -1  172.78   12.10
 -10  -6  -1  166.08   12.30
 -10  -6  -1  167.38   15.10
 -10  -6  -1  170.68   11.10
 -10   6  -1  125.69   13.30
 -10   6  -1  143.49   11.00
 -10   6  -1  136.59   12.80
  10   6   1  174.38   10.80
  10   6   1  162.98   12.80
  10   6   1  144.29   10.70
  12  -6   1  111.39    7.60
 -12  -6  -1   83.69   10.80
 -12  -6  -1   91.19    8.20
 -12  -6  -1   89.39    7.50
 -12  -6  -1   93.29    8.00
 -12  -6  -1   91.59    8.30
 -12  -6  -1   92.39   12.40
  12  -6   1  101.19    8.70
 -12   6  -1   95.79   11.30
 -12   6  -1  114.49    8.00
  12   6   1   77.79    9.60
 -12   6  -1  117.09    7.50
  12   6   1   92.29    8.80
  12   6   1   89.59    7.10
  12   6   1   95.49    7.10
 -12   6  -1  110.09    7.40
 -12   6  -1  119.39   10.60
 -14  -6  -1    7.60    2.60
  14  -6   1    4.40    1.90
 -14  -6  -1    7.70    1.90
  14  -6   1    4.80    2.50
 -14  -6  -1    3.20    7.20
 -14  -6  -1    9.10    2.50
 -14  -6  -1    5.90    2.40
  14   6   1    5.30    4.80
 -14   6  -1    6.00    2.30
 -14   6  -1    1.30    4.60
 -14   6  -1   -0.80    8.10
  14   6   1    6.60    1.80
 -14   6  -1    3.70    1.70
  14   6   1    4.30    1.60
  14   6   1    5.70    2.40
 -14   6  -1    3.50    1.50
 -16  -6  -1   14.60    2.80
  16  -6   1   20.70    3.70
 -16  -6  -1   17.70    3.10
 -16  -6  -1   12.20    2.60
 -16  -6  -1   12.40    2.80
  16  -6   1   18.30    2.70
 -16  -6  -1    6.60    9.20
 -16   6  -1   23.30    2.90
 -16   6  -1   23.90    6.90
  16   6   1   18.10    2.90
  16   6   1   13.00    2.20
  16   6   1    8.80    6.20
 -16   6  -1   20.60    2.80
 -16   6  -1   17.40    2.80
  16   6   1   14.80    2.20
 -18  -6  -1   36.10    3.80
 -18  -6  -1   35.80    4.50
 -18  -6  -1   36.10    3.70
  18  -6   1   33.30    3.90
 -18  -6  -1   25.70    4.00
  18  -6   1   34.20    4.60
  18   6   1   39.50    3.70
 -18   6  -1   33.40    3.50
  18   6   1   27.50    4.10
  18   6   1   39.90    3.50
 -18   6  -1   30.80    3.60
 -18   6  -1   36.00    4.10
 -20  -6  -1   12.20    2.50
  20  -6   1    9.00    2.10
  20  -6   1    8.60    2.40
 -20  -6  -1   14.70    2.50
 -20  -6  -1   13.20    2.30
 -20  -6  -1    9.90    1.90
  20   6   1    8.80    1.90
  20   6   1    9.20    2.50
 -20   6  -1    9.30    1.80
 -20   6  -1   13.10    2.40
 -20   6  -1   12.90    2.00
  22  -6   1   16.10    2.80
 -22  -6  -1   16.40    2.70
  22  -6   1   17.00    2.50
 -22   6  -1   14.60    2.20
 -22   6  -1   21.40    2.50
  22   6   1   18.30    2.60
  22   6   1   15.40    2.50
  22   6   1   14.40    2.50
 -22   6  -1   12.80    2.50
  24  -6   1   11.20    1.80
 -24  -6  -1   13.10    1.90
  24   6   1   11.40    1.90
  24   6   1   13.50    2.00
 -24   6  -1   15.80    2.10
 -23  -7   1    4.50    1.40
  23  -7  -1    3.20    1.10
 -23   7   1    7.40    1.50
  23   7  -1    1.70    1.20
 -23   7   1    7.20    1.10
  23   7  -1    4.70    1.20
 -21  -7   1    3.50    1.40
 -21  -7   1    2.50    1.70
 -21  -7   1    1.30    1.00
  21  -7  -1    0.90    1.30
 -21   7   1    1.80    1.60
 -21   7   1    1.60    1.20
 -21   7   1    0.50    1.10
  21   7  -1    3.10    1.60
  21   7  -1    2.70    1.40
  21   7  -1    2.20    1.20
  19  -7  -1    7.70    2.20
 -19  -7   1    9.10    2.00
  19  -7  -1    9.00    1.60
 -19  -7   1    9.20    1.80
 -19  -7   1    9.30    2.30
  19   7  -1    8.50    2.10
 -19   7   1    9.00    2.20
 -19   7   1    8.10    1.70
  19   7  -1    6.20    1.70
  19   7  -1    9.10    1.60
 -19   7   1    5.90    1.60
 -17  -7   1   18.70    2.90
  17  -7  -1   17.20    2.50
  17  -7  -1   12.20    2.60
 -17  -7   1   18.10    2.90
 -17  -7   1   19.10    3.10
 -17   7   1   20.30    2.90
 -17   7   1   11.80    2.10
  17   7  -1   15.30    2.70
 -17   7   1   16.90    2.60
  17   7  -1   14.10    2.20
  17   7  -1   14.90    2.50
  15  -7  -1   44.70    5.30
 -15  -7   1   36.30    4.80
 -15  -7   1   34.70    4.70
 -15  -7   1   43.40    4.70
  15  -7  -1   44.10    4.00
  15   7  -1   43.50    4.00
 -15   7   1   50.29    4.20
 -15   7   1   48.40    4.20
  15   7  -1   45.80    4.50
  15   7  -1   43.60    4.10
 -15   7   1   50.59    5.10
  13  -7  -1   13.30    2.10
 -13  -7   1   17.40    3.50
 -13  -7   1   17.80    3.10
 -13  -7   1   11.70    2.80
  13  -7  -1   13.30    3.20
 -13  -7   1   17.00    9.50
  13   7  -1   13.70    6.00
 -13   7   1    9.80    5.60
  13   7  -1   17.20    2.60
  13   7  -1   19.60    2.50
 -13   7   1   14.00    2.20
 -13   7   1   16.00    2.40
 -13   7   1   14.20    2.70
  11  -7  -1   48.10    3.80
 -11  -7   1   40.60    5.10
 -11  -7   1   20.30    8.10
  11  -7  -1   42.40    5.20
 -11  -7   1   39.20    4.70
 -11  -7   1   46.20    4.00
 -11   7   1   46.10    3.90
 -11   7   1   32.50    6.30
 -11   7   1   48.00    4.00
 -11   7   1   44.70    5.00
  11   7  -1   38.20    3.70
  11   7  -1   30.50    6.10
  -9  -7   1   64.79    5.90
   9  -7  -1   43.70    5.60
  -9  -7   1   53.89    9.20
  -9  -7   1   62.99    4.80
  -9  -7   1   55.99    5.90
  -9  -7   1   61.19    5.40
  -9   7   1   50.69    7.30
   9   7  -1   56.39    7.40
  -9   7   1   45.90    4.50
   9   7  -1   60.79    4.30
   9   7  -1   56.19    4.20
  -9   7   1   54.19    4.50
  -7  -7   1   42.60    4.00
   7  -7  -1   32.70    5.30
  -7  -7   1   31.00    7.00
  -7  -7   1   44.90    4.50
  -7  -7   1   44.80    5.10
  -7  -7   1   39.60    4.90
   7  -7  -1   41.70    4.90
   7   7  -1   40.10    3.10
  -7   7   1   38.90    6.00
  -7   7   1   45.70    3.50
   7   7  -1   40.30    6.00
  -7   7   1   41.60    3.60
  -5  -7   1   54.69    9.00
   5  -7  -1   59.09    6.20
  -5  -7   1   55.29    5.30
   5  -7  -1   60.49    5.70
  -5  -7   1   53.19    5.00
  -5  -7   1   65.69    6.00
  -5  -7   1   52.99    6.00
   5   7  -1   49.99    4.00
  -5   7   1   62.89    4.40
  -5   7   1   57.99    4.50
  -5   7   1   64.69    6.20
   3  -7  -1    9.30    2.20
  -3  -7   1   12.50    2.70
  -3  -7   1   10.00    2.90
  -3  -7   1    9.90    2.10
  -3  -7   1    6.00    4.40
   3  -7  -1    6.80    2.70
  -3   7   1    9.20    2.90
  -3   7   1    9.00    1.40
   3   7  -1    8.50    1.10
   1  -7  -1   58.99    5.80
   1  -7  -1   66.39    6.20
  -1  -7   1   67.39    5.80
  -1  -7   1   76.49    6.30
  -1  -7   1   78.49    8.60
  -1  -7   1   71.09    6.70
   1  -7  -1   62.89    6.60
  -1   7   1   60.29    4.70
   1   7  -1   71.79    4.70
  -1   7   1   65.19    5.80
   1  -7   1   60.69    8.00
  -1  -7  -1   55.39    6.00
  -1  -7  -1   54.99    8.10
   1  -7   1   60.49    5.50
  -1  -7  -1   59.09    5.70
  -1  -7  -1   54.59    5.20
   1  -7   1   55.19    5.30
   1  -7   1   54.69    6.00
   1   7   1   55.39    5.30
   1   7   1   54.29    4.00
  -1   7  -1   59.79    4.10
  -3  -7  -1   13.90    3.10
  -3  -7  -1   12.10    3.10
  -3  -7  -1   12.00    2.20
  -3  -7  -1    7.80    4.90
   3   7   1   11.00    1.30
   3   7   1   11.60    3.10
  -5  -7  -1   35.70    4.60
   5  -7   1   31.20    4.20
  -5  -7  -1   31.90    6.80
   5  -7   1   33.00    4.80
  -5  -7  -1   30.80    3.50
  -5  -7  -1   32.10    4.70
  -5   7  -1   33.00    2.90
   5   7   1   38.50    4.60
   5   7   1   32.40    2.60
  -5   7  -1   37.30    4.30
   7  -7   1   20.40    3.60
  -7  -7  -1   15.40    6.20
  -7  -7  -1   23.30    2.90
  -7  -7  -1   21.80    3.60
  -7  -7  -1   23.80    4.30
  -7  -7  -1   19.90    3.20
   7   7   1   24.00    2.10
   7   7   1   27.20    4.60
  -7   7  -1   21.60    2.40
  -7   7  -1   21.80    2.60
  -7   7  -1   20.80    4.20
   7   7   1   23.20    2.20
  -9  -7  -1  105.49    8.90
  -9  -7  -1  117.19    7.80
  -9  -7  -1  103.79   13.40
   9  -7   1   86.69    8.60
  -9  -7  -1  110.59    8.30
  -9  -7  -1  113.09    8.80
  -9   7  -1   95.29    7.50
   9   7   1   97.79    7.20
   9   7   1   88.39   10.00
  -9   7  -1   86.39    9.80
   9   7   1  118.89    7.30
 -11  -7  -1   26.70    4.40
 -11  -7  -1   29.90    3.10
 -11  -7  -1   20.10    8.30
  11  -7   1   29.80    4.50
 -11  -7  -1   29.90    3.90
 -11  -7  -1   21.00    4.10
  11   7   1   16.80    5.50
  11   7   1   26.10    2.90
 -11   7  -1   26.80    5.60
 -11   7  -1   27.70    3.00
 -11   7  -1   26.10    3.00
 -13  -7  -1   28.80    4.20
 -13  -7  -1   31.70    4.40
 -13  -7  -1   33.70    4.50
  13  -7   1   29.60    4.70
 -13  -7  -1   15.40    9.70
  13  -7   1   32.10    3.20
  13   7   1   31.20    3.40
 -13   7  -1   30.70    3.40
 -13   7  -1   30.70    7.00
 -13   7  -1   32.10    3.40
  13   7   1   30.70    6.70
 -13   7  -1   36.30    4.00
  13   7   1   35.60    3.30
 -15  -7  -1    3.90    2.00
  15  -7   1    4.10    1.50
  15  -7   1    3.30    2.20
 -15  -7  -1    8.40    2.40
 -15  -7  -1    5.10    2.30
 -15   7  -1    3.40    1.40
  15   7   1    4.20    2.20
  15   7   1    4.90    1.50
 -15   7  -1    2.20    1.60
 -15   7  -1    1.20    1.70
  15   7   1    2.70    1.60
 -17  -7  -1   44.30    4.50
 -17  -7  -1   47.30    5.10
  17  -7   1   53.29    4.20
 -17  -7  -1   42.90    4.80
 -17   7  -1   46.90    4.40
 -17   7  -1   54.99    4.40
  17   7   1   52.09    4.20
  17   7   1   46.70    4.30
  17   7   1   42.80    4.90
 -17   7  -1   48.70    4.80
 -19  -7  -1    4.70    2.00
  19  -7   1    3.10    1.80
 -19  -7  -1    6.00    1.90
 -19  -7  -1    3.90    1.50
  19   7   1    4.80    1.50
 -19   7  -1    3.80    1.90
  19   7   1    4.30    1.50
  19   7   1    6.20    2.10
 -19   7  -1    3.30    1.40
 -19   7  -1    3.00    1.40
 -21  -7  -1    6.30    1.80
  21  -7   1    6.20    1.60
 -21  -7  -1    9.00    1.60
 -21   7  -1    9.40    1.60
 -21   7  -1   10.20    2.00
  21   7   1   11.40    1.60
 -21   7  -1   12.60    2.00
  21   7   1    7.80    1.60
  21   7   1    6.70    1.90
 -20  -8   1    0.80    1.30
 -20  -8   1    0.70    0.90
  20  -8  -1    0.50    1.00
 -20  -8   1    0.10    1.00
  20   8  -1    1.50    1.10
 -20   8   1    1.20    1.10
 -20   8   1   -0.30    1.20
  18  -8  -1    7.10    2.00
 -18  -8   1    7.20    1.60
 -18  -8   1   12.00    2.10
 -18  -8   1    8.10    2.00
 -18   8   1    6.90    1.60
  18   8  -1    9.20    1.50
 -18   8   1    8.30    2.00
  18   8  -1    7.00    1.50
 -18   8   1    8.20    1.60
  16  -8  -1    4.20    1.90
 -16  -8   1    4.30    1.90
 -16  -8   1    6.50    2.10
 -16  -8   1    4.50    2.10
 -16   8   1    5.70    1.50
  16   8  -1    5.50    1.40
  16   8  -1    6.20    1.60
 -16   8   1    3.00    2.00
 -16   8   1    5.70    1.50
 -14  -8   1    1.80    1.90
  14  -8  -1   -0.30    1.60
 -14  -8   1   -0.40    1.80
 -14  -8   1    0.10    2.00
 -14   8   1    0.60    1.30
  14   8  -1    1.30    1.30
 -14   8   1   -0.30    1.90
  14   8  -1    0.50    1.20
 -14   8   1    0.70    1.30
 -12  -8   1    2.40    2.10
  12  -8  -1    1.50    1.90
 -12  -8   1    2.70    2.00
 -12  -8   1    8.70    2.30
  12   8  -1    5.50    1.50
 -12   8   1    4.20    1.50
 -12   8   1    2.80    1.40
  12   8  -1    7.90    1.60
 -10  -8   1    2.70   11.10
 -10  -8   1   10.80    3.00
  10  -8  -1    4.10    2.20
 -10  -8   1    8.90    2.70
 -10  -8   1    8.30    1.60
 -10  -8   1    9.80    2.40
 -10   8   1    9.20    1.70
  10   8  -1    9.80    1.60
 -10   8   1    7.00    1.60
  -8  -8   1   18.60    2.60
   8  -8  -1   16.90    3.50
  -8  -8   1   13.50    3.20
  -8  -8   1   24.30    4.10
  -8  -8   1   13.70    9.90
  -8  -8   1   18.40    2.80
   8  -8  -1   11.50    2.80
  -8   8   1   13.20    2.20
   8   8  -1   17.30    2.00
  -8   8   1   17.90    2.40
   8   8  -1   16.10    2.00
   6  -8  -1   89.49    8.90
  -6  -8   1  119.69    8.90
  -6  -8   1   96.19    8.90
  -6  -8   1   81.79   12.40
  -6  -8   1  106.59    7.90
  -6  -8   1  108.29    8.10
   6  -8  -1   99.59    8.60
  -6   8   1  102.99    7.50
  -6   8   1  110.99    7.40
   6   8  -1  102.49    7.10
   4  -8  -1    7.10    2.70
  -4  -8   1    4.50    1.80
  -4  -8   1    4.80    2.80
   4  -8  -1   10.10    2.60
  -4   8   1   10.20    1.50
  -4   8   1    6.90    1.50
   4   8  -1    5.50    1.00
  -2  -8   1   10.00    2.20
   2  -8  -1    8.20    2.30
  -2  -8   1   10.50    3.00
   2  -8  -1   12.70    2.50
   2  -8  -1   12.90    3.40
   2   8  -1   10.40    1.40
  -2   8   1    6.60    1.30
   0  -8  -1   11.30    2.40
   0  -8  -1   10.00    3.20
   0  -8   1    8.70    2.20
   0  -8   1   12.80    2.60
   0  -8   1   10.20    3.10
   0  -8  -1   17.00    2.90
   0   8  -1   10.00    1.40
  -2  -8  -1    0.40    1.60
  -2  -8  -1   -0.90    2.00
   2  -8   1    0.40    1.90
  -2  -8  -1    3.30    2.50
   2  -8   1    0.40    1.70
   2  -8   1   -0.60    2.30
  -2   8  -1    1.40    0.90
   2   8   1    1.90    0.80
   4  -8   1    5.40    2.80
  -4  -8  -1    7.10    2.80
  -4  -8  -1    9.60    2.70
   4  -8   1    9.10    2.60
  -4  -8  -1    7.40    1.90
   4   8   1    7.40    1.20
  -4   8  -1    5.10    1.30
  -6  -8  -1    8.90    3.20
   6  -8   1    6.00    2.30
  -6  -8  -1    6.60    2.90
   6  -8   1    6.90    2.80
  -6  -8  -1    6.20    1.90
   6   8   1    5.40    1.10
  -6   8  -1    7.50    1.60
   6   8   1    7.50    1.30
  -6   8  -1    7.80    1.50
  -8  -8  -1   40.90    5.10
  -8  -8  -1   34.60    3.70
  -8  -8  -1   29.00    4.20
   8  -8   1   39.60    4.90
  -8  -8  -1   32.90    4.80
   8   8   1   30.70    3.00
   8   8   1   34.40    3.10
  -8   8  -1   38.20    3.40
  -8   8  -1   44.40    3.40
 -10  -8  -1    6.90    1.50
 -10  -8  -1    5.40    2.20
 -10  -8  -1    4.70    2.40
 -10  -8  -1    8.00    2.80
  10  -8   1    4.40    2.30
 -10   8  -1    5.10    1.50
 -10   8  -1    4.80    1.50
  10   8   1    8.00    1.50
 -12  -8  -1    0.70    1.90
  12  -8   1    1.40    2.00
 -12  -8  -1    0.30    2.20
 -12  -8  -1    1.50    2.40
 -12   8  -1    1.50    1.30
  12   8   1    4.00    1.50
  12   8   1    1.00    1.30
 -12   8  -1    1.90    1.30
 -14  -8  -1    2.60    2.20
 -14  -8  -1    1.20    1.90
  14  -8   1   -0.70    1.70
 -14  -8  -1    1.00    1.80
 -14   8  -1    0.20    1.20
  14   8   1    0.10    1.30
  14   8   1    1.90    1.40
 -14   8  -1    0.60    1.20
 -14   8  -1   -1.90    1.90
 -16  -8  -1    6.90    2.10
  16  -8   1    4.10    2.00
 -16  -8  -1    5.70    2.00
 -16  -8  -1    6.90    2.00
  16   8   1    4.70    2.40
 -16   8  -1    8.10    1.60
  16   8   1    7.40    1.60
 -16   8  -1    8.70    2.30
  16   8   1    8.60    1.60
 -16   8  -1    5.00    1.40
 -18  -8  -1    6.60    1.80
 -18  -8  -1    5.60    1.50
  18  -8   1    5.70    1.80
 -18  -8  -1    9.80    2.00
 -18   8  -1    6.00    1.90
 -18   8  -1    6.70    1.50
  18   8   1    5.90    2.10
  18   8   1    4.60    1.50
 -18   8  -1    5.80    1.40
  18   8   1    5.50    1.40
  20  -8   1    4.50    1.30
 -20  -8  -1    5.80    1.20
 -20  -8  -1    4.30    1.50
  20   8   1    5.20    1.20
 -20   8  -1    7.10    1.30
 -20   8  -1    3.60    1.40
  20   8   1    3.50    1.60
 -17  -9   1    0.30    1.30
  17  -9  -1   -0.40    1.10
 -17  -9   1   -2.20    1.30
 -17  -9   1    0.40    1.10
  17   9  -1   -1.00    0.80
 -17   9   1    1.10    1.00
 -15  -9   1    9.20    1.90
 -15  -9   1   11.30    2.00
  15  -9  -1    7.60    1.90
 -15  -9   1   13.50    2.20
 -15   9   1   13.00    2.10
  15   9  -1   14.00    1.90
 -15   9   1   13.20    1.80
  15   9  -1   13.30    1.90
 -13  -9   1    2.50    1.90
 -13  -9   1    2.50    1.70
  13  -9  -1    1.50    1.70
 -13  -9   1    3.70    2.00
  13   9  -1    2.10    1.20
  13   9  -1    1.70    1.10
 -13   9   1    2.90    1.30
 -13   9   1    3.20    1.30
 -11  -9   1    4.40    2.30
  11  -9  -1    3.50    1.80
 -11  -9   1    3.50    2.00
 -11  -9   1    0.20    1.70
  11   9  -1    4.90    1.30
  11   9  -1    5.50    1.40
 -11   9   1    5.90    1.50
 -11   9   1    3.70    1.30
  -9  -9   1   10.70    2.90
   9  -9  -1   10.10    2.50
  -9  -9   1   16.50    2.30
  -9  -9   1   16.50    3.10
  -9   9   1   14.90    2.10
   9   9  -1   15.90    2.10
  -9   9   1   15.30    2.00
  -7  -9   1   65.89    6.90
  -7  -9   1   83.39    7.00
   7  -9  -1   77.79    6.70
  -7  -9   1   77.49    5.80
   7  -9  -1   70.29    6.60
  -7   9   1   74.19    5.50
  -7   9   1   78.69    5.60
   7   9  -1   62.39    5.20
   7   9  -1   67.59    5.20
  -5  -9   1    7.30    2.70
  -5  -9   1   13.50    3.00
  -5  -9   1   13.90    2.40
   5  -9  -1   13.40    3.00
   5  -9  -1   10.80    2.50
  -5   9   1   15.20    1.90
  -5   9   1   17.80    2.20
  -3  -9   1   11.40    2.30
  -3  -9   1    6.10    2.70
  -3  -9   1    9.50    2.60
   3  -9  -1    9.20    2.30
   3  -9  -1    4.90    2.60
  -3   9   1    7.00    1.40
  -3   9   1    8.80    1.40
   3   9  -1    8.40    1.20
  -1  -9   1    6.10    2.20
  -1  -9   1    7.50    2.90
   1  -9  -1    6.70    2.20
   1  -9  -1    3.90    2.60
  -1  -9   1    6.70    1.90
   1  -9  -1    6.60    2.10
  -1   9   1    7.00    1.30
   1   9  -1    8.40    1.20
  -1  -9  -1   10.90    2.40
   1  -9   1   10.60    2.30
  -1  -9  -1   13.20    3.50
  -1  -9  -1    8.60    2.40
   1  -9   1   14.50    3.50
   1  -9   1   12.10    2.50
  -1   9  -1   12.50    1.60
   1   9   1   11.60    1.70
   3  -9   1    7.00    2.80
   3  -9   1    8.00    2.30
  -3  -9  -1    8.40    3.20
  -3  -9  -1    6.40    1.80
  -3  -9  -1    5.70    2.40
  -3   9  -1    9.10    1.40
   3   9   1   11.60    1.60
  -5  -9  -1    7.40    1.80
   5  -9   1    9.20    2.70
  -5  -9  -1   12.10    2.80
   5  -9   1    5.30    2.20
  -5  -9  -1    8.80    3.00
   5   9   1    7.40    1.30
  -5   9  -1   12.50    1.70
  -5   9  -1   13.30    2.00
   7  -9   1    9.90    2.70
  -7  -9  -1   13.10    3.00
  -7  -9  -1   13.10    2.40
  -7  -9  -1    7.40    2.50
  -7   9  -1    8.00    1.50
  -7   9  -1   10.50    1.80
   7   9   1   10.90    1.50
   7   9   1   14.80    1.80
  -9  -9  -1    2.50    1.30
  -9  -9  -1    0.60    2.00
  -9  -9  -1    2.20    2.30
   9  -9   1    2.60    2.10
   9   9   1    3.00    1.20
  -9   9  -1    1.40    1.20
  -9   9  -1    2.70    1.20
 -11  -9  -1    9.40    2.50
  11  -9   1   11.50    2.70
 -11  -9  -1   11.40    2.70
 -11   9  -1   13.00    1.90
  11   9   1    9.80    1.60
 -11   9  -1    9.70    1.70
  11   9   1    8.60    1.60
  13  -9   1    0.40    1.70
 -13  -9  -1    1.20    1.70
 -13  -9  -1    0.90    2.10
 -13   9  -1    2.80    1.20
 -13   9  -1    1.50    1.10
  13   9   1   -0.70    1.10
  13   9   1    1.60    1.10
 -15  -9  -1    5.30    1.80
  15  -9   1    9.60    2.10
 -15  -9  -1    6.30    1.70
 -15   9  -1   12.10    1.90
 -15   9  -1   10.80    1.70
  15   9   1    7.40    1.40
  15   9   1    6.50    1.40
  17  -9   1    7.60    1.60
 -17  -9  -1    8.80    1.70
 -17  -9  -1    6.20    1.40
  17   9   1    7.30    1.30
 -17   9  -1    7.90    1.40
 -14 -10   1    2.20    1.20
  14 -10  -1    1.30    1.20
 -14 -10   1    4.10    1.60
 -14  10   1    1.70    1.00
  14  10  -1    2.70    0.90
 -12 -10   1   -0.60    1.40
 -12 -10   1    1.00    1.60
  12 -10  -1    0.50    1.50
  12  10  -1   -1.30    0.90
 -12  10   1   -0.20    0.90
 -12  10   1    1.40    1.00
 -10 -10   1    4.70    2.10
 -10 -10   1    4.00    1.90
  10 -10  -1    4.60    1.90
 -10  10   1    5.10    1.20
  10  10  -1    5.20    1.20
  10  10  -1    5.80    1.20
 -10  10   1    5.40    1.20
   8 -10  -1    2.80    1.80
  -8 -10   1    6.80    1.40
  -8 -10   1    4.50    2.00
  -8 -10   1    5.40    2.10
   8  10  -1    4.60    1.20
  -8  10   1    4.40    1.20
   8  10  -1    4.70    1.20
  -8  10   1    2.20    1.10
   6 -10  -1    4.40    2.00
  -6 -10   1    8.40    2.30
  -6 -10   1    5.60    2.40
   6 -10  -1    6.80    2.20
  -6 -10   1    8.40    1.60
   6  10  -1    7.80    1.30
  -6  10   1    6.60    1.30
  -6  10   1    6.50    1.20
  -4 -10   1   11.30    2.00
  -4 -10   1    7.40    2.20
   4 -10  -1    9.30    2.40
   4 -10  -1    8.70    2.10
  -4 -10   1    8.80    2.60
  -4  10   1    6.00    1.30
   4  10  -1    9.90    1.30
  -4  10   1    9.20    1.30
  -2 -10   1    0.90    1.50
   2 -10  -1    0.80    1.60
  -2 -10   1    0.20    1.30
   2 -10  -1   -1.10    1.80
  -2 -10   1    1.90    2.30
   2  10  -1    3.50    0.80
  -2  10   1    1.10    0.90
   0 -10   1    3.30    2.40
   0 -10   1    4.30    1.70
   0 -10  -1    3.90    1.60
   0 -10  -1    6.30    2.50
   0 -10  -1    3.70    1.70
   0 -10   1    4.50    1.80
   0  10  -1    4.10    0.90
   0  10   1    4.90    1.00
   2 -10   1    4.10    1.80
  -2 -10  -1    2.70    2.20
  -2 -10  -1    3.90    1.60
   2 -10   1    2.80    2.00
  -2 -10  -1    4.60    1.90
  -2  10  -1    3.60    0.90
   2  10   1    4.80    0.90
   4 -10   1    2.30    1.70
   4 -10   1    4.20    2.00
  -4 -10  -1    1.80    1.30
  -4 -10  -1    1.40    1.90
  -4 -10  -1    3.10    2.10
  -4  10  -1    3.30    1.00
   4  10   1    3.20    1.00
   6 -10   1    4.20    1.70
  -6 -10  -1    8.50    2.70
  -6 -10  -1    9.20    2.60
  -6 -10  -1    8.20    1.60
   6  10   1    8.30    1.20
  -6  10  -1    8.70    1.30
  -6  10  -1    6.00    1.30
   6  10   1    7.80    1.30
  -8 -10  -1    0.70    1.10
  -8 -10  -1    0.50    1.90
  -8 -10  -1   -0.10    1.80
   8 -10   1    2.00    1.60
   8  10   1   -0.90    1.00
  -8  10  -1    2.00    1.00
  -8  10  -1    2.20    1.10
   8  10   1    2.00    1.10
 -10 -10  -1    2.00    1.80
 -10 -10  -1    2.40    1.70
  10 -10   1    1.80    1.50
 -10  10  -1    2.10    1.00
 -10  10  -1    3.00    1.10
  10  10   1    4.20    1.10
  10  10   1    0.90    1.00
 -12 -10  -1    8.90    2.00
 -12 -10  -1    8.40    2.00
  12 -10   1    4.40    1.60
  12  10   1   10.60    1.60
 -12  10  -1    6.60    1.30
 -14 -10  -1    2.30    1.20
  14 -10   1    1.90    1.30
 -14 -10  -1    1.70    1.30
 -14  10  -1    2.40    1.00
  14  10   1    2.20    0.90
   9 -11  -1    2.70    1.30
  -9 -11   1    4.30    1.40
  -9 -11   1    4.20    1.60
   7 -11  -1    9.00    1.60
  -7 -11   1    6.10    1.60
  -7 -11   1    7.30    1.90
  -5 -11   1    0.70    1.50
  -5 -11   1    1.20    1.40
   5 -11  -1    0.60    1.20
  -5 -11   1    1.70    1.00
   3 -11  -1   -0.50    1.30
  -3 -11   1   -0.60    1.50
  -3 -11   1   -0.40    0.90
   3 -11  -1    0.80    1.30
  -3 -11   1   -1.20    1.20
   1 -11  -1    2.20    1.70
  -1 -11   1    1.40    1.70
  -1 -11   1    1.10    1.10
   1 -11  -1    1.40    1.10
   1 -11   1    1.10    1.20
  -1 -11  -1    1.80    1.80
  -1 -11  -1    2.00    1.10
   1 -11   1    0.40    1.50
   3 -11   1    7.20    1.70
  -3 -11  -1    2.50    1.50
   3 -11   1    4.70    1.50
  -3 -11  -1    5.70    2.10
  -3 -11  -1    4.30    1.20
  -5 -11  -1   11.20    1.80
   5 -11   1    9.20    1.90
  -5 -11  -1   10.90    2.50
  -5 -11  -1    9.10    1.90
   7 -11   1    5.20    1.50
  -7 -11  -1    6.00    1.90
  -7 -11  -1    5.90    1.60
  -9 -11  -1    2.00    1.30
   9 -11   1    0.80    1.10
  -9 -11  -1    3.40    1.50
  28   0  -2   -0.40    1.60
  28   0  -2    0.30    1.40
 -28   0   2   -1.30    1.50
 -28   0   2   -0.10    1.20
  26   0  -2   -0.20    1.80
 -26   0   2   -1.00    1.90
 -26   0   2   -0.10    2.00
  24   0  -2   -0.20    1.80
 -24   0   2    0.00    2.00
 -24   0   2    0.40    1.90
 -22   0   2    0.40    2.10
 -22   0   2    7.70    8.70
 -22   0   2   -5.20    5.40
 -22   0   2   -1.10    6.70
  22   0  -2   -1.50    7.30
  22   0  -2    1.10    2.10
 -22   0   2    1.10    1.90
 -20   0   2    3.00    2.00
  20   0  -2    2.10    1.40
 -20   0   2    2.70    5.70
 -20   0   2    1.40    2.10
  20   0  -2    8.50    6.20
 -20   0   2   -0.70    4.20
 -20   0   2    1.50    5.20
  20   0  -2    1.40    1.20
  20   0  -2    2.60    2.10
  18   0  -2  520.65   37.20
  18   0  -2  555.34   35.00
 -18   0   2  528.15   37.40
  18   0  -2  501.95   34.60
  18   0  -2  521.25   34.60
 -18   0   2  538.75   35.20
 -18   0   2  513.75   36.90
 -18   0   2  524.95   35.40
 -16   0   2    2.60    1.20
 -16   0   2   -1.30    3.30
 -16   0   2    0.70    1.00
  16   0  -2    0.90    1.60
  16   0  -2   -0.20    1.10
  16   0  -2    0.50    1.00
  16   0  -2    1.40    3.80
 -16   0   2    3.50    1.60
 -16   0   2    2.80    3.00
 -14   0   2    2.40    2.60
  14   0  -2    5.00    5.70
 -14   0   2    2.60    1.10
  14   0  -2    3.80    1.10
 -14   0   2    7.70    5.90
  14   0  -2    3.00    1.00
  14   0  -2    1.70    3.20
 -12   0   2   32.70    4.40
 -12   0   2   31.30    5.10
  12   0  -2   31.60    2.60
  12   0  -2   26.60    5.10
 -12   0   2   30.90    2.70
  12   0  -2   25.70    4.20
  10   0  -2   14.10    1.50
 -10   0   2   13.40    2.70
  10   0  -2   10.80    3.10
  10   0  -2   10.00    2.70
 -10   0   2   11.40    3.20
  -8   0   2   61.09    5.60
   8   0  -2   61.69    5.70
  -8   0   2   60.69    5.20
   8   0  -2   59.19    5.30
   6   0  -2 1971.70  124.49
   6   0  -2 1852.01  124.19
  -6   0   2 1935.41  124.19
  -6   0   2 1874.31  124.39
   4   0  -2  118.99    8.90
   4   0  -2  131.19    9.10
  -4   0   2  135.69    9.10
  -4   0   2  130.19    8.90
  -2   0   2  820.32   56.09
  -2   0   2  897.61   56.19
   2   0  -2  933.21   56.19
  -2   0   2  857.41   56.09
   2   0  -2  806.62   56.09
  -2   0  -2    1.20    0.50
   2   0   2    0.10    0.60
  -2   0  -2    0.40    0.60
   2   0   2    1.10    0.60
  -2   0  -2    0.60    0.50
   2   0   2    0.00    0.70
  -4   0  -2   46.30    3.90
  -4   0  -2   44.20    3.60
   4   0   2   44.20    3.90
   4   0   2   44.00    3.90
  -4   0  -2   42.00    3.60
  -6   0  -2   60.69    5.50
   6   0   2   63.99    5.40
  -6   0  -2   63.09    5.00
   6   0   2   54.69    5.30
   6   0   2   61.59    5.30
   8   0   2  281.77   19.90
   8   0   2  262.27   19.60
  -8   0  -2  295.67   19.80
  -8   0  -2  292.97   19.40
   8   0   2  282.97   19.50
  10   0   2  333.67   24.50
  10   0   2  370.06   24.10
  10   0   2  355.06   22.90
 -10   0  -2  352.26   23.80
 -10   0  -2  341.67   22.90
  10   0   2  351.16   24.40
 -10   0  -2  334.67   24.40
 -12   0  -2  642.64   42.20
  12   0   2  632.44   43.40
  12   0   2  656.03   42.50
  12   0   2  629.54   41.00
 -12   0  -2  594.94   41.10
 -12   0  -2  617.24   43.20
 -14   0  -2   85.19    7.70
 -14   0  -2   74.19    5.50
  14   0   2   75.19    5.40
  14   0   2   76.49    8.00
 -14   0  -2   75.69    5.60
  14   0   2   75.99   10.80
  14   0   2   71.89    5.40
 -14   0  -2   78.09   11.40
  16   0   2   26.00    3.30
  16   0   2   22.00    2.50
  16   0   2   24.40    2.40
 -16   0  -2   21.90    3.10
 -16   0  -2   24.70    4.80
  16   0   2   25.60    5.40
 -16   0  -2   22.20    2.60
 -16   0  -2   22.20    3.40
 -16   0  -2   24.00    2.50
 -18   0  -2   -0.90    3.50
 -18   0  -2    1.10    2.10
  18   0   2    1.60    1.20
  18   0   2    1.80    2.00
 -18   0  -2    2.80    1.30
  18   0   2    1.60    1.40
  18   0   2    6.50    5.10
 -18   0  -2    0.60    1.70
 -20   0  -2   34.40    3.70
  20   0   2   33.60    3.70
  20   0   2   19.30    6.80
 -20   0  -2   21.20    5.90
 -20   0  -2   21.10    3.60
  20   0   2   23.80    2.70
 -20   0  -2   14.20    6.70
  22   0   2    4.60    2.20
 -22   0  -2    4.90    2.70
 -22   0  -2    4.30    2.20
 -24   0  -2   52.09    5.20
  24   0   2   53.69    5.10
 -26   0  -2   32.50    4.30
 -26   0  -2   27.10    4.20
  26   0   2   33.00    3.80
 -28   0  -2   17.20    2.80
  27  -1  -2    1.30    1.80
 -27  -1   2    7.70    2.00
 -27   1   2    5.50    2.10
 -27   1   2    8.10    2.60
  27   1  -2    3.70    1.80
  25  -1  -2   30.00    3.70
  25  -1  -2   34.40    3.90
 -25  -1   2   31.80    4.90
  25   1  -2   27.70    4.00
 -25   1   2   24.10    3.90
 -25   1   2   36.00    4.00
  23  -1  -2    3.30    2.00
 -23  -1   2    2.70    2.00
 -23  -1   2    2.30    2.10
  23   1  -2    2.60    1.30
 -23   1   2    5.60    2.40
 -23   1   2    3.40    1.90
  23   1  -2    3.60    2.30
 -21  -1   2   24.90    9.60
 -21  -1   2   17.80    6.80
 -21  -1   2   38.90    4.30
 -21  -1   2   15.80    6.00
 -21  -1   2   31.60    4.00
  21  -1  -2   31.40    3.90
  21  -1  -2   27.70    8.80
  21   1  -2   29.00    4.10
 -21   1   2   28.90    4.10
  21   1  -2   25.20    3.30
 -21   1   2   42.60    8.60
  21   1  -2   27.80    7.60
 -21   1   2   26.70    3.70
 -21   1   2   17.00    5.90
  21   1  -2   28.50    3.00
 -21   1   2   23.30    7.60
 -19  -1   2    6.40    4.30
 -19  -1   2    4.90    1.90
 -19  -1   2    3.30    5.90
  19  -1  -2    4.90    5.50
 -19  -1   2    2.30    2.00
  19  -1  -2    3.30    2.00
 -19  -1   2    2.20    4.50
  19   1  -2    4.50    1.60
 -19   1   2    5.20    2.00
  19   1  -2    2.80    1.40
 -19   1   2    2.20    2.10
  19   1  -2    3.00    5.00
 -19   1   2    5.30    4.30
 -19   1   2    3.60    4.70
 -19   1   2    2.70    1.30
  19   1  -2   -0.40    1.90
 -19   1   2    3.20    1.50
 -17  -1   2    9.50    4.00
 -17  -1   2   10.20    4.70
 -17  -1   2   14.40    2.50
  17  -1  -2   10.80    1.60
  17  -1  -2   17.20    4.90
  17  -1  -2   10.80    2.30
  17  -1  -2    4.20    3.90
 -17  -1   2   10.50    2.10
  17   1  -2    9.90    2.40
 -17   1   2   10.50    1.70
 -17   1   2    8.30    3.80
 -17   1   2    9.70    1.90
  17   1  -2    8.60    1.60
 -17   1   2   12.50    4.40
 -17   1   2   13.50    2.70
  17   1  -2   11.50    1.90
  17   1  -2   10.90    4.60
 -17   1   2   10.10    2.20
  15  -1  -2  228.48   14.90
  15  -1  -2  180.98   21.30
 -15  -1   2  246.78   17.00
  15  -1  -2  232.18   17.20
  15  -1  -2  225.68   14.90
  15   1  -2  222.88   14.90
 -15   1   2  220.08   15.00
  15   1  -2  238.08   17.10
  15   1  -2  222.88   14.90
 -15   1   2  214.78   15.00
 -15   1   2  230.28   17.10
 -15   1   2  228.38   16.80
 -15   1   2  174.68   19.50
  13  -1  -2  395.76   24.10
 -13  -1   2  310.87   26.50
 -13  -1   2  356.56   25.40
  13  -1  -2  356.26   27.00
  13  -1  -2  392.46   25.70
  13   1  -2  336.07   26.80
  13   1  -2  352.16   24.00
 -13   1   2  367.76   24.10
  13   1  -2  373.26   25.70
 -13   1   2  380.76   24.20
 -13   1   2  377.66   26.90
  13   1  -2  353.16   24.00
 -13   1   2  381.46   25.50
 -11  -1   2  177.78   12.10
  11  -1  -2  152.38   12.80
  11  -1  -2  169.38   12.30
  11  -1  -2  159.08   10.80
 -11  -1   2  174.48   13.00
  11   1  -2  163.68   10.70
 -11   1   2  149.88   10.80
  11   1  -2  162.48   12.20
 -11   1   2  155.08   11.90
 -11   1   2  138.79   12.90
  11   1  -2  166.08   13.20
   9  -1  -2  754.52   47.10
  -9  -1   2  665.53   47.30
   9  -1  -2  733.53   47.50
  -9  -1   2  679.23   46.90
  -9   1   2  739.93   47.00
   9   1  -2  708.23   47.00
   9   1  -2  657.73   46.10
   9   1  -2  688.13   47.40
  -9   1   2  748.63   47.60
  -9   1   2  716.93   46.20
  -7  -1   2  795.42   48.40
  -7  -1   2  783.92   48.10
   7  -1  -2  696.83   48.40
   7  -1  -2  689.83   48.10
  -7   1   2  683.63   48.00
   7   1  -2  773.22   48.40
   7   1  -2  739.73   48.10
  -7   1   2  678.53   48.40
   5  -1  -2  395.66   26.00
   5  -1  -2  378.66   25.70
  -5  -1   2  395.06   25.70
  -5  -1   2  379.96   25.90
  -5   1   2  395.16   26.10
  -5   1   2  390.86   25.70
   5   1  -2  382.76   25.70
   5   1  -2  382.46   25.90
   3  -1  -2  551.04   36.00
  -3  -1   2  528.25   35.90
  -3  -1   2  537.35   36.00
  -3  -1   2  593.64   35.90
  -3  -1   2  536.05   35.80
   3  -1  -2  496.95   35.80
   3  -1  -2  551.44   35.70
   3   1  -2  574.74   35.90
  -3   1   2  522.45   35.80
   3   1  -2  561.34   35.80
  -3   1   2  574.54   36.00
   1  -1  -2  425.36   27.00
   1  -1  -2  425.96   27.10
  -1  -1   2  436.96   27.30
   1  -1  -2  407.06   27.00
  -1  -1   2  452.65   27.00
   1  -1  -2  419.16   27.10
  -1  -1   2  470.25   27.00
   1   1  -2  397.06   26.90
   1   1  -2  390.46   26.90
   1   1  -2  434.76   27.00
  -1   1   2  400.36   27.00
  -1   1   2  382.66   27.00
  -1   1   2  356.86   27.10
   1  -1   2  514.05   32.90
   1  -1   2  482.85   33.10
  -1  -1  -2  544.95   33.10
   1  -1   2  472.95   32.90
  -1  -1  -2  529.15   32.80
  -1  -1  -2  506.35   33.10
   1   1   2  535.15   33.10
  -1   1  -2  524.65   32.90
   1   1   2  484.45   32.80
  -1   1  -2  477.85   32.90
   1   1   2  501.75   33.00
  -1   1  -2  491.65   32.80
  -3  -1  -2 2139.19  134.19
   3  -1   2 2060.49  134.19
   3  -1   2 1950.01  134.29
  -3  -1  -2 2171.18  134.39
   3  -1   2 2016.10  133.99
  -3  -1  -2 2125.19  134.39
  -3   1  -2 1942.51  134.29
   3   1   2 2067.49  134.39
   3   1   2 2179.68  134.39
  -3   1  -2 2145.89  134.39
   3   1   2 2011.00  134.19
  -3   1  -2 2005.30  133.99
   5  -1   2 1501.65   92.59
  -5  -1  -2 1370.76   92.79
   5  -1   2 1503.25   92.79
  -5  -1  -2 1387.46   92.49
   5  -1   2 1431.36   92.69
   5   1   2 1343.97   92.59
   5   1   2 1341.87   92.79
   5   1   2 1338.87   92.79
  -5   1  -2 1504.75   92.89
  -5   1  -2 1482.75   92.59
   7  -1   2  488.25   31.40
   7  -1   2  489.15   31.10
   7  -1   2  475.85   31.30
  -7  -1  -2  442.96   30.90
  -7  -1  -2  417.56   31.20
  -7   1  -2  482.15   31.00
   7   1   2  449.36   31.40
  -7   1  -2  530.95   31.50
   7   1   2  416.66   31.00
   9  -1   2  293.37   19.10
   9  -1   2  285.97   19.60
  -9  -1  -2  268.27   19.30
  -9  -1  -2  274.17   18.80
  -9   1  -2  285.17   18.10
   9   1   2  268.97   19.00
  -9   1  -2  299.17   19.70
   9   1   2  260.67   18.00
  -9   1  -2  274.47   18.90
   9   1   2  269.47   19.50
   9   1   2  231.08   19.20
  11  -1   2   38.40    5.40
 -11  -1  -2   50.29    4.90
 -11  -1  -2   41.90    5.90
  11  -1   2   46.60    6.50
  11   1   2   43.80    3.40
  11   1   2   41.60    5.40
 -11   1  -2   43.00    3.50
 -11   1  -2   48.40    6.50
  11   1   2   45.30    6.40
  11   1   2   34.00    5.80
 -11   1  -2   50.09    5.00
  13  -1   2  103.29    9.20
  13  -1   2   87.79    6.80
  13  -1   2   91.79   11.00
 -13  -1  -2   92.89    7.00
 -13  -1  -2  113.79    8.70
 -13  -1  -2   96.69   11.10
  13   1   2   98.89   11.90
 -13   1  -2   90.49    7.00
 -13   1  -2   93.79    8.40
 -13   1  -2   88.29    6.90
  13   1   2  112.99    6.90
  13   1   2  112.39    9.20
 -13   1  -2   87.39   11.20
  13   1   2  108.29    6.90
 -15  -1  -2  120.59   10.00
  15  -1   2  109.59    8.00
  15  -1   2  119.29   10.70
 -15   1  -2  116.89   10.20
 -15   1  -2  116.69    8.20
  15   1   2  117.39   10.60
  15   1   2  109.69    8.00
 -15   1  -2  116.29    8.20
  15   1   2  117.49    8.00
 -17  -1  -2  176.88   13.80
  17  -1   2  161.58   11.50
 -17  -1  -2  148.59   11.80
  17  -1   2  161.28   14.10
 -17  -1  -2  183.88   11.60
 -17   1  -2  154.98   13.60
 -17   1  -2  157.28   11.50
  17   1   2  169.38   14.40
  17   1   2  170.78   11.10
 -17   1  -2  157.88   11.90
 -17   1  -2  151.38   11.20
  17   1   2  153.38   11.00
 -17   1  -2  148.49   11.20
  17   1   2  171.08   11.60
  19  -1   2    5.50    6.50
 -19  -1  -2   12.60    2.70
 -19  -1  -2   15.60    2.70
 -19  -1  -2   14.70    5.00
 -19  -1  -2   11.60    6.20
  19  -1   2   13.30    2.50
 -19   1  -2    6.30    2.60
 -19   1  -2   14.00    2.20
  19   1   2   15.70    2.80
 -19   1  -2   12.30    2.50
 -19   1  -2   13.00    5.40
  19   1   2   11.40    2.00
  19   1   2   14.40    2.20
 -19   1  -2   11.80    2.00
 -19   1  -2    9.80    4.70
  19   1   2   14.10    5.90
  21  -1   2   60.29   10.80
 -21  -1  -2   85.69   10.90
 -21  -1  -2   82.19    7.10
 -21  -1  -2   70.29   11.80
  21  -1   2   84.79    6.60
 -21  -1  -2   74.19    6.60
 -21   1  -2   75.89   11.20
  21   1   2   73.49    6.10
 -21   1  -2   76.89    6.00
 -21   1  -2   75.69    6.70
 -21   1  -2   83.79   11.20
  21   1   2   92.79    6.80
  21   1   2   80.79    5.90
  21   1   2   56.89    9.80
 -23  -1  -2   66.79    5.90
  23  -1   2   45.70    5.10
 -23  -1  -2   50.89    5.30
 -23   1  -2   59.69    5.80
 -23   1  -2   64.19    5.40
  23   1   2   51.29    5.40
 -25  -1  -2    8.70    2.40
 -25  -1  -2    9.80    2.50
  25  -1   2   10.00    2.10
  25  -1   2    6.20    1.90
 -25   1  -2    6.40    2.10
 -25   1  -2   12.00    3.00
  25   1   2    8.80    2.20
 -27  -1  -2    5.90    2.20
  27  -1   2    2.50    1.30
  27   1   2    0.60    1.60
 -27   1  -2    6.50    2.00
 -27   1  -2    5.80    1.60
  28  -2  -2    2.50    1.40
 -28  -2   2    1.80    1.30
 -28  -2   2    0.20    1.20
  28   2  -2    1.10    1.40
 -28   2   2    1.40    1.40
 -28   2   2    2.10    1.60
 -26  -2   2    4.50    2.10
 -26   2   2    3.40    1.90
  26   2  -2    2.90    1.80
 -26   2   2    4.30    2.20
  24  -2  -2    3.40    1.80
 -24  -2   2    4.80    2.20
  24  -2  -2    1.40    1.80
 -24   2   2    3.60    2.60
 -24   2   2    2.70    1.90
  24   2  -2    3.20    1.80
  24   2  -2    2.90    1.40
  24   2  -2    5.90    2.30
  22  -2  -2   10.20    2.30
  22  -2  -2    6.50    2.10
 -22  -2   2    7.20    2.40
  22   2  -2    5.60    2.60
  22   2  -2   11.10    1.90
 -22   2   2    8.20    2.60
  22   2  -2    9.70    2.00
 -22   2   2   11.00    2.00
 -22   2   2   10.00    2.50
 -20  -2   2   17.10    6.50
  20  -2  -2   22.10    3.00
 -20  -2   2    8.90    6.00
 -20  -2   2   25.50    3.60
  20  -2  -2   12.60    8.10
 -20  -2   2   18.70    2.80
 -20   2   2   11.80    3.20
  20   2  -2   20.40    2.90
 -20   2   2   30.90    6.90
 -20   2   2   21.50    2.80
  20   2  -2   16.20    3.00
 -20   2   2   19.40    2.90
  20   2  -2   19.00    6.90
  20   2  -2   24.00    2.60
 -20   2   2   23.40    6.70
 -20   2   2   25.90    3.50
 -18  -2   2   85.69   10.00
  18  -2  -2   94.19    7.00
 -18  -2   2   81.79   11.80
 -18  -2   2   87.69    7.00
  18  -2  -2   80.99   11.30
 -18  -2   2   87.09    7.20
 -18  -2   2   86.69   10.90
 -18   2   2   77.69    7.40
  18   2  -2   83.39    6.50
 -18   2   2   96.49    7.10
  18   2  -2   96.09    7.30
  18   2  -2   98.89   10.70
 -18   2   2   87.59    9.80
  18   2  -2   92.09    6.60
 -18   2   2   82.49    6.60
 -18   2   2   89.49    6.70
 -18   2   2   92.09    9.80
  16  -2  -2   89.69    7.10
 -16  -2   2   95.99   10.40
  16  -2  -2   89.19   10.10
 -16  -2   2  105.49    9.60
 -16  -2   2  106.99    7.40
 -16  -2   2   93.79   10.10
 -16   2   2   83.69    6.80
 -16   2   2   84.89    7.20
  16   2  -2   96.99    7.20
  16   2  -2  100.79   10.00
 -16   2   2   93.39    9.70
  16   2  -2   98.19    6.70
 -16   2   2   84.99    8.70
  16   2  -2   93.39    6.70
 -16   2   2   90.09    6.90
 -14  -2   2   12.40    4.10
  14  -2  -2   11.50    6.70
 -14  -2   2    8.30    3.20
  14  -2  -2    8.50    4.00
 -14  -2   2    9.70    3.60
  14   2  -2    7.30    1.30
 -14   2   2    9.60    3.30
  14   2  -2    7.80    1.40
 -14   2   2   11.90    3.60
  14   2  -2   11.50    3.70
 -14   2   2   11.00    1.70
 -14   2   2    9.00    7.00
 -14   2   2   11.80    1.70
  12  -2  -2  208.18   17.10
 -12  -2   2  221.08   15.60
 -12  -2   2  205.48   16.50
  12  -2  -2  212.78   15.70
 -12  -2   2  217.18   16.10
  12  -2  -2  194.38   14.40
  12   2  -2  206.98   14.10
 -12   2   2  218.28   14.30
 -12   2   2  215.38   15.50
  12   2  -2  230.98   15.70
  12   2  -2  214.68   14.10
 -12   2   2  202.48   16.90
 -12   2   2  199.08   14.20
  12   2  -2  219.48   17.10
  10  -2  -2  378.56   25.80
  10  -2  -2  394.26   24.80
 -10  -2   2  338.47   26.00
 -10  -2   2  353.66   25.60
  10  -2  -2  402.06   26.50
 -10   2   2  392.06   25.60
  10   2  -2  366.66   26.30
  10   2  -2  354.46   25.60
 -10   2   2  397.56   26.50
  10   2  -2  342.07   24.60
 -10   2   2  407.56   24.70
   8  -2  -2   65.79    5.50
   8  -2  -2   67.39    5.80
  -8  -2   2   65.39    5.70
  -8  -2   2   66.89    6.50
   8  -2  -2   67.09    4.40
  -8  -2   2   68.09    5.30
  -8  -2   2   58.79    5.50
   8   2  -2   55.19    5.30
   8   2  -2   52.79    5.70
  -8   2   2   61.99    6.10
  -8   2   2   56.69    5.10
   8   2  -2   50.39    4.10
  -8   2   2   55.89    4.30
  -6  -2   2   31.70    4.50
   6  -2  -2   38.10    3.80
  -6  -2   2   38.70    3.90
  -6  -2   2   34.30    4.10
   6  -2  -2   38.50    4.10
   6  -2  -2   44.60    2.90
  -6  -2   2   35.40    3.60
  -6   2   2   43.80    3.70
   6   2  -2   39.90    3.70
  -6   2   2   46.90    4.40
   6   2  -2   42.10    4.10
  -4  -2   2 1001.30   67.99
  -4  -2   2 1052.59   67.99
   4  -2  -2 1062.79   67.69
  -4  -2   2  993.10   67.99
  -4  -2   2 1012.00   68.29
   4  -2  -2 1045.90   67.99
  -4  -2   2 1002.10   67.79
   4  -2  -2 1122.19   68.29
   4   2  -2 1065.79   68.09
  -4   2   2 1047.00   68.09
  -4   2   2 1022.30   67.89
   4   2  -2  997.20   67.89
  -4   2   2 1125.69   68.29
   2  -2  -2 1306.97   88.49
  -2  -2   2 1353.96   88.39
   2  -2  -2 1338.57   88.59
  -2  -2   2 1400.26   88.89
  -2  -2   2 1472.85   88.39
   2  -2  -2 1237.58   88.49
   2  -2  -2 1391.06   88.69
  -2   2   2 1345.57   88.59
   2   2  -2 1548.05   88.49
  -2   2   2 1350.66   88.69
   2   2  -2 1397.26   88.39
  -2   2   2 1208.08   88.39
   0  -2   2 1059.59   77.39
   0  -2  -2 1203.98   77.19
   0  -2  -2 1306.37   77.19
   0  -2  -2 1271.17   77.29
   0   2   2 1221.28   77.09
   0   2   2 1184.68   76.79
   0   2   2 1233.58   76.79
   0   2  -2 1009.00   76.79
   2  -2   2  214.48   15.20
  -2  -2  -2  231.98   15.70
  -2  -2  -2  238.68   15.50
   2  -2   2  207.78   15.00
   2  -2   2  229.58   15.60
  -2  -2  -2  241.88   15.40
  -2  -2  -2  231.78   15.10
  -2  -2  -2  245.18   15.40
  -2   2  -2  211.08   15.20
   2   2   2  247.28   15.30
  -2   2  -2  216.28   15.30
   2   2   2  245.18   15.50
  -2   2  -2  218.38   15.20
  -4  -2  -2  347.87   23.20
  -4  -2  -2  367.16   23.50
   4  -2   2  356.16   23.20
   4  -2   2  383.36   23.50
  -4  -2  -2  319.67   23.50
  -4   2  -2  342.67   23.30
   4   2   2  319.87   23.20
  -4   2  -2  373.56   23.50
   4   2   2  344.67   23.50
  -6  -2  -2   87.99    7.40
   6  -2   2  109.19    7.40
  -6  -2  -2   93.79    7.10
   6   2   2   78.99    7.20
  -6   2  -2  104.19    7.30
  -6   2  -2  112.89    7.80
   6   2   2   96.89    7.70
  -8  -2  -2  143.49   10.50
   8  -2   2  149.69   10.70
  -8  -2  -2  155.18   10.00
   8  -2   2  154.38   10.20
   8   2   2  125.69   10.00
   8   2   2  123.79    9.00
  -8   2  -2  132.99   10.60
  -8   2  -2  127.79    9.10
   8   2   2  130.99   10.60
   8   2   2  116.09   10.90
  -8   2  -2  133.69    9.90
 -10  -2  -2  249.38   17.00
  10  -2   2  250.27   17.20
  10  -2   2  230.28   17.70
 -10  -2  -2  243.48   17.70
 -10   2  -2  243.28   17.00
  10   2   2  239.58   17.80
  10   2   2  234.68   15.80
  10   2   2  242.98   17.20
  10   2   2  217.58   18.00
 -10   2  -2  243.98   16.00
 -10   2  -2  238.18   18.00
  12  -2   2  218.48   15.60
 -12  -2  -2  214.68   15.30
 -12  -2  -2  192.18   16.50
  12  -2   2  200.08   17.20
 -12   2  -2  207.88   14.00
  12   2   2  158.68   18.10
 -12   2  -2  215.18   14.00
  12   2   2  213.28   13.90
  12   2   2  222.88   15.70
  12   2   2  205.38   13.80
 -12   2  -2  211.28   17.30
 -12   2  -2  215.08   15.40
  12   2   2  195.48   16.70
 -14  -2  -2   54.69    6.20
  14  -2   2   43.90    6.30
 -14   2  -2   45.20    5.70
  14   2   2   48.70    3.70
 -14   2  -2   43.40    3.90
 -14   2  -2   43.60    3.90
  14   2   2   50.49    6.50
  14   2   2   48.00    3.70
  16  -2   2   83.39    9.40
  16  -2   2   82.29    5.90
 -16  -2  -2   75.09    5.70
 -16  -2  -2   62.29    5.90
 -16  -2  -2   72.99    8.30
 -16   2  -2   71.49    5.50
  16   2   2   61.09    5.80
  16   2   2   64.89    5.30
  16   2   2   62.79    8.20
 -16   2  -2   70.79    5.90
 -16   2  -2   73.29    5.50
 -16   2  -2   76.59    8.30
  16   2   2   67.69    5.30
 -18  -2  -2   53.99    7.40
  18  -2   2   41.00    4.30
 -18  -2  -2   39.50    7.30
 -18  -2  -2   46.70    4.40
 -18  -2  -2   42.90    8.10
 -18  -2  -2   48.20    4.70
  18  -2   2   35.50    8.40
  18   2   2   41.90    3.70
 -18   2  -2   31.40    6.40
 -18   2  -2   38.40    3.80
 -18   2  -2   38.80    4.40
  18   2   2   41.90    3.60
 -18   2  -2   23.80    5.70
  18   2   2   39.60    7.30
 -18   2  -2   30.90    4.90
  18   2   2   43.90    4.50
 -18   2  -2   45.80    4.10
 -20  -2  -2   34.80    8.00
 -20  -2  -2   34.60    4.90
  20  -2   2   18.20    9.30
 -20  -2  -2   28.60    6.90
 -20  -2  -2   37.20    4.80
  20  -2   2   40.80    4.20
 -20   2  -2   50.59    4.60
  20   2   2   37.20    8.00
 -20   2  -2   41.10    3.90
 -20   2  -2   40.10    7.40
 -20   2  -2   45.00    8.00
  20   2   2   36.90    4.80
 -20   2  -2   35.90    4.00
  20   2   2   39.70    3.60
  20   2   2   38.40    3.80
 -20   2  -2   37.80    4.70
 -22  -2  -2    6.00    2.40
  22  -2   2    8.50    2.30
 -22  -2  -2   14.60    2.70
  22   2   2   11.50    1.80
 -22   2  -2   10.00    2.00
  22   2   2    7.40    1.90
  22   2   2    9.20    2.50
 -22   2  -2   10.60    2.80
 -22   2  -2   14.50    2.60
 -24  -2  -2   17.30    3.10
  24  -2   2   10.60    2.30
  24  -2   2   10.70    2.40
  24   2   2   10.20    1.80
  24   2   2   13.90    2.60
 -24   2  -2    8.30    2.80
 -24   2  -2   13.50    2.60
 -26  -2  -2    5.70    1.90
  26  -2   2    2.20    1.50
 -26   2  -2    3.00    1.60
 -26   2  -2    3.40    2.30
  26   2   2    4.70    1.80
 -27  -3   2    0.40    1.20
  27  -3  -2    1.40    1.70
 -27  -3   2    0.00    1.30
 -27   3   2    1.80    1.40
 -27   3   2    1.40    2.20
  27   3  -2    0.10    1.50
  25  -3  -2    0.70    1.40
 -25  -3   2    2.00    1.80
 -25  -3   2    4.00    1.90
 -25   3   2    1.20    1.80
  25   3  -2    1.90    2.10
  25   3  -2    1.40    1.30
 -25   3   2    2.70    2.30
 -23  -3   2    4.40    2.10
  23  -3  -2    4.90    1.90
 -23   3   2    5.10    2.80
 -23   3   2    5.80    1.70
 -23   3   2    6.80    2.20
  23   3  -2    6.80    2.30
  23   3  -2    3.80    1.80
  23   3  -2    4.50    1.50
 -21  -3   2   26.90    9.20
  21  -3  -2   27.40    4.10
 -21  -3   2    8.00   10.00
  21  -3  -2   25.50    3.60
 -21  -3   2   37.30    4.40
 -21   3   2   28.40    3.30
 -21   3   2   19.70    8.70
  21   3  -2   32.20    3.20
 -21   3   2   26.10    3.90
  21   3  -2   21.30    9.20
  21   3  -2   27.90    3.50
 -21   3   2   45.40   10.70
 -21   3   2   19.50    4.20
 -21   3   2   30.40    3.40
  21   3  -2   21.50    3.60
 -19  -3   2    7.90    2.60
  19  -3  -2   13.20    2.80
  19  -3  -2   12.10    2.50
 -19  -3   2   16.60    6.90
 -19  -3   2   14.00    6.60
 -19   3   2   10.40    5.80
 -19   3   2   15.30    3.30
  19   3  -2   14.10    2.10
 -19   3   2   17.20    2.40
 -19   3   2    7.20    5.20
  19   3  -2   12.40    2.00
  19   3  -2    8.40    2.70
 -19   3   2   13.80    2.70
 -19   3   2   16.80    2.60
  19   3  -2   12.20    5.90
 -17  -3   2    6.40    5.10
  17  -3  -2   15.30    7.50
 -17  -3   2    9.20    5.50
  17  -3  -2    9.50    2.30
 -17  -3   2    7.80    2.20
  17   3  -2   10.30    1.80
  17   3  -2   10.20    1.80
 -17   3   2   16.40    4.50
 -17   3   2    9.90    2.20
  17   3  -2    8.70    2.30
 -17   3   2    7.60    1.80
  17   3  -2   15.80    5.20
 -17   3   2    8.30    4.30
 -17   3   2   10.80    1.90
  15  -3  -2   17.40    5.90
 -15  -3   2   20.00    2.80
 -15  -3   2   24.60    5.00
 -15  -3   2   18.60    5.30
 -15   3   2   15.60    4.60
 -15   3   2   16.00    2.40
 -15   3   2   14.70    4.00
 -15   3   2   20.40    3.00
 -15   3   2   16.00    2.30
  15   3  -2   16.40    2.70
  15   3  -2   21.90    4.70
  15   3  -2   16.20    2.30
  15   3  -2   17.50    2.20
 -13  -3   2   12.60    4.40
 -13  -3   2    9.80    4.00
 -13  -3   2    9.00    3.50
  13  -3  -2    8.80    4.10
 -13   3   2    9.90    1.60
 -13   3   2    7.10    1.50
  13   3  -2    9.50    1.60
 -13   3   2    8.00    3.20
  13   3  -2    7.50    3.20
  13   3  -2    6.40    1.30
 -13   3   2    5.60    3.30
 -11  -3   2  132.69   11.30
  11  -3  -2  157.98   11.70
  11  -3  -2  141.99   12.80
 -11  -3   2  148.39   11.30
 -11  -3   2  157.18   12.20
  11   3  -2  145.19   11.40
 -11   3   2  134.09   13.20
 -11   3   2  141.79    9.90
 -11   3   2  158.08   11.60
  11   3  -2  133.29    9.80
 -11   3   2  154.18   10.00
 -11   3   2  153.88   11.20
  11   3  -2  142.09    9.80
  11   3  -2  124.89   14.30
   9  -3  -2  187.48   14.50
  -9  -3   2  236.88   14.60
  -9  -3   2  217.48   14.40
  -9  -3   2  234.68   15.40
  -9  -3   2  224.58   15.50
  -9  -3   2  215.38   14.80
  -9   3   2  167.88   13.30
   9   3  -2  199.58   13.20
  -9   3   2  169.48   14.40
  -9   3   2  171.98   14.10
   9   3  -2  220.18   14.60
   9   3  -2  215.48   15.10
  -9   3   2  163.28   15.00
  -7  -3   2  142.29    9.50
  -7  -3   2  140.29   10.40
  -7  -3   2  143.99   10.30
   7  -3  -2  132.49   10.20
   7  -3  -2  132.79    9.70
  -7  -3   2  142.29    9.70
  -7  -3   2  140.09    9.90
   7   3  -2  133.49   10.00
  -7   3   2  120.09    9.50
  -7   3   2  117.79   10.20
   7   3  -2  127.89    8.70
   7   3  -2  133.69    9.60
  -7   3   2  132.39    9.90
  -7   3   2  116.69    8.90
  -5  -3   2   82.79    6.90
  -5  -3   2   89.89    6.40
   5  -3  -2   83.19    6.40
   5  -3  -2   92.99    6.70
  -5  -3   2   77.09    6.40
  -5   3   2   89.29    6.80
   5   3  -2   78.29    6.40
  -5   3   2   79.89    6.20
  -5   3   2   81.19    6.40
   5   3  -2   83.39    6.20
   3  -3  -2  393.36   25.30
  -3  -3   2  381.06   25.20
  -3  -3   2  390.76   26.00
  -3  -3   2  396.56   25.20
   3  -3  -2  411.96   25.60
   3   3  -2  389.06   25.20
  -3   3   2  354.56   25.20
  -3   3   2  375.66   25.50
   3   3  -2  360.36   25.20
   1  -3  -2  405.36   24.40
  -1  -3   2  347.87   24.70
   1  -3  -2  383.06   24.50
   1  -3  -2  404.66   24.40
   1   3  -2  321.97   24.00
  -1   3   2  358.26   24.00
  -1   3   2  383.46   24.30
   1   3  -2  338.77   24.00
  -1  -3  -2  464.25   29.80
  -1  -3  -2  459.85   30.00
   1  -3   2  456.55   29.40
   1  -3   2  464.75   30.20
   1  -3   2  445.66   29.40
  -1   3  -2  448.66   29.50
  -1   3  -2  416.66   29.50
   1   3   2  484.35   29.70
  -1   3  -2  422.66   29.70
  -3  -3  -2  287.37   20.40
   3  -3   2  320.67   20.50
  -3  -3  -2  284.67   20.10
  -3  -3  -2  296.97   20.20
   3  -3   2  302.77   20.00
  -3   3  -2  316.57   20.10
   3   3   2  304.37   20.00
   3   3   2  309.67   20.20
  -3   3  -2  279.47   19.60
  -3   3  -2  302.47   20.10
  -5  -3  -2   49.90    4.20
  -5  -3  -2   50.89    4.90
   5  -3   2   61.69    4.90
  -5  -3  -2   48.90    5.10
   5  -3   2   56.19    4.30
  -5  -3  -2   46.60    4.60
  -5   3  -2   53.19    4.70
  -5   3  -2   50.39    4.40
   5   3   2   50.39    4.40
   5   3   2   42.60    4.70
  -7  -3  -2   17.60    2.60
  -7  -3  -2   16.60    2.90
   7  -3   2   20.30    2.80
  -7  -3  -2   16.30    3.30
  -7  -3  -2   11.00    3.90
   7  -3   2   26.90    3.80
   7   3   2   17.10    3.30
  -7   3  -2   23.80    3.10
  -7   3  -2   20.10    3.30
   7   3   2   16.70    2.90
   9  -3   2   25.50    4.30
  -9  -3  -2   24.80    4.20
  -9  -3  -2   21.30    6.30
   9  -3   2   26.20    3.90
  -9  -3  -2   33.20    4.70
  -9  -3  -2   27.00    3.80
  -9   3  -2   26.00    3.80
   9   3   2   24.60    4.50
  -9   3  -2   25.60    2.40
  -9   3  -2   23.50    4.40
   9   3   2   30.20    2.30
   9   3   2   29.40    4.30
  11  -3   2  102.59   11.30
  11  -3   2  121.69   10.10
 -11  -3  -2  117.59    9.40
 -11  -3  -2  113.19   10.10
 -11   3  -2  120.49   11.90
  11   3   2  108.39    7.90
 -11   3  -2  126.39    8.20
  11   3   2  109.39    9.60
 -11   3  -2  122.59    8.20
  11   3   2  112.89    8.00
 -11   3  -2  115.19    9.50
 -13  -3  -2   54.99    6.60
  13  -3   2   57.19    7.90
 -13  -3  -2   65.29    7.60
  13   3   2   57.89    4.40
  13   3   2   61.79    4.40
 -13   3  -2   56.29    6.30
 -13   3  -2   52.69    4.50
 -13   3  -2   51.69    4.50
  13   3   2   58.29    7.10
 -15  -3  -2   23.90    5.00
  15  -3   2   22.70    6.30
 -15  -3  -2   18.30    2.90
 -15  -3  -2   24.50    5.70
 -15   3  -2   19.20    2.50
  15   3   2   16.00    2.80
 -15   3  -2   18.30    2.60
  15   3   2   17.30    2.30
  15   3   2   22.10    5.20
 -15   3  -2   20.00    4.70
 -15   3  -2   18.70    2.80
  15   3   2   18.40    2.40
 -17  -3  -2    9.20    5.30
 -17  -3  -2    9.40    2.30
 -17  -3  -2    9.40    5.40
  17  -3   2   10.30    2.40
  17   3   2   10.80    2.50
 -17   3  -2    9.20    4.50
 -17   3  -2   11.70    5.20
 -17   3  -2    6.60    1.70
  17   3   2    5.30    1.60
 -17   3  -2    7.00    1.80
  17   3   2    7.70    1.70
  17   3   2   10.90    5.50
 -17   3  -2    9.40    2.30
 -19  -3  -2    5.20    6.40
 -19  -3  -2    9.80    6.70
  19  -3   2    7.20    2.20
 -19  -3  -2    4.50    2.40
 -19   3  -2    5.30    1.70
  19   3   2    8.40    2.50
  19   3   2    8.10    1.70
  19   3   2    7.70    1.80
 -19   3  -2    5.50    5.30
 -19   3  -2    6.60    2.70
 -19   3  -2    6.90    1.90
 -19   3  -2    9.50    5.40
  19   3   2    7.70    6.50
 -19   3  -2    8.30    2.40
 -21  -3  -2    2.40    2.10
  21  -3   2    1.60    2.00
  21   3   2    3.70    1.50
 -21   3  -2    0.50    1.60
  21   3   2    3.40    1.70
 -21   3  -2    3.80    2.00
 -21   3  -2    1.80    1.50
 -21   3  -2    1.50    2.30
  21   3   2    1.80    2.20
  23  -3   2   13.60    2.60
 -23  -3  -2   16.80    2.80
  23   3   2    7.70    2.50
 -23   3  -2    8.40    2.40
  23   3   2   13.30    1.90
 -23   3  -2   17.50    2.70
 -23   3  -2   21.20    3.80
 -23   3  -2   14.80    2.30
  23   3   2    7.80    2.00
 -25  -3  -2    7.00    2.10
  25  -3   2    2.60    1.50
  25   3   2    5.10    1.50
 -25   3  -2   12.40    3.00
 -25   3  -2    6.80    2.00
  25   3   2    5.40    2.00
 -27  -3  -2    0.00    1.10
  27  -3   2   -0.90    1.20
 -27  -3  -2   -0.20    1.30
  27   3   2   -0.10    1.40
 -27   3  -2   -0.60    1.20
 -26  -4   2    7.10    1.60
  26  -4  -2    6.80    1.70
 -26  -4   2    7.90    1.80
  26   4  -2    4.80    1.70
  26   4  -2    3.00    1.30
 -26   4   2    5.60    1.50
  24  -4  -2    5.70    1.80
 -24  -4   2   11.40    2.30
 -24  -4   2    7.90    2.10
  24  -4  -2    7.60    2.40
 -24   4   2    7.70    1.80
  24   4  -2    5.90    2.20
 -24   4   2    8.50    2.10
  24   4  -2    7.90    1.70
  24   4  -2    5.80    1.80
  22  -4  -2   10.80    2.40
 -22  -4   2   21.00    3.10
 -22  -4   2   16.00    2.90
 -22   4   2   21.50    2.80
  22   4  -2   17.30    2.70
  22   4  -2    6.90    2.70
 -22   4   2   15.30    2.70
  22   4  -2   17.20    2.40
 -22   4   2   13.50    2.30
 -20  -4   2    0.10    9.40
 -20  -4   2   11.60    2.50
  20  -4  -2   11.60    2.60
 -20   4   2   12.50   14.20
 -20   4   2   10.20    2.00
 -20   4   2   14.50    2.40
 -20   4   2   13.60    2.60
  20   4  -2    9.30    1.90
  20   4  -2   12.10    2.10
 -20   4   2   14.50    6.90
  20   4  -2   13.30    2.70
  20   4  -2   15.40    8.00
 -18  -4   2   10.40    2.10
  18  -4  -2    8.80    2.50
 -18  -4   2    6.80    2.10
 -18  -4   2    3.60    6.20
 -18  -4   2   10.50    2.30
  18   4  -2    7.30    1.70
 -18   4   2    8.10    1.90
 -18   4   2    6.70    5.70
 -18   4   2    8.00    2.30
 -18   4   2   18.90    5.80
  18   4  -2    8.00    5.30
 -18   4   2    7.90    1.90
  18   4  -2    6.40    1.80
  18   4  -2    5.40    2.40
 -16  -4   2   69.99    5.70
 -16  -4   2   72.99   10.20
 -16  -4   2   56.19    5.70
  16  -4  -2   62.89    6.40
 -16  -4   2   67.69    5.70
 -16  -4   2   70.79    9.90
 -16   4   2   66.99    5.40
  16   4  -2   64.39    6.00
 -16   4   2   66.59    5.80
  16   4  -2   68.59    5.30
 -16   4   2   63.89    8.20
  16   4  -2   66.69    5.20
  16   4  -2   69.09    9.00
 -16   4   2   68.69    8.90
 -16   4   2   68.29    5.40
 -14  -4   2   79.69    9.20
  14  -4  -2   87.09    7.50
 -14  -4   2   81.89   10.00
 -14  -4   2   78.49    6.70
 -14  -4   2   65.89    6.70
 -14  -4   2   78.09    6.40
 -14   4   2   90.99    8.90
  14   4  -2   82.79    6.00
  14   4  -2   79.49    8.70
  14   4  -2   80.79    6.90
 -14   4   2   89.39    8.60
 -14   4   2   97.99    6.40
 -14   4   2   89.99    6.30
  14   4  -2   79.69    6.10
 -14   4   2   83.79    6.60
 -12  -4   2   20.70    4.20
  12  -4  -2   13.40    5.40
 -12  -4   2   27.80    5.50
 -12   4   2   17.70    4.00
  12   4  -2   24.60    4.30
 -12   4   2   17.60    2.40
 -12   4   2   19.50    3.90
 -12   4   2   18.00    2.30
  12   4  -2   22.80    2.20
  12   4  -2   22.40    2.20
 -10  -4   2   68.99    9.40
  10  -4  -2   83.59    8.30
  10  -4  -2   74.79    9.30
 -10  -4   2   77.59    8.10
  10   4  -2   85.89    7.20
  10   4  -2   75.89    5.40
 -10   4   2   80.79    7.30
 -10   4   2   76.59    5.60
  10   4  -2   72.29    5.40
 -10   4   2   79.49    7.00
 -10   4   2   66.09    9.90
 -10   4   2   80.19    5.60
   8  -4  -2  174.48   12.60
  -8  -4   2  163.68   13.20
   8  -4  -2  172.58   13.20
  -8  -4   2  170.98   12.60
   8   4  -2  160.68   11.10
   8   4  -2  167.28   12.30
   8   4  -2  174.08   12.80
  -8   4   2  164.68   12.10
  -8   4   2  181.48   12.60
  -8   4   2  149.79   13.20
  -8   4   2  166.98   11.30
   6  -4  -2  422.36   27.60
  -6  -4   2  430.76   28.10
  -6  -4   2  413.16   27.00
  -6  -4   2  422.56   27.00
   6  -4  -2  396.26   27.00
   6   4  -2  402.66   27.00
  -6   4   2  390.16   26.40
  -6   4   2  371.36   27.50
  -6   4   2  421.56   27.30
  -6   4   2  387.36   27.00
   6   4  -2  372.06   26.20
   6   4  -2  416.56   27.10
  -4  -4   2  274.97   18.90
  -4  -4   2  278.37   17.60
   4  -4  -2  270.77   18.30
  -4  -4   2  284.37   17.60
   4  -4  -2  255.47   18.30
  -4   4   2  246.18   17.40
  -4   4   2  271.77   18.10
  -4   4   2  241.88   17.80
   4   4  -2  259.07   17.80
   4   4  -2  273.37   17.60
   2  -4  -2  266.97   17.00
  -2  -4   2  267.27   17.70
   2  -4  -2  258.77   17.00
   2  -4  -2  253.87   17.10
   2   4  -2  257.17   16.60
   2   4  -2  235.18   16.70
  -2   4   2  249.97   16.90
  -2   4   2  215.88   16.50
   0  -4   2  693.53   42.40
   0  -4  -2  633.34   41.60
   0  -4  -2  647.74   41.60
   0  -4  -2  628.14   42.00
   0   4  -2  588.04   41.40
   0   4   2  625.74   41.60
   0   4  -2  602.84   41.60
   0   4  -2  653.53   41.30
   2  -4   2  263.97   17.70
   2  -4   2  277.17   17.70
  -2  -4  -2  316.07   18.90
   2  -4   2  256.67   18.60
  -2   4  -2  245.28   18.10
  -2   4  -2  230.58   17.90
   2   4   2  301.27   18.20
   4  -4   2    6.50    1.80
  -4  -4  -2    4.90    2.40
  -4  -4  -2    4.40    1.70
  -4  -4  -2    2.70    1.90
   4   4   2    8.00    2.10
  -4   4  -2    5.90    1.70
  -4   4  -2    2.70    1.50
   4   4   2    3.20    1.60
   4   4   2    3.40    1.00
  -6  -4  -2  514.85   32.90
  -6  -4  -2  534.75   33.40
  -6  -4  -2  510.35   32.80
   6  -4   2  487.55   32.80
  -6   4  -2  446.26   31.80
   6   4   2  514.95   33.00
  -6   4  -2  460.95   32.60
   6   4   2  465.15   31.70
  -6   4  -2  434.26   32.70
   6   4   2  513.45   32.60
  -8  -4  -2  127.59   10.40
  -8  -4  -2  126.19    9.50
   8  -4   2  135.79   10.70
  -8  -4  -2  128.49   11.20
   8   4   2  133.49    9.90
  -8   4  -2  121.69    8.50
  -8   4  -2  114.99   10.60
  -8   4  -2  123.59    9.60
   8   4   2  116.39   10.70
  10  -4   2   72.79    9.50
 -10  -4  -2   56.19    6.20
 -10  -4  -2   65.09    7.40
 -10   4  -2   55.79    9.40
 -10   4  -2   60.09    4.70
  10   4   2   66.79    6.70
 -10   4  -2   62.79    6.30
  10   4   2   57.39    4.50
 -10   4  -2   63.79    4.70
  10   4   2   67.99    4.50
 -12  -4  -2    7.60    3.70
 -12  -4  -2    7.50    4.00
 -12   4  -2   18.70    4.10
  12   4   2   11.30    1.80
  12   4   2   11.30    1.70
 -12   4  -2   18.30    3.70
  12   4   2   12.80    4.10
 -12   4  -2   17.40    2.10
 -14  -4  -2    3.30    4.10
 -14  -4  -2    5.90    4.60
  14  -4   2    2.60    2.20
 -14  -4  -2    6.80    2.10
 -14  -4  -2    5.10    1.70
 -14  -4  -2    6.00    2.20
 -14   4  -2    5.30    1.90
  14   4   2    1.80    2.10
 -14   4  -2    4.40    3.70
 -14   4  -2    3.40    1.50
 -14   4  -2    6.10    3.80
  14   4   2    3.40    1.40
 -14   4  -2    4.70    1.40
  14   4   2    0.90    3.90
  14   4   2    6.20    1.50
 -16  -4  -2    9.60    5.80
 -16  -4  -2   11.40    2.30
  16  -4   2   11.00    2.80
 -16  -4  -2    8.00    2.10
 -16  -4  -2    9.60    2.40
 -16  -4  -2   12.20    6.30
 -16   4  -2    7.40    2.30
  16   4   2    4.70    4.60
 -16   4  -2    9.10    2.00
  16   4   2    9.40    2.50
 -16   4  -2   11.30    2.00
  16   4   2    7.60    1.80
 -16   4  -2    9.10    4.50
  16   4   2    8.00    1.70
 -16   4  -2   11.00    4.50
 -18  -4  -2    6.30    7.80
 -18  -4  -2   20.30    3.30
  18  -4   2   21.10    4.00
 -18  -4  -2   18.50    3.10
 -18  -4  -2   11.40    7.10
  18   4   2   11.70    2.90
 -18   4  -2   23.70    6.50
  18   4   2    6.90    5.70
 -18   4  -2   15.90    2.50
 -18   4  -2   22.50    2.90
 -18   4  -2   15.30    5.90
  18   4   2   19.80    2.80
  18   4   2   16.20    2.60
 -18   4  -2   23.70    3.10
 -20  -4  -2   20.70    3.00
  20  -4   2   20.10    3.90
 -20   4  -2   22.60    3.00
  20   4   2   15.30    2.50
 -20   4  -2   24.90    3.00
 -20   4  -2   24.50    3.50
  20   4   2   12.70    3.00
  20   4   2   22.30    2.80
  22  -4   2    7.30    2.10
 -22  -4  -2    6.10    2.00
  22   4   2    7.10    1.70
  22   4   2    4.00    2.20
  22   4   2    7.90    1.90
 -22   4  -2    5.00    2.30
 -22   4  -2    6.30    1.90
 -22   4  -2   10.00    1.90
 -24  -4  -2    1.50    1.60
  24  -4   2    1.30    1.40
 -24  -4  -2    0.30    1.60
 -24   4  -2    3.50    1.50
  24   4   2    0.30    1.30
  24   4   2    1.90    1.90
  24   4   2    0.20    1.50
 -24   4  -2    1.70    1.60
 -26  -4  -2    1.50    1.30
  26  -4   2    0.40    1.30
 -26  -4  -2    1.40    1.30
  26  -4   2    0.40    1.00
  26   4   2    1.20    1.40
 -26   4  -2    2.20    1.50
 -25  -5   2    1.30    1.40
  25  -5  -2    1.40    1.10
  25  -5  -2    1.80    1.40
 -25   5   2    0.30    1.40
  25   5  -2    0.60    1.10
  25   5  -2    0.50    1.50
  23  -5  -2    3.20    1.70
 -23  -5   2    2.90    1.90
  23  -5  -2    2.00    1.40
 -23  -5   2    3.10    1.60
  23   5  -2    2.20    1.40
 -23   5   2    4.90    1.60
 -23   5   2    2.90    1.50
 -23   5   2    2.80    2.00
  23   5  -2    3.60    1.60
  23   5  -2    2.50    2.00
 -21  -5   2    1.80    1.60
 -21  -5   2    1.20    1.50
  21  -5  -2    2.40    1.80
  21  -5  -2    2.00    1.90
 -21  -5   2    0.60    1.90
 -21   5   2    2.70    1.50
 -21   5   2    1.80    1.40
  21   5  -2    0.10    1.50
 -21   5   2    2.90    2.00
  21   5  -2    0.50    1.30
  21   5  -2    2.00    2.10
 -19  -5   2    9.50    2.20
 -19  -5   2    7.20    1.90
 -19  -5   2    6.80    2.40
 -19  -5   2    5.20    1.90
  19  -5  -2    7.20    2.20
  19   5  -2    9.90    1.90
 -19   5   2   15.90    2.70
  19   5  -2   12.40    2.70
 -19   5   2   13.10    2.20
  19   5  -2   12.00    2.10
 -17  -5   2   61.29    5.70
  17  -5  -2   70.59    6.70
 -17  -5   2   66.39    5.80
 -17  -5   2   62.69    5.90
 -17  -5   2   64.09   11.00
 -17  -5   2   67.59    6.40
 -17   5   2   79.79   10.50
 -17   5   2   82.09    5.70
  17   5  -2   59.19    8.70
 -17   5   2   74.49    5.60
  17   5  -2   50.79    5.90
  17   5  -2   65.49    5.30
 -17   5   2   50.79    8.90
 -17   5   2   73.89    6.30
  17   5  -2   65.79    5.30
 -15  -5   2   25.60    3.90
 -15  -5   2   27.90    3.60
 -15  -5   2   32.50    3.90
  15  -5  -2   25.30    4.50
 -15  -5   2   29.00    7.30
 -15  -5   2   30.30    4.30
 -15   5   2   33.60    3.40
  15   5  -2   32.60    3.20
 -15   5   2   30.50    6.20
  15   5  -2   26.20    5.60
 -15   5   2   24.70    3.70
  15   5  -2   31.10    4.00
 -15   5   2   34.10    6.60
  15   5  -2   34.60    3.20
 -15   5   2   35.70    3.50
  13  -5  -2   11.10    2.90
 -13  -5   2   10.00    5.10
 -13  -5   2   13.90    2.80
 -13  -5   2   13.80    2.80
 -13  -5   2   10.80    2.20
 -13  -5   2   11.00    2.50
 -13   5   2   15.50    2.40
 -13   5   2   17.50    2.40
  13   5  -2   12.40    2.00
 -13   5   2   11.10    4.20
  13   5  -2   13.20    4.10
 -13   5   2   15.40    2.30
  13   5  -2    7.50    2.60
 -13   5   2   24.50    5.00
  13   5  -2   15.90    2.30
 -11  -5   2   -0.30    3.80
 -11  -5   2   -0.20    1.40
 -11  -5   2   -2.00    1.80
 -11  -5   2    3.30    1.90
 -11  -5   2   -1.00    1.70
  11  -5  -2    2.20    2.10
 -11  -5   2    1.50    4.90
 -11   5   2    0.30    3.00
 -11   5   2    2.90    1.20
  11   5  -2    0.70    1.00
  11   5  -2   -0.50    2.80
 -11   5   2    2.60    1.20
 -11   5   2    0.70    3.10
  -9  -5   2   94.59    8.70
  -9   5   2   62.89    5.20
   9   5  -2   77.89    5.00
  -9   5   2   52.79    6.60
  -9   5   2   66.39    6.90
   9   5  -2   74.09    5.00
  -7  -5   2   95.19    6.60
   7  -5  -2   92.09    9.10
  -7  -5   2  103.29    8.90
   7   5  -2   80.99    5.90
  -7   5   2   75.99    7.10
   7   5  -2   92.99    7.30
  -7   5   2   90.09    7.50
  -7   5   2   82.49    6.10
  -5  -5   2   28.10    5.00
   5  -5  -2   50.39    5.70
  -5   5   2   42.40    4.10
   5   5  -2   35.30    4.00
  -5   5   2   44.40    3.20
  -5   5   2   45.80    4.50
   3  -5  -2   39.50    4.70
   3  -5  -2   41.80    4.30
  -3  -5   2   29.50    4.90
  -3   5   2   36.30    2.70
   3   5  -2   31.00    3.20
  -3   5   2   36.00    3.20
  -3   5   2   37.00    3.70
   1  -5  -2  158.68   11.80
   1  -5  -2  171.38   11.10
  -1  -5   2  174.68   12.50
   1  -5  -2  165.08   11.10
   1   5  -2  158.58   10.90
  -1   5   2  158.48   10.60
   1   5  -2  149.39   11.00
   1   5  -2  145.59   11.20
  -1   5   2  168.68   11.30
   1  -5   2  207.98   13.90
  -1  -5  -2  186.48   12.70
  -1  -5  -2  199.08   13.70
  -1  -5  -2  177.88   12.60
   1   5   2  180.48   12.90
  -1   5  -2  201.08   12.60
   1   5   2  176.88   12.30
  -1   5  -2  181.88   12.90
  -1   5  -2  174.98   12.90
  -3  -5  -2  107.59    7.60
   3  -5   2  105.49    8.50
  -3  -5  -2  119.69    8.80
  -3  -5  -2  111.49    7.50
  -3   5  -2   92.79    7.30
  -3   5  -2   85.99    7.50
  -3   5  -2   95.29    7.00
   3   5   2   91.59    6.70
   3   5   2  107.99    7.60
  -5  -5  -2   18.10    3.90
   5  -5   2   19.80    2.70
  -5   5  -2   15.20    2.70
  -5   5  -2   12.40    1.40
   5   5   2   12.40    2.50
  -5   5  -2   15.20    2.50
   5   5   2   10.50    1.30
   7  -5   2   70.69    8.40
  -7  -5  -2   98.69    8.80
  -7  -5  -2  102.79    8.00
  -7   5  -2   69.69    7.30
  -7   5  -2   92.79    7.60
   7   5   2  103.99    7.70
   7   5   2   90.99    6.00
  -7   5  -2   78.49    6.10
  -9  -5  -2   16.60    5.20
  -9  -5  -2   27.40    5.20
  -9   5  -2   36.30    4.60
   9   5   2   24.80    4.10
  -9   5  -2   28.60    2.50
  -9   5  -2   32.60    4.80
   9   5   2   23.90    2.20
  -9   5  -2   26.00    2.50
   9   5   2   20.30    2.20
 -11  -5  -2   23.00    2.80
 -11  -5  -2   26.50    3.90
  11  -5   2   22.40    4.10
 -11  -5  -2   30.10    6.40
 -11  -5  -2   25.50    2.70
 -11  -5  -2   28.50    4.10
  11   5   2   26.80    2.50
 -11   5  -2   25.00    2.70
  11   5   2   24.10    4.50
 -11   5  -2   25.80    4.80
 -11   5  -2   23.50    2.70
 -11   5  -2   21.00    4.30
  11   5   2   24.20    2.40
  13  -5   2   33.30    4.80
 -13  -5  -2   33.10    4.40
 -13  -5  -2   32.00    3.50
 -13  -5  -2   37.40    7.60
 -13  -5  -2   28.90    4.20
  13   5   2   36.20    3.30
  13   5   2   31.80    5.50
 -13   5  -2   37.00    4.20
  13   5   2   39.60    3.40
 -13   5  -2   40.00    3.50
  13   5   2   33.50    4.20
 -13   5  -2   48.40    6.90
 -13   5  -2   45.10    6.20
 -13   5  -2   38.90    3.60
 -15  -5  -2  210.28   14.10
 -15  -5  -2  186.58   14.30
 -15  -5  -2  180.58   14.10
  15  -5   2  202.08   15.00
 -15  -5  -2  196.78   18.60
  15   5   2  191.58   16.60
 -15   5  -2  203.28   13.80
 -15   5  -2  199.08   13.80
 -15   5  -2  195.38   16.60
 -15   5  -2  193.08   14.00
  15   5   2  195.78   13.50
  15   5   2  194.88   14.10
 -15   5  -2  189.18   16.60
  15   5   2  220.68   13.60
 -17  -5  -2   12.20    2.50
  17  -5   2   15.20    3.30
 -17  -5  -2    9.00    2.30
 -17  -5  -2   11.00    8.00
 -17  -5  -2   10.90    2.30
  17   5   2    8.90    2.00
  17   5   2   15.70    2.80
 -17   5  -2   16.00    6.00
 -17   5  -2   19.20    2.70
 -17   5  -2   12.10    6.40
 -17   5  -2   18.20    2.80
  17   5   2   15.60    2.50
 -17   5  -2   13.20    2.60
  17   5   2    9.90    5.80
 -19  -5  -2   23.40    3.50
 -19  -5  -2   24.30    3.30
 -19  -5  -2   29.80    3.70
  19  -5   2   33.80    4.50
 -19  -5  -2   34.40    4.40
  19   5   2   31.70    3.40
 -19   5  -2   35.10    3.50
  19   5   2   33.10    4.20
 -19   5  -2   34.90    4.10
 -19   5  -2   36.00    3.50
  21  -5   2    7.90    2.20
 -21  -5  -2   11.40    2.20
 -21  -5  -2    8.90    2.20
 -21  -5  -2    8.90    2.20
 -21   5  -2    8.30    1.90
  21   5   2   14.40    2.60
  21   5   2    7.90    1.70
  21   5   2    9.50    1.90
 -21   5  -2   12.50    2.00
 -21   5  -2   10.70    2.30
  23  -5   2    2.00    1.50
 -23  -5  -2    1.50    1.70
 -23  -5  -2    2.50    1.60
  23  -5   2    2.40    1.50
  23   5   2    3.20    1.40
 -23   5  -2    2.00    1.80
 -23   5  -2    3.30    1.40
  23   5   2    5.60    1.90
 -23   5  -2    7.10    1.60
  23   5   2    2.70    1.50
  25  -5   2    1.20    1.20
 -25  -5  -2    1.20    1.30
  25  -5   2    1.00    1.00
 -25   5  -2    2.20    1.50
  25   5   2    2.20    1.50
  25   5   2    0.60    1.10
  24  -6  -2    4.30    1.50
 -24  -6   2    3.20    1.40
  24  -6  -2    3.40    1.10
  24   6  -2    3.30    1.30
 -24   6   2    3.80    1.10
 -24   6   2    4.70    1.50
  24   6  -2    3.00    1.50
 -22  -6   2    8.10    2.10
  22  -6  -2   10.50    2.00
 -22  -6   2    9.60    1.70
  22  -6  -2   10.20    2.00
  22   6  -2    6.50    2.10
  22   6  -2    7.50    1.80
 -22   6   2   15.50    2.30
 -22   6   2   11.20    1.80
  22   6  -2   11.10    1.80
 -22   6   2    7.50    2.10
 -20  -6   2   16.20    2.90
  20  -6  -2   23.00    3.10
  20  -6  -2   17.30    3.10
 -20  -6   2   13.50    2.70
 -20  -6   2   19.50    3.20
 -20   6   2   20.60    2.70
  20   6  -2   18.30    2.50
 -20   6   2   21.70    2.70
  20   6  -2   18.20    2.70
  20   6  -2   13.20    2.80
 -20   6   2   22.00    3.10
 -18  -6   2   44.70    4.20
  18  -6  -2   33.20    4.50
  18  -6  -2   37.40    4.30
 -18  -6   2   45.60    4.80
 -18  -6   2   40.30    4.10
 -18  -6   2   36.30    4.10
 -18   6   2   38.10    4.20
  18   6  -2   39.20    3.90
 -18   6   2   39.30    3.80
  18   6  -2   38.40    3.70
 -18   6   2   35.50    3.80
  18   6  -2   40.50    4.60
 -16  -6   2   27.00    4.20
  16  -6  -2   24.20    3.70
 -16  -6   2   30.00    4.00
 -16  -6   2   32.30    9.40
 -16  -6   2   31.00    3.90
 -16  -6   2   29.70    3.80
  16  -6  -2   24.50    4.20
 -16   6   2   25.90    3.30
  16   6  -2   29.70    3.80
  16   6  -2   29.90    3.10
 -16   6   2   27.30    3.20
 -16   6   2   27.30    7.10
 -16   6   2   31.40    3.90
  16   6  -2   27.70    6.40
  16   6  -2   27.20    3.20
 -14  -6   2   20.10    7.80
 -14  -6   2   14.50    2.80
 -14  -6   2   13.20    5.20
  14  -6  -2    7.90    2.20
  14  -6  -2    7.30    2.60
 -14   6   2    9.70    2.30
 -14   6   2    9.40    5.10
  14   6  -2   11.00    4.90
 -14   6   2   10.80    2.00
 -14   6   2    9.50    2.00
 -12  -6   2   36.60    4.50
 -12  -6   2   32.10    4.00
 -12  -6   2   28.80    4.30
 -12  -6   2   30.60    3.30
  12  -6  -2   38.60    4.80
 -12  -6   2   28.80    4.10
 -12  -6   2   32.70    7.40
 -12   6   2   49.99    7.10
  12   6  -2   31.00    5.10
  12   6  -2   32.20    3.10
  12   6  -2   27.70    3.00
 -10  -6   2  189.68   16.80
 -10  -6   2  196.48   13.90
  10  -6  -2  171.28   14.20
  10  -6  -2  199.68   13.40
 -10  -6   2  199.48   13.40
 -10  -6   2  189.78   14.20
 -10  -6   2  204.28   14.20
  10   6  -2  171.08   12.90
  10   6  -2  181.08   14.60
 -10   6   2  205.28   15.20
 -10   6   2  189.08   13.20
  10   6  -2  203.58   13.00
 -10   6   2  214.58   13.30
  -8  -6   2   12.50    2.20
  -8  -6   2   16.00    2.90
  -8  -6   2   14.10    3.00
   8  -6  -2   16.30    3.10
  -8  -6   2   14.30    4.80
  -8  -6   2   14.30    2.60
   8   6  -2    8.90    3.10
  -8   6   2   12.90    3.30
  -8   6   2   12.20    1.80
  -8   6   2   15.90    2.00
  -6  -6   2   51.09    5.30
   6  -6  -2   44.60    5.10
  -6  -6   2   58.99    5.40
  -6  -6   2   60.89    7.60
  -6   6   2   57.39    5.70
  -6   6   2   54.39    4.00
   6   6  -2   52.19    3.70
   6   6  -2   57.99    5.40
  -6   6   2   46.70    4.10
  -4  -6   2    5.00    3.70
  -4   6   2   10.30    2.50
   4   6  -2    3.00    1.80
   4   6  -2    3.60    0.70
  -2  -6   2   75.79    8.10
   2  -6  -2   82.09    7.50
  -2   6   2   91.19    6.60
  -2   6   2   80.19    5.50
   2   6  -2   73.69    5.80
   0  -6   2   34.40    5.10
   0  -6  -2   34.40    5.20
   0   6   2   47.20    4.10
   0   6   2   42.00    2.80
   0   6  -2   30.20    3.20
   2  -6   2   97.89    8.60
  -2  -6  -2   98.49    8.80
  -2   6  -2   92.49    6.90
   2   6   2   98.89    7.30
   2   6   2   91.49    6.30
  -2   6  -2   86.49    6.30
  -4  -6  -2   37.70    5.50
  -4   6  -2   33.00    2.50
  -4   6  -2   36.10    3.90
  -4   6  -2   31.10    4.50
   4   6   2   26.60    2.30
   4   6   2   29.20    3.90
  -6  -6  -2   49.20    4.20
   6  -6   2   51.89    5.00
  -6  -6  -2   52.19    5.30
  -6  -6  -2   59.39    7.40
  -6  -6  -2   46.40    5.30
   6   6   2   44.20    3.50
  -6   6  -2   46.70    6.10
   6   6   2   42.80    4.10
  -6   6  -2   48.60    3.70
   6   6   2   41.20    5.40
  -6   6  -2   53.09    5.20
  -8  -6  -2   75.19    8.90
  -8  -6  -2   71.59    5.20
  -8  -6  -2   71.89    6.20
  -8  -6  -2   69.19    6.40
   8  -6   2   59.49    6.00
  -8   6  -2   54.39    4.80
   8   6   2   67.89    6.90
   8   6   2   56.29    4.50
  -8   6  -2   60.89    4.80
  -8   6  -2   59.19    6.60
  -8   6  -2   64.59    7.60
 -10  -6  -2    3.50    2.40
 -10  -6  -2    4.10    2.00
 -10  -6  -2    2.30    2.40
 -10  -6  -2    3.20    5.20
 -10  -6  -2    5.80    1.50
 -10  -6  -2    3.70    1.50
 -10  -6  -2    0.40    3.90
  10  -6   2   11.40    2.90
  10   6   2    6.60    3.60
 -10   6  -2    8.50    1.60
  10   6   2    4.20    1.10
 -10   6  -2    3.40    3.50
 -10   6  -2    8.00    1.50
  10   6   2    3.80    1.20
 -10   6  -2    6.60    4.60
 -12  -6  -2   53.69    5.00
 -12  -6  -2   57.79    9.40
 -12  -6  -2   62.69    6.10
  12  -6   2   54.39    6.30
  12  -6   2   62.29    5.10
 -12  -6  -2   52.49    5.60
 -12  -6  -2   58.69    8.70
 -12  -6  -2   52.59    5.90
 -12   6  -2   66.39    5.50
  12   6   2   65.49    5.80
  12   6   2   65.99    4.80
 -12   6  -2   53.69    8.10
  12   6   2   54.69    8.10
 -12   6  -2   55.89    4.80
 -12   6  -2   69.89    5.10
 -12   6  -2   63.69    8.40
 -14  -6  -2   97.29    7.70
 -14  -6  -2  103.59    8.30
  14  -6   2  100.79    7.80
 -14  -6  -2   88.69    8.30
 -14  -6  -2  105.49   14.50
  14  -6   2   92.99    8.80
 -14  -6  -2  107.39    8.40
  14   6   2   85.29   10.80
 -14   6  -2   81.79   12.80
 -14   6  -2   88.89    7.90
 -14   6  -2  101.49    7.60
 -14   6  -2  107.99    7.70
  14   6   2  112.99    7.40
 -14   6  -2  110.19   11.40
  14   6   2  113.29    7.60
  14   6   2   94.29    7.90
  16  -6   2   24.30    4.60
 -16  -6  -2   23.80    3.70
 -16  -6  -2   28.70    4.00
  16  -6   2   27.40    3.60
 -16  -6  -2   10.10    9.00
 -16  -6  -2   24.80    3.90
 -16  -6  -2   29.20    3.50
  16   6   2   30.60    4.10
  16   6   2   27.50    3.30
  16   6   2   16.50    6.30
  16   6   2   30.20    3.10
 -16   6  -2   24.30    3.40
 -16   6  -2   31.20    3.40
 -16   6  -2   35.70    7.50
 -16   6  -2   28.50    3.30
 -18  -6  -2    1.40    1.70
  18  -6   2    2.30    2.20
 -18  -6  -2    2.70    1.60
 -18  -6  -2    3.30    1.60
  18  -6   2    0.80    1.60
 -18  -6  -2    1.10    1.90
 -18   6  -2    1.90    1.60
  18   6   2    5.10    2.00
 -18   6  -2    2.00    1.40
  18   6   2    3.30    1.70
  18   6   2    2.80    1.50
 -18   6  -2    1.60    1.90
 -20  -6  -2   17.40    3.40
 -20  -6  -2   24.40    3.40
 -20  -6  -2   16.00    3.00
 -20  -6  -2   24.00    3.10
  20  -6   2   28.80    3.80
  20  -6   2   28.50    3.20
  20   6   2   14.80    3.00
  20   6   2   21.10    2.90
  20   6   2   19.90    2.80
 -20   6  -2   27.30    3.00
 -20   6  -2   29.60    3.60
  22  -6   2    2.00    1.50
  22  -6   2    1.80    1.40
 -22  -6  -2    4.20    1.70
  22   6   2    4.90    1.50
  22   6   2    3.50    1.40
 -22   6  -2    3.80    1.30
 -22   6  -2    3.50    1.40
 -22   6  -2    2.60    1.70
  22   6   2    5.30    1.80
 -24  -6  -2    4.30    1.40
  24  -6   2    2.80    1.10
 -24   6  -2    3.70    1.40
  24   6   2    3.30    1.40
  24   6   2    4.70    1.20
 -24   6  -2    3.90    1.40
 -23  -7   2    2.50    1.40
 -23   7   2    3.50    1.10
  23   7  -2    3.70    1.10
  23   7  -2    1.10    1.20
 -23   7   2    1.50    1.30
 -21  -7   2    1.40    1.10
  21  -7  -2    0.10    1.10
 -21  -7   2    0.40    1.50
 -21  -7   2    1.50    1.20
 -21   7   2    1.40    1.20
  21   7  -2    0.90    1.30
 -21   7   2    1.00    1.60
  21   7  -2    1.10    1.50
 -21   7   2    0.70    1.20
  21   7  -2    1.30    1.30
  19  -7  -2    2.80    1.40
 -19  -7   2    2.10    1.60
  19  -7  -2    1.20    1.70
 -19  -7   2    0.40    1.40
 -19  -7   2    1.60    1.80
  19   7  -2    0.50    1.80
  19   7  -2    0.90    1.30
 -19   7   2    2.80    1.40
 -19   7   2    3.40    1.90
 -19   7   2    3.60    1.40
  19   7  -2    1.80    1.40
 -17  -7   2    3.80    2.00
  17  -7  -2    5.20    1.60
 -17  -7   2    3.60    1.80
 -17  -7   2    3.80    2.00
  17  -7  -2    3.70    1.90
 -17   7   2    5.90    2.00
  17   7  -2    3.60    1.60
  17   7  -2    4.40    1.50
  17   7  -2    3.10    2.20
 -17   7   2    3.40    1.50
 -17   7   2    4.40    1.50
  15  -7  -2   27.50    3.20
  15  -7  -2   25.00    4.30
 -15  -7   2   30.40    4.20
 -15  -7   2   29.00    4.20
 -15  -7   2   32.30    4.10
 -15   7   2   28.40    3.20
 -15   7   2   27.30    3.80
 -15   7   2   29.30    3.20
  15   7  -2   29.80    3.10
  15   7  -2   28.20    3.10
  15   7  -2   22.50    3.20
  13  -7  -2   35.00    4.80
 -13  -7   2   39.80    4.50
 -13  -7   2   42.00    4.70
 -13  -7   2   32.20    4.30
 -13  -7   2   33.20    9.40
  13  -7  -2   36.10    3.60
 -13   7   2   31.40    7.00
  13   7  -2   35.30    3.50
  13   7  -2   14.10    6.30
 -13   7   2   34.50    3.60
 -13   7   2   36.40    3.50
  13   7  -2   32.50    3.30
 -13   7   2   25.00    3.60
 -11  -7   2  126.99    9.60
 -11  -7   2  141.59    9.00
  11  -7  -2  118.89    8.70
 -11  -7   2  128.49   10.00
 -11  -7   2  130.49   15.10
  11  -7  -2  103.19    9.90
 -11  -7   2  115.99    9.80
  11   7  -2  111.29   11.40
 -11   7   2  121.79    8.80
 -11   7   2  116.79    8.80
  11   7  -2  143.09    8.70
 -11   7   2  111.79    9.30
 -11   7   2  113.89   11.70
  -9  -7   2    8.40    6.30
  -9  -7   2   13.00    3.00
  -9  -7   2   13.40    2.40
   9  -7  -2    6.50    2.50
  -9  -7   2   11.40    2.60
  -9  -7   2   19.70    3.40
   9   7  -2   12.60    1.80
   9   7  -2   17.60    4.30
  -9   7   2   12.10    1.90
   9   7  -2   15.70    1.90
  -9   7   2   10.00    1.80
  -9   7   2   10.70    4.00
  -7  -7   2    5.90    2.40
   7  -7  -2    3.60    2.10
  -7  -7   2    4.80    2.50
  -7  -7   2    3.60    1.50
  -7  -7   2    4.90    5.70
  -7  -7   2    1.20    1.90
   7  -7  -2    7.70    2.90
  -7   7   2    8.00    3.40
  -7   7   2    7.10    1.40
  -7   7   2    4.10    1.30
  -5  -7   2    4.70    2.10
  -5  -7   2    8.20    2.60
  -5  -7   2    4.70    2.60
   5  -7  -2    5.50    2.10
  -5  -7   2    0.40    4.60
  -5  -7   2    3.80    1.50
   5  -7  -2    5.20    2.70
  -5   7   2    6.30    2.80
  -5   7   2    2.80    1.10
  -5   7   2    2.90    1.20
   5   7  -2    5.60    0.90
   3  -7  -2    4.40    2.60
  -3  -7   2    4.70    2.20
   3  -7  -2    4.30    1.90
  -3  -7   2    5.10    2.60
  -3  -7   2    6.60    1.90
  -3  -7   2    7.70    4.70
   3   7  -2    4.50    0.80
  -3   7   2    9.60    3.10
  -3   7   2    6.20    1.10
   1  -7  -2   14.30    2.80
  -1  -7   2    9.40    2.20
   1  -7  -2   12.50    3.30
  -1  -7   2    8.20    4.70
   1  -7  -2   12.90    2.50
  -1  -7   2   10.40    2.50
  -1  -7   2    9.80    2.90
  -1   7   2   11.60    1.40
   1   7  -2    9.20    1.20
  -1   7   2   17.50    3.00
   1  -7   2    3.90    2.50
  -1  -7  -2    3.70    4.40
  -1  -7  -2    2.50    2.30
   1  -7   2    1.80    2.00
  -1  -7  -2    1.80    2.20
   1  -7   2    1.20    1.60
  -1  -7  -2    2.60    1.60
   1  -7   2    3.10    4.20
   1   7   2    1.20    2.40
  -1   7  -2    1.00    0.70
   1   7   2    1.20    0.70
   3  -7   2   10.70    2.90
  -3  -7  -2    7.40    1.90
   3  -7   2    9.30    2.20
  -3  -7  -2    5.90    2.80
  -3  -7  -2    3.70    4.70
  -3  -7  -2    7.00    2.60
   3   7   2    5.20    2.90
   3   7   2    5.60    1.00
  -5  -7  -2   33.40    5.00
  -5  -7  -2   40.00    4.80
  -5  -7  -2   37.50    3.80
   5  -7   2   33.80    4.40
   5  -7   2   38.10    5.10
  -5  -7  -2   36.40    6.80
   5   7   2   40.40    4.90
  -5   7  -2   35.60    4.90
  -5   7  -2   35.10    3.00
   5   7   2   35.60    2.80
  -7  -7  -2   74.09   10.60
  -7  -7  -2   70.49    6.80
  -7  -7  -2   74.49    5.60
  -7  -7  -2   64.19    6.10
  -7  -7  -2   75.39    6.70
  -7   7  -2   53.79    5.00
   7   7   2   73.59    4.90
  -7   7  -2   48.00    7.10
   7   7   2   69.59    4.90
   7   7   2   67.09    7.60
  -9  -7  -2   63.09   10.00
  -9  -7  -2   57.79    6.00
  -9  -7  -2   55.29    4.80
  -9  -7  -2   49.40    5.50
  -9  -7  -2   52.49    6.00
   9  -7   2   56.79    5.90
   9   7   2   49.60    4.20
  -9   7  -2   65.19    4.70
  -9   7  -2   69.29    8.00
   9   7   2   53.69    8.00
  -9   7  -2   56.89    4.60
   9   7   2   57.99    4.40
  11  -7   2   76.59    7.60
 -11  -7  -2   95.99   14.10
 -11  -7  -2   83.79    7.40
 -11  -7  -2   85.59    7.00
 -11  -7  -2   85.79    7.50
 -11   7  -2   76.39    6.20
  11   7   2   80.19    9.90
 -11   7  -2   67.29    9.50
  11   7   2   87.49    6.10
 -11   7  -2   72.09    6.10
 -13  -7  -2   19.60   10.50
 -13  -7  -2   16.50    3.20
  13  -7   2   21.80    3.90
 -13  -7  -2   27.00    4.00
 -13  -7  -2   25.60    4.10
  13  -7   2   22.60    2.70
  13   7   2   26.00    3.00
 -13   7  -2   24.50    3.30
  13   7   2   23.10    2.80
 -13   7  -2    7.40    6.00
 -13   7  -2   27.20    3.00
 -13   7  -2   25.70    3.00
  13   7   2   23.90    3.20
  13   7   2   10.90    6.40
  15  -7   2   13.00    1.80
 -15  -7  -2    8.10    2.40
  15  -7   2   10.00    2.60
 -15  -7  -2   13.20    3.00
 -15  -7  -2   10.40    2.70
 -15   7  -2   16.10    2.40
 -15   7  -2   10.80    2.40
  15   7   2   12.60    2.00
  15   7   2   11.10    2.00
  15   7   2   10.40    2.50
 -15   7  -2   13.60    2.10
 -17  -7  -2   37.60    3.80
  17  -7   2   30.50    4.40
 -17  -7  -2   31.30    4.20
 -17  -7  -2   26.70    3.90
  17  -7   2   29.90    3.10
 -17   7  -2   33.70    3.40
 -17   7  -2   32.40    3.50
  17   7   2   34.40    3.40
  17   7   2   34.70    3.80
 -17   7  -2   36.30    4.10
  17   7   2   31.60    3.40
 -19  -7  -2    0.70    1.50
  19  -7   2    1.50    1.60
 -19  -7  -2    2.20    1.40
 -19  -7  -2    3.10    1.80
  19   7   2    2.10    1.70
 -19   7  -2    2.20    1.30
  19   7   2    1.70    1.40
 -19   7  -2    2.20    1.90
 -19   7  -2    1.50    1.20
  19   7   2    1.80    1.30
 -21  -7  -2    8.40    1.50
  21  -7   2    6.50    1.60
 -21  -7  -2    6.90    1.80
 -21   7  -2    8.50    1.60
  21   7   2    6.80    1.60
  21   7   2    6.80    1.50
 -21   7  -2    8.10    1.70
 -21   7  -2   10.90    1.60
  21   7   2    5.80    1.50
 -20  -8   2    4.90    1.20
 -20  -8   2    5.90    1.60
 -20  -8   2    3.40    1.30
  20  -8  -2    4.90    1.10
  20   8  -2    3.40    1.10
 -20   8   2    6.40    1.30
 -20   8   2    9.90    1.70
 -18  -8   2    8.20    2.00
 -18  -8   2   11.40    2.10
  18  -8  -2   11.30    2.30
 -18  -8   2    7.70    1.80
  18   8  -2    8.00    1.60
 -18   8   2   16.50    2.40
 -18   8   2   10.80    1.70
  18   8  -2    9.90    1.60
 -18   8   2   11.50    1.80
 -16  -8   2    3.30    1.90
 -16  -8   2    2.80    1.60
 -16  -8   2    1.60    1.80
  16  -8  -2    1.80    1.70
  16   8  -2    1.90    1.30
  16   8  -2    1.30    1.30
 -16   8   2    2.90    1.90
 -16   8   2    3.70    1.40
 -16   8   2    3.10    1.40
 -14  -8   2   20.00    3.40
 -14  -8   2   19.70    2.90
 -14  -8   2   20.50    3.40
 -14   8   2   18.50    2.50
  14   8  -2   19.20    2.50
 -14   8   2   15.80    2.80
  14   8  -2   20.10    2.50
 -14   8   2   18.90    2.70
 -12  -8   2   17.60    3.50
 -12  -8   2   20.40    3.30
 -12  -8   2   14.60    2.70
  12   8  -2   18.40    2.50
 -12   8   2   10.70    2.50
 -12   8   2   14.90    2.40
 -12   8   2   14.60    2.40
  12   8  -2   17.90    2.40
 -10  -8   2    5.90    2.50
 -10  -8   2   -5.90   10.70
  10  -8  -2    5.70    2.30
 -10  -8   2    7.50    2.30
 -10  -8   2    7.20    1.70
 -10  -8   2    5.50    2.50
  10   8  -2    8.00    1.50
 -10   8   2    8.10    1.60
 -10   8   2    9.70    1.80
   8  -8  -2   36.30    4.60
  -8  -8   2   39.30    3.70
  -8  -8   2   35.80    4.10
  -8  -8   2   33.50    4.90
  -8  -8   2   38.80    4.80
  -8  -8   2   15.20    9.60
   8  -8  -2   34.80    4.90
  -8   8   2   36.80    3.30
   8   8  -2   34.00    3.10
   8   8  -2   33.60    3.00
  -8   8   2   37.20    3.30
  -6  -8   2   55.79    5.60
  -6  -8   2   53.89    5.80
  -6  -8   2   48.00    9.80
   6  -8  -2   42.20    5.10
  -6  -8   2   46.70    4.80
   6  -8  -2   43.50    5.70
  -6  -8   2   50.09    4.60
  -6   8   2   49.00    4.00
  -6   8   2   47.80    4.00
  -4  -8   2   33.40    8.30
  -4  -8   2   38.40    5.30
  -4  -8   2   43.70    4.40
  -4  -8   2   50.59    5.20
   4  -8  -2   39.90    5.50
   4  -8  -2   46.00    4.90
  -4   8   2   45.60    3.60
   4   8  -2   40.90    3.20
  -4   8   2   41.90    3.50
   2  -8  -2   85.39    7.10
  -2  -8   2   82.99    7.00
   2  -8  -2   84.99    7.00
   2  -8  -2   67.29    7.60
  -2  -8   2   80.29    7.70
  -2  -8   2   81.39    6.80
  -2   8   2   79.39    5.80
   2   8  -2   84.19    5.60
   0  -8   2    1.50    2.10
   0  -8   2    1.10    2.30
   0  -8  -2    3.30    1.80
   0  -8  -2    4.00    2.30
   0  -8   2    2.60    1.80
   0  -8  -2    2.60    2.60
   0   8   2    1.60    0.90
   0   8  -2    0.80    0.80
  -2  -8  -2   17.50    4.00
   2  -8   2   19.40    3.40
   2  -8   2   22.80    4.20
  -2  -8  -2   22.50    3.60
   2  -8   2   27.50    3.50
  -2  -8  -2   17.10    3.20
   2   8   2   19.10    2.00
  -2   8  -2   20.10    2.00
   4  -8   2    1.40    2.40
  -4  -8  -2    4.30    2.60
   4  -8   2    1.10    1.90
  -4  -8  -2    2.00    2.60
  -4  -8  -2    1.80    1.50
   4   8   2    2.60    0.90
  -4   8  -2    2.90    1.00
   6  -8   2    8.80    2.60
   6  -8   2   10.10    3.10
  -6  -8  -2   12.40    3.50
  -6  -8  -2   14.10    3.10
  -6  -8  -2   16.60    2.70
  -6   8  -2   12.00    1.80
  -6   8  -2   14.20    2.20
   6   8   2   13.40    1.80
   6   8   2   16.00    1.80
   8  -8   2   56.19    6.30
  -8  -8  -2   58.19    6.20
  -8  -8  -2   66.19    5.20
  -8  -8  -2   56.49    6.40
  -8   8  -2   59.09    4.90
   8   8   2   64.29    4.60
   8   8   2   64.19    4.70
  -8   8  -2   60.99    4.90
 -10  -8  -2    9.20    2.70
 -10  -8  -2   13.80    3.20
  10  -8   2   14.80    3.30
 -10  -8  -2    5.30    2.30
 -10  -8  -2   12.30    2.30
  10   8   2   10.00    1.60
 -10   8  -2   15.60    2.30
  10   8   2   11.40    1.80
 -10   8  -2   15.50    2.20
 -12  -8  -2    0.70    2.20
 -12  -8  -2   -2.10    1.80
 -12  -8  -2    1.10    2.10
  12  -8   2    0.30    2.10
  12   8   2    0.60    1.30
 -12   8  -2    3.20    1.40
 -12   8  -2    1.50    1.30
  12   8   2   -0.10    1.40
 -14  -8  -2    9.90    2.50
 -14  -8  -2    6.40    2.10
 -14  -8  -2   10.30    2.50
  14  -8   2    6.60    2.60
  14   8   2    7.40    1.60
  14   8   2    7.40    1.70
 -14   8  -2    5.80    1.60
 -14   8  -2    5.00    2.20
 -14   8  -2    5.80    1.50
 -16  -8  -2    2.40    1.60
  16  -8   2    3.00    2.00
 -16  -8  -2    1.90    1.90
 -16  -8  -2    5.20    2.00
  16   8   2    5.50    2.00
 -16   8  -2    3.70    1.40
 -16   8  -2    2.90    1.30
  16   8   2    3.60    1.40
 -16   8  -2    3.30    2.20
  16   8   2    2.10    1.40
 -18  -8  -2    0.50    1.50
 -18  -8  -2    0.20    1.20
 -18  -8  -2    1.80    1.60
  18  -8   2    1.00    1.50
 -18   8  -2    2.20    1.20
  18   8   2    1.60    1.20
 -18   8  -2    2.50    1.70
  18   8   2    3.90    1.70
 -18   8  -2    1.80    1.20
  18   8   2    0.60    1.10
  20  -8   2    0.50    1.10
 -20  -8  -2    0.80    1.00
 -20  -8  -2    2.60    1.30
  20   8   2    2.80    1.10
 -20   8  -2    1.40    1.10
 -20   8  -2    4.00    1.40
  20   8   2    2.80    1.50
 -17  -9   2    0.40    1.10
 -17  -9   2    0.10    1.30
  17  -9  -2   -0.10    1.10
 -17  -9   2    0.50    1.30
 -17   9   2    0.10    1.60
 -17   9   2   -0.60    1.00
  17   9  -2    1.20    0.90
 -15  -9   2    0.50    1.50
 -15  -9   2    0.70    1.50
 -15  -9   2    0.50    1.50
  15  -9  -2    0.60    1.40
  15   9  -2   -0.70    1.00
  15   9  -2    0.20    0.90
 -15   9   2    0.90    1.20
 -15   9   2    1.60    1.20
 -13  -9   2    5.60    1.90
 -13  -9   2    4.60    1.90
  13  -9  -2    4.90    1.90
 -13  -9   2    4.60    2.00
 -13   9   2    6.40    1.50
  13   9  -2    7.50    1.30
  13   9  -2    6.60    1.40
 -13   9   2    5.50    1.40
 -11  -9   2    4.40    1.80
 -11  -9   2    0.70    1.80
  11  -9  -2    3.50    1.80
 -11  -9   2    0.90    1.90
 -11   9   2    6.40    1.50
 -11   9   2    2.90    1.30
  11   9  -2    2.40    1.10
  11   9  -2    1.10    1.30
   9  -9  -2    9.00    2.30
  -9  -9   2    9.70    2.70
  -9  -9   2    7.20    2.40
  -9  -9   2   14.10    2.30
  -9   9   2   13.10    1.90
   9   9  -2   17.40    2.00
   9   9  -2   12.20    1.70
  -9   9   2   13.90    1.90
  -7  -9   2    7.90    2.60
  -7  -9   2   13.70    2.40
   7  -9  -2    6.10    2.60
  -7  -9   2   12.50    3.10
   7   9  -2   13.40    1.80
  -7   9   2   10.10    1.70
  -7   9   2   12.70    2.10
  -5  -9   2   33.70    4.60
  -5  -9   2   39.30    5.10
  -5  -9   2   46.90    4.10
   5  -9  -2   31.40    4.80
   5  -9  -2   36.80    4.50
  -5   9   2   38.90    3.50
  -5   9   2   37.80    3.30
  -3  -9   2    1.20    1.50
   3  -9  -2    1.30    1.70
  -3  -9   2    1.40    2.30
  -3  -9   2    1.40    1.90
   3  -9  -2    0.10    2.20
  -3   9   2    2.00    1.10
  -3   9   2    0.20    1.00
   3   9  -2    2.70    0.90
   1  -9  -2    4.10    2.10
  -1  -9   2    2.40    1.70
   1  -9  -2    3.00    2.60
  -1  -9   2    3.30    2.00
  -1  -9   2    2.00    2.30
   1  -9  -2    4.60    2.00
   1   9  -2    4.10    1.00
  -1   9   2    2.70    1.80
  -1   9   2    5.70    1.10
  -1  -9  -2   15.40    3.50
   1  -9   2   23.80    3.50
   1  -9   2   18.80    2.90
   1  -9   2   16.70    3.50
  -1  -9  -2   21.40    3.30
  -1  -9  -2   20.50    3.20
  -1   9  -2   24.40    2.10
   1   9   2   20.70    2.10
  -3  -9  -2   12.80    2.30
  -3  -9  -2   12.30    2.90
   3  -9   2    7.10    2.80
  -3  -9  -2   11.40    3.20
   3  -9   2    8.20    2.30
   3   9   2   10.80    1.60
   3   9   2   11.60    1.80
  -3   9  -2    9.90    1.40
  -5  -9  -2   14.60    2.40
  -5  -9  -2   12.10    2.80
   5  -9   2   20.50    3.40
  -5  -9  -2   13.50    3.30
   5  -9   2   18.10    3.50
   5   9   2   12.60    1.90
  -5   9  -2   14.70    1.90
  -5   9  -2   14.80    2.00
   7  -9   2   39.80    4.90
  -7  -9  -2   44.10    5.10
  -7  -9  -2   35.50    4.90
  -7  -9  -2   43.50    3.90
   7   9   2   38.50    3.20
  -7   9  -2   37.10    3.40
  -7   9  -2   36.20    3.40
   7   9   2   38.60    3.30
   9  -9   2    7.30    2.50
  -9  -9  -2    6.70    1.50
  -9  -9  -2    7.40    2.70
  -9  -9  -2    6.70    2.50
   9   9   2    7.30    1.40
  -9   9  -2    8.20    1.60
  -9   9  -2    7.80    1.50
 -11  -9  -2   12.70    2.90
  11  -9   2   10.40    2.70
 -11  -9  -2    8.00    2.50
 -11   9  -2   11.50    1.80
 -11   9  -2   12.50    2.00
  11   9   2   10.60    1.70
  11   9   2   10.00    1.70
  13  -9   2    1.20    1.80
 -13  -9  -2    1.20    2.10
 -13  -9  -2    0.70    1.90
  13   9   2    0.40    1.10
 -13   9  -2    2.10    1.20
  13   9   2    0.50    1.20
 -13   9  -2    2.00    1.10
 -15  -9  -2    1.50    1.60
  15  -9   2    4.50    1.80
 -15  -9  -2    2.10    1.40
 -15   9  -2    3.00    1.20
  15   9   2    2.50    1.10
  15   9   2    2.00    1.20
 -15   9  -2    3.50    1.30
 -17  -9  -2    2.90    1.30
  17  -9   2    1.20    1.20
 -17  -9  -2    2.10    1.10
 -17   9  -2    3.20    1.10
  17   9   2    1.40    1.00
 -14 -10   2    1.60    1.30
  14 -10  -2    1.20    1.10
 -14 -10   2    1.40    1.40
 -14  10   2    1.00    0.90
 -12 -10   2    4.70    1.80
  12 -10  -2    2.50    1.60
 -12 -10   2    4.00    1.70
 -12  10   2    3.20    1.00
 -12  10   2    0.90    1.00
  12  10  -2    3.50    1.10
 -10 -10   2    5.50    2.10
 -10 -10   2    5.40    2.00
  10 -10  -2    4.70    1.80
 -10  10   2    4.00    1.10
  10  10  -2    4.00    1.10
 -10  10   2    3.80    1.10
  10  10  -2    3.70    1.20
  -8 -10   2    5.00    2.20
  -8 -10   2    4.20    2.00
   8 -10  -2    4.40    1.90
  -8 -10   2    4.80    1.20
  -8  10   2    4.30    1.10
   8  10  -2    6.00    1.20
  -8  10   2    5.50    1.20
   6 -10  -2    5.70    2.20
  -6 -10   2    4.70    1.40
  -6 -10   2    1.30    1.80
   6 -10  -2    5.00    2.00
  -6 -10   2    4.10    1.90
  -6  10   2    3.90    1.20
  -6  10   2    6.10    1.10
   6  10  -2    4.10    1.10
  -4 -10   2    8.10    2.70
   4 -10  -2    5.70    1.80
   4 -10  -2    5.30    2.00
  -4 -10   2    5.30    1.60
  -4 -10   2    7.10    2.10
  -4  10   2    8.20    1.30
  -4  10   2    9.90    1.40
  -2 -10   2   11.00    2.60
   2 -10  -2   11.90    2.50
   2 -10  -2    8.00    2.40
  -2 -10   2   12.10    2.30
  -2 -10   2   17.30    2.70
  -2  10   2   15.30    1.70
  -2  10   2   10.80    1.60
   0 -10  -2    1.60    1.60
   0 -10  -2    3.60    1.70
   0 -10   2    0.50    2.00
   0 -10   2    0.20    1.40
   0 -10  -2    1.10    1.90
   0 -10   2    1.30    1.50
   0  10   2    2.20    1.00
   0  10   2    2.00    0.90
   2 -10   2    0.50    1.60
  -2 -10  -2    1.70    1.40
   2 -10   2   -0.30    1.80
  -2 -10  -2    2.80    2.30
  -2 -10  -2    0.20    1.60
   2  10   2    1.10    1.00
   2  10   2    0.90    0.80
  -2  10  -2    2.20    0.80
  -4 -10  -2    5.30    1.60
  -4 -10  -2    3.20    2.40
   4 -10   2    2.70    1.60
  -4 -10  -2    4.00    2.00
   4 -10   2    2.80    1.90
  -4  10  -2    2.80    1.00
   4  10   2    2.20    1.00
  -6 -10  -2    5.20    2.50
   6 -10   2    4.80    2.00
  -6 -10  -2    7.20    1.60
  -6 -10  -2    7.80    2.30
   6  10   2    5.70    1.10
   6  10   2    7.80    1.30
  -6  10  -2    4.60    1.20
  -6  10  -2    3.60    1.10
  -8 -10  -2    1.50    1.90
  -8 -10  -2    3.60    2.20
  -8 -10  -2    3.70    1.20
   8 -10   2    3.40    1.90
   8  10   2    3.50    1.20
  -8  10  -2    3.00    1.00
  -8  10  -2    1.70    1.00
   8  10   2    4.70    1.20
 -10 -10  -2    4.20    1.90
  10 -10   2    3.10    1.80
 -10 -10  -2    2.10    1.70
 -10  10  -2    2.30    1.00
  10  10   2    3.10    1.10
 -10  10  -2    2.60    1.00
  10  10   2    1.60    1.10
 -12 -10  -2    9.60    2.10
 -12 -10  -2    7.80    1.90
  12 -10   2   12.40    2.20
  12  10   2    7.20    1.20
  14 -10   2    3.90    1.40
 -14 -10  -2    4.40    1.30
 -14 -10  -2    6.70    1.50
 -14  10  -2    7.10    1.10
  14  10   2    6.20    1.10
  -9 -11   2    3.10    1.60
  -9 -11   2    3.50    1.40
   9 -11  -2    6.50    1.50
  -7 -11   2    1.70    1.50
   7 -11  -2    2.00    1.30
  -7 -11   2    3.30    1.40
  -5 -11   2   13.00    2.70
   5 -11  -2   16.70    2.50
  -5 -11   2   16.70    2.00
  -5 -11   2   12.10    2.00
   3 -11  -2    3.70    1.70
  -3 -11   2    4.50    1.30
  -3 -11   2    2.30    1.50
   3 -11  -2    7.00    1.70
  -3 -11   2    5.50    1.90
   1 -11  -2    2.10    1.30
  -1 -11   2    2.90    1.30
  -1 -11   2    2.00    1.60
   1 -11  -2    0.00    1.50
  -1 -11  -2    9.50    1.60
   1 -11   2    7.50    1.90
  -1 -11  -2    6.30    2.00
   1 -11   2   12.00    2.20
  -3 -11  -2    8.00    1.50
  -3 -11  -2    5.90    1.70
   3 -11   2    4.90    1.50
  -3 -11  -2    6.80    2.10
   3 -11   2    5.50    1.60
   5 -11   2   -1.10    1.10
  -5 -11  -2    0.20    1.40
  -5 -11  -2    0.60    0.90
  -5 -11  -2    0.30    1.70
  -7 -11  -2    0.60    1.40
  -7 -11  -2    0.90    1.40
   7 -11   2    0.30    1.30
  -9 -11  -2   11.00    2.20
  -9 -11  -2   11.40    1.90
   9 -11   2    8.80    1.70
 -28   0   3   44.60    3.80
  28   0  -3   41.60    4.00
  28   0  -3   43.90    4.40
 -26   0   3   -0.30    1.90
 -26   0   3    1.60    2.00
  26   0  -3   -1.00    1.70
 -24   0   3   12.90    3.10
  24   0  -3    7.00    2.30
 -24   0   3   11.30    2.60
 -22   0   3    0.50    5.60
 -22   0   3    0.10    1.60
 -22   0   3   -0.60    1.90
  22   0  -3    1.80    7.60
  22   0  -3   -0.20    2.00
 -22   0   3  -11.30    9.30
 -22   0   3   -6.90    6.90
 -20   0   3   51.99    8.20
  20   0  -3   57.79    8.80
  20   0  -3   43.90    4.20
 -20   0   3   56.49    8.20
 -20   0   3   60.09    9.20
  20   0  -3   55.39    5.10
 -20   0   3   48.40    5.10
 -20   0   3   55.09    5.40
  20   0  -3   48.10    4.20
 -18   0   3   34.30    6.50
 -18   0   3   52.59    4.60
 -18   0   3   29.10    5.80
  18   0  -3   38.40    3.60
  18   0  -3   33.30    6.20
  18   0  -3   42.40    4.20
 -18   0   3   40.20    4.60
  18   0  -3   36.80    3.50
 -16   0   3  111.19    8.30
 -16   0   3  117.99   10.80
  16   0  -3  124.99    8.30
 -16   0   3  115.49    8.20
  16   0  -3  128.29    8.70
  16   0  -3  119.09   10.90
 -16   0   3  105.89    8.70
 -16   0   3  120.89   10.60
  16   0  -3  123.29    8.30
 -14   0   3  202.78   14.30
  14   0  -3  219.78   14.30
 -14   0   3  221.68   14.40
  14   0  -3  225.08   16.30
  14   0  -3  198.28   18.50
 -14   0   3  212.68   15.80
 -14   0   3  226.48   18.30
  14   0  -3  208.68   14.30
 -12   0   3  358.36   24.40
 -12   0   3  385.96   25.60
  12   0  -3  379.46   24.40
 -12   0   3  354.66   26.40
  12   0  -3  350.46   26.60
  12   0  -3  397.26   25.90
 -10   0   3  142.19   11.60
 -10   0   3  151.08   10.80
  10   0  -3  152.68   11.00
  10   0  -3  141.69   11.50
  10   0  -3  142.59    9.70
  -8   0   3   59.39    5.60
   8   0  -3   59.09    5.20
  -8   0   3   64.89    5.20
   8   0  -3   59.99    5.60
  -6   0   3  327.87   21.80
   6   0  -3  318.37   21.90
  -6   0   3  333.87   22.20
   6   0  -3  320.67   22.10
   4   0  -3 5169.88  337.97
  -4   0   3 5121.59  337.87
   2   0  -3   39.90    3.00
  -2   0   3   39.50    2.90
   2   0  -3   37.70    2.80
  -2   0   3   39.10    2.90
  -2   0   3   40.20    2.90
  -2   0   3   38.70    2.80
   0   0  -3   27.70    2.00
   0   0  -3   25.40    1.90
   0   0   3   24.60    1.90
   0   0   3   24.40    2.00
   0   0   3   25.90    1.90
   0   0  -3   25.40    1.90
   0   0   3   27.30    2.00
   2   0   3 4407.66  302.97
  -2   0  -3 4858.61  303.37
  -4   0  -3 1613.64  104.89
   4   0   3 1535.25  105.09
  -4   0  -3 1603.84  104.99
   4   0   3 1682.63  105.19
  -4   0  -3 1646.74  105.19
   4   0   3 1600.74  104.99
  -6   0  -3  546.55   33.90
  -6   0  -3  525.55   33.50
   6   0   3  457.85   33.70
   6   0   3  491.65   33.50
   6   0   3  508.85   33.80
   8   0   3   40.20    4.80
  -8   0  -3   40.60    4.60
  -8   0  -3   37.50    3.80
   8   0   3   33.40    4.40
   8   0   3   38.20    4.20
  10   0   3   66.89    4.80
 -10   0  -3   73.69    6.20
  10   0   3   63.79    7.40
  10   0   3   54.19    6.60
 -10   0  -3   69.39    4.90
  10   0   3   70.69    6.60
 -10   0  -3   74.79    7.10
 -12   0  -3   36.60    6.00
 -12   0  -3   36.90    3.20
  12   0   3   40.50    5.30
 -12   0  -3   39.40    4.80
  12   0   3   27.40    5.70
  12   0   3   38.50    3.00
  14   0   3   98.69    9.20
  14   0   3   99.79    6.90
 -14   0  -3   95.89    7.00
  14   0   3  101.69    6.90
 -14   0  -3   92.79   11.70
  14   0   3   91.89   12.70
 -14   0  -3   96.89    8.80
 -14   0  -3  101.49    7.10
 -16   0  -3   37.30    5.60
 -16   0  -3   37.80    3.90
  16   0   3   40.00    4.00
 -16   0  -3   41.00    3.50
  16   0   3   38.70    3.30
  16   0   3   36.90    6.10
  16   0   3   39.90    3.40
 -16   0  -3   40.90    4.30
 -16   0  -3   42.20    3.60
  18   0   3   53.79    4.20
 -18   0  -3   40.10    6.60
 -18   0  -3   56.99    5.50
  18   0   3   47.70    4.30
  18   0   3   47.50    5.00
 -18   0  -3   46.40    5.00
 -18   0  -3   56.39    4.30
  18   0   3   44.20    8.00
  20   0   3    7.30    2.40
 -20   0  -3    5.80    2.80
 -20   0  -3   13.30    5.30
 -20   0  -3   11.50    2.50
 -20   0  -3   11.00    6.70
  20   0   3    2.60    6.20
 -22   0  -3   48.50    5.20
  22   0   3   40.70    4.60
 -22   0  -3   33.40    4.60
 -24   0  -3    3.20    2.30
 -24   0  -3    1.70    1.90
  24   0   3    2.60    1.90
 -26   0  -3    7.10    2.30
  26   0   3    2.40    1.80
 -26   0  -3    9.90    2.70
 -28   0  -3    9.20    2.00
 -27  -1   3    4.80    1.80
 -27  -1   3    5.60    2.30
  27  -1  -3    3.30    1.80
  27   1  -3    2.00    1.60
 -27   1   3    4.00    1.80
 -27   1   3    6.10    2.10
  25  -1  -3   14.70    2.60
  25  -1  -3   13.80    2.40
 -25  -1   3   15.20    2.90
 -25   1   3   15.70    3.10
  25   1  -3   13.10    2.60
 -25   1   3   13.10    2.80
 -23  -1   3    4.90    2.30
 -23  -1   3    8.60    2.80
  23  -1  -3    5.30    2.20
  23   1  -3    6.30    2.30
  23   1  -3    7.90    1.60
 -23   1   3    5.40    2.20
 -23   1   3   15.40    3.00
  21  -1  -3   77.09   11.50
 -21  -1   3   87.39    7.20
  21  -1  -3   95.79    7.00
 -21  -1   3   69.99   12.70
 -21  -1   3   86.29   11.20
 -21  -1   3   93.29   12.30
 -21   1   3   91.69   12.70
 -21   1   3   58.99    9.90
  21   1  -3   93.79    7.10
 -21   1   3   66.19    7.40
 -21   1   3   84.29    7.10
  21   1  -3   83.09   12.30
 -21   1   3   92.69   11.00
  21   1  -3   86.59    6.30
  21   1  -3   75.79    6.40
  19  -1  -3   27.60    6.90
 -19  -1   3   26.70    5.80
 -19  -1   3   26.60    3.40
  19  -1  -3   28.10    3.90
 -19  -1   3   36.60    7.60
 -19  -1   3   21.10    6.10
 -19  -1   3   25.30    3.70
 -19   1   3   21.70    3.40
 -19   1   3   26.50    6.20
 -19   1   3   23.30    2.90
  19   1  -3   17.50    3.00
 -19   1   3   24.10    5.80
 -19   1   3   24.70    3.60
  19   1  -3   25.80    2.90
  19   1  -3   25.30    2.80
 -19   1   3   22.10    2.70
  19   1  -3   22.40    6.20
 -17  -1   3   77.39    9.10
  17  -1  -3   84.59    6.50
 -17  -1   3   95.39   10.20
  17  -1  -3   78.49    8.90
 -17  -1   3   83.69    7.20
 -17  -1   3  104.19    7.20
  17  -1  -3   95.19    6.50
  17  -1  -3   96.39    7.00
 -17  -1   3   84.69    9.80
  17  -1  -3   82.39    9.90
 -17   1   3   89.39    6.60
 -17   1   3   88.99    6.70
  17   1  -3   87.59    7.30
  17   1  -3   87.49    6.50
 -17   1   3   88.69    7.10
 -17   1   3   87.09    7.40
 -17   1   3  101.39   10.00
  17   1  -3   95.69    6.50
 -17   1   3   91.59    9.20
  17   1  -3  100.99    9.70
  15  -1  -3   19.10    4.70
  15  -1  -3   10.70    8.90
  15  -1  -3   15.90    2.10
 -15  -1   3   17.40    4.30
  15  -1  -3   15.40    2.10
 -15  -1   3   17.90    4.20
  15   1  -3   16.00    4.20
 -15   1   3   20.20    2.20
  15   1  -3   16.70    2.10
 -15   1   3   19.00    2.20
 -15   1   3   18.50    7.60
 -15   1   3   16.60    4.30
  15   1  -3   17.30    2.10
 -15   1   3   22.80    4.30
  13  -1  -3   31.20    5.80
 -13  -1   3   36.10    4.50
  13  -1  -3   26.70    4.40
 -13  -1   3   26.90    5.40
  13  -1  -3   28.70    2.60
 -13   1   3   23.00    5.90
  13   1  -3   31.80    2.50
 -13   1   3   22.70    4.00
 -13   1   3   24.90    2.70
  13   1  -3   31.20    4.70
 -13   1   3   23.50    2.60
  13   1  -3   24.00    6.00
  13   1  -3   32.30    2.60
 -11  -1   3  195.68   14.90
  11  -1  -3  186.78   14.20
 -11  -1   3  196.98   14.10
  11  -1  -3  181.68   12.90
  11  -1  -3  194.08   15.00
  11   1  -3  198.58   12.90
 -11   1   3  186.08   15.00
  11   1  -3  202.18   14.30
 -11   1   3  194.48   13.00
 -11   1   3  199.58   14.10
  11   1  -3  192.88   15.10
  -9  -1   3  127.19    9.60
   9  -1  -3  134.99    9.70
  -9  -1   3  123.59    9.90
   9  -1  -3  127.29   10.20
   9   1  -3  123.09    8.50
  -9   1   3  128.69    8.70
   9   1  -3  122.29   10.10
  -9   1   3  132.19    9.60
   9   1  -3  125.09    9.60
  -9   1   3  134.39   10.30
   7  -1  -3   95.69    7.70
  -7  -1   3  101.59    7.70
   7  -1  -3   93.19    7.40
  -7  -1   3   98.89    7.40
   7   1  -3  101.09    7.80
  -7   1   3  106.09    7.80
  -7   1   3   94.99    7.30
   7   1  -3   94.09    7.40
  -5  -1   3 1498.85   94.29
   5  -1  -3 1513.05   94.49
  -5  -1   3 1468.75   94.19
   5  -1  -3 1445.06   93.89
   5  -1  -3 1386.16   94.19
   5   1  -3 1438.26   94.09
   5   1  -3 1520.25   94.39
  -5   1   3 1441.36   94.09
  -5   1   3 1299.57   94.39
  -3  -1   3 1351.76   91.09
   3  -1  -3 1504.35   91.39
  -3  -1   3 1378.96   91.19
  -3  -1   3 1386.86   91.29
   3  -1  -3 1307.17   91.19
  -3  -1   3 1508.65   91.19
  -3  -1   3 1406.16   91.19
   3  -1  -3 1479.35   90.99
   3   1  -3 1500.25   91.19
  -3   1   3 1358.26   91.09
  -3   1   3 1361.96   91.19
  -3   1   3 1378.56   91.29
   3   1  -3 1308.27   91.09
  -1  -1   3  423.76   26.40
   1  -1  -3  380.96   26.20
   1  -1  -3  374.36   26.20
   1  -1  -3  394.06   26.10
   1  -1  -3  413.76   26.30
   1   1  -3  454.45   26.10
   1   1  -3  396.26   26.00
  -1   1   3  372.16   26.10
   1   1  -3  398.26   26.00
  -1  -1  -3   19.90    1.60
  -1  -1  -3   19.90    1.90
  -1  -1  -3   20.10    2.00
   1   1   3   25.50    2.10
   1   1   3   20.60    1.70
   1   1   3   17.50    2.10
   1   1   3   23.00    1.80
  -3  -1  -3 1200.18   77.69
   3  -1   3 1185.78   77.49
  -3  -1  -3 1212.98   77.69
   3  -1   3 1158.68   77.49
  -3  -1  -3 1174.78   77.39
  -3   1  -3 1222.88   77.19
   3   1   3 1145.19   77.49
   3   1   3 1219.88   77.69
  -3   1  -3 1307.07   77.59
   3   1   3 1044.60   77.59
  -3   1  -3 1219.08   77.49
  -5  -1  -3  947.71   59.39
   5  -1   3  916.01   59.69
  -5  -1  -3  942.61   59.79
  -5  -1  -3  968.40   59.69
   5  -1   3  854.01   59.59
   5  -1   3  891.31   59.49
  -5   1  -3  872.81   59.49
   5   1   3  949.31   59.79
  -5   1  -3  910.91   59.69
   5   1   3  892.51   59.49
   5   1   3  851.61   59.69
   7  -1   3  128.69    9.60
  -7  -1  -3  123.59    9.20
  -7  -1  -3  123.19    9.70
   7  -1   3  132.69    9.50
   7  -1   3  138.59    9.80
  -7   1  -3  141.49    9.90
  -7   1  -3  135.39    9.40
   7   1   3  125.09    9.40
   7   1   3  117.29    9.80
   7   1   3  125.79    9.90
  -9  -1  -3  473.35   30.00
   9  -1   3  420.26   29.60
   9  -1   3  413.76   29.30
   9  -1   3  404.76   29.90
  -9  -1  -3  472.45   29.30
   9   1   3  415.56   29.90
   9   1   3  457.45   29.50
  -9   1  -3  412.56   29.20
   9   1   3  457.15   30.00
   9   1   3  462.65   28.40
  -9   1  -3  420.36   29.80
  -9   1  -3  403.66   28.50
  11  -1   3  605.04   42.40
 -11  -1  -3  597.34   42.20
 -11  -1  -3  650.63   41.60
  11  -1   3  638.24   41.70
  11   1   3  615.94   42.60
 -11   1  -3  622.54   42.50
  11   1   3  630.34   40.40
 -11   1  -3  622.14   41.60
  11   1   3  629.34   41.80
  11   1   3  565.04   42.00
 -11   1  -3  631.94   40.60
 -13  -1  -3  265.67   19.10
  13  -1   3  278.17   19.00
 -13  -1  -3  271.97   22.20
  13  -1   3  271.97   22.80
 -13  -1  -3  291.77   20.60
  13  -1   3  305.67   20.90
  13   1   3  302.57   19.10
 -13   1  -3  293.77   22.70
  13   1   3  307.77   20.90
 -13   1  -3  301.87   19.20
  13   1   3  292.97   19.00
 -13   1  -3  290.97   19.20
  13   1   3  266.77   22.40
 -13   1  -3  280.77   20.60
  15  -1   3    4.80    3.90
  15  -1   3    5.50    1.80
 -15  -1  -3   11.00    3.60
 -15   1  -3    7.30    3.20
  15   1   3    9.40    2.20
 -15   1  -3    8.00    1.60
 -15   1  -3    7.80    1.60
  15   1   3    9.70    4.20
  15   1   3    8.90    1.50
 -15   1  -3    8.60    2.10
  15   1   3    7.60    1.30
 -17  -1  -3   27.90    5.50
  17  -1   3   36.20    4.00
 -17  -1  -3   33.30    3.70
  17  -1   3   27.70    6.10
 -17  -1  -3   35.50    4.20
  17   1   3   35.10    3.20
 -17   1  -3   43.50    4.10
  17   1   3   39.80    7.00
  17   1   3   33.70    3.20
 -17   1  -3   35.00    4.50
 -17   1  -3   36.40    3.40
  17   1   3   37.20    4.00
 -17   1  -3   37.80    3.50
 -17   1  -3   42.00    6.30
 -19  -1  -3  160.08   15.40
  19  -1   3  115.49   14.90
 -19  -1  -3  170.78   10.90
 -19  -1  -3  140.59   13.70
  19  -1   3  135.39   10.70
  19   1   3  154.08   10.30
 -19   1  -3  141.09   10.50
  19   1   3  144.49   10.30
 -19   1  -3  157.28   10.90
 -19   1  -3  140.59   10.40
 -19   1  -3  156.88   14.60
 -19   1  -3  147.59   13.50
  19   1   3  161.68   14.90
  21  -1   3   25.10    3.70
 -21  -1  -3   25.10   10.00
  21  -1   3   26.00    8.90
 -21  -1  -3   24.00    7.40
 -21  -1  -3   33.10    4.00
 -21  -1  -3   27.80    4.00
 -21  -1  -3   32.00    6.80
  21   1   3   20.20    3.10
 -21   1  -3   20.60    3.60
 -21   1  -3   34.80    3.90
  21   1   3    5.40    7.20
 -21   1  -3   23.20    6.90
  21   1   3   25.00    2.80
 -21   1  -3    6.80    7.40
 -21   1  -3   30.80    3.00
  21   1   3   17.30    2.60
 -23  -1  -3    1.90    2.10
 -23  -1  -3    3.80    2.00
  23  -1   3    1.80    1.90
 -23   1  -3    0.80    2.00
  23   1   3    2.90    2.10
 -23   1  -3    2.50    1.90
 -25  -1  -3   18.40    3.00
  25  -1   3   18.90    2.50
 -25   1  -3   12.30    2.90
 -25   1  -3   16.60    2.70
  25   1   3   23.30    3.30
  27  -1   3    2.00    1.20
 -27  -1  -3    0.90    1.60
  27   1   3    0.80    1.50
 -27   1  -3    1.80    1.40
  27   1   3    1.30    1.20
 -27   1  -3    2.80    1.90
 -28  -2   3    6.10    1.50
 -28  -2   3    7.40    1.80
  28  -2  -3    5.80    1.60
  28   2  -3    4.70    1.60
 -28   2   3    6.10    2.00
 -28   2   3    5.40    1.70
 -26  -2   3    6.60    2.00
 -26  -2   3    5.90    2.20
 -26   2   3    3.50    1.80
  26   2  -3    3.20    1.90
 -26   2   3    1.50    2.10
  24  -2  -3   17.20    3.40
  24  -2  -3   20.50    2.70
 -24  -2   3   17.50    3.00
 -24   2   3   18.60    3.60
  24   2  -3   22.50    2.70
  24   2  -3   27.80    3.70
  24   2  -3   18.70    3.00
 -24   2   3   16.90    2.90
  22  -2  -3    2.50    1.90
  22  -2  -3    1.90    1.80
 -22  -2   3    1.80    2.10
  22   2  -3    2.70    1.50
  22   2  -3    3.60    2.40
  22   2  -3    0.80    1.60
 -22   2   3    1.50    1.90
 -22   2   3    2.80    1.50
 -22   2   3    4.50    2.50
 -20  -2   3    0.60    5.80
 -20  -2   3    7.90    6.10
  20  -2  -3    8.30    2.30
 -20  -2   3   10.40    2.70
  20  -2  -3   13.70    7.40
 -20  -2   3    7.70    2.40
 -20   2   3   11.70    5.40
  20   2  -3    8.40    2.40
 -20   2   3   11.10    1.90
 -20   2   3   10.30    2.60
  20   2  -3   10.50    5.70
 -20   2   3   11.10    6.00
  20   2  -3    7.80    1.70
 -20   2   3   10.70    2.00
 -20   2   3    6.60    2.50
  20   2  -3    8.60    1.90
 -18  -2   3   38.00    4.10
 -18  -2   3   41.90    8.10
 -18  -2   3   25.80    6.20
  18  -2  -3   26.90    7.00
 -18  -2   3   37.20    4.00
 -18  -2   3   21.70    5.40
  18  -2  -3   32.50    3.70
 -18   2   3   33.70    3.80
  18   2  -3   26.60    3.10
  18   2  -3   30.40    3.10
 -18   2   3   32.80    3.20
 -18   2   3   37.30    6.40
  18   2  -3   29.40    3.90
  18   2  -3   31.40    6.30
 -18   2   3   31.90    5.70
 -18   2   3   29.70    3.30
 -18   2   3   28.70    4.30
 -16  -2   3   -0.50    4.60
 -16  -2   3    4.90    4.00
  16  -2  -3    5.30    4.50
  16  -2  -3    5.80    1.90
 -16  -2   3    1.70    1.70
 -16  -2   3    3.70    3.50
 -16   2   3    7.10    1.50
  16   2  -3    6.40    1.50
 -16   2   3    2.90    3.20
 -16   2   3    4.10    3.70
  16   2  -3    7.80    2.10
  16   2  -3    4.30    1.30
  16   2  -3    3.40    3.80
 -16   2   3    6.50    1.40
 -16   2   3    8.70    2.00
 -14  -2   3  151.68   12.30
  14  -2  -3  150.48   10.90
  14  -2  -3  156.38   12.50
  14  -2  -3  129.99   15.80
 -14  -2   3  159.78   12.10
 -14  -2   3  162.48   12.80
 -14   2   3  152.38   12.30
  14   2  -3  155.78   12.40
  14   2  -3  145.39   10.10
  14   2  -3  140.19   10.10
 -14   2   3  134.59   15.10
 -14   2   3  149.99   10.30
 -14   2   3  145.69   11.80
 -14   2   3  142.89   10.20
 -12  -2   3   72.19    9.00
  12  -2  -3   85.29    8.20
 -12  -2   3   94.69    8.30
 -12  -2   3   92.99    7.80
 -12  -2   3   90.69    8.00
  12  -2  -3   89.09    9.80
  12  -2  -3   74.39    6.70
 -12   2   3   96.49    7.70
  12   2  -3   88.79    6.10
 -12   2   3   96.19    8.00
  12   2  -3   86.99    9.80
 -12   2   3   87.19    6.30
  12   2  -3   83.39    7.90
 -12   2   3   88.79    6.30
  12   2  -3   84.89    6.10
 -12   2   3   94.19   10.50
  10  -2  -3   90.09    7.30
 -10  -2   3  129.69    9.00
  10  -2  -3   88.29    8.40
  10  -2  -3   88.89    9.30
 -10  -2   3  123.99    8.40
 -10  -2   3  113.99    9.00
 -10   2   3   92.69    8.10
 -10   2   3   96.69    7.10
  10   2  -3  120.79    9.40
 -10   2   3   85.79    9.00
   8  -2  -3  294.97   20.30
  -8  -2   3  305.87   20.90
   8  -2  -3  310.67   19.60
  -8  -2   3  291.57   20.40
   8  -2  -3  283.17   20.60
  -8  -2   3  315.47   20.70
  -8  -2   3  301.67   20.20
  -8   2   3  290.27   20.10
   8   2  -3  282.67   19.30
   8   2  -3  300.37   20.20
   8   2  -3  292.87   20.60
  -8   2   3  279.57   19.50
  -8   2   3  300.07   20.80
  -6  -2   3  123.69    8.40
  -6  -2   3  114.99    8.00
   6  -2  -3  105.89    7.60
   6  -2  -3  107.29    8.40
  -6  -2   3  102.99    8.40
   6  -2  -3  102.59    8.20
  -6  -2   3  115.49    8.60
  -6  -2   3  120.09    8.20
  -6   2   3  109.39    8.30
   6   2  -3  123.29    8.50
  -6   2   3  105.99    8.00
  -6   2   3  112.39    8.60
   6   2  -3  116.29    8.10
  -4  -2   3   81.29    5.40
   4  -2  -3   61.69    4.90
  -4  -2   3   81.59    5.90
  -4  -2   3   72.59    5.30
   4  -2  -3   62.59    5.30
  -4  -2   3   73.39    5.40
   4   2  -3   76.69    5.40
  -4   2   3   62.09    5.10
  -4   2   3   60.39    5.60
   4   2  -3   76.49    5.20
  -4   2   3   64.29    5.40
   2  -2  -3  568.04   35.60
   2  -2  -3  527.05   35.40
   2  -2  -3  546.45   35.30
  -2  -2   3  553.14   35.10
   2  -2  -3  549.74   35.40
  -2  -2   3  528.95   35.70
  -2  -2   3  520.75   35.10
   2   2  -3  554.04   35.10
  -2   2   3  545.95   35.40
   2   2  -3  517.45   35.10
  -2   2   3  526.25   35.20
   0  -2  -3  254.87   17.30
   0  -2  -3  251.17   17.10
   0  -2   3  262.77   17.50
   0  -2  -3  265.57   17.30
   0  -2  -3  256.67   17.20
   0   2   3  251.17   17.10
   0   2   3  264.47   17.30
   2  -2   3 2420.36  157.28
   2  -2   3 2511.55  156.88
   2  -2   3 2331.27  156.68
  -2  -2  -3 2377.86  157.08
  -2  -2  -3 2390.16  156.68
  -2  -2  -3 2419.26  157.28
  -2  -2  -3 2383.96  157.08
  -2  -2  -3 2412.56  157.08
  -2   2  -3 2308.07  156.68
  -2   2  -3 2406.56  156.88
  -2   2  -3 2394.06  157.08
  -2   2  -3 2593.44  156.98
   2   2   3 2508.05  157.18
   2   2   3 2400.96  156.98
  -4  -2  -3   65.49    5.20
   4  -2   3   44.20    4.40
  -4  -2  -3   62.59    4.90
  -4  -2  -3   62.49    4.30
   4  -2   3   45.70    4.60
  -4  -2  -3   66.19    5.20
   4   2   3   58.09    4.60
   4   2   3   69.39    5.00
  -4   2  -3   46.90    4.70
   6  -2   3  372.96   25.50
   6  -2   3  380.66   25.80
  -6  -2  -3  401.36   25.90
  -6  -2  -3  401.26   25.50
   6   2   3  394.06   26.00
   6   2   3  380.16   25.60
  -6   2  -3  390.26   25.90
  -6   2  -3  359.36   25.50
   6   2   3  354.76   26.00
  -8  -2  -3    8.30    2.40
   8  -2   3   17.80    2.90
   8  -2   3   18.90    3.20
  -8  -2  -3   10.80    2.20
   8   2   3   10.60    3.80
  -8   2  -3   12.30    2.30
  -8   2  -3   12.00    3.00
   8   2   3    9.40    2.40
   8   2   3    7.80    1.30
   8   2   3    8.20    2.90
  -8   2  -3   12.40    1.50
  10  -2   3  778.72   52.79
 -10  -2  -3  801.52   51.89
  10  -2   3  809.72   52.09
 -10  -2  -3  722.93   52.59
 -10   2  -3  811.12   52.09
  10   2   3  770.62   52.89
  10   2   3  765.42   50.89
  10   2   3  793.22   52.09
 -10   2  -3  793.22   52.79
  10   2   3  749.03   52.89
 -10   2  -3  808.52   51.09
 -12  -2  -3  137.99   12.50
  12  -2   3  133.29   10.90
 -12  -2  -3  166.08   10.90
  12  -2   3  120.09   12.90
  12   2   3  148.19    9.20
 -12   2  -3  117.59    9.30
 -12   2  -3  124.99   10.70
 -12   2  -3  126.49    9.30
  12   2   3  142.99   13.50
 -12   2  -3  112.89   12.90
  12   2   3  119.99   14.20
  12   2   3  144.89   11.20
  12   2   3  142.09    9.20
  14  -2   3   27.20    4.90
 -14  -2  -3   27.30    4.70
  14   2   3   25.00    5.00
 -14   2  -3   23.10    2.50
  14   2   3   22.80    2.30
 -14   2  -3   19.50    2.50
  14   2   3   22.30    2.30
 -14   2  -3   22.20    4.30
 -16  -2  -3   13.40    4.60
  16  -2   3   15.30    2.40
 -16  -2  -3   14.90    2.30
  16  -2   3   14.90    5.70
 -16  -2  -3   19.40    2.90
  16   2   3   11.80    4.90
 -16   2  -3   11.40    4.20
  16   2   3    9.40    1.70
  16   2   3   13.40    2.10
 -16   2  -3   17.40    2.50
 -16   2  -3   14.30    2.10
 -16   2  -3   15.20    2.30
  16   2   3   10.90    2.30
  18  -2   3   46.90    9.10
 -18  -2  -3   59.39    8.30
  18  -2   3   43.40    4.80
 -18  -2  -3   46.70    8.10
 -18  -2  -3   54.29    5.40
 -18  -2  -3   67.69    5.70
  18   2   3   61.29    8.70
 -18   2  -3   40.60    7.20
 -18   2  -3   40.50    4.50
 -18   2  -3   50.59    5.00
  18   2   3   59.09    4.40
 -18   2  -3   55.39    8.30
  18   2   3   56.39    4.40
 -18   2  -3   48.80    4.50
  18   2   3   60.89    5.20
  20  -2   3   32.80    3.90
 -20  -2  -3   14.50    6.50
 -20  -2  -3   31.60    4.10
 -20  -2  -3   18.80    7.20
 -20   2  -3   35.50    8.10
 -20   2  -3   33.80    3.60
  20   2   3   28.30    7.70
 -20   2  -3   38.10    3.50
  20   2   3   27.80    3.10
  20   2   3   27.00    3.30
 -20   2  -3   31.10    4.30
 -20   2  -3   36.20    4.20
 -20   2  -3   25.30    6.60
 -22  -2  -3    5.00    2.10
  22  -2   3    6.10    1.90
 -22  -2  -3    3.20    2.10
 -22   2  -3    3.10    2.40
  22   2   3    4.30    1.70
 -22   2  -3    8.10    2.20
 -22   2  -3    6.90    1.80
  22   2   3    7.50    2.30
  22   2   3    4.50    1.50
 -22   2  -3    5.90    2.40
 -24  -2  -3    5.00    2.20
  24  -2   3    2.60    1.70
  24  -2   3    2.10    1.80
  24   2   3    1.90    2.00
 -24   2  -3    2.80    1.90
 -24   2  -3    5.80    2.70
 -26  -2  -3    3.20    1.80
  26  -2   3    5.20    1.50
  26   2   3    4.80    1.80
 -26   2  -3    8.10    1.90
 -26   2  -3    6.70    2.10
  27  -3  -3    6.00    1.90
 -27  -3   3    2.50    1.40
 -27  -3   3    4.00    1.50
 -27   3   3    3.20    1.60
 -27   3   3    3.60    2.00
  27   3  -3    1.70    1.50
  25  -3  -3   -0.60    1.30
 -25  -3   3    2.40    1.80
 -25  -3   3    1.60    1.70
 -25   3   3   -0.60    1.60
  25   3  -3    1.00    1.30
  25   3  -3   -0.30    1.60
  25   3  -3    0.60    1.90
 -25   3   3    0.10    2.20
  23  -3  -3    3.70    1.90
 -23  -3   3    7.70    2.50
 -23   3   3    6.60    1.70
  23   3  -3    6.90    1.70
 -23   3   3   11.10    3.30
  23   3  -3    3.80    1.80
  23   3  -3    5.40    2.20
 -23   3   3    8.00    2.10
 -21  -3   3   20.00    8.40
  21  -3  -3   21.10    3.60
 -21  -3   3   16.80    3.40
 -21  -3   3    6.80    8.60
  21  -3  -3   20.50    2.70
 -21   3   3   25.30    3.30
  21   3  -3    9.20    7.00
 -21   3   3   14.80    3.50
 -21   3   3   10.80    6.70
  21   3  -3   16.90    2.90
  21   3  -3   19.40    2.70
  21   3  -3   15.60    2.40
 -21   3   3   19.50    2.80
 -21   3   3   14.00    6.60
 -21   3   3   19.10    2.90
 -19  -3   3  129.89   14.30
 -19  -3   3  114.39    9.40
 -19  -3   3  127.09   13.30
  19  -3  -3  104.29    8.70
  19   3  -3  129.19    8.50
 -19   3   3   94.99   12.00
 -19   3   3   93.49   11.80
  19   3  -3  129.49   13.00
  19   3  -3  124.39    8.40
  19   3  -3  133.69    9.20
 -19   3   3  116.09    8.60
 -19   3   3  106.49    8.50
 -19   3   3  117.99    9.60
 -19   3   3  109.09    8.90
 -17  -3   3   38.80    3.80
  17  -3  -3   32.90    4.60
  17  -3  -3   32.80    4.10
 -17  -3   3   39.50    4.30
 -17  -3   3   36.10    6.90
 -17  -3   3   33.30    5.10
  17  -3  -3   32.80    7.90
  17   3  -3   39.90    3.50
 -17   3   3   34.80    3.50
 -17   3   3   34.80    3.60
  17   3  -3   41.40    3.50
 -17   3   3   43.00    7.00
  17   3  -3   42.00    6.80
 -17   3   3   34.70    4.00
 -17   3   3   32.10    5.70
  17   3  -3   38.50    4.20
 -17   3   3   27.00    4.30
  15  -3  -3   20.80    5.60
 -15  -3   3   19.60    5.20
 -15  -3   3   18.30    3.00
 -15  -3   3   15.70    4.40
 -15   3   3   21.00    4.70
  15   3  -3   15.70    4.60
 -15   3   3   19.20    2.50
  15   3  -3   17.50    2.30
 -15   3   3   22.60    3.10
 -15   3   3   21.20    2.50
 -15   3   3   17.90    4.00
  15   3  -3   19.10    2.30
  15   3  -3   19.70    2.80
  13  -3  -3   30.00    5.10
 -13  -3   3   22.00    4.20
 -13  -3   3   24.70    4.80
 -13  -3   3   28.90    5.30
  13   3  -3   22.80    4.30
  13   3  -3   19.30    2.20
 -13   3   3   24.00    2.50
 -13   3   3   25.30    2.50
 -13   3   3   22.20    4.00
 -13   3   3   29.70    4.90
  13   3  -3   20.70    2.30
  11  -3  -3   19.30    4.20
 -11  -3   3   29.30    5.00
  11  -3  -3   20.20    5.30
 -11  -3   3   34.70    5.10
 -11  -3   3   25.10    4.00
  11   3  -3   30.20    2.50
 -11   3   3   26.60    2.70
  11   3  -3   32.30    2.50
 -11   3   3   25.40    2.60
 -11   3   3   29.80    4.40
 -11   3   3   17.90    5.30
  11   3  -3   31.50    7.50
 -11   3   3   25.50    3.80
  11   3  -3   36.60    4.80
  -9  -3   3  133.89    9.90
  -9  -3   3  132.09   10.60
   9  -3  -3  129.79   10.00
  -9  -3   3  136.29   10.30
  -9  -3   3  134.09   11.30
   9  -3  -3  124.59   10.70
  -9  -3   3  123.59    9.60
  -9   3   3  124.59    8.70
  -9   3   3  127.69    9.60
   9   3  -3  120.09    8.50
   9   3  -3  127.79   10.60
  -9   3   3  127.89   10.10
  -9   3   3  125.79   10.90
   9   3  -3  127.99    9.80
   7  -3  -3   53.39    5.80
   7  -3  -3   56.19    5.30
  -7  -3   3   61.49    5.40
  -7  -3   3   63.49    5.20
  -7  -3   3   65.59    5.80
  -7  -3   3   59.89    5.30
  -7  -3   3   62.69    5.80
  -7   3   3   55.99    5.30
  -7   3   3   54.19    4.20
  -7   3   3   51.19    5.80
   7   3  -3   57.49    4.00
   7   3  -3   63.49    5.20
   7   3  -3   61.29    5.50
  -7   3   3   55.19    5.00
   5  -3  -3  869.41   58.49
  -5  -3   3  936.81   58.49
  -5  -3   3  903.91   58.49
   5  -3  -3  922.31   58.89
  -5  -3   3  912.11   59.19
   5   3  -3  872.71   58.39
  -5   3   3  870.01   58.89
  -5   3   3  884.91   58.69
  -5   3   3  854.01   58.39
   5   3  -3  905.81   58.49
  -3  -3   3  245.28   15.10
   3  -3  -3  212.18   15.30
   3  -3  -3  217.28   15.40
   3  -3  -3  218.18   15.60
  -3  -3   3  239.08   15.00
  -3  -3   3  243.48   16.10
   3  -3  -3  217.78   15.60
   3   3  -3  249.08   15.10
   3   3  -3  241.88   15.20
  -3   3   3  204.38   15.20
  -3   3   3  223.08   15.50
   1  -3  -3  199.48   14.30
   1  -3  -3  197.58   14.30
  -1  -3   3  222.18   14.80
   1  -3  -3  206.88   14.30
   1  -3  -3  205.88   14.40
  -1   3   3  211.38   14.20
   1   3  -3  222.68   13.80
   1   3  -3  218.98   13.80
   1  -3   3  471.55   29.30
  -1  -3  -3  439.46   28.90
  -1  -3  -3  440.86   29.00
  -1  -3  -3  456.25   28.90
  -1   3  -3  400.96   28.50
   1   3   3  434.66   28.80
  -1   3  -3  414.76   28.90
   1   3   3  440.46   29.00
   3  -3   3  106.69    8.10
  -3  -3  -3  107.29    8.00
   3  -3   3  103.09    7.50
  -3  -3  -3  100.49    7.80
  -3  -3  -3  105.59    7.90
  -3   3  -3  114.49    7.60
   3   3   3  113.39    7.90
  -3   3  -3   94.99    7.00
  -3   3  -3  109.49    7.70
   3   3   3  114.59    7.70
  -5  -3  -3  471.65   30.30
  -5  -3  -3  457.95   30.30
  -5  -3  -3  420.56   30.10
  -5  -3  -3  453.35   29.60
   5  -3   3  456.65   30.00
   5  -3   3  456.55   29.60
   5   3   3  451.55   29.90
   5   3   3  436.46   30.20
  -5   3  -3  434.26   29.90
  -5   3  -3  448.26   30.10
  -7  -3  -3  132.09   11.20
  -7  -3  -3  129.99    9.70
   7  -3   3  138.59    9.90
   7  -3   3  129.89   10.40
  -7  -3  -3  125.89   10.40
  -7  -3  -3  136.89   10.50
  -7   3  -3  134.49    9.10
  -7   3  -3  135.19   10.60
   7   3   3  138.79   10.00
   7   3   3  136.79   10.60
  -7   3  -3  140.59   10.00
  -9  -3  -3  137.09   11.00
  -9  -3  -3  156.68   11.30
   9  -3   3  133.89   11.20
   9  -3   3  125.99   10.60
  -9  -3  -3  139.99   10.30
  -9   3  -3  127.79   11.20
  -9   3  -3  127.79    9.30
   9   3   3  134.49   11.60
  -9   3  -3  131.19   10.40
   9   3   3  136.29    9.10
   9   3   3  151.58   10.70
 -11  -3  -3    8.80    3.50
  11  -3   3    4.70    3.40
 -11  -3  -3    8.40    2.80
 -11   3  -3    5.60    1.30
  11   3   3    3.40    2.80
  11   3   3    6.20    1.20
 -11   3  -3    3.20    5.00
 -11   3  -3    4.50    1.20
 -11   3  -3    4.10    2.50
  11   3   3    5.40    1.20
  13  -3   3   63.99    8.30
 -13  -3  -3   85.79    7.40
 -13   3  -3   60.39    4.90
 -13   3  -3   60.79    6.80
 -13   3  -3   61.29    4.90
  13   3   3   62.29    4.80
  13   3   3   62.79    4.70
  13   3   3   63.19    7.50
 -15  -3  -3   20.40    4.90
 -15  -3  -3   27.90    6.00
 -15  -3  -3   15.10    2.60
  15  -3   3   21.10    6.20
  15   3   3   22.40    2.90
 -15   3  -3   20.10    2.50
 -15   3  -3   17.30    4.20
 -15   3  -3   19.90    2.60
  15   3   3   16.70    2.40
  15   3   3   17.90    2.30
  15   3   3   16.50    4.90
 -15   3  -3   17.30    2.70
 -17  -3  -3   50.09    5.20
  17  -3   3   43.20    4.90
 -17  -3  -3   54.59    8.00
 -17  -3  -3   49.80    8.30
  17   3   3   51.99    7.80
  17   3   3   55.69    5.10
  17   3   3   50.69    4.20
  17   3   3   53.29    4.30
 -17   3  -3   50.29    4.90
 -17   3  -3   36.40    6.90
 -17   3  -3   48.10    4.40
 -17   3  -3   48.60    4.50
 -17   3  -3   44.30    6.80
 -19  -3  -3   86.59    7.20
 -19  -3  -3   85.99   12.20
  19  -3   3   69.49    7.50
 -19  -3  -3   86.79   12.60
  19   3   3  104.09   12.30
 -19   3  -3   77.99    6.90
 -19   3  -3   73.09   10.00
 -19   3  -3   86.49    6.40
  19   3   3   86.09    6.20
  19   3   3   85.89    6.90
 -19   3  -3   70.59   11.10
 -19   3  -3   66.49    6.40
  19   3   3   85.09    6.30
  21  -3   3   32.30    4.40
 -21   3  -3   31.00    3.40
 -21   3  -3   34.10    4.70
 -21   3  -3   37.50    3.50
  21   3   3   23.10    3.20
  21   3   3   24.20    3.00
 -21   3  -3   31.60    3.80
  21   3   3   20.40    3.50
 -23  -3  -3   11.20    2.50
  23  -3   3    5.20    2.00
 -23   3  -3    9.20    2.20
  23   3   3    4.80    1.80
  23   3   3    8.50    2.30
 -23   3  -3    7.30    1.90
 -23   3  -3    6.10    3.00
 -23   3  -3    4.60    2.10
  23   3   3    8.00    1.60
  25  -3   3    1.40    1.40
 -25  -3  -3    1.90    1.60
 -25   3  -3    1.80    1.60
 -25   3  -3    1.80    2.50
  25   3   3    1.50    1.80
  27  -3   3    5.00    1.60
 -27  -3  -3    6.30    1.60
 -27  -3  -3    8.10    1.70
  27   3   3    4.80    1.50
 -27   3  -3    4.10    1.40
 -26  -4   3    6.60    1.70
 -26  -4   3   10.50    2.00
  26  -4  -3   10.40    2.00
  26   4  -3    5.20    1.60
 -26   4   3    8.10    1.80
  26   4  -3    6.80    1.60
 -24  -4   3    8.80    2.30
 -24  -4   3    8.70    2.10
  24  -4  -3    3.20    1.60
  24  -4  -3    6.60    2.20
  24   4  -3    3.10    2.00
 -24   4   3    4.10    2.10
 -24   4   3    5.90    1.50
  24   4  -3    6.10    1.60
  24   4  -3    4.70    1.80
 -22  -4   3    1.70    1.90
 -22  -4   3    1.50    1.80
  22  -4  -3    3.80    1.80
  22   4  -3    2.30    2.10
  22   4  -3    1.30    1.40
 -22   4   3    1.30    2.00
 -22   4   3    1.30    1.50
  22   4  -3    1.20    1.60
 -22   4   3    2.10    1.60
 -20  -4   3   12.10    3.10
 -20  -4   3   15.80    2.90
 -20  -4   3   11.90    8.50
  20  -4  -3   16.80    3.10
 -20  -4   3   15.70    2.80
 -20   4   3   20.00    8.80
 -20   4   3   14.10    7.00
 -20   4   3   23.50    2.90
  20   4  -3   16.40    2.40
  20   4  -3   19.70    2.70
 -20   4   3   21.80    2.90
  20   4  -3   14.20    6.60
  20   4  -3   16.40    2.90
 -20   4   3   20.20    3.00
 -18  -4   3   10.00    2.30
 -18  -4   3   13.40    2.60
  18  -4  -3   16.20    3.10
 -18  -4   3    4.00    6.40
 -18  -4   3   15.50    2.70
  18   4  -3   12.10    2.00
 -18   4   3   15.20    6.10
  18   4  -3   14.80    2.80
 -18   4   3   19.00    2.80
 -18   4   3   16.60    2.60
  18   4  -3   13.80    6.00
  18   4  -3   13.30    2.20
 -18   4   3   13.00    5.40
 -18   4   3   15.20    2.30
 -16  -4   3   80.59    6.70
 -16  -4   3   77.19    6.80
  16  -4  -3   80.69    7.50
 -16  -4   3   88.49    6.90
 -16  -4   3   88.89   11.20
 -16  -4   3   88.39   10.80
 -16   4   3   91.29    9.40
 -16   4   3   82.69    9.80
 -16   4   3   84.19    6.50
  16   4  -3   78.99    9.60
 -16   4   3   88.49    6.50
  16   4  -3   87.59    7.10
  16   4  -3   83.49    6.30
 -16   4   3   79.09    6.80
  16   4  -3   87.99    6.30
 -14  -4   3  126.49    9.10
 -14  -4   3  124.49    8.80
  14  -4  -3  111.79    9.60
 -14  -4   3  117.79   11.20
 -14  -4   3  115.89    9.10
 -14  -4   3  125.69   12.30
  14   4  -3  124.19    8.30
 -14   4   3  108.49    8.50
 -14   4   3  111.29    8.50
  14   4  -3  130.59    9.10
 -14   4   3   97.19   10.30
 -14   4   3  113.69    8.70
  14   4  -3  127.59    8.30
 -14   4   3  115.79   11.00
  14   4  -3  127.19   10.80
 -12  -4   3    2.50    3.60
  12  -4  -3    0.60    4.80
  12   4  -3    6.60    3.00
 -12   4   3    1.10    2.80
 -12   4   3    3.80    1.30
 -12   4   3    1.50    2.70
  12   4  -3    3.30    1.00
 -12   4   3    2.30    1.10
  12   4  -3    4.60    1.20
  10  -4  -3   28.00    4.70
 -10  -4   3   32.90    5.70
  10  -4  -3   15.70    5.40
 -10  -4   3   25.60    5.00
 -10   4   3   34.40    4.60
  10   4  -3   21.20    2.30
  10   4  -3   25.50    3.90
 -10   4   3   32.00    4.30
 -10   4   3   27.70    2.60
 -10   4   3   25.30    5.60
 -10   4   3   28.80    2.60
  -8  -4   3  246.08   18.00
  -8  -4   3  236.58   18.80
   8  -4  -3  278.47   18.80
   8  -4  -3  277.07   18.20
   8   4  -3  243.28   17.80
   8   4  -3  236.18   18.10
  -8   4   3  266.57   17.80
  -8   4   3  301.07   18.40
  -8   4   3  273.57   17.00
   8   4  -3  214.58   16.70
  -8   4   3  251.77   18.70
   6  -4  -3   29.40    3.50
   6  -4  -3   29.90    4.40
  -6   4   3   22.20    2.20
  -6   4   3   23.10    3.10
   6   4  -3   28.60    3.60
   6   4  -3   32.10    3.30
  -6   4   3   24.70    3.60
   4  -4  -3   83.89    6.80
  -4  -4   3   90.49    7.40
   4  -4  -3   80.79    6.80
   4  -4  -3   82.69    6.60
  -4   4   3   78.59    5.60
   4   4  -3   87.49    6.00
  -4   4   3   85.29    6.50
  -4   4   3   70.79    6.00
  -2  -4   3   91.99    7.10
   2  -4  -3   90.19    6.40
   2  -4  -3   85.19    6.30
   2  -4  -3   86.99    6.30
   2   4  -3   76.99    5.50
  -2   4   3   79.69    6.10
   2   4  -3   69.99    5.60
  -2   4   3   69.79    5.40
   0  -4  -3   87.09    6.50
   0  -4  -3   85.79    6.20
   0  -4  -3   88.49    6.20
   0  -4   3   73.69    6.80
   0   4  -3   72.39    6.00
   0   4   3   86.39    6.10
   0   4  -3   71.09    5.50
  -2  -4  -3  405.66   27.10
  -2  -4  -3  394.56   26.80
   2  -4   3  428.86   27.30
  -2   4  -3  383.16   26.50
   2   4   3  401.66   26.70
  -2   4  -3  408.46   26.70
  -2   4  -3  385.86   26.40
  -4  -4  -3    3.00    2.20
  -4  -4  -3    3.20    1.80
  -4  -4  -3    2.90    2.10
   4  -4   3    2.20    1.50
   4   4   3    5.00    2.20
  -4   4  -3   -0.50    1.40
  -4   4  -3   -1.40    1.60
   4   4   3    2.50    1.60
   4   4   3    4.50    0.70
   6  -4   3  161.48   12.10
  -6  -4  -3  157.18   12.10
  -6  -4  -3  177.58   12.60
  -6  -4  -3  173.58   12.30
   6   4   3  184.88   12.60
   6   4   3  162.38   10.90
  -6   4  -3  153.48   10.90
  -6   4  -3  170.48   12.00
   6   4   3  159.18   11.80
  -6   4  -3  149.29   12.10
  -8  -4  -3   54.89    6.40
  -8  -4  -3   53.29    5.30
   8  -4   3   50.79    6.90
  -8  -4  -3   54.09    7.90
  -8   4  -3   56.59    5.60
  -8   4  -3   58.39    4.20
  -8   4  -3   61.19    6.90
   8   4   3   60.89    9.20
   8   4   3   61.99    5.90
 -10  -4  -3   49.60    6.50
  10  -4   3   45.70    7.00
 -10  -4  -3   39.10    5.40
 -10   4  -3   43.80    7.10
  10   4   3   43.00    3.50
  10   4   3   40.60    3.40
 -10   4  -3   53.39    3.80
 -10   4  -3   56.59    5.60
  10   4   3   51.39    5.90
 -10   4  -3   46.90    3.70
 -12  -4  -3   76.79    8.40
  12  -4   3   86.39    7.60
 -12  -4  -3   87.49    7.50
 -12  -4  -3   81.29    9.40
 -12   4  -3   85.99    6.30
  12   4   3   82.39    8.50
  12   4   3   84.89    6.20
 -12   4  -3   95.89    6.40
 -12   4  -3  102.99    8.60
  12   4   3   75.79    6.10
 -14  -4  -3   91.39    8.00
 -14  -4  -3  107.69   11.30
 -14  -4  -3   94.09    7.80
 -14  -4  -3  100.19    7.60
  14  -4   3   97.29    8.50
 -14  -4  -3   79.79   10.10
 -14   4  -3  102.59    9.70
  14   4   3  109.29   10.30
 -14   4  -3   98.19    7.30
 -14   4  -3   99.59    9.90
 -14   4  -3  101.79    7.40
  14   4   3  100.69    7.20
 -14   4  -3   98.49    7.60
  14   4   3   97.19    7.10
  14   4   3  108.89    7.80
 -16  -4  -3   -0.70    1.70
 -16  -4  -3   -0.50    1.60
  16  -4   3    0.10    2.10
 -16  -4  -3   -2.00    5.10
 -16  -4  -3    0.50    1.70
 -16  -4  -3   -1.30    5.80
  16   4   3    0.30    1.50
  16   4   3   -3.90    4.70
 -16   4  -3    0.50    4.70
  16   4   3   -0.20    2.10
 -16   4  -3   -0.70    1.50
 -16   4  -3    0.00    1.40
  16   4   3    0.20    1.30
 -16   4  -3    2.40    1.80
 -16   4  -3    1.20    4.50
  18  -4   3    5.00    2.60
 -18  -4  -3   -1.00    7.00
 -18  -4  -3    9.90    8.20
 -18  -4  -3    2.70    1.70
 -18  -4  -3    2.50    2.10
 -18   4  -3    4.50    2.10
 -18   4  -3    5.60    5.80
 -18   4  -3    4.20    1.70
  18   4   3    4.10    1.60
 -18   4  -3    6.10    1.90
  18   4   3    3.00    1.70
 -18   4  -3   -0.30    5.10
  18   4   3    2.60    5.60
  18   4   3    2.70    2.30
 -20  -4  -3   21.50    3.30
  20  -4   3   15.20    3.20
  20   4   3   21.80    2.80
  20   4   3   13.50    2.90
 -20   4  -3   21.50    3.10
  20   4   3   21.10    2.60
 -20   4  -3   19.10    2.90
 -20   4  -3   16.70    2.60
  22  -4   3   -0.80    1.50
 -22  -4  -3    0.30    1.60
  22   4   3    0.30    1.60
  22   4   3   -0.20    2.00
 -22   4  -3    0.90    1.50
 -22   4  -3    2.10    2.00
  22   4   3    0.20    1.40
 -22   4  -3    0.90    1.40
 -24  -4  -3    1.80    1.60
 -24  -4  -3    3.50    1.70
  24  -4   3    0.90    1.40
  24   4   3    1.30    2.00
  24   4   3    2.70    1.80
 -24   4  -3    0.90    1.60
  24   4   3    3.80    1.40
 -24   4  -3    1.10    1.40
  26  -4   3    5.80    1.50
 -26  -4  -3    3.70    1.40
  26  -4   3    3.20    1.10
 -26  -4  -3    2.80    1.40
 -26   4  -3    4.20    1.60
  26   4   3    3.00    1.50
  25  -5  -3    1.20    1.30
 -25  -5   3    1.90    1.40
 -25   5   3    2.00    1.40
  25   5  -3    1.50    1.50
  25   5  -3    1.70    1.10
  23  -5  -3   16.10    2.70
 -23  -5   3   15.70    2.60
 -23  -5   3   18.60    2.70
  23  -5  -3   14.50    2.60
 -23   5   3   19.50    2.60
 -23   5   3   25.00    3.50
  23   5  -3   20.50    2.70
  23   5  -3   18.10    2.70
 -23   5   3   16.40    2.60
  23   5  -3   19.40    2.80
 -21  -5   3    9.40    2.50
 -21  -5   3    4.70    1.70
 -21  -5   3    7.40    1.90
  21  -5  -3    3.40    1.70
  21  -5  -3    8.40    2.30
 -21  -5   3    3.30    1.60
 -21   5   3   11.00    1.90
  21   5  -3    4.00    2.10
 -21   5   3   10.00    2.30
 -21   5   3    8.10    1.90
  21   5  -3    6.40    1.60
  21   5  -3    8.30    1.90
 -19  -5   3   26.20    3.20
 -19  -5   3   27.30    4.00
 -19  -5   3   24.80    3.30
 -19  -5   3   30.20    3.80
  19   5  -3   23.90    3.50
  19   5  -3   32.40    3.10
 -19   5   3   19.30    3.00
 -19   5   3   16.60    3.10
  19   5  -3   31.70    3.10
 -19   5   3   19.40    3.00
 -17  -5   3   45.40    4.30
 -17  -5   3   36.20    4.40
 -17  -5   3   43.20    4.40
  17  -5  -3   32.50    4.80
 -17  -5   3   46.90    9.70
 -17  -5   3   46.20    5.00
 -17   5   3   38.70    3.90
  17   5  -3   45.50    7.50
 -17   5   3   32.80    3.80
  17   5  -3   46.30    3.80
 -17   5   3   27.30    6.70
  17   5  -3   49.70    4.90
  17   5  -3   44.70    3.90
 -17   5   3   27.90    4.40
 -17   5   3   37.20    8.10
 -15  -5   3    2.10    2.00
 -15  -5   3    3.40    1.60
 -15  -5   3    3.00    2.30
 -15  -5   3    3.00    2.00
 -15  -5   3   -4.90    5.00
  15  -5  -3    1.80    2.20
 -15   5   3    4.10    2.10
 -15   5   3   -4.70    4.90
  15   5  -3    3.20    4.40
 -15   5   3    1.30    4.20
  15   5  -3    1.70    1.50
 -15   5   3    4.60    1.60
  15   5  -3    0.10    2.20
  15   5  -3    2.20    1.30
 -15   5   3    4.90    1.60
 -13  -5   3  104.89   11.80
 -13  -5   3  113.79    8.80
 -13  -5   3  115.59    8.90
  13  -5  -3  105.69    9.10
 -13  -5   3  114.49    8.80
 -13  -5   3  104.09    8.10
  13   5  -3  102.29    7.80
 -13   5   3  130.09    8.20
  13   5  -3  100.49    8.60
 -13   5   3  121.39   10.80
  13   5  -3  105.79    7.90
 -13   5   3  115.69   10.60
 -13   5   3  114.19    8.50
  13   5  -3  101.99   10.10
 -13   5   3  119.59    8.10
 -11  -5   3   55.99    8.00
 -11  -5   3   52.89    5.10
 -11  -5   3   60.29    8.30
  11  -5  -3   44.70    5.20
 -11  -5   3   54.49    5.20
 -11  -5   3   55.59    4.90
 -11   5   3   46.60    4.10
  11   5  -3   55.09    6.40
  11   5  -3   56.09    4.00
 -11   5   3   54.19    6.60
 -11   5   3   43.20    6.60
 -11   5   3   46.40    4.20
  -9  -5   3  113.89   10.80
  -9  -5   3  115.19    8.90
  -9   5   3  102.39    7.90
  -9   5   3  118.09    9.60
   9   5  -3  107.99    9.10
   9   5  -3  107.79    7.60
  -9   5   3  123.49    7.90
  -9   5   3  113.59    9.20
   7  -5  -3   12.70    4.40
  -7  -5   3    6.80    3.40
  -7  -5   3    8.60    1.60
   7   5  -3    8.00    2.40
  -7   5   3    8.50    2.60
   7   5  -3    9.10    1.10
  -7   5   3   10.50    2.50
  -7   5   3   11.40    1.50
   5  -5  -3  330.17   22.70
  -5  -5   3  384.16   23.70
   5   5  -3  325.07   21.20
  -5   5   3  285.87   21.70
  -5   5   3  305.77   21.40
  -5   5   3  327.67   22.30
   5   5  -3  338.07   21.90
   3  -5  -3  149.88   10.70
  -3  -5   3  157.78   11.60
   3   5  -3  138.59   10.10
  -3   5   3  133.79    9.60
   3   5  -3  142.69    9.80
  -3   5   3  146.49   10.40
  -1  -5   3  346.67   23.30
   1  -5  -3  341.17   22.60
   1  -5  -3  362.96   22.30
   1  -5  -3  360.86   22.30
   1   5  -3  292.07   22.10
  -1   5   3  358.26   22.30
  -1   5   3  316.87   21.60
   1   5  -3  297.27   21.70
   1   5  -3  307.47   21.70
  -1  -5  -3   67.29    5.70
  -1  -5  -3   62.39    6.30
   1  -5   3   75.39    6.70
  -1  -5  -3   68.89    5.80
  -1   5  -3   71.59    5.60
   1   5   3   66.49    4.80
  -1   5  -3   72.69    5.10
  -1   5  -3   77.79    5.90
   1   5   3   76.79    5.70
  -3  -5  -3   21.60    2.90
   3  -5   3   27.50    3.90
  -3  -5  -3   21.40    3.70
  -3   5  -3   23.90    3.30
  -3   5  -3   23.40    2.70
   3   5   3   18.70    2.70
   3   5   3   18.10    1.70
  -5  -5  -3   36.30    4.50
  -5  -5  -3   35.40    5.20
   5  -5   3   36.50    4.10
   5   5   3   35.10    2.60
  -5   5  -3   35.70    2.70
  -5   5  -3   33.60    4.20
   5   5   3   34.20    4.10
  -5   5  -3   36.90    4.00
  -7  -5  -3   36.50    5.90
  -7  -5  -3   38.20    5.20
   7  -5   3   42.30    6.30
   7   5   3   37.80    3.10
   7   5   3   35.70    5.00
  -7   5  -3   45.20    3.30
  -7   5  -3   46.40    5.00
  -7   5  -3   52.89    5.00
  -9  -5  -3   73.49    8.70
  -9  -5  -3   76.39    9.90
  -9   5  -3   87.79    5.80
  -9   5  -3   78.29    5.80
   9   5   3   79.89    7.70
   9   5   3   67.59    5.50
   9   5   3   77.59    5.50
  -9   5  -3   83.89    7.60
  -9   5  -3   89.29    7.60
 -11  -5  -3   87.09    7.50
 -11  -5  -3   87.99   10.30
 -11  -5  -3   85.89    6.50
  11  -5   3   88.09    7.80
 -11  -5  -3   82.79    7.50
 -11   5  -3   83.09    8.70
 -11   5  -3   97.19    6.50
 -11   5  -3   86.19    6.40
  11   5   3   84.19    6.20
  11   5   3   89.59    6.30
 -11   5  -3   92.09    8.70
  11   5   3   83.79    8.70
 -13  -5  -3  205.48   16.00
  13  -5   3  213.18   16.50
 -13  -5  -3  232.78   15.60
 -13  -5  -3  220.78   16.20
 -13  -5  -3  212.58   19.20
 -13   5  -3  230.98   15.40
 -13   5  -3  238.28   15.40
 -13   5  -3  239.48   17.90
  13   5   3  232.28   15.20
  13   5   3  231.48   17.70
 -13   5  -3  217.88   15.60
 -13   5  -3  211.08   17.40
  13   5   3  229.28   15.20
  13   5   3  230.88   15.80
 -15  -5  -3   27.00    3.80
 -15  -5  -3   29.20    7.90
 -15  -5  -3   33.80    3.80
 -15  -5  -3   27.00    4.10
  15  -5   3   34.50    4.90
  15   5   3   18.00    5.60
  15   5   3   30.50    3.20
  15   5   3   21.90    3.50
 -15   5  -3   36.50    3.60
 -15   5  -3   29.30    3.80
 -15   5  -3   21.90    5.90
 -15   5  -3   39.10    3.50
  15   5   3   27.80    3.30
 -15   5  -3   41.10    6.60
  17  -5   3    4.30    2.30
 -17  -5  -3    1.20    1.60
 -17  -5  -3    1.10    1.60
 -17  -5  -3    1.90    8.00
 -17  -5  -3    2.10    1.80
 -17   5  -3    2.20    1.60
 -17   5  -3    0.00    6.30
 -17   5  -3    2.30    1.50
 -17   5  -3    0.30    5.80
  17   5   3    1.20    1.70
  17   5   3    1.80    1.50
 -17   5  -3    0.80    1.80
  17   5   3    5.00    6.00
  17   5   3    1.90    2.20
  19  -5   3   89.59    8.00
 -19  -5  -3   77.99    7.20
 -19  -5  -3   81.39    7.40
  19   5   3  103.19    7.60
 -19   5  -3   87.39    7.60
 -19   5  -3   89.29    7.10
  19   5   3  103.89    6.90
 -19   5  -3   99.49    7.10
  19   5   3   87.89    6.90
 -21  -5  -3    8.40    2.10
 -21  -5  -3    8.70    2.50
  21  -5   3    6.40    2.10
 -21   5  -3    8.50    2.00
  21   5   3    6.00    1.70
 -21   5  -3   11.30    1.90
  21   5   3   11.00    1.80
  21   5   3    8.00    2.30
 -21   5  -3    9.10    2.20
  23  -5   3    4.00    1.70
 -23  -5  -3    2.70    1.60
 -23  -5  -3    1.10    1.40
  23  -5   3    2.70    1.60
  23   5   3    2.00    1.30
  23   5   3    3.80    1.50
 -23   5  -3    3.80    1.70
 -23   5  -3    6.70    1.60
 -23   5  -3    2.50    1.40
  23   5   3    3.90    1.90
  25  -5   3    5.70    1.50
 -25  -5  -3    4.20    1.40
  25  -5   3    5.40    1.30
  25   5   3    4.90    1.50
 -25   5  -3    6.20    1.60
 -24  -6   3    3.30    1.30
  24  -6  -3    4.50    1.50
  24   6  -3    4.00    1.20
 -24   6   3    3.80    1.10
  24   6  -3    2.50    1.40
 -24   6   3    5.10    1.50
  22  -6  -3    1.90    1.50
  22  -6  -3    2.90    1.40
 -22  -6   3    1.50    1.20
 -22  -6   3    3.80    1.90
  22   6  -3    1.50    1.70
 -22   6   3    2.90    1.30
 -22   6   3    3.20    1.40
  22   6  -3    2.10    1.30
  22   6  -3    0.30    1.30
 -22   6   3    0.80    1.60
  20  -6  -3   17.10    3.20
 -20  -6   3   18.00    2.90
 -20  -6   3   14.50    2.80
 -20  -6   3   15.80    2.70
  20  -6  -3   19.60    3.10
 -20   6   3   13.30    2.30
 -20   6   3   19.80    2.70
 -20   6   3   25.90    3.50
  20   6  -3   16.80    2.40
  20   6  -3   18.20    2.70
  20   6  -3   16.20    2.70
  18  -6  -3   10.60    2.30
 -18  -6   3    7.90    2.30
 -18  -6   3    4.10    1.70
  18  -6  -3    6.40    2.40
 -18  -6   3    6.60    2.30
 -18  -6   3    4.50    1.80
 -18   6   3    7.90    1.80
  18   6  -3    6.90    2.20
  18   6  -3    5.10    1.70
  18   6  -3    6.50    1.70
 -18   6   3    6.30    1.80
 -18   6   3    4.30    2.10
 -16  -6   3   14.60    2.90
  16  -6  -3   15.30    3.30
  16  -6  -3   21.20    3.50
 -16  -6   3   22.80    3.50
 -16  -6   3   22.90    3.20
 -16  -6   3   16.50    6.70
 -16  -6   3   26.50    4.00
 -16  -6   3   22.10    9.30
 -16   6   3   20.10    3.00
  16   6  -3   15.00    5.90
  16   6  -3   22.40    2.90
  16   6  -3   26.40    2.70
 -16   6   3   20.80    2.80
 -16   6   3    6.80    5.70
 -16   6   3   23.20    3.20
  16   6  -3   23.30    3.20
 -14  -6   3    0.20    4.00
 -14  -6   3    0.00    1.90
 -14  -6   3    1.10    2.00
 -14  -6   3    0.30    1.60
  14  -6  -3    0.50    1.70
 -14  -6   3   -3.10    6.70
 -14  -6   3    1.00    2.00
  14  -6  -3   -0.70    2.00
  14   6  -3    1.10    1.50
 -14   6   3   -0.80    1.20
  14   6  -3    0.50    2.40
 -14   6   3    0.00    1.40
 -14   6   3    1.60    4.60
  14   6  -3    1.40    1.30
 -14   6   3   -2.10    1.60
  14   6  -3    0.20    4.40
 -12  -6   3   28.50    4.10
  12  -6  -3   26.70    4.30
 -12  -6   3   21.10    6.80
 -12  -6   3   25.10    4.20
 -12  -6   3   23.70    3.20
 -12  -6   3   27.70    2.90
  12  -6  -3   25.80    3.30
 -12  -6   3   23.20    3.50
 -12   6   3   30.70    3.00
 -12   6   3   30.30    3.00
 -12   6   3   28.10    5.20
  12   6  -3   21.10    2.60
  12   6  -3   19.80    4.50
  12   6  -3   22.90    2.70
 -12   6   3   20.90    3.00
 -10  -6   3   34.30    4.00
  10  -6  -3   26.90    3.30
 -10  -6   3   38.90    4.50
  10  -6  -3   28.40    4.30
 -10  -6   3   34.50    3.10
 -10  -6   3   27.50    6.20
 -10   6   3   21.40    2.80
  10   6  -3   29.30    4.50
 -10   6   3   28.90    3.00
 -10   6   3   20.60    3.20
  10   6  -3   29.30    2.60
  10   6  -3   33.60    2.70
 -10   6   3   18.90    4.40
  -8  -6   3   25.20    3.60
  -8  -6   3   30.50    4.10
  -8  -6   3   23.20    5.50
  -8  -6   3   23.50    3.90
  -8  -6   3   23.60    3.00
   8  -6  -3   31.90    4.00
  -8   6   3   30.70    2.80
   8   6  -3   26.70    3.90
  -8   6   3   35.10    4.60
  -8   6   3   34.10    2.80
  -6  -6   3   -0.50    1.90
  -6  -6   3    1.40    2.00
   6  -6  -3   -0.90    1.50
  -6  -6   3    2.30    3.60
  -6   6   3   -1.20    1.00
  -6   6   3    1.50    2.30
   6   6  -3    1.70    0.60
  -6   6   3    0.50    0.80
   6   6  -3   -1.00    2.20
  -4  -6   3   56.59    7.00
  -4   6   3   45.00    3.60
  -4   6   3   50.99    5.00
   4   6  -3   46.30    4.20
  -2  -6   3   93.39    8.40
  -2   6   3   70.09    5.30
  -2   6   3   78.49    6.40
   0  -6   3    3.50    3.20
   0  -6  -3    3.20    2.90
   0   6   3    2.10    0.70
   0   6   3    2.90    1.90
   2  -6   3  195.98   14.50
  -2  -6  -3  188.68   14.40
  -2   6  -3  202.68   12.80
   2   6   3  195.38   13.30
   2   6   3  167.78   12.40
  -2   6  -3  181.78   14.30
  -4  -6  -3   59.99    6.90
   4   6   3   45.90    3.30
  -4   6  -3   44.60    4.50
  -4   6  -3   40.30    3.40
   4   6   3   58.19    5.00
  -4   6  -3   44.40    5.40
  -6  -6  -3   70.79    8.00
  -6  -6  -3   57.59    4.60
   6  -6   3   43.60    5.20
  -6  -6  -3   53.29    5.80
  -6  -6  -3   63.29    5.70
  -6   6  -3   50.49    5.40
   6   6   3   59.09    3.90
  -6   6  -3   46.10    4.00
  -6   6  -3   45.00    6.30
   6   6   3   59.99    5.90
   6   6   3   55.29    4.00
  -8  -6  -3    6.40    2.50
  -8  -6  -3    7.30    1.60
   8  -6   3   12.20    2.70
  -8  -6  -3    7.80    2.60
  -8  -6  -3    8.10    4.70
  -8   6  -3   11.90    3.30
  -8   6  -3   11.80    1.90
   8   6   3    9.20    1.40
  -8   6  -3   16.50    4.20
   8   6   3    7.40    3.30
 -10  -6  -3   12.50    1.90
 -10  -6  -3   10.90    3.00
 -10  -6  -3    4.30    2.20
 -10  -6  -3    8.30    2.70
  10  -6   3   15.20    2.40
  10  -6   3   16.70    3.40
 -10  -6  -3   18.70    6.00
 -10  -6  -3   10.30    4.90
 -10  -6  -3   11.60    1.90
  10   6   3    7.80    3.70
 -10   6  -3   15.40    4.00
  10   6   3    9.30    1.50
 -10   6  -3   11.80    4.80
 -10   6  -3   17.30    2.20
 -10   6  -3   13.90    1.90
  10   6   3    9.50    1.60
 -12  -6  -3   44.40    4.80
  12  -6   3   31.20    4.90
 -12  -6  -3   40.40    4.50
 -12  -6  -3   39.50    3.70
 -12  -6  -3   41.00    4.80
  12  -6   3   34.60    3.70
 -12  -6  -3   42.60    8.80
  12   6   3   43.90    6.20
 -12   6  -3   32.50    6.20
 -12   6  -3   28.40    4.00
  12   6   3   35.40    4.50
 -12   6  -3   21.90    6.30
 -12   6  -3   31.20    3.50
  12   6   3   41.60    3.50
 -12   6  -3   31.60    3.40
 -14  -6  -3    8.30    2.70
 -14  -6  -3    6.70    1.90
 -14  -6  -3    7.00    2.50
 -14  -6  -3    4.50    2.20
 -14  -6  -3   -1.30    6.90
  14  -6   3    9.30    2.80
  14  -6   3    9.20    2.10
  14   6   3    4.50    1.60
 -14   6  -3    3.20    5.10
 -14   6  -3   11.00    1.90
  14   6   3    6.50    2.40
 -14   6  -3   -6.10    6.80
  14   6   3    7.70    1.90
 -14   6  -3    7.70    2.40
 -14   6  -3    5.90    1.80
  14   6   3    3.50    4.90
  16  -6   3   49.80    5.90
 -16  -6  -3   55.79    5.60
  16  -6   3   56.09    5.00
 -16  -6  -3   59.59    5.20
 -16  -6  -3   48.10    5.30
 -16  -6  -3   36.50   11.40
 -16  -6  -3   59.99    5.00
  16   6   3   58.19    4.70
 -16   6  -3   48.50    4.80
 -16   6  -3   53.19    4.70
 -16   6  -3   48.10    5.30
  16   6   3   35.70    8.00
  16   6   3   60.29    4.60
 -16   6  -3   41.20    8.10
  16   6   3   42.20    5.10
  18  -6   3   26.30    3.30
 -18  -6  -3   18.90    3.10
 -18  -6  -3   24.50    3.60
 -18  -6  -3   19.70    2.80
  18  -6   3   17.90    3.30
  18   6   3   22.40    2.70
 -18   6  -3   25.60    2.90
  18   6   3   19.20    2.90
  18   6   3   21.50    3.00
 -18   6  -3   16.40    2.90
 -18   6  -3   23.80    3.00
 -20  -6  -3    8.00    1.80
 -20  -6  -3    3.90    1.90
  20  -6   3    4.00    2.00
 -20  -6  -3    4.90    1.60
  20  -6   3    6.70    1.80
  20   6   3    5.60    2.30
 -20   6  -3    7.10    2.10
 -20   6  -3    6.30    1.60
  20   6   3    4.00    1.70
  20   6   3    6.50    1.60
 -20   6  -3    5.90    1.70
  22  -6   3    2.50    1.40
 -22  -6  -3    3.70    1.60
  22  -6   3    3.20    1.60
  22   6   3    2.90    1.30
 -22   6  -3    1.60    1.30
 -22   6  -3    2.80    1.90
 -22   6  -3    2.80    1.30
  22   6   3    1.80    1.40
  22   6   3    1.60    1.60
  24  -6   3    3.80    1.10
 -24  -6  -3    3.50    1.40
  24   6   3    3.30    1.20
 -24   6  -3    5.90    1.50
  24   6   3    1.20    1.20
 -23  -7   3    4.20    1.40
 -23   7   3    5.50    1.20
 -23   7   3    3.90    1.40
  23   7  -3    5.40    1.30
  23   7  -3    6.40    1.40
 -21  -7   3    0.10    1.50
 -21  -7   3    0.00    1.20
  21  -7  -3    0.30    1.10
 -21  -7   3    1.70    1.10
  21   7  -3    1.60    1.20
 -21   7   3    0.50    1.60
  21   7  -3   -1.20    1.30
 -21   7   3    2.00    1.30
 -21   7   3    1.10    1.10
  21   7  -3    1.10    1.30
 -19  -7   3    1.50    2.00
  19  -7  -3    2.40    1.70
  19  -7  -3    2.30    1.40
 -19  -7   3    2.10    1.70
 -19  -7   3    2.80    1.70
  19   7  -3    2.90    1.50
 -19   7   3    1.90    1.30
  19   7  -3    1.60    1.20
 -19   7   3    3.90    1.50
  19   7  -3    1.80    1.90
 -19   7   3    1.40    2.00
  17  -7  -3   22.30    3.80
 -17  -7   3   28.00    3.50
 -17  -7   3   26.70    3.50
  17  -7  -3   25.50    3.00
 -17  -7   3   28.40    3.90
  17   7  -3   31.40    3.00
 -17   7   3   24.70    3.00
 -17   7   3   27.00    3.00
  17   7  -3   29.90    4.10
  17   7  -3   23.10    3.10
 -17   7   3   21.20    3.30
 -15  -7   3   11.80    2.70
  15  -7  -3   14.00    2.20
 -15  -7   3   17.00    3.10
 -15  -7   3   13.80    2.90
  15  -7  -3   13.50    2.90
  15   7  -3   18.10    2.40
 -15   7   3   16.80    2.80
  15   7  -3   12.60    2.10
 -15   7   3   15.20    2.20
 -15   7   3   14.30    2.20
 -13  -7   3  114.39    9.00
  13  -7  -3  113.39    8.30
  13  -7  -3  104.79    9.40
 -13  -7   3  117.99    9.20
 -13  -7   3  117.89    9.10
 -13  -7   3  113.19   16.00
 -13   7   3  101.99    8.60
  13   7  -3   95.09   11.60
 -13   7   3  111.79    8.30
 -13   7   3  113.99    8.30
 -13   7   3   96.39   12.20
  13   7  -3  117.29    8.10
  13   7  -3  118.99    8.10
  11  -7  -3    3.00    1.50
  11  -7  -3    2.70    2.40
 -11  -7   3    1.90    2.10
 -11  -7   3    2.70    7.30
 -11  -7   3    2.90    1.30
 -11  -7   3    3.80    2.60
  11   7  -3    0.70    1.20
  11   7  -3    2.00    1.40
 -11   7   3    6.80    2.30
 -11   7   3    4.40    1.40
 -11   7   3    3.70    1.60
  11   7  -3    6.80    4.80
 -11   7   3   -2.00    4.30
  -9  -7   3   31.70    4.50
  -9  -7   3   35.30    4.20
  -9  -7   3   36.60    8.20
   9  -7  -3   29.80    3.20
   9  -7  -3   29.90    4.40
  -9  -7   3   34.90    3.40
   9  -7  -3   37.70    7.30
  -9   7   3   35.10    3.20
  -9   7   3   26.90    3.00
  -9   7   3   30.20    5.10
   9   7  -3   33.10    6.20
   9   7  -3   28.20    2.70
   9   7  -3   34.30    2.80
   7  -7  -3   -0.40    2.50
  -7  -7   3    0.70    2.00
  -7  -7   3   -2.10    5.10
  -7  -7   3   -3.00    1.80
  -7  -7   3    1.50    1.30
  -7  -7   3    1.30    2.20
   7  -7  -3    2.30    1.90
  -7   7   3    3.70    1.20
  -7   7   3    1.90    1.10
  -7   7   3    5.20    3.30
  -5  -7   3  106.59    8.20
  -5  -7   3   94.59    8.30
   5  -7  -3   95.99    8.00
   5  -7  -3   81.89    8.40
  -5  -7   3   89.39    7.40
  -5  -7   3   92.29   11.00
  -5  -7   3   98.69    7.60
   5   7  -3   97.19    6.50
  -5   7   3   94.49    8.40
  -5   7   3  105.39    6.90
  -5   7   3  100.69    7.00
   3  -7  -3    6.30    2.00
  -3  -7   3    0.90    4.60
  -3  -7   3    6.70    2.20
  -3  -7   3    3.70    2.00
   3  -7  -3    2.50    2.30
  -3  -7   3    3.00    1.70
  -3  -7   3    1.40    2.30
   3   7  -3    2.20    0.70
  -3   7   3    6.70    2.90
  -3   7   3    4.60    1.00
   1  -7  -3   17.70    3.00
   1  -7  -3   13.90    3.30
  -1  -7   3   15.50    3.40
  -1  -7   3   28.10    5.60
  -1  -7   3   16.90    2.80
  -1  -7   3   18.50    2.90
   1  -7  -3   12.40    2.40
  -1   7   3   15.20    3.20
  -1   7   3   15.20    1.70
   1  -7   3   54.59    7.00
   1  -7   3   43.30    4.60
  -1  -7  -3   44.50    5.10
  -1  -7  -3   43.60    5.40
  -1  -7  -3   43.70    4.30
  -1  -7  -3   42.70    7.90
   1  -7   3   42.40    4.50
   1  -7   3   41.50    5.20
  -1   7  -3   42.70    3.20
   1   7   3   46.40    5.10
   1   7   3   44.50    3.30
   3  -7   3    8.40    2.80
  -3  -7  -3   10.40    3.00
  -3  -7  -3   12.20    2.30
  -3  -7  -3    9.90    2.80
  -3  -7  -3   14.00    5.20
   3  -7   3   12.20    2.50
   3   7   3   12.10    3.30
  -3   7  -3   10.00    1.50
   3   7   3   11.70    1.40
   5  -7   3   54.29    5.70
  -5  -7  -3   40.10    5.40
   5  -7   3   49.00    5.00
  -5  -7  -3   41.60    4.10
  -5  -7  -3   42.90    5.20
  -5  -7  -3   39.30    7.10
   5   7   3   42.20    3.40
  -5   7  -3   40.70    5.10
   5   7   3   41.90    5.40
   5   7   3   39.80    3.30
  -7  -7  -3    3.70    1.50
  -7  -7  -3    2.40    5.90
   7  -7   3    2.70    2.20
  -7  -7  -3    2.90    2.50
  -7  -7  -3    2.50    2.40
   7   7   3    4.20    1.00
  -7   7  -3    3.80    1.30
  -7   7  -3    2.40    1.20
   7   7   3    3.10    1.00
  -7   7  -3   -0.60    3.40
   7   7   3    3.40    3.80
  -9  -7  -3   44.80    5.80
  -9  -7  -3   56.39    4.60
  -9  -7  -3   43.60    9.00
   9  -7   3   56.09    5.80
  -9  -7  -3   52.49    5.30
  -9  -7  -3   55.79    5.80
  -9   7  -3   52.99    6.50
   9   7   3   53.29    4.10
  -9   7  -3   53.99    4.40
  -9   7  -3   60.99    4.50
   9   7   3   44.60    6.80
   9   7   3   49.00    4.10
 -11  -7  -3  197.68   16.30
 -11  -7  -3  212.08   21.70
  11  -7   3  224.98   16.80
 -11  -7  -3  259.87   15.50
 -11  -7  -3  229.28   16.00
 -11  -7  -3  214.38   16.40
 -11   7  -3  224.38   15.40
  11   7   3  235.08   15.20
 -11   7  -3  233.38   15.40
 -11   7  -3  208.28   17.80
  11   7   3  207.08   17.70
  13  -7   3    6.30    2.40
 -13  -7  -3    9.20    2.60
 -13  -7  -3    7.30    2.50
 -13  -7  -3    9.60   10.40
 -13  -7  -3   10.40    2.80
  13  -7   3    9.50    2.50
 -13   7  -3    8.50    6.00
 -13   7  -3    9.40    1.80
  13   7   3   10.10    1.80
  13   7   3   10.30    6.20
 -13   7  -3    7.10    1.80
  13   7   3    8.50    1.90
  13   7   3    8.90    2.60
 -13   7  -3    6.40    2.20
 -15  -7  -3   20.30    3.40
 -15  -7  -3   21.80    3.60
  15  -7   3   27.20    2.70
 -15  -7  -3   29.50    4.10
  15  -7   3   29.30    4.40
  15   7   3   28.30    3.60
 -15   7  -3   25.50    3.60
  15   7   3   24.10    3.10
 -15   7  -3   27.60    3.10
  15   7   3   21.60    3.00
 -15   7  -3   29.50    3.00
  17  -7   3   30.20    4.60
 -17  -7  -3   30.90    4.20
 -17  -7  -3   24.20    3.80
  17  -7   3   39.50    3.20
 -17  -7  -3   29.40    3.60
 -17   7  -3   39.90    3.50
  17   7   3   29.50    3.30
 -17   7  -3   38.40    4.00
  17   7   3   30.20    3.30
  17   7   3   30.70    4.00
 -17   7  -3   32.80    3.40
 -19  -7  -3    7.40    2.00
 -19  -7  -3    6.70    1.70
  19  -7   3    4.70    1.90
 -19  -7  -3    6.80    1.80
 -19   7  -3    7.10    1.60
  19   7   3    8.10    1.70
  19   7   3    9.50    1.70
 -19   7  -3    8.00    1.70
  19   7   3    8.30    2.00
 -19   7  -3    6.80    2.10
 -21  -7  -3    3.80    1.60
 -21  -7  -3    4.40    1.40
  21  -7   3    3.10    1.50
 -21   7  -3    5.20    1.60
  21   7   3    4.80    1.40
  21   7   3    4.80    1.60
 -21   7  -3    3.90    1.30
  21   7   3    3.00    1.60
  20  -8  -3    0.50    1.00
 -20  -8   3    0.30    1.00
 -20  -8   3    0.90    1.10
 -20  -8   3   -0.70    1.30
 -20   8   3    1.90    1.30
 -20   8   3    1.10    1.10
  20   8  -3    0.10    1.00
 -18  -8   3    6.60    2.00
 -18  -8   3    6.30    1.70
  18  -8  -3    5.00    1.70
 -18  -8   3    7.90    1.90
 -18   8   3    9.20    1.60
  18   8  -3    6.00    1.40
  18   8  -3    6.60    1.40
 -18   8   3    8.20    1.60
 -18   8   3   11.00    2.20
 -16  -8   3   -0.40    1.80
  16  -8  -3    0.20    1.60
 -16  -8   3    1.70    1.70
 -16  -8   3    2.10    1.80
  16   8  -3    1.50    1.20
 -16   8   3    0.00    1.20
  16   8  -3    0.20    1.20
 -16   8   3    1.30    1.30
 -16   8   3   -0.40    1.70
 -14  -8   3    2.00    1.90
 -14  -8   3    2.60    1.90
 -14  -8   3    1.40    1.80
  14  -8  -3    2.20    1.80
 -14   8   3    3.50    1.50
  14   8  -3    3.70    1.40
 -14   8   3    4.90    1.50
 -14   8   3    4.20    2.00
  14   8  -3    1.90    1.20
 -12  -8   3    1.80    2.10
 -12  -8   3    9.10    2.40
 -12  -8   3    7.70    2.40
  12  -8  -3    4.00    2.10
  12   8  -3    6.90    1.50
 -12   8   3    3.90    1.50
 -12   8   3    5.10    2.10
  12   8  -3    6.80    1.50
 -12   8   3    6.30    1.60
  10  -8  -3    6.10    2.40
 -10  -8   3   11.20    2.40
 -10  -8   3   11.30    2.90
 -10  -8   3   12.40    2.90
 -10  -8   3   11.60    1.90
 -10  -8   3    8.40   10.60
 -10   8   3    2.80    6.20
 -10   8   3    8.20    1.80
 -10   8   3    8.70    1.70
  10   8  -3   11.10    1.60
   8  -8  -3   17.40    3.50
  -8  -8   3   22.00    4.20
  -8  -8   3   23.90    3.60
   8  -8  -3   14.70    3.00
  -8  -8   3   20.80    2.80
  -8  -8   3    6.60    9.40
  -8  -8   3   18.20    2.80
  -8   8   3   17.90    2.40
  -8   8   3   18.10    2.50
   8   8  -3   19.70    2.10
  -8   8   3   18.00    6.80
  -6  -8   3   14.80    2.70
  -6  -8   3   20.40    8.30
   6  -8  -3    9.60    2.50
  -6  -8   3   11.00    3.00
  -6  -8   3    9.20    2.30
  -6  -8   3   13.60    2.90
   6  -8  -3   11.90    3.20
  -6   8   3   10.20    1.70
  -6   8   3   15.00    1.90
  -4  -8   3   11.80    2.20
  -4  -8   3   15.80    3.00
   4  -8  -3   10.50    3.30
   4  -8  -3   17.40    3.00
  -4  -8   3    4.30    7.00
  -4  -8   3    8.90    2.50
  -4  -8   3   11.40    3.10
   4   8  -3   11.30    1.40
  -4   8   3   12.10    2.00
  -4   8   3   15.60    1.90
  -2  -8   3    7.80    2.10
  -2  -8   3    7.80    3.00
  -2  -8   3    7.20    2.30
   2  -8  -3    6.00    2.40
   2  -8  -3    3.80    2.70
   2  -8  -3    4.60    2.00
  -2  -8   3   -3.00    7.20
   2   8  -3    7.60    1.20
  -2   8   3    7.30    1.30
  -2   8   3    7.40    1.40
   0  -8   3   -1.20    1.80
   0  -8  -3    0.00    1.40
   0  -8   3    2.10    1.80
   0  -8   3   -1.50    2.10
   0  -8  -3    0.40    2.50
   0  -8  -3    1.90    2.40
   0   8  -3    0.20    0.70
   0   8   3    0.60    0.90
  -2  -8  -3   10.40    2.40
   2  -8   3   10.30    2.30
  -2  -8  -3   10.70    2.90
  -2  -8  -3    9.80    3.30
   2  -8   3   10.30    2.50
   2  -8   3    8.30    3.00
  -2   8  -3   12.40    1.50
   2   8   3    8.90    1.40
   4  -8   3   12.30    2.70
  -4  -8  -3    8.90    2.90
   4  -8   3   16.60    3.20
  -4  -8  -3   14.00    3.70
  -4  -8  -3   12.50    2.30
   4   8   3   12.10    1.70
   4   8   3   14.60    1.80
  -4   8  -3   14.10    1.80
  -6  -8  -3   59.49    5.20
  -6  -8  -3   57.79    6.30
   6  -8   3   59.89    6.20
   6  -8   3   58.69    6.10
  -6  -8  -3   53.99    6.40
   6   8   3   61.09    4.40
  -6   8  -3   63.89    4.60
   6   8   3   59.19    4.40
  -6   8  -3   56.59    4.70
  -8  -8  -3   15.70    3.30
  -8  -8  -3   19.80    2.70
  -8  -8  -3   20.20    4.10
   8  -8   3   22.80    3.80
   8   8   3   22.20    2.30
  -8   8  -3   16.70    2.40
   8   8   3   16.80    2.10
  -8   8  -3   20.90    2.50
 -10  -8  -3    2.00    2.10
  10  -8   3    2.20    2.30
 -10  -8  -3    4.10    1.50
 -10  -8  -3    4.30    2.40
 -10  -8  -3    3.80    2.30
 -10   8  -3    2.10    1.40
  10   8   3    4.70    1.30
 -10   8  -3    1.60    1.30
  10   8   3    4.70    1.50
 -12  -8  -3    2.00    2.00
  12  -8   3    3.70    2.20
 -12  -8  -3    5.40    2.40
 -12  -8  -3    2.90    2.10
  12   8   3    4.00    1.50
 -12   8  -3    3.90    1.40
 -12   8  -3    4.30    1.50
  12   8   3    3.20    1.40
 -14  -8  -3   16.70    2.90
  14  -8   3   14.90    3.00
 -14  -8  -3   13.00    2.60
 -14  -8  -3   14.20    2.60
  14   8   3   18.00    2.40
 -14   8  -3   22.60    2.60
  14   8   3   16.00    2.50
 -14   8  -3   16.90    2.40
 -14   8  -3   14.70    2.70
 -16  -8  -3    6.40    2.00
 -16  -8  -3    8.50    2.30
 -16  -8  -3    6.00    1.80
  16  -8   3    5.20    2.00
  16   8   3    8.70    2.10
 -16   8  -3    7.40    2.20
 -16   8  -3    6.80    1.60
  16   8   3    8.40    1.60
  16   8   3    5.60    1.60
 -16   8  -3    9.00    1.70
 -18  -8  -3    9.00    1.90
 -18  -8  -3    7.70    1.60
 -18  -8  -3    5.30    1.80
  18  -8   3    8.10    2.10
  18   8   3    8.20    1.90
  18   8   3    7.00    1.50
  18   8   3    6.60    1.40
 -18   8  -3    6.70    1.50
 -18   8  -3    6.90    2.00
 -18   8  -3    9.70    1.50
 -20  -8  -3    2.70    1.40
 -20  -8  -3    1.60    1.00
  20  -8   3    2.80    1.20
 -20   8  -3    3.50    1.10
 -20   8  -3    3.50    1.50
  20   8   3    2.30    1.40
  20   8   3    2.10    1.00
  17  -9  -3    1.20    1.20
 -17  -9   3    0.50    1.30
 -17  -9   3    0.10    1.10
 -17  -9   3    1.60    1.40
 -17   9   3    0.60    1.00
  17   9  -3   -0.10    0.90
 -17   9   3   -2.10    1.50
 -15  -9   3    1.20    1.50
  15  -9  -3    1.10    1.50
 -15  -9   3    0.50    1.50
 -15  -9   3    1.30    1.60
 -15   9   3    1.70    1.20
  15   9  -3    1.90    1.10
  15   9  -3    2.30    1.10
 -15   9   3    0.50    1.60
 -15   9   3    1.80    1.20
 -13  -9   3   -0.10    1.60
 -13  -9   3    1.70    1.70
  13  -9  -3    1.50    1.70
 -13  -9   3    0.50    1.50
  13   9  -3    0.60    1.00
 -13   9   3    1.40    1.20
 -13   9   3    1.40    1.20
  13   9  -3    1.70    1.10
 -11  -9   3    7.60    2.30
 -11  -9   3    9.30    2.10
 -11  -9   3    8.40    2.50
  11  -9  -3    5.40    1.90
  11   9  -3    9.40    1.70
 -11   9   3   10.50    1.70
 -11   9   3   11.70    1.80
  11   9  -3    8.70    1.50
   9  -9  -3    8.20    2.20
  -9  -9   3    9.90    2.30
  -9  -9   3   11.30    1.90
  -9  -9   3   12.30    2.80
  -9  -9   3    8.60    2.70
  -9   9   3   15.30    2.10
   9   9  -3   11.10    1.60
  -9   9   3   12.70    2.10
   9   9  -3    9.10    1.60
  -7  -9   3   22.20    2.70
  -7  -9   3   20.70    4.10
   7  -9  -3   12.70    3.00
   7  -9  -3   10.70    2.60
  -7  -9   3   23.40    3.90
  -7   9   3   16.10    2.20
  -7   9   3   16.00    2.30
   7   9  -3   22.00    2.10
  -5  -9   3   20.00    3.20
  -5  -9   3   21.00    4.20
   5  -9  -3   13.70    3.10
   5  -9  -3   18.70    3.40
  -5  -9   3   20.10    2.90
  -5   9   3   17.70    2.20
  -5   9   3   17.70    2.30
  -3  -9   3    7.70    2.70
   3  -9  -3   13.00    3.40
  -3  -9   3   10.10    2.10
   3  -9  -3   12.30    2.40
  -3  -9   3    7.10    2.30
  -3   9   3   14.00    1.80
  -3   9   3   12.60    1.70
   3   9  -3    9.90    1.40
  -1  -9   3    2.20    1.90
  -1  -9   3    3.50    1.90
   1  -9  -3    2.70    2.50
   1  -9  -3    2.00    2.10
  -1  -9   3    4.00    2.50
   1  -9  -3    3.80    2.00
  -1   9   3    2.40    1.00
   1   9  -3    4.70    0.90
  -1   9   3    3.00    1.10
  -1  -9  -3    9.70    2.10
   1  -9   3    2.90    2.30
   1  -9   3    5.30    1.80
  -1  -9  -3    6.60    2.90
   1  -9   3    6.40    2.20
  -1  -9  -3    6.10    2.30
   1   9   3    9.30    1.40
   1   9   3    8.60    1.30
  -3  -9  -3    8.50    2.10
  -3  -9  -3    4.90    2.30
   3  -9   3    8.40    2.40
  -3  -9  -3    7.00    2.80
   3  -9   3    6.20    2.50
   3   9   3    6.50    1.30
   3   9   3    8.30    1.20
  -3   9  -3    5.40    1.20
   5  -9   3    8.40    2.40
   5  -9   3    8.20    2.50
  -5  -9  -3   11.40    2.10
  -5  -9  -3    5.60    2.70
  -5  -9  -3   10.50    3.00
  -5   9  -3   11.10    1.70
   5   9   3   12.40    1.70
  -7  -9  -3   72.29    7.10
   7  -9   3   69.29    6.80
  -7  -9  -3   73.19    6.90
  -7  -9  -3   83.59    6.00
   7   9   3   80.99    5.50
   7   9   3   76.39    5.50
  -7   9  -3   68.99    5.50
  -7   9  -3   72.39    5.70
  -9  -9  -3   10.20    2.80
   9  -9   3    5.00    2.10
  -9  -9  -3   11.10    3.00
  -9  -9  -3   10.00    1.80
  -9   9  -3    5.50    1.40
   9   9   3    6.70    1.40
  -9   9  -3    5.30    1.50
  11  -9   3    4.70    2.00
 -11  -9  -3    8.50    2.40
 -11  -9  -3    6.90    2.30
  11   9   3   10.30    1.70
 -11   9  -3    9.20    1.60
  11   9   3   15.50    2.10
 -11   9  -3    9.00    1.60
  13  -9   3    0.70    1.60
 -13  -9  -3    2.60    1.70
 -13  -9  -3    3.40    2.10
 -13   9  -3    2.20    1.10
 -13   9  -3    0.50    1.10
  13   9   3    2.10    1.10
  13   9   3    0.70    1.20
  15  -9   3    0.80    1.40
 -15  -9  -3   -0.10    1.50
 -15  -9  -3    0.10    1.30
 -15   9  -3    0.20    1.00
  15   9   3    0.90    1.00
 -15   9  -3    0.20    1.00
  15   9   3    0.00    1.10
  17  -9   3    0.20    1.20
 -17  -9  -3    0.30    1.30
 -17  -9  -3    0.80    1.00
  17   9   3    1.10    0.90
 -17   9  -3    0.20    0.90
 -14 -10   3    1.70    1.30
  14 -10  -3    1.00    1.10
 -14 -10   3    1.30    1.40
 -14  10   3    3.60    1.00
 -12 -10   3    1.50    1.50
  12 -10  -3    2.60    1.50
 -12 -10   3    1.40    1.50
  12  10  -3    1.50    0.90
 -12  10   3    2.60    1.10
 -12  10   3    4.50    1.10
  10 -10  -3    5.00    1.80
 -10 -10   3    2.40    1.90
 -10 -10   3    2.00    1.90
 -10  10   3    3.60    1.10
  10  10  -3    1.80    1.10
 -10  10   3    5.00    1.10
  -8 -10   3    2.30    2.00
  -8 -10   3    1.00    2.00
   8 -10  -3    2.10    1.80
  -8 -10   3    1.10    1.10
  -8  10   3    1.30    1.00
  -8  10   3    2.00    1.00
   8  10  -3    0.10    1.00
   6 -10  -3    1.60    1.70
  -6 -10   3    2.90    1.20
  -6 -10   3    4.90    2.00
  -6 -10   3    3.10    2.00
   6 -10  -3    2.20    1.70
  -6  10   3    1.30    1.00
  -6  10   3    1.10    1.00
   4 -10  -3   -0.10    1.40
   4 -10  -3    0.40    1.70
  -4 -10   3    2.00    2.00
  -4 -10   3    0.30    1.30
  -4 -10   3    0.90    1.60
  -4  10   3    0.00    1.00
  -4  10   3   -0.70    0.80
   2 -10  -3    2.30    1.70
  -2 -10   3    1.00    1.30
   2 -10  -3    1.80    2.10
  -2 -10   3    2.00    2.40
  -2 -10   3    0.10    1.50
  -2  10   3    0.80    0.90
  -2  10   3   -0.80    0.90
   0 -10   3    2.00    1.90
   0 -10  -3    3.80    1.70
   0 -10   3    3.80    1.70
   0 -10  -3    1.70    2.00
   0 -10  -3    3.60    1.70
   0 -10   3    4.70    1.60
   0  10   3    3.40    1.00
   0  10   3    2.20    1.00
  -2 -10  -3    2.00    2.20
  -2 -10  -3    0.50    1.20
   2 -10   3   -0.20    1.80
   2 -10   3    0.60    1.40
  -2 -10  -3    1.20    1.80
   2  10   3    1.30    0.80
   2  10   3    1.40    0.90
  -4 -10  -3    1.00    2.10
  -4 -10  -3    1.50    1.90
  -4 -10  -3    1.50    1.30
   4 -10   3    0.90    1.70
   4 -10   3    0.80    1.70
   4  10   3    0.40    0.80
   4  10   3   -0.10    0.90
  -4  10  -3   -1.30    0.80
  -6 -10  -3   16.40    2.20
   6 -10   3    8.60    2.20
  -6 -10  -3   12.00    2.80
  -6 -10  -3    9.90    2.40
   6  10   3   13.50    1.70
   6  10   3   15.50    1.80
  -6  10  -3   11.00    1.60
  -6  10  -3   11.30    1.70
   8 -10   3    4.00    1.80
  -8 -10  -3    4.00    2.00
  -8 -10  -3    8.80    1.60
  -8 -10  -3    5.30    2.40
   8  10   3    8.20    1.30
  -8  10  -3    5.90    1.20
  -8  10  -3    7.20    1.30
   8  10   3    6.20    1.30
 -10 -10  -3    4.70    2.10
 -10 -10  -3    4.10    2.00
  10 -10   3    1.10    1.50
  10  10   3    4.40    1.10
  10  10   3    3.40    1.10
 -10  10  -3    1.20    1.00
 -12 -10  -3    1.30    1.50
  12 -10   3   -0.30    1.20
 -12 -10  -3   -0.60    1.50
 -12  10  -3    2.50    1.00
  12  10   3    0.90    0.90
 -14 -10  -3    6.70    1.60
 -14 -10  -3    9.30    1.70
  14 -10   3    9.50    1.70
 -14  10  -3    8.80    1.40
  14  10   3    6.20    1.10
   9 -11  -3    1.70    1.20
  -9 -11   3    1.40    1.50
  -9 -11   3    0.20    1.20
  -7 -11   3    0.30    1.30
  -7 -11   3   -0.30    1.20
   7 -11  -3    0.30    1.10
  -5 -11   3    9.60    1.60
   5 -11  -3    5.00    1.60
  -5 -11   3    7.10    2.00
  -5 -11   3    7.30    1.70
   5 -11  -3    3.50    1.70
  -5  11   3    3.10    1.00
   3 -11  -3    4.80    1.50
  -3 -11   3    7.70    1.60
  -3 -11   3    8.90    1.50
  -3  11   3    7.30    1.10
  -1 -11   3    2.60    1.60
  -1 -11   3    2.90    1.20
   1 -11  -3    0.60    1.20
   1 -11  -3    0.00    1.60
  -1 -11  -3    0.80    1.60
  -1 -11  -3    2.20    1.20
   1 -11   3    1.70    1.50
   1 -11   3    2.40    1.20
  -1 -11  -3   -0.70    1.40
  -3 -11  -3    5.90    1.40
   3 -11   3   11.10    1.90
  -3 -11  -3    6.30    2.10
  -3 -11  -3    9.30    1.50
   5 -11   3    6.70    1.70
  -5 -11  -3   11.70    1.80
  -5 -11  -3    8.10    1.80
  -5 -11  -3    8.30    2.20
   7 -11   3    0.00    1.20
  -7 -11  -3    0.70    1.40
  -7 -11  -3    0.60    1.40
  -9 -11  -3    2.70    1.50
  -9 -11  -3    1.30    1.40
   9 -11   3    2.40    1.30
  28   0  -4    4.60    1.60
 -28   0   4    4.90    1.60
 -28   0   4    9.20    2.30
  28   0  -4    5.40    2.20
  26   0  -4   17.30    2.80
 -24   0   4   27.20    3.70
  24   0  -4   29.50    4.10
 -22   0   4   25.40    3.30
  22   0  -4   19.70    2.50
  22   0  -4   16.70    3.00
 -22   0   4   13.40    6.40
 -22   0   4   16.80    7.90
 -22   0   4   -5.30    8.40
  22   0  -4   31.20    8.80
 -22   0   4   27.50    3.80
 -20   0   4    4.00    2.00
 -20   0   4    8.90    4.70
 -20   0   4    2.50    5.40
  20   0  -4    1.60    5.60
  20   0  -4   14.60    9.30
 -20   0   4    3.50    6.40
  20   0  -4    4.00    1.40
 -20   0   4    4.50    2.40
  20   0  -4    4.50    2.20
  20   0  -4    5.10    1.60
 -18   0   4    9.80    4.30
  18   0  -4    7.70    4.90
 -18   0   4    7.30    2.50
  18   0  -4   10.60    1.80
  18   0  -4    8.50    1.60
 -18   0   4    9.60    2.20
  18   0  -4    9.50    2.20
 -18   0   4   12.30    4.80
 -16   0   4   12.50    1.80
  16   0  -4   11.30    1.60
  16   0  -4   10.40    2.00
 -16   0   4   13.20    2.70
 -16   0   4   11.20    1.70
 -16   0   4   18.10    4.60
  16   0  -4   13.80    2.00
 -16   0   4    7.60    3.70
  16   0  -4    8.80    4.00
 -14   0   4  289.77   20.80
  14   0  -4  282.07   19.00
 -14   0   4  273.07   19.00
 -14   0   4  292.87   20.60
  14   0  -4  268.67   22.90
  14   0  -4  303.67   19.00
 -14   0   4  286.47   22.20
  14   0  -4  292.97   20.80
 -12   0   4   66.39    7.90
 -12   0   4   67.89    5.00
  12   0  -4   68.29    4.90
 -12   0   4   66.69    6.40
  12   0  -4   71.69    7.90
  12   0  -4   71.39    6.80
  10   0  -4  400.66   28.40
 -10   0   4  420.26   27.90
 -10   0   4  403.06   28.50
  10   0  -4  425.96   28.00
  10   0  -4  409.06   26.90
   8   0  -4    4.60    2.00
  -8   0   4    4.90    2.00
  -8   0   4    3.70    1.70
   8   0  -4    7.50    2.10
  -6   0   4  200.48   13.90
   6   0  -4  204.38   14.20
   6   0  -4  197.18   13.90
  -6   0   4  205.18   14.20
  -4   0   4 1099.69   70.89
  -4   0   4 1061.09   70.89
  -4   0   4 1102.59   71.09
   4   0  -4 1087.29   70.89
   4   0  -4 1088.69   70.99
   2   0  -4    2.90    0.70
  -2   0   4    2.30    0.70
   2   0  -4    2.30    0.70
  -2   0   4    1.30    0.60
   2   0  -4    3.10    0.70
  -2   0   4    2.10    0.80
  -2   0   4    1.60    0.60
   0   0   4  384.36   22.90
   0   0  -4  334.27   22.80
   0   0   4  329.27   22.80
   0   0  -4  355.16   22.80
   0   0   4  334.17   22.80
   0   0   4  325.27   22.80
   0   0  -4  374.66   22.90
   2   0   4  495.25   34.40
   2   0   4  537.65   34.50
  -2   0  -4  564.54   34.60
   2   0   4  505.65   34.50
  -2   0  -4  523.45   34.40
  -2   0  -4  528.55   34.40
   4   0   4  673.93   45.60
  -4   0  -4  679.63   45.60
  -4   0  -4  715.33   45.80
   4   0   4  644.74   45.80
   4   0   4  754.12   45.90
  -4   0  -4  709.83   45.60
  -6   0  -4  854.51   55.09
   6   0   4  836.12   54.89
   6   0   4  844.92   55.19
  -6   0  -4  834.82   54.79
   6   0   4  805.02   54.99
  -6   0  -4  834.92   54.79
   8   0   4  164.58   12.10
  -8   0  -4  169.68   12.10
  -8   0  -4  154.18   11.40
   8   0   4  155.28   12.00
   8   0   4  159.18   11.60
  10   0   4  274.27   17.40
 -10   0  -4  262.47   17.50
 -10   0  -4  256.77   19.10
  10   0   4  267.47   18.70
  10   0   4  259.57   19.50
  10   0   4  253.87   18.90
 -10   0  -4  266.97   18.40
 -12   0  -4  116.99    8.10
  12   0   4  116.59   10.40
  12   0   4  119.49    8.00
  12   0   4  116.59    9.80
  12   0   4  122.09   11.90
 -12   0  -4  112.09    8.20
 -12   0  -4  103.99   10.80
 -12   0  -4  120.99    9.50
 -14   0  -4   12.30    1.70
 -14   0  -4    8.80    6.80
  14   0   4    7.60    1.30
  14   0   4    9.50    1.40
  14   0   4    8.40    7.90
 -14   0  -4    8.50    1.60
 -14   0  -4    9.30    3.20
  14   0   4    7.40    3.90
 -16   0  -4   48.40    5.00
 -16   0  -4   51.99    4.30
  16   0   4   50.59    7.60
  16   0   4   54.49    4.70
 -16   0  -4   60.99    7.10
 -16   0  -4   54.79    4.40
 -16   0  -4   54.19    4.70
  16   0   4   49.50    4.10
  16   0   4   54.09    4.20
  18   0   4  294.37   19.70
 -18   0  -4  302.57   20.60
  18   0   4  300.27   20.30
 -18   0  -4  297.77   22.40
  18   0   4  291.67   23.10
  18   0   4  275.37   19.80
 -18   0  -4  316.37   20.30
 -18   0  -4  291.87   19.80
 -20   0  -4   66.79    5.80
 -20   0  -4   62.69    8.60
 -20   0  -4   73.29   10.50
  20   0   4   66.29    5.70
 -20   0  -4   52.59    6.20
  20   0   4   37.30    8.50
  22   0   4   13.40    2.60
 -22   0  -4   12.90    2.70
 -22   0  -4   15.90    3.20
 -24   0  -4    9.90    2.50
  24   0   4    8.80    2.30
 -24   0  -4   13.40    2.40
 -26   0  -4    4.80    1.90
  26   0   4    2.80    1.80
 -26   0  -4    4.10    2.00
 -28   0  -4    0.20    1.40
 -27  -1   4   17.60    2.50
  27  -1  -4   10.60    2.10
 -27   1   4   13.30    2.60
  27   1  -4   16.10    2.40
 -27   1   4   18.00    2.70
  25  -1  -4   18.80    2.80
 -25  -1   4   13.70    3.00
  25   1  -4   16.80    2.90
 -25   1   4   25.20    3.20
 -25   1   4   16.10    3.20
  23  -1  -4   -0.10    1.90
 -23  -1   4    0.00    2.00
 -23  -1   4    0.50    1.90
  23   1  -4    0.30    1.30
  23   1  -4    2.30    2.10
 -23   1   4    2.80    1.90
 -23   1   4    1.30    2.30
  23   1  -4    3.50    1.90
 -21  -1   4   18.30    3.10
 -21  -1   4    6.50    6.20
 -21  -1   4   13.80    2.60
  21  -1  -4   15.90    2.70
 -21  -1   4    6.90    9.30
 -21  -1   4   17.80    6.40
  21  -1  -4   10.20    7.10
  21   1  -4   11.50    1.90
 -21   1   4   10.50    5.60
  21   1  -4   14.90    2.80
 -21   1   4   17.70    7.30
 -21   1   4   10.30    2.80
 -21   1   4   11.00    2.50
 -21   1   4   13.70    6.90
  21   1  -4   20.20    7.00
  21   1  -4   12.60    2.10
  19  -1  -4    2.30    2.00
 -19  -1   4    3.80    2.20
  19  -1  -4    2.80    5.30
 -19  -1   4    8.30    4.50
 -19  -1   4   -3.50    6.20
 -19  -1   4   -0.50    4.70
 -19  -1   4    4.90    2.00
  19   1  -4    1.90    1.50
  19   1  -4   12.60    5.20
 -19   1   4    1.60    1.80
 -19   1   4    2.90    4.10
 -19   1   4    4.40    1.60
 -19   1   4    1.60    5.10
  19   1  -4    2.10    1.90
 -19   1   4    3.50    2.10
  19   1  -4    2.60    1.40
 -19   1   4    3.80    1.40
  17  -1  -4   81.49    6.30
  17  -1  -4   85.39    5.90
 -17  -1   4   78.39    6.60
  17  -1  -4   72.29    8.30
  17  -1  -4   82.59    9.50
  17  -1  -4   76.49    5.90
 -17  -1   4   82.99    9.30
 -17  -1   4   74.89    9.20
 -17  -1   4   81.29    8.80
 -17  -1   4   78.49    6.30
  17   1  -4   78.79    6.40
 -17   1   4   84.79    8.60
 -17   1   4   82.49    5.90
 -17   1   4   78.09    6.40
 -17   1   4   77.59    6.80
 -17   1   4   81.19    6.00
  17   1  -4   75.59    9.10
  17   1  -4   78.59    5.80
 -17   1   4   71.19    8.80
  17   1  -4   76.69    5.80
  15  -1  -4  485.55   31.30
  15  -1  -4  462.45   36.00
 -15  -1   4  492.15   33.30
  15  -1  -4  487.95   31.30
 -15  -1   4  469.35   33.10
  15  -1  -4  495.25   33.30
 -15   1   4  465.65   31.40
  15   1  -4  466.35   31.30
 -15   1   4  466.05   31.40
 -15   1   4  482.45   33.00
 -15   1   4  431.86   35.30
  15   1  -4  488.55   31.30
  15   1  -4  475.45   33.20
 -15   1   4  490.95   33.40
  13  -1  -4   22.80    4.10
 -13  -1   4   19.00    3.70
  13  -1  -4   27.30    6.10
 -13  -1   4   14.80    5.10
 -13  -1   4   21.50    3.90
  13  -1  -4   20.90    2.10
 -13   1   4   18.90    3.70
 -13   1   4   20.10    2.20
  13   1  -4   16.60    2.00
  13   1  -4   17.00    3.80
 -13   1   4   20.00    2.20
 -13   1   4   18.70    3.50
 -13   1   4   26.60    6.10
  13   1  -4   14.00    5.00
  13   1  -4   19.90    2.10
  11  -1  -4  118.59   10.90
 -11  -1   4  124.49    9.70
 -11  -1   4  115.19   10.50
  11  -1  -4  134.99   10.10
  11  -1  -4  125.59    8.50
 -11   1   4  124.29    9.70
 -11   1   4  128.39    8.60
  11   1  -4  116.59   10.40
  11   1  -4  129.49   10.00
  11   1  -4  122.29    8.40
 -11   1   4  124.59   10.60
   9  -1  -4  894.61   60.09
   9  -1  -4  911.01   59.69
  -9  -1   4  908.01   59.59
  -9  -1   4  912.61   59.99
   9   1  -4  865.11   58.79
   9   1  -4  920.11   60.09
   9   1  -4  894.91   59.59
  -9   1   4  908.91   60.19
  -9   1   4  925.81   59.59
  -9   1   4  903.31   58.89
  -7  -1   4  657.03   44.00
   7  -1  -4  616.74   44.00
  -7  -1   4  668.33   44.30
   7  -1  -4  640.74   44.30
  -7   1   4  675.43   44.00
   7   1  -4  689.03   44.30
  -7   1   4  748.53   44.50
   7   1  -4  638.24   43.90
   5  -1  -4  275.07   17.50
   5  -1  -4  276.67   17.30
  -5  -1   4  235.08   17.10
  -5  -1   4  232.38   17.40
  -5  -1   4  254.57   17.40
  -5  -1   4  235.68   17.20
   5  -1  -4  259.67   17.00
   5   1  -4  244.48   17.30
  -5   1   4  267.17   17.20
  -5   1   4  286.27   17.60
   5   1  -4  226.28   17.10
  -5   1   4  270.17   17.30
  -3  -1   4 2480.55  166.68
   3  -1  -4 2638.44  166.68
  -3  -1   4 2671.43  166.88
   3  -1  -4 2421.76  166.78
  -3  -1   4 2622.74  166.88
  -3  -1   4 2504.05  166.98
   3   1  -4 2496.65  166.68
   3   1  -4 2766.92  166.88
  -3   1   4 2538.95  166.88
  -3   1   4 2566.14  166.68
  -1  -1   4 3366.06  218.28
  -1  -1   4 3057.99  218.48
  -1  -1   4 3349.17  218.18
  -1   1   4 3533.75  218.48
   1   1  -4 3536.45  218.18
   1  -1   4 2261.77  152.08
  -1  -1  -4 2417.56  151.78
  -1  -1  -4 2429.56  151.98
   1  -1   4 2279.47  151.78
   1  -1   4 2129.39  151.78
  -1   1  -4 2247.98  151.78
  -1   1  -4 2292.77  151.78
   1   1   4 2490.75  151.88
   1   1   4 2526.05  152.08
   3  -1   4 1463.35   87.99
  -3  -1  -4 1285.47   88.19
  -3  -1  -4 1273.37   88.09
   3  -1   4 1483.55   88.09
  -3  -1  -4 1173.38   87.79
   3   1   4 1205.98   87.99
  -3   1  -4 1547.05   88.19
   3   1   4 1317.47   88.19
  -3   1  -4 1448.26   88.09
   3   1   4 1242.08   88.19
  -3   1  -4 1431.56   87.79
  -5  -1  -4 1292.87   81.29
   5  -1   4 1189.08   80.99
   5  -1   4 1133.49   81.09
  -5  -1  -4 1282.17   81.19
  -5  -1  -4 1294.17   80.89
   5  -1   4 1136.19   81.09
  -5   1  -4 1262.87   81.29
   5   1   4 1268.77   81.29
   5   1   4 1359.66   81.39
  -5   1  -4 1219.88   80.69
   5   1   4 1260.97   80.99
  -5   1  -4 1193.98   80.99
   7  -1   4  531.95   34.50
  -7  -1  -4  485.85   34.30
  -7  -1  -4  515.55   34.00
   7  -1   4  521.15   34.10
   7  -1   4  510.95   34.30
  -7   1  -4  570.84   34.50
  -7   1  -4  479.15   33.60
   7   1   4  506.95   34.50
  -7   1  -4  540.85   34.10
   7   1   4  503.95   34.10
   7   1   4  463.25   34.30
  -9  -1  -4   30.30    4.50
   9  -1   4   32.20    4.40
   9  -1   4   29.80    4.80
  -9  -1  -4   38.10    3.90
   9  -1   4   33.60    4.50
   9   1   4   39.70    5.50
  -9   1  -4   32.00    5.00
  -9   1  -4   32.00    3.90
   9   1   4   36.80    2.80
   9   1   4   32.90    5.10
   9   1   4   39.80    4.50
  -9   1  -4   35.20    2.90
 -11  -1  -4   16.60    4.30
 -11  -1  -4   17.10    3.30
  11  -1   4   10.50    3.40
 -11  -1  -4   16.30    2.10
  11  -1   4   21.00    5.00
  11   1   4   11.40    3.50
  11   1   4    9.70    4.70
 -11   1  -4   24.10    2.20
 -11   1  -4   21.60    3.40
 -11   1  -4   17.90    4.50
  11   1   4   26.90    5.10
  11   1   4   21.40    2.00
  13  -1   4   26.20    6.90
 -13  -1  -4   44.80    7.30
 -13  -1  -4   47.10    3.50
 -13  -1  -4   48.10    5.50
  13  -1   4   33.50    3.30
  13  -1   4   35.50    5.30
 -13   1  -4   33.10    5.10
  13   1   4   37.50    7.70
 -13   1  -4   34.70    3.50
  13   1   4   44.90    6.20
 -13   1  -4   30.60    6.60
 -13   1  -4   37.00    3.40
  13   1   4   53.89    7.90
  13   1   4   48.80    3.40
  13   1   4   47.40    3.30
 -15  -1  -4   33.50    5.10
  15  -1   4   36.10    5.80
 -15   1  -4   38.80    3.30
 -15   1  -4   42.80    5.80
 -15   1  -4   40.70    3.40
  15   1   4   31.80    3.70
  15   1   4   35.10    3.10
  15   1   4   33.10    3.10
 -15   1  -4   38.00    3.80
  15   1   4   40.90    6.20
 -17  -1  -4   15.40    2.40
  17  -1   4   11.60    2.30
 -17  -1  -4   10.70    2.50
 -17  -1  -4   13.00    4.10
  17  -1   4    9.00    5.50
  17   1   4   15.80    2.60
 -17   1  -4   11.30    2.00
 -17   1  -4   11.50    2.30
  17   1   4   15.30    2.10
  17   1   4   13.00    5.20
 -17   1  -4   14.20    4.50
 -17   1  -4    9.90    2.70
  17   1   4   12.60    1.80
 -17   1  -4   15.20    2.30
  19  -1   4   -0.20    6.20
  19  -1   4    9.50    2.30
 -19  -1  -4    6.70    5.10
 -19  -1  -4    9.70    2.30
 -19  -1  -4   10.20    2.70
  19   1   4    4.40    5.80
  19   1   4    8.40    2.60
  19   1   4    7.00    1.60
 -19   1  -4    8.40    2.30
 -19   1  -4    7.70    1.80
 -19   1  -4    6.70    2.70
 -19   1  -4   11.30    2.00
 -19   1  -4    4.00    4.50
  19   1   4    7.20    1.80
 -21  -1  -4    1.40    5.70
 -21  -1  -4   -5.20    9.80
  21  -1   4    0.80    1.90
 -21  -1  -4    2.20    1.90
  21  -1   4   15.80    9.30
 -21  -1  -4    4.50    2.40
 -21  -1  -4   -3.00    7.00
 -21   1  -4    0.20    1.90
 -21   1  -4   -1.30    6.80
 -21   1  -4   -0.40    5.80
 -21   1  -4    1.20    1.50
 -21   1  -4    2.20    2.10
  21   1   4    6.10    7.60
  21   1   4    1.60    2.00
  21   1   4    1.80    1.30
 -23  -1  -4    2.10    2.10
  23  -1   4    2.20    1.80
 -23  -1  -4    1.60    1.80
 -23   1  -4    2.50    1.90
 -23   1  -4    1.40    2.00
  23   1   4    1.30    2.00
  25  -1   4   42.80    4.20
 -25  -1  -4   48.90    5.20
 -25  -1  -4   34.10    4.50
 -25   1  -4   49.10    5.20
 -25   1  -4   38.60    4.50
 -27  -1  -4    3.90    1.90
  27  -1   4    1.80    1.20
  27   1   4    1.70    1.40
  27   1   4    1.70    1.20
 -27   1  -4    2.40    1.70
 -27   1  -4    2.90    1.60
  28  -2  -4    3.80    1.80
 -28  -2   4    2.40    1.30
 -28  -2   4    5.10    1.60
  28   2  -4    3.50    1.60
 -28   2   4    8.00    2.10
 -28   2   4    4.10    1.40
 -26  -2   4    2.20    1.80
 -26  -2   4    1.50    1.80
 -26   2   4    1.10    2.00
 -26   2   4   -1.30    1.50
  26   2  -4   -1.00    1.70
  24  -2  -4    0.90    1.70
 -24  -2   4    1.80    2.00
  24  -2  -4    0.80    1.80
 -24   2   4    3.20    1.80
  24   2  -4    1.00    1.30
  24   2  -4    0.00    2.00
 -24   2   4    3.70    2.70
  24   2  -4    1.90    1.60
  22  -2  -4   48.80    4.90
 -22  -2   4   42.70    4.90
  22  -2  -4   39.60    4.60
  22   2  -4   35.70    4.10
  22   2  -4   38.80    4.80
 -22   2   4   42.70    4.00
 -22   2   4   47.90    5.40
 -22   2   4   44.60    4.60
  22   2  -4   43.20    3.90
 -20  -2   4   -3.90    1.90
 -20  -2   4   -1.50    1.80
  20  -2  -4    1.60    1.90
 -20  -2   4    9.30    6.30
  20  -2  -4   -2.60    7.00
 -20  -2   4   -2.00    5.00
 -20   2   4    0.40    1.30
  20   2  -4    0.50    2.00
  20   2  -4   -4.60    5.50
 -20   2   4    0.30    2.10
 -20   2   4    0.60    1.40
 -20   2   4   -8.00    5.30
 -20   2   4   -0.20    1.80
  20   2  -4   -0.20    1.50
 -20   2   4    4.80    5.20
  20   2  -4   -0.10    1.30
 -18  -2   4   14.00    5.70
 -18  -2   4   15.20    2.50
[truncated: 2,196,392 more chars]
