# Supplementary material for: Biomimetic Synthesis of Chejuenolides A–C by a Cryptic Lactone-Based Macrocyclization: Stereochemical Implications in Biosynthesis
Source: ACS Cent Sci. 2023 Jan 4;9(1):84–92. doi: 10.1021/acscentsci.2c01096 (PMC9881209; doi:10.1021/acscentsci.2c01096)
Supplement: Supplementary file 6 — oc2c01096_si_006.cif [file oc2c01096_si_006.cif]

##################################################
#  This mmCIF file is created by CS Chem3D
##################################################

data_XXXX


##################################################
#  sequence section
#

loop_
_entity_poly_seq.num
_entity_poly_seq.mon_id


##################################################
#  atom section
#

loop_
_atom_site.label_seq_id
_atom_site.group_pdb
_atom_site.type_symbol
_atom_site.label_atom_id
_atom_site.label_comp_id
_atom_site.label_asym_id
_atom_site.cartn_x
_atom_site.cartn_y
_atom_site.cartn_z
_atom_site.id
   0
HETA  C  C1    . .      4.819     6.682     7.554       1
   0
HETA  C  C10   . .      6.394     7.531     1.777       2
   0
HETA  C  C11   . .      5.823     6.544     1.093       3
   0
HETA  C  C12   . .      6.324     5.159     0.866       4
   0
HETA  C  C13   . .      5.623     4.161     1.781       5
   0
HETA  C  C14   . .      5.936     4.417     3.219       6
   0
HETA  C  C15   . .      5.180     5.115     4.045       7
   0
HETA  C  C16   . .      5.507     5.452     5.434       8
   0
HETA  C  C17   . .      4.670     6.231     6.126       9
   0
HETA  C  C18   . .      4.724     8.721     9.079      10
   0
HETA  C  C19   . .      7.550    10.819     6.692      11
   0
HETA  C  C2    . .      4.875     8.215     7.642      12
   0
HETA  C  C20   . .      7.763     7.432     2.380      13
   0
HETA  C  C21   . .      6.779     4.896     5.999      14
   0
HETA  C  C22   . .      3.868     5.070     9.127      15
   0
HETA  C  C23   . .      2.643     4.555     9.862      16
   0
HETA  C  C24   . .      2.280     3.176     9.371      17
   0
HETA  C  C3    . .      6.232     8.720     7.163      18
   0
HETA  C  C4    . .      6.328     9.988     6.408      19
   0
HETA  C  C5    . .      5.415    10.300     5.486      20
   0
HETA  C  C6    . .      5.475    11.424     4.503      21
   0
HETA  C  C7    . .      5.154    10.968     3.083      22
   0
HETA  C  C8    . .      6.030     9.827     2.697      23
   0
HETA  C  C9    . .      5.626     8.747     2.056      24
   0
HETA  H  H1    . .      5.661     6.324     7.904      25
   0
HETA  H  H11   . .      5.002     6.744     0.704      26
   0
HETA  H  H12A  . .      7.279     5.131     1.031      27
   0
HETA  H  H12B  . .      6.172     4.909    -0.059      28
   0
HETA  H  H13   . .      4.655     4.220     1.644      29
   0
HETA  H  H14   . .      6.722     4.055     3.558      30
   0
HETA  H  H15   . .      4.366     5.422     3.716      31
   0
HETA  H  H17   . .      3.912     6.526     5.676      32
   0
HETA  H  H18A  . .      4.902     9.664     9.107      33
   0
HETA  H  H18B  . .      5.345     8.260     9.647      34
   0
HETA  H  H18C  . .      3.828     8.556     9.384      35
   0
HETA  H  H19A  . .      8.153    10.767     5.947      36
   0
HETA  H  H19B  . .      7.986    10.487     7.480      37
   0
HETA  H  H19C  . .      7.290    11.732     6.831      38
   0
HETA  H  H2    . .      4.167     8.600     7.084      39
   0
HETA  H  H20A  . .      8.236     6.697     1.981      40
   0
HETA  H  H20B  . .      7.687     7.287     3.326      41
   0
HETA  H  H20C  . .      8.245     8.246     2.219      42
   0
HETA  H  H21A  . .      6.747     3.937     5.978      43
   0
HETA  H  H21B  . .      6.883     5.192     6.906      44
   0
HETA  H  H21C  . .      7.523     5.203     5.476      45
   0
HETA  H  H23   . .      2.869     4.486    10.814      46
   0
HETA  H  H24A  . .      2.079     3.213     8.433      47
   0
HETA  H  H24B  . .      1.512     2.857     9.850      48
   0
HETA  H  H24C  . .      3.018     2.580     9.516      49
   0
HETA  H  H2A   . .      0.926     5.118     9.612      50
   0
HETA  H  H3    . .      2.929     6.489     8.305      51
   0
HETA  H  H4    . .      3.330    11.262     2.465      52
   0
HETA  H  H5    . .      4.659     9.759     5.450      53
   0
HETA  H  H5A   . .      5.901     2.650     0.664      54
   0
HETA  H  H6A   . .      6.363    11.814     4.519      55
   0
HETA  H  H6B   . .      4.843    12.111     4.767      56
   0
HETA  H  H7    . .      5.331    11.714     2.472      57
   0
HETA  H  H8    . .      6.930     9.880     2.926      58
   0
HETA  H  H9    . .      4.750     8.759     1.744      59
   0
HETA  N  N1    . .      3.719     6.144     8.362      60
   0
HETA  O  O1    . .      4.933     4.458     9.269      61
   0
HETA  O  O2    . .      1.575     5.491     9.732      62
   0
HETA  O  O3    . .      7.247     8.126     7.481      63
   0
HETA  O  O4    . .      3.787    10.608     2.964      64
   0
HETA  O  O5    . .      6.057     2.830     1.499      65


##################################################
#  bond section
#

loop_
_struct_conn.id
_struct_conn.ptnr1_atom_site_id
_struct_conn.ptnr2_atom_site_id
      61       61       15
       1        1       25
      25        1       60
      60        1       12
      63        1        9
      51       60       51
      18       60       15
      62       63       18
      50       18       12
      12       18       19
      39       62       50
      65       62       16
      54       12       39
      20       12       10
      53       65       54
      64       65        5
      52       20       53
      19       20       19
      22       20       21
      57       64       52
      21       64       22
      55       19       11
      56       22       57
      23       22       21
      58       22       23
      24       21       55
      59       21       56
       2       23       58
       3       23       24
      26       24       59
       4       24        2
      27        2        3
      28        2       13
       5        3       26
      29        3        4
       6        4       27
      30        4       28
       7        4        5
      31        5       29
       8        5        6
       9        6       30
      32        6        7
      10        7       31
      33        7        8
      34        8        9
      35        8       14
      11        9       32
      36       10       33
      37       10       34
      38       10       35
      13       11       36
      40       11       37
      41       11       38
      42       13       40
      14       13       41
      43       13       42
      44       14       43
      45       14       44
      15       14       45
      16       15       16
      46       16       46
      17       16       17
      47       17       47
      48       17       48
      49       17       49


# file end
